# Supplementary material for: Chromatin Separation Regulators Predict the Prognosis and Immune Microenvironment Estimation in Lung Adenocarcinoma
Source: Front Genet. 2022 Jul 8;13:917150. doi: 10.3389/fgene.2022.917150 (PMC9305311; doi:10.3389/fgene.2022.917150)
Supplement: Supplementary file 1 [file DataSheet-1.zip]

Archive with 19 entries (18 files):
- Supplementary materials/
- Supplementary materials/Supplementary Figure.docx
- Supplementary materials/Supplementary Table 1.xlsx
- Supplementary materials/Supplementary Table 10.xlsx
- Supplementary materials/Supplementary Table 11.xlsx
- Supplementary materials/Supplementary Table 12.xlsx
- Supplementary materials/Supplementary Table 13.xlsx
- Supplementary materials/Supplementary Table 14.xlsx
- Supplementary materials/Supplementary Table 15.xlsx
- Supplementary materials/Supplementary Table 16.xlsx
- Supplementary materials/Supplementary Table 17.xlsx
- Supplementary materials/Supplementary Table 2.xlsx
- Supplementary materials/Supplementary Table 3.xlsx
- Supplementary materials/Supplementary Table 4.xlsx
- Supplementary materials/Supplementary Table 5.xlsx
- Supplementary materials/Supplementary Table 6.xlsx
- Supplementary materials/Supplementary Table 7.xlsx
- Supplementary materials/Supplementary Table 8.xlsx
- Supplementary materials/Supplementary Table 9.xlsx
