# Supplementary material for: Chromatin Separation Regulators Predict the Prognosis and Immune Microenvironment Estimation in Lung Adenocarcinoma
Source: Front Genet. 2022 Jul 8;13:917150. doi: 10.3389/fgene.2022.917150 (PMC9305311; doi:10.3389/fgene.2022.917150)
Supplement: Supplementary file 1 [file DataSheet-1.zip › Supplementary materials/Supplementary Table 1.xlsx]

## Sheet: Sheet1
Genes	HR	Low 95%CI	High 95%CI	cox p	log rank p
PITX3	3.18135	2.37416	4.26297	9.152e-15	3.21104e-08
DKK1	1.19626	1.1299	1.26651	7.53226e-10	2.63858e-06
LDHA	1.78655	1.46189	2.18332	1.42047e-08	3.87346e-05
GNPNAT1	1.71701	1.42134	2.07419	2.066e-08	7.3888e-06
ERO1A	1.51783	1.30684	1.76289	4.64796e-08	0.000256438
C1QTNF6	1.49332	1.29319	1.72444	4.70889e-08	2.44143e-07
LDLRAD3	1.49376	1.2912	1.72809	6.76305e-08	6.93032e-06
KRT6A	1.1344	1.08318	1.18804	8.83147e-08	0.00175921
TLE1	1.72591	1.41018	2.11233	1.19384e-07	5.9777e-06
RHOV	1.22902	1.13853	1.32669	1.25811e-07	0.000125211
GAPDH	1.61555	1.35198	1.93049	1.30112e-07	0.000178015
FAM83A	1.2626	1.15752	1.37722	1.44517e-07	0.00134126
ANLN	1.32757	1.19441	1.47556	1.48481e-07	1.0197e-05
RGS20	1.36924	1.2158	1.54205	2.193e-07	0.00592466
PKP2	1.27823	1.16425	1.40336	2.58806e-07	0.00011507
LINGO2	1.69884	1.38829	2.07887	2.67267e-07	0.0338407
GJB3	1.21156	1.12567	1.304	3.12724e-07	8.69129e-05
MELTF	1.31838	1.18576	1.46584	3.22671e-07	0.00244754
ARNTL2	1.33046	1.1921	1.48488	3.46616e-07	4.64589e-05
VDAC1	1.89045	1.47902	2.41633	3.66929e-07	3.42733e-06
PLEK2	1.4193	1.2393	1.62545	4.18033e-07	0.0047895
AHSG	1.90974	1.48626	2.45388	4.24007e-07	0.0117905
VEGFC	1.34605	1.19902	1.51111	4.76856e-07	0.0284756
GALNT2	1.80778	1.43163	2.28275	6.5373e-07	0.00447839
CREG2	1.37597	1.21329	1.56046	6.64128e-07	0.0013252
PLCD3	1.39981	1.22553	1.59889	7.13507e-07	0.0254811
IGFBP1	1.22981	1.13293	1.33498	7.772e-07	0.00138674
FUT4	1.62783	1.34136	1.97548	8.06532e-07	2.53773e-05
TRPA1	1.71258	1.38278	2.12103	8.23758e-07	0.0320082
LYPD3	1.20954	1.12128	1.30475	8.60383e-07	0.000160408
FKBP4	1.51388	1.28317	1.78606	8.84852e-07	5.4812e-05
PLK1	1.3583	1.20087	1.53637	1.10332e-06	1.36066e-05
IGF2BP1	1.21013	1.1201	1.30739	1.32826e-06	0.0319949
HMMR	1.37441	1.20815	1.56354	1.33521e-06	2.68254e-05
TNS4	1.17947	1.1029	1.26135	1.43491e-06	3.05849e-05
MESD	2.07696	1.54267	2.79629	1.45656e-06	0.00669345
FAM117A	0.599076	0.485879	0.738643	1.62605e-06	0.00243699
KYNU	1.25349	1.14266	1.37508	1.72346e-06	0.0238355
AVEN	1.74691	1.3876	2.19925	2.0532e-06	0.000600583
FOSL1	1.21619	1.12072	1.3198	2.70135e-06	0.000237741
KRT18	1.47262	1.252	1.73211	2.95293e-06	0.0264671
SFTA3	0.853499	0.798582	0.912193	3.03598e-06	0.00101426
MSANTD3	1.8768	1.44077	2.44478	3.05504e-06	0.00371855
MGAT5B	1.36012	1.19528	1.54768	3.0664e-06	0.0156494
DLGAP5	1.31107	1.17	1.46914	3.11221e-06	7.7083e-05
EXO1	1.32991	1.17967	1.49929	3.13842e-06	0.000851198
E2F7	1.3807	1.20538	1.58153	3.22511e-06	0.000309491
BZW1	1.7731	1.39268	2.25743	3.34851e-06	0.00136499
ANKRD65	0.797337	0.724636	0.877332	3.43723e-06	3.26874e-05
PLEKHB1	0.758404	0.674778	0.852394	3.49816e-06	0.000876426
ECT2	1.38386	1.20622	1.58766	3.57357e-06	8.82987e-05
KCNV1	1.67973	1.34879	2.09187	3.61233e-06	0.00399073
CCT6A	1.4655	1.24606	1.72359	3.87439e-06	0.000425487
AP3S1	2.09535	1.52847	2.87247	4.30621e-06	0.00109479
CCNB1	1.35172	1.18831	1.5376	4.55238e-06	0.000404813
LOXL2	1.29295	1.15823	1.44334	4.72924e-06	0.00182154
SHC1	1.62217	1.31826	1.99614	4.86601e-06	0.00420349
NTSR1	1.26417	1.14323	1.3979	4.89845e-06	0.00344735
RRM2	1.30492	1.16412	1.46275	4.90711e-06	0.000134752
KRT8	1.46652	1.24422	1.72854	4.9894e-06	0.0138977
AHSA1	2.04814	1.50433	2.78853	5.27432e-06	0.000122596
IRX5	0.811352	0.74148	0.887808	5.36619e-06	1.43969e-05
RHOF	1.44311	1.23174	1.69075	5.64034e-06	0.00635183
SEC61G	1.54005	1.2766	1.85787	6.45024e-06	0.00116101
ARHGAP11A	1.36176	1.19058	1.55755	6.63724e-06	0.000252092
RHCG	1.2167	1.11717	1.32511	6.65573e-06	0.0417848
FSCN1	1.27874	1.14864	1.42356	7.07197e-06	0.00146865
GNG7	0.702797	0.602461	0.819845	7.21311e-06	2.34159e-05
PPP1R3G	1.43225	1.22389	1.67609	7.50887e-06	4.69126e-05
SLC2A1	1.25488	1.13598	1.38623	7.81256e-06	3.50615e-05
CD109	1.26527	1.14123	1.4028	7.84821e-06	0.00554542
B4GALT1	1.63426	1.3175	2.02717	7.88576e-06	1.63658e-05
CCNA2	1.30397	1.16041	1.46528	8.19405e-06	7.16936e-05
ADM	1.2637	1.13995	1.40087	8.53859e-06	0.00052999
CDKN3	1.30556	1.16089	1.46825	8.60073e-06	8.49263e-05
HMGA1	1.33056	1.17327	1.50893	8.61037e-06	0.000110314
PRC1	1.34354	1.17936	1.53058	8.96865e-06	4.61336e-05
CIDEC	1.28567	1.1506	1.4366	9.1185e-06	0.00281218
KIF14	1.33355	1.1739	1.51491	9.67598e-06	1.49799e-05
CERS4	0.753638	0.664768	0.854388	9.95474e-06	0.000759042
MYLIP	0.665627	0.555601	0.797441	1.00857e-05	0.000729167
OIP5	1.33576	1.17466	1.51895	1.01017e-05	7.4692e-05
ABCC2	1.14545	1.07839	1.21668	1.02546e-05	0.00920341
NKX2-1	0.860749	0.805189	0.920142	1.05956e-05	0.00948696
PKM	1.73849	1.35908	2.22383	1.0713e-05	0.00354193
HJURP	1.27985	1.1462	1.42909	1.16103e-05	2.38285e-06
CDC25C	1.37074	1.19034	1.57848	1.18698e-05	2.75089e-05
CNIH1	1.73327	1.35494	2.21723	1.20001e-05	0.00524743
SMS	1.58515	1.28959	1.94843	1.21082e-05	0.0135191
TMEM125	0.766363	0.679929	0.863783	1.3106e-05	1.52955e-05
SH2D5	1.45799	1.23016	1.728	1.36459e-05	0.000864381
DSG2	1.36757	1.18759	1.57483	1.37362e-05	0.00595755
ERLIN1	1.68322	1.33037	2.12966	1.43662e-05	0.00223566
TPI1	1.65045	1.31507	2.07137	1.53831e-05	0.000363086
SLC47A1	0.758396	0.668897	0.859869	1.58622e-05	0.00035363
MSANTD3-TMEFF1	8.43763	3.20232	22.2318	1.59945e-05	0.0131685
ITGA6	1.26933	1.1389	1.4147	1.6251e-05	0.00335383
EIF5A	1.65916	1.31791	2.08877	1.63561e-05	6.14514e-05
KIF18A	1.43696	1.2183	1.69488	1.6749e-05	6.30135e-05
SOWAHC	1.50337	1.2484	1.81043	1.7105e-05	0.014887
TK1	1.32308	1.16455	1.50319	1.71287e-05	0.000104989
PLIN3	1.56491	1.27518	1.92048	1.8113e-05	0.000779239
CTSL	1.33854	1.17143	1.52949	1.82362e-05	0.00159492
SRGAP1	1.57679	1.28013	1.94219	1.84972e-05	0.00922443
KIF20A	1.33176	1.16809	1.51836	1.85032e-05	8.5877e-05
CFL1	2.02925	1.46686	2.80725	1.92218e-05	0.000350007
ARL14	1.17249	1.08993	1.2613	1.94058e-05	0.00468755
PTPRH	1.21108	1.10909	1.32245	1.985e-05	0.000483599
FAM207A	1.7036	1.33338	2.17662	2.03131e-05	0.00118048
PSMB7	1.95039	1.43437	2.65205	2.03845e-05	0.00168466
PTGES3	1.70943	1.33527	2.18845	2.10026e-05	0.00049955
TPX2	1.24341	1.12466	1.37471	2.1024e-05	0.00198147
YWHAG	1.64163	1.30637	2.06293	2.11021e-05	4.84468e-05
FOXM1	1.2562	1.13078	1.39552	2.13396e-05	8.85086e-05
KNL1	1.38993	1.19412	1.61785	2.13924e-05	7.39765e-06
SPC25	1.34075	1.1711	1.53497	2.15475e-05	0.00102301
FSIP2	1.58329	1.28062	1.95751	2.18688e-05	0.0100549
NEK2	1.27603	1.1402	1.42804	2.18819e-05	0.000372676
SMOX	1.32647	1.16408	1.51152	2.23317e-05	0.003081
SLC16A3	1.37485	1.18668	1.59286	2.2443e-05	4.20778e-05
CLEC17A	0.599389	0.472907	0.759699	2.30911e-05	0.000363858
MYO1E	1.42757	1.21048	1.68358	2.34119e-05	0.00636575
LYAR	1.60848	1.29038	2.005	2.36307e-05	0.0060245
KRT81	1.12498	1.06498	1.18835	2.53814e-05	0.00285197
PSMD2	1.61233	1.29072	2.01409	2.57525e-05	0.00818305
KPNA2	1.36955	1.18295	1.58559	2.57549e-05	0.000245734
DNER	1.19465	1.09955	1.29798	2.64521e-05	0.02255
C18orf54	1.54547	1.26115	1.89388	2.70617e-05	0.00210406
SLC25A42	0.640948	0.520588	0.789136	2.77019e-05	0.000198227
NPAS2	1.35825	1.17699	1.56742	2.79089e-05	0.00283208
ASPM	1.29778	1.14876	1.46612	2.80788e-05	0.00435127
ESYT3	0.749719	0.654862	0.858316	2.99792e-05	0.00073327
GSTM2	0.686044	0.574745	0.818896	3.0169e-05	0.0232818
HNRNPC	2.23878	1.53283	3.26985	3.04792e-05	0.00212777
CKAP2L	1.31151	1.15447	1.48991	3.08219e-05	0.00239593
DEPDC1B	1.29696	1.14764	1.46571	3.09313e-05	1.34612e-06
BCAR3	1.37047	1.18154	1.58961	3.12541e-05	0.00235696
YWHAZ	1.64612	1.30184	2.08144	3.13674e-05	0.00032697
SHCBP1	1.35771	1.17565	1.56795	3.1424e-05	0.000157467
RIPK2	1.48921	1.2341	1.79704	3.26669e-05	0.000870329
SERPINB5	1.14152	1.07237	1.21514	3.30736e-05	0.000131804
CYP4B1	0.88177	0.830822	0.935841	3.41766e-05	0.00183331
ENPP5	0.75772	0.664445	0.864089	3.48043e-05	0.0113615
H2AX	1.44837	1.21527	1.72617	3.50698e-05	5.0484e-06
NEIL3	1.24746	1.12339	1.38525	3.52511e-05	5.70094e-05
RPE	1.84186	1.3786	2.46079	3.5952e-05	0.000154862
INPP5J	0.722205	0.618804	0.842884	3.65906e-05	6.419e-05
DTL	1.35275	1.17187	1.56155	3.6971e-05	0.00599535
CDCP1	1.31523	1.15453	1.4983	3.77095e-05	0.00459602
AHNAK2	1.22335	1.11136	1.34663	3.86321e-05	0.0025438
TGIF1	1.60512	1.28103	2.01119	3.9176e-05	0.000183729
NPAS1	1.49003	1.23207	1.80201	3.92887e-05	0.0173431
FADD	1.775	1.35016	2.33353	3.94328e-05	3.4749e-05
KIF4A	1.26676	1.13158	1.4181	4.00962e-05	0.0036649
SFTPB	0.910997	0.871353	0.952444	4.01964e-05	0.000476195
ADIPOR2	1.59829	1.27766	1.99937	4.04449e-05	0.0100258
CDCA5	1.27977	1.13746	1.43989	4.10604e-05	0.00199597
ZNF540	0.595691	0.46504	0.763047	4.11888e-05	0.00102308
FAM72A	1.61142	1.2821	2.02532	4.30591e-05	0.000955026
STRAP	1.54723	1.25492	1.90763	4.40095e-05	0.00181154
AP1S3	1.45729	1.21637	1.74592	4.41784e-05	0.00278707
LAMC2	1.21271	1.10547	1.33034	4.45222e-05	0.00085269
ABAT	0.73327	0.631688	0.851187	4.54783e-05	0.000291563
KCNF1	1.24994	1.12267	1.39165	4.6665e-05	2.15275e-05
TEAD4	1.44728	1.21056	1.73029	4.97432e-05	0.0181852
SKA3	1.31232	1.15082	1.49648	4.97879e-05	0.000823095
ZC3H12D	0.62666	0.499987	0.785427	4.9868e-05	0.000229268
CHEK1	1.3373	1.16202	1.53903	5.01999e-05	0.00124459
ANP32B	1.85598	1.3763	2.50285	5.04465e-05	0.00623961
DERA	1.59279	1.27169	1.99496	5.07015e-05	4.69591e-05
HSPA4	1.82118	1.36253	2.43422	5.12985e-05	0.0020212
EIF2S1	1.82198	1.36255	2.43633	5.19443e-05	0.00265034
TRIM6	1.33066	1.15847	1.52844	5.33366e-05	0.0057295
UCK2	1.29711	1.14332	1.4716	5.3461e-05	0.000211871
CENPH	1.43165	1.20265	1.70426	5.46224e-05	0.00211157
NDC80	1.27083	1.13114	1.42777	5.47997e-05	0.00155366
PFKP	1.29786	1.14329	1.47332	5.58419e-05	1.28685e-05
RAD23B	1.75505	1.33489	2.30745	5.60539e-05	0.00818964
ITGB1	1.45888	1.21381	1.75344	5.69885e-05	0.00203026
CLIC6	0.867737	0.809814	0.929803	5.70092e-05	0.00358842
TMA16	1.85219	1.37169	2.50101	5.75872e-05	5.65019e-05
CDCA2	1.32251	1.15398	1.51565	5.83962e-05	0.00305627
SPDL1	1.50882	1.23458	1.84398	5.84624e-05	0.00684349
CKS1B	1.36036	1.17073	1.58071	5.86949e-05	0.000167738
TSPOAP1	0.7388	0.637265	0.856513	5.98731e-05	0.00170839
NAPSA	0.903505	0.859817	0.949412	5.99876e-05	0.00703788
PCDH7	1.21908	1.10658	1.34302	6.07446e-05	0.00346078
AKT1S1	1.76285	1.33598	2.32612	6.13388e-05	0.0186018
TRIM7	1.36153	1.17077	1.58336	6.14709e-05	0.0225766
CDK1	1.27842	1.13365	1.44168	6.18556e-05	0.000340232
ANGPTL4	1.1793	1.08783	1.27846	6.23738e-05	0.000294898
SMCO2	1.66728	1.29771	2.14211	6.38385e-05	0.003047
OPN3	1.26423	1.12681	1.41841	6.51402e-05	0.00920293
EHBP1	1.49876	1.22865	1.82825	6.58114e-05	9.68531e-05
TESMIN	1.27212	1.13022	1.43183	6.64639e-05	0.000200798
BMP5	0.817708	0.740676	0.902753	6.70376e-05	0.00370575
STK33	0.742088	0.640634	0.859609	6.98422e-05	0.000183894
STAP1	0.727875	0.62237	0.851267	7.02548e-05	0.000422355
ALDOA	1.49448	1.22565	1.82227	7.15737e-05	0.00308704
SLC6A17	1.39546	1.18378	1.645	7.19003e-05	0.024132
CCT4	1.68721	1.30314	2.18448	7.21623e-05	0.000636831
VDAC2	1.64622	1.28648	2.10655	7.42164e-05	0.00207574
PGM2	1.44642	1.20503	1.73615	7.42939e-05	0.00440921
SGO2	1.39434	1.1828	1.64371	7.50267e-05	0.000202398
DIAPH3	1.3625	1.16904	1.58797	7.52857e-05	0.00054533
BEX4	0.760284	0.663705	0.870916	7.68816e-05	2.59404e-06
CCNB2	1.27755	1.13147	1.4425	7.69831e-05	0.00140668
TYMS	1.32166	1.15092	1.51774	7.76637e-05	0.000327372
NCAPG	1.2605	1.12375	1.4139	7.77516e-05	0.000133823
IL1R2	1.22654	1.10837	1.35731	7.8005e-05	4.48404e-05
SERPINB7	1.22296	1.10671	1.35142	7.82515e-05	0.0366366
DNALI1	0.816355	0.738157	0.902837	7.8303e-05	0.000821002
PERP	1.36024	1.16762	1.58464	7.84681e-05	8.68848e-05
H2AZ1	1.50114	1.22701	1.83652	7.8644e-05	0.000156133
KIF23	1.27866	1.13176	1.44463	7.88482e-05	2.89134e-05
MEAK7	1.55403	1.24853	1.93428	7.8955e-05	0.005006
GPD1L	0.747519	0.646893	0.863798	7.98562e-05	0.00163402
EMC6	1.58323	1.25995	1.98946	8.05077e-05	0.00147116
EPGN	1.28115	1.13267	1.4491	8.07993e-05	0.0168936
TFAP2A	1.2167	1.10363	1.34137	8.10879e-05	2.34046e-05
AP2M1	1.7397	1.31956	2.2936	8.62833e-05	0.000270703
GPI	1.49964	1.22468	1.83632	8.80983e-05	0.020212
TACC3	1.34558	1.16004	1.56079	8.81473e-05	4.78168e-05
GSK3A	1.74832	1.32223	2.31171	8.86192e-05	0.00135822
ATP8A2	0.670257	0.548696	0.818749	8.90742e-05	0.0114533
PRR11	1.27525	1.12919	1.44021	8.94366e-05	0.000321104
KCNG1	1.44081	1.20019	1.72966	8.9552e-05	0.0321349
CDIN1	1.71003	1.30728	2.23685	9.02241e-05	0.0153421
CLEC3B	0.809533	0.728278	0.899854	9.03092e-05	0.0341892
DNAJB4	1.36757	1.16908	1.59975	9.13636e-05	0.00187132
CD200R1	0.636068	0.507062	0.797896	9.14625e-05	1.85413e-05
CYCS	1.52986	1.23627	1.89316	9.19177e-05	0.000234581
CISH	0.766099	0.670198	0.875722	9.42927e-05	0.00318264
XRCC5	1.79652	1.33863	2.41103	9.5041e-05	0.00812672
CTSV	1.20596	1.09769	1.32492	9.54489e-05	0.000321376
FAM72B	1.4361	1.19734	1.72247	9.56752e-05	1.098e-05
GTSE1	1.27808	1.1297	1.44596	9.75231e-05	1.92618e-05
METTL7A	0.743735	0.640798	0.863209	9.80809e-05	0.0270373
EGLN1	1.48052	1.21521	1.80376	9.84068e-05	0.0216343
IER5L	1.28738	1.1336	1.46202	9.94531e-05	2.5287e-05
VANGL1	1.52386	1.23253	1.88405	9.9735e-05	0.00203012
GJB2	1.1661	1.07923	1.25997	0.000100143	2.79e-05
PTTG1	1.30998	1.14333	1.50091	0.000100464	0.00193222
MKI67	1.24934	1.11675	1.39767	0.000100623	0.000698736
CENPU	1.30527	1.14123	1.49289	0.000101086	1.88127e-05
KIF11	1.2898	1.13447	1.46641	0.000101537	0.00141031
RAD51	1.33076	1.15217	1.53703	0.000101703	0.00690725
UBE2S	1.30753	1.14183	1.49728	0.000105175	0.0103404
PCLAF	1.29391	1.13584	1.47398	0.000106191	0.000340407
TMEM11	1.73877	1.31401	2.30083	0.000108429	0.000174918
SGO1	1.32114	1.14728	1.52136	0.000109566	0.000356472
WDHD1	1.34296	1.15655	1.55942	0.000109969	0.00174109
PBK	1.23267	1.10863	1.37059	0.000110782	0.00307454
YARS2	1.59884	1.26028	2.02836	0.000110877	0.00465154
CEP55	1.25822	1.11983	1.41371	0.000111727	0.00415781
MTURN	0.750748	0.648977	0.868479	0.00011469	0.00358339
DDX56	1.70248	1.29909	2.23112	0.000115027	0.0148013
TRIM28	1.58793	1.25497	2.00922	0.000117342	0.00129588
PPIA	1.65336	1.27988	2.13582	0.000118655	1.02984e-05
HTATIP2	1.46739	1.20698	1.78399	0.000119468	0.00612455
BTN2A2	0.652582	0.525036	0.811114	0.000119716	0.0006346
LRFN4	1.29861	1.13664	1.48366	0.000120868	0.000237328
FJX1	1.33573	1.15239	1.54825	0.000121622	0.0460307
DEPDC1	1.26501	1.122	1.42625	0.0001227	0.000490531
GMPS	1.51919	1.22689	1.88113	0.000125362	0.0163543
ZFP3	0.697282	0.579935	0.838373	0.000125543	0.00603494
PAICS	1.44733	1.19801	1.74853	0.000126639	0.00695
PGAM4	2.07521	1.42845	3.0148	0.000127459	0.00299741
MAD2L1	1.28869	1.13171	1.46743	0.000129736	0.0002651
CKAP4	1.46291	1.20348	1.77827	0.000133667	0.00170356
SPHK1	1.2864	1.13034	1.464	0.000135202	0.00407664
CDCA4	1.40864	1.18135	1.67965	0.000135464	0.000313725
FANCI	1.34117	1.15307	1.55995	0.000140477	0.00545422
TUBA1C	1.47828	1.20883	1.8078	0.000140584	0.000353509
CCR2	0.762673	0.663343	0.876877	0.000141528	0.000201192
SETDB2	0.577105	0.43479	0.766003	0.000141753	0.00234944
C16orf74	1.23369	1.10699	1.37489	0.000145688	0.0059109
INTS13	1.52412	1.22608	1.89461	0.00014715	0.00163028
NBN	1.55726	1.23851	1.95806	0.000150302	0.000856557
FBXO45	1.46986	1.2043	1.79397	0.000151584	0.000399974
FAM189A2	0.797117	0.70883	0.896401	0.000153068	0.0199472
ACSL3	1.44613	1.19435	1.75099	0.000157004	0.00212903
SNAI3	0.657941	0.529427	0.81765	0.000159603	0.000534579
PGAM1	1.60535	1.25529	2.05303	0.000162154	0.0361456
BCAN	1.30171	1.13498	1.49294	0.000162957	0.015103
TNPO1	1.65622	1.2739	2.15328	0.000164678	0.0242426
UPK1B	1.11867	1.05528	1.18588	0.000164922	0.00174181
MCM5	1.45908	1.19867	1.77606	0.000165451	0.00019533
DAAM2	0.80512	0.719223	0.901275	0.000166048	0.0072729
NUP37	1.58963	1.24871	2.02362	0.000167636	0.000685274
CENPE	1.30879	1.1374	1.50601	0.000171465	0.00132601
B4GALT4	1.41589	1.18094	1.69758	0.00017236	0.00424547
SLC44A1	1.53176	1.2262	1.91347	0.000172437	1.87979e-05
F2	1.22318	1.10109	1.35881	0.00017341	0.00148787
SERBP1	1.79151	1.32111	2.4294	0.000175497	0.0049082
HSPD1	1.47196	1.20264	1.8016	0.00017711	0.0044428
MAP4K4	1.41897	1.18161	1.70401	0.000179169	0.00679938
KLHDC8B	0.710116	0.593583	0.849527	0.000181798	0.00809208
BIRC5	1.22954	1.10342	1.37007	0.000182324	0.000339117
ZNF555	0.470796	0.317276	0.698601	0.000183107	0.00476283
ALG3	1.51535	1.21883	1.884	0.000183165	5.01238e-05
GPX8	1.3191	1.14082	1.52525	0.000185265	0.00861399
TMPRSS2	0.846889	0.77619	0.924029	0.000186641	0.0233118
SFXN1	1.57052	1.23935	1.9902	0.000187045	0.00076437
PSMD11	1.56247	1.2362	1.97485	0.000188214	0.00535253
FEN1	1.38058	1.16559	1.63523	0.000188412	0.0235573
DAPK2	0.719087	0.604795	0.854979	0.000188424	0.0142432
PKMYT1	1.2863	1.12703	1.46808	0.000189117	0.000111919
EXT1	1.51425	1.21783	1.88282	0.000189246	0.000164628
S100A16	1.28713	1.12736	1.46954	0.000189352	9.25384e-06
CNTNAP3	1.72609	1.2946	2.30141	0.000199831	0.0269911
FSTL3	1.26931	1.11933	1.43939	0.00020151	0.0145811
PVR	1.42027	1.18037	1.70892	0.000201902	0.00153535
HOXA13	1.36725	1.15928	1.61255	0.000202836	0.0130552
APOL1	1.27786	1.1227	1.45446	0.000205431	0.0423703
PSMA4	1.69777	1.28378	2.24526	0.000205902	0.00658904
NXNL2	1.59434	1.24625	2.03967	0.000206004	0.00060235
CYP17A1	0.464857	0.310185	0.696656	0.000206336	7.42118e-05
CACYBP	1.59154	1.24516	2.03429	0.000206556	0.0156117
CMAS	1.44309	1.18892	1.75158	0.000206738	0.000160178
DCUN1D1	1.60499	1.25007	2.06068	0.000206934	0.0081809
CD302	0.764055	0.662778	0.880807	0.000207839	0.00157018
C16orf89	0.902617	0.854926	0.952968	0.000216143	0.00770847
MDFI	1.21333	1.09517	1.34423	0.000216391	4.41783e-05
UBE2M	1.72883	1.29349	2.31071	0.000216828	0.0114603
LPGAT1	1.48638	1.20477	1.8338	0.00021708	0.0153249
AURKA	1.26192	1.11551	1.42754	0.000217903	0.00945635
EIF3B	1.52016	1.2175	1.89807	0.000217952	0.00534205
CALM3	1.69227	1.27982	2.23764	0.000223416	0.0188191
DUT	1.71589	1.28814	2.28568	0.000223649	0.00411051
BUB1B	1.25006	1.11026	1.40747	0.000225573	6.68739e-05
AGFG1	1.5518	1.22856	1.96009	0.000226741	0.000430674
NGEF	1.21573	1.09581	1.34877	0.000227109	0.0038536
GPR78	1.60003	1.24603	2.05461	0.000229637	0.00119638
ADGRF4	1.17602	1.07879	1.28203	0.000231125	0.00100175
BUB3	1.6898	1.27799	2.23433	0.00023225	2.26988e-05
CENPM	1.30311	1.13167	1.50051	0.000234395	0.000605269
POLR1G	1.47172	1.19777	1.80833	0.000235809	0.00262483
CDC20	1.21839	1.09652	1.3538	0.000239194	0.00680559
MAPK1IP1L	1.71031	1.28442	2.27742	0.00023957	0.000217029
PPM1M	0.667976	0.53857	0.828477	0.000240069	2.63253e-06
BEX5	0.810255	0.724164	0.906582	0.000241459	0.00919738
MTHFD1	1.53739	1.22184	1.93445	0.000243211	5.0534e-05
MS4A1	0.839933	0.765123	0.922057	0.000247419	0.00068716
TICRR	1.33552	1.14393	1.55919	0.000250233	0.0080796
LAMB1	1.32113	1.13801	1.53372	0.000254069	0.048937
HMGA2	1.16591	1.07385	1.26587	0.000254582	0.0256237
PA2G4	1.65244	1.26242	2.16295	0.000255699	0.00243824
CCT3	1.55489	1.22699	1.97041	0.000259349	0.00371349
POLR3G	1.39726	1.16768	1.67198	0.000259461	0.00181865
TMEM171	1.24449	1.10656	1.39962	0.000262771	0.0480826
PPP1R13B	0.741724	0.631723	0.870881	0.000264354	0.000853346
DTYMK	1.46466	1.19252	1.79891	0.000273938	7.32835e-05
EIF3M	1.83336	1.32261	2.54135	0.00027454	1.84112e-05
NMI	1.52446	1.21467	1.91325	0.000274878	0.000460356
SPATA6	0.712694	0.593718	0.855512	0.000278449	0.00586225
GLRX2	1.64404	1.2573	2.14975	0.00027988	0.00269871
NEDD1	1.59246	1.23893	2.04686	0.000280406	0.000698542
CDCA3	1.27015	1.11636	1.44512	0.000281624	4.83263e-05
GREB1L	1.27238	1.11704	1.44933	0.00028774	0.00470102
CDT1	1.26199	1.11284	1.43112	0.000287758	0.0119123
TOMM40	1.42714	1.17731	1.72999	0.000291766	0.00137675
B3GNT5	1.34513	1.14566	1.57933	0.000294196	0.00359385
CENPF	1.22766	1.09859	1.37189	0.000295726	0.00424162
NUSAP1	1.26717	1.11464	1.44056	0.000296208	0.000210945
SLC34A2	0.887971	0.832599	0.947024	0.000298175	0.0107948
CACNA2D2	0.876902	0.816599	0.941659	0.000301968	0.00076046
DDIT4	1.25002	1.10739	1.41103	0.000305968	0.00395463
TP53I3	1.34616	1.14544	1.58205	0.000308193	0.000336198
LRIG1	0.752732	0.64509	0.878335	0.00030905	0.000352522
INTS7	1.61007	1.24293	2.08566	0.000309932	0.000816685
SKA1	1.24844	1.10657	1.40849	0.000311643	0.0154392
POPDC3	1.16429	1.07187	1.26467	0.000312411	0.0379856
ATP8B3	1.25492	1.10916	1.41982	0.000312584	0.000591601
ACSM5	0.607391	0.463145	0.796562	0.000313155	0.00138536
PFN1	1.91076	1.34344	2.71765	0.000315032	0.0203713
CAPZA1	1.72292	1.28134	2.31668	0.000317186	0.000266587
KIF20B	1.36714	1.15307	1.62094	0.000319096	0.00146205
CDH17	1.13029	1.05736	1.20823	0.000319111	0.0253491
HSF2BP	1.46117	1.18844	1.79649	0.000320856	0.0182301
CD40LG	0.745364	0.635067	0.874817	0.000322162	0.0311189
STRIP2	1.20778	1.08963	1.33875	0.000325513	5.19969e-06
UBE2D1	1.65156	1.25614	2.17145	0.000326713	0.00834206
PPP2CA	1.92861	1.34784	2.75963	0.000327081	0.000890888
RAC1	1.60467	1.23962	2.07721	0.00032927	0.000955672
SPECC1	1.4314	1.17691	1.74092	0.000329627	0.000124988
NCAPD2	1.33881	1.14168	1.56998	0.000330152	0.000711076
MRPL15	1.42901	1.17584	1.7367	0.000333222	0.000122324
SPOCK1	1.16853	1.0732	1.27233	0.000334514	0.000429
CTSH	0.811994	0.724648	0.909869	0.000334967	0.0165422
KPNA4	1.70043	1.27203	2.27311	0.000337484	0.00822391
LETM2	1.40524	1.16652	1.6928	0.000341728	0.030062
IVD	0.725081	0.608103	0.864561	0.000342001	0.00626723
FXR1	1.59539	1.23528	2.06047	0.000345107	0.00210502
PANX1	1.51814	1.20779	1.90822	0.000346181	0.000412242
PXN	1.49901	1.20074	1.87137	0.000348896	0.0315462
GNMT	0.707695	0.58548	0.855422	0.000351016	0.0161409
JOSD1	1.57993	1.22932	2.03054	0.000353408	0.0189866
BCAR1	1.48288	1.19446	1.84093	0.000356663	0.00336818
ATP8A1	0.793726	0.699157	0.901088	0.000358263	0.0029456
C3orf18	0.664837	0.531305	0.83193	0.000359012	0.00718606
ABCA3	0.863092	0.795993	0.935848	0.00036296	0.032946
RAB10	1.56966	1.22508	2.01116	0.000363496	0.0197866
IKZF3	0.754901	0.646781	0.881095	0.000363786	0.00511547
GPR1	1.34095	1.1412	1.57565	0.0003639	0.0184046
STYK1	1.27587	1.11585	1.45882	0.000366276	0.00701886
YKT6	1.51869	1.2068	1.91119	0.000367121	0.00224848
MCM4	1.28074	1.11774	1.4675	0.000367178	0.00019813
EIF3J	1.65	1.25261	2.17347	0.000368052	0.0393666
TMEM50B	0.665355	0.531667	0.83266	0.000370643	0.000325967
AP2S1	1.63748	1.24807	2.1484	0.000371876	0.00582336
CCT7	1.73339	1.27979	2.34776	0.000379818	0.000359671
NEMP2	1.69527	1.26695	2.26839	0.000381776	0.00569689
ERO1B	0.804276	0.713132	0.907069	0.000386144	0.00351977
NUP62CL	1.3079	1.1277	1.51688	0.000386668	4.88251e-05
CDC6	1.2346	1.09895	1.38699	0.000386822	0.00280903
ZNF77	0.598758	0.451008	0.794911	0.000388932	0.000255857
CYREN	1.71661	1.27353	2.31383	0.000389206	0.021013
IGF2BP3	1.16997	1.07272	1.27604	0.000392035	0.00109703
FRRS1	1.34659	1.1423	1.58741	0.00039286	0.00982702
FAM184A	0.782942	0.683785	0.896479	0.000397624	0.0128459
RACGAP1	1.29182	1.1211	1.48853	0.000399066	0.000211547
RHPN2	1.26892	1.11218	1.44776	0.000399368	0.00293379
ACSS1	0.791302	0.695071	0.900856	0.00040291	0.000848069
AMT	0.786236	0.688159	0.89829	0.000403416	0.00499889
BTG2	0.797798	0.703943	0.904166	0.000403813	0.0030967
BUB1	1.24237	1.10154	1.40119	0.000406868	0.00175057
RAN	1.51688	1.20393	1.91118	0.000408939	0.00191514
P2RX1	0.717539	0.596899	0.862561	0.000409045	0.0129666
UHRF1	1.26753	1.11136	1.44565	0.000409717	0.0108742
RSRC1	1.57819	1.22523	2.03284	0.000411439	0.0179715
PIMREG	1.23267	1.09754	1.38443	0.000414037	0.000616404
MELK	1.21365	1.08989	1.35145	0.000417728	0.00239537
FAM83D	1.23602	1.09866	1.39057	0.000423079	6.73361e-05
PTBP1	1.81368	1.30239	2.52569	0.000425642	0.000403144
SMC2	1.3786	1.15308	1.64822	0.000427007	0.00125573
IL22RA1	1.19734	1.08312	1.3236	0.0004298	0.00430562
KIF2C	1.21649	1.09076	1.35671	0.00043051	0.00701247
MTMR2	1.55718	1.2169	1.9926	0.000430838	0.00580549
RHOC	1.44884	1.1786	1.78105	0.000431347	0.00107766
HERPUD1	0.645774	0.506212	0.823815	0.00043156	0.00161847
GPR37	1.18105	1.07649	1.29577	0.000434197	0.00387669
CDK5R1	1.31407	1.12857	1.53005	0.000435232	0.0261978
FUCA2	1.50506	1.19816	1.89058	0.000441804	0.000466866
RCCD1	1.46071	1.18241	1.80451	0.000441912	0.0125538
EIF6	1.65568	1.24968	2.19358	0.000443422	0.00208479
XRCC6	1.7251	1.27257	2.33855	0.000443479	0.0320428
ZNF493	0.699027	0.572416	0.853642	0.000444605	0.00652859
PAFAH1B2	1.67656	1.25622	2.23755	0.000449937	0.000433294
PARP15	0.772449	0.668665	0.892341	0.000452681	0.00111535
STC1	1.19763	1.08278	1.32465	0.000454526	0.00188359
COA6	1.39669	1.15866	1.68363	0.000457085	0.00637234
NEDD4	1.39816	1.15904	1.68661	0.000461291	0.0178212
CARHSP1	1.48482	1.19007	1.85256	0.00046297	0.00356178
TCN1	1.09261	1.03976	1.14814	0.00046299	0.000855309
ELAPOR1	0.877088	0.814977	0.943932	0.000465732	0.000804169
GRIA1	0.618408	0.472464	0.809435	0.000466471	0.0473332
SMARCAL1	1.9734	1.34843	2.88803	0.000467835	0.00107329
CENPA	1.21072	1.08767	1.34768	0.000470644	0.000892672
PMEPA1	1.26257	1.10789	1.43884	0.000471491	0.00134665
ZIC5	1.39073	1.15597	1.67318	0.00047167	0.00602962
HTR1D	1.19704	1.08222	1.32405	0.000472701	0.0122564
SDCBP2	1.17298	1.07255	1.28281	0.000476495	0.000907623
FAM131C	1.37995	1.15184	1.65323	0.000476973	0.00395383
RAET1L	1.30492	1.12372	1.51535	0.000484534	0.000399003
CDH26	0.811738	0.721971	0.912667	0.000486094	0.000388439
CCT8	1.64412	1.24328	2.1742	0.000488166	0.00153998
FCRL1	0.718046	0.59604	0.865026	0.000490314	0.000771872
ESCO2	1.371	1.14806	1.63724	0.000492508	0.00150025
TUBA1B	1.41038	1.16222	1.71153	0.000496947	0.00236394
SMNDC1	1.81644	1.29806	2.54185	0.000498401	0.0045569
MARVELD1	1.37314	1.14848	1.64174	0.000503723	0.00186998
FUT1	0.709251	0.584419	0.860747	0.000504894	0.0354044
GRWD1	1.73244	1.27075	2.36188	0.000510362	0.0134409
NCAPH	1.22561	1.09246	1.37498	0.000526154	0.00565099
SEMA4B	1.29748	1.11982	1.50332	0.000527765	0.00027506
ZNF185	1.34138	1.13612	1.58374	0.000528279	0.0159061
CBFA2T3	0.737725	0.621112	0.876233	0.000530229	0.0108373
WDR4	1.51805	1.19875	1.92241	0.000531206	0.000559453
DARS1	1.69112	1.25615	2.2767	0.000533768	0.000474955
CDC25A	1.2913	1.11726	1.49245	0.000538067	0.0282983
PLOD2	1.20876	1.08569	1.34579	0.000539141	0.0137958
GGT6	0.871681	0.806434	0.942206	0.000540796	0.0007548
SNX30	0.78863	0.689356	0.902199	0.000541586	0.0119645
TPM3	1.68713	1.25421	2.26948	0.000546002	0.00052705
LRRC66	1.24006	1.0976	1.40102	0.000549122	0.00366432
CENPN	1.35134	1.13916	1.60305	0.0005503	0.03199
SATB2	1.37574	1.14795	1.64872	0.000552342	0.00795671
RAB35	1.76213	1.27736	2.43087	0.000557977	0.00338781
GPRIN1	1.2684	1.10817	1.4518	0.000559152	0.00393875
BZW2	1.43695	1.16947	1.7656	0.000561204	0.000239323
CRTAC1	0.871563	0.806078	0.942367	0.000561616	0.00398303
BLM	1.32564	1.12942	1.55595	0.0005626	0.00589112
PPP2R1A	1.82402	1.29611	2.56696	0.000565239	0.000880472
LMNB2	1.341	1.13489	1.58454	0.000568872	0.000334817
TFDP1	1.37254	1.14623	1.64353	0.000572141	0.0153527
VEGFD	0.840683	0.761629	0.927943	0.000572792	0.0189997
CFTR	0.842582	0.764306	0.928874	0.000575033	0.0111622
ZNF44	0.630384	0.484761	0.819753	0.000575354	0.0337857
HASPIN	1.33687	1.13316	1.57721	0.000577418	0.0101446
TMOD3	1.48266	1.18469	1.85557	0.000580478	0.0421643
DERL1	1.71238	1.26038	2.32649	0.000581973	0.00593417
SHISA2	0.857835	0.786064	0.936159	0.000582146	0.00112158
CENPK	1.2944	1.1174	1.49943	0.000582473	0.000175185
KNSTRN	1.32878	1.12995	1.56261	0.000587659	6.58742e-05
SEPTIN1	0.73951	0.622571	0.878414	0.000590208	0.0333088
DARS2	1.41462	1.16061	1.72422	0.000592668	0.0034528
ZNF441	0.631407	0.485667	0.820882	0.000594576	0.0124169
MRPL51	1.60604	1.22548	2.10479	0.000595632	0.0059431
IRX2	0.885772	0.826516	0.949276	0.000595822	0.00182663
MMADHC	1.65918	1.24264	2.21535	0.000597374	0.00307728
C11orf24	1.51849	1.196	1.92793	0.000605003	0.000151828
ANXA2	1.3937	1.15283	1.68488	0.000605514	0.00168213
PXMP4	0.810297	0.718484	0.913842	0.000607186	0.00215224
SPAG5	1.23073	1.09283	1.38602	0.000616823	0.000436879
ZWILCH	1.43284	1.16616	1.7605	0.000619513	0.0222462
ZNF254	0.723717	0.601378	0.870943	0.000620524	0.0169944
GNAI3	1.71529	1.25932	2.33636	0.000620718	0.0153509
C11orf16	0.800597	0.704856	0.909343	0.00062072	0.00116124
MZT2A	1.44654	1.17082	1.78718	0.000622389	0.00495403
PRKCD	0.690767	0.558783	0.853926	0.000627169	0.000599711
FAAH	0.756232	0.644199	0.887748	0.000636845	0.0110361
FAIM2	0.772152	0.665655	0.895688	0.000638226	0.00440604
MTHFS	1.52381	1.19652	1.94061	0.000639321	0.0383164
ZNF429	0.676515	0.540481	0.846787	0.00064509	0.036949
CCDC34	1.31561	1.12374	1.54023	0.00064836	0.0407591
UBAC2	1.71665	1.25833	2.34191	0.000649595	0.0484944
SNRPE	1.56618	1.20948	2.02809	0.000668232	0.0286774
EGLN3	1.16187	1.06563	1.26681	0.000672092	0.00012998
TTLL12	1.37551	1.14456	1.65307	0.000674556	0.00338188
TMEM250	1.6511	1.23658	2.20457	0.000674816	0.0110802
METTL5	1.63078	1.22993	2.16226	0.000679063	0.000206263
PSMB5	1.53711	1.19948	1.96978	0.000680504	0.0054244
DPYSL2	0.78292	0.679821	0.901656	0.000681501	0.0124212
RAB5IF	1.4358	1.16507	1.76945	0.000690934	0.00632209
KRT16	1.11924	1.04871	1.19451	0.000693655	0.000181579
SH3GL1	1.60298	1.22037	2.10555	0.000695643	0.0139552
MRPS35	1.44937	1.1693	1.79653	0.000705236	0.0291958
ZWINT	1.2488	1.09815	1.42012	0.000705507	0.0042275
STK24	1.46285	1.17335	1.82377	0.00072283	0.0279932
RPP25	1.32808	1.12651	1.56571	0.00072902	0.0066809
IL16	0.747943	0.63194	0.885241	0.000731356	0.000192309
MIF	1.34253	1.13158	1.59281	0.000732194	0.00220699
TCTA	0.710839	0.583074	0.866599	0.000734595	0.0289227
JCHAIN	0.869921	0.802319	0.943219	0.000734786	0.0059794
TFG	1.53018	1.1953	1.95889	0.000736427	0.00851673
BEND5	0.775852	0.669534	0.899053	0.000737833	0.00841317
ERCC6L	1.30695	1.11873	1.52684	0.00074092	0.000938758
SLC46A3	0.756124	0.64278	0.889455	0.000741504	0.019447
DSC1	2.57885	1.4866	4.47361	0.000749729	0.0075158
HLA-DMA	0.81094	0.717896	0.916044	0.000751025	0.000806826
TRIM59	1.4213	1.15844	1.7438	0.000752732	0.0117019
ETHE1	1.39124	1.14811	1.68585	0.000753603	0.0181232
GTF3C6	1.6463	1.23165	2.20055	0.000759168	0.00293798
RGS13	0.563555	0.403611	0.786882	0.000759319	0.00448904
FBP1	0.803586	0.707538	0.912673	0.000760129	0.00205521
LY6K	1.13101	1.05277	1.21506	0.000762894	0.0027119
PSMA5	1.62026	1.22331	2.14603	0.000763556	0.0020627
ASPH	1.22697	1.08918	1.38218	0.000763987	0.0273845
IRX3	0.849252	0.772163	0.934038	0.000764245	0.00271953
TMPO	1.36193	1.13763	1.63046	0.000767287	0.00634051
SMIM15	1.62483	1.22454	2.15598	0.000769242	5.5013e-05
GOLM1	1.29806	1.11497	1.51122	0.0007715	0.00124616
UBE2C	1.16815	1.06697	1.27893	0.000773343	0.00457321
LY9	0.682433	0.546063	0.852861	0.000781536	0.00101543
ASB2	0.691366	0.55742	0.8575	0.000781868	0.0312022
TREML1	0.677615	0.53993	0.850409	0.000784599	0.00623613
ORC1	1.25342	1.0986	1.43007	0.000785479	0.0118317
ZNF253	0.690637	0.556427	0.857218	0.000786762	0.0455021
HSPA9	1.51505	1.18873	1.93094	0.000788096	0.00226854
NUDCD1	1.43734	1.16274	1.77679	0.000796823	0.00227472
SNW1	1.79683	1.27565	2.53095	0.000799829	0.00494104
HLF	0.845381	0.766281	0.932645	0.000804686	0.0030543
ELF5	0.846218	0.767483	0.933029	0.000804798	0.0123995
MYOZ1	0.788548	0.686219	0.906136	0.000808598	0.00178238
ZNF697	1.36457	1.13763	1.63678	0.000809698	0.00268326
LMNB1	1.27326	1.10527	1.46679	0.000818713	0.0415764
MFSD12	1.33309	1.12626	1.57789	0.000831005	0.0219574
SFTPD	0.907943	0.857939	0.960862	0.000833865	0.00696593
CRYBG2	1.19915	1.07796	1.33396	0.000834454	0.00418962
C17orf58	1.45139	1.16642	1.80598	0.000837007	0.0100913
P4HA1	1.36654	1.13771	1.6414	0.000838592	0.00318254
ESPL1	1.22701	1.08813	1.38362	0.000843535	0.000266436
MBIP	0.799422	0.700919	0.911768	0.000847671	0.00576292
FARSB	1.58522	1.20921	2.07815	0.000852657	0.000731607
CLTB	1.38354	1.14322	1.67438	0.000853292	0.0434708
RTL5	0.779395	0.673181	0.902368	0.000854983	0.00479404
CAPNS1	1.57187	1.20487	2.05064	0.000856646	0.00128367
TCP1	1.49993	1.18169	1.90388	0.000861994	0.00161531
PPID	1.68281	1.23884	2.28588	0.000866995	0.00143183
POLD2	1.46131	1.16893	1.82683	0.0008676	6.27307e-05
DSCC1	1.26473	1.10145	1.45221	0.000868335	0.00216617
MND1	1.27229	1.10415	1.46604	0.000868947	0.00861192
DYNLL1	1.75388	1.25996	2.44142	0.000870571	3.38619e-05
KCMF1	1.67049	1.2349	2.25973	0.000872604	0.000196703
WBP11	1.54526	1.19586	1.99673	0.0008758	0.0151737
OLA1	1.56908	1.20339	2.04591	0.000876399	0.00523831
ADA	1.29862	1.11335	1.51472	0.000877456	0.000154371
DNAAF5	1.48927	1.17769	1.88329	0.000882093	0.037135
TLR10	0.774438	0.666121	0.900369	0.000883463	0.00116453
ATIC	1.54247	1.19474	1.9914	0.000883763	0.0194262
PSMC6	1.57657	1.20552	2.06184	0.000883826	9.795e-06
NT5C3A	1.43475	1.15975	1.77497	0.000884112	0.000783474
DENR	1.57313	1.20406	2.05532	0.000896088	0.00676464
PSMC4	1.53202	1.19088	1.97087	0.000902474	0.00405255
SLC35G2	1.27313	1.10384	1.46837	0.000909327	0.0443995
ELOVL6	1.211	1.08124	1.35634	0.000930598	0.00717235
SBK3	1.34992	1.13021	1.61233	0.000931342	0.0322495
LGR4	1.26801	1.10163	1.4595	0.000936961	0.00331757
RGN	0.802648	0.704645	0.914281	0.000937028	0.000669365
PKIB	1.18071	1.07003	1.30284	0.000940295	0.042948
TWF1	1.41231	1.15087	1.73315	0.000948573	0.00167949
SLF1	1.32958	1.12291	1.5743	0.000950449	0.0231967
ERF	1.48848	1.17565	1.88455	0.000952283	0.0140528
TRMT10A	1.54416	1.19328	1.99821	0.000954683	0.000985149
HROB	1.24664	1.09377	1.42088	0.000957566	0.00044721
B3GNT8	0.840328	0.757877	0.93175	0.000961391	0.0494983
RAB44	0.476238	0.30647	0.740047	0.000971965	0.0496127
OSGIN2	1.35064	1.12969	1.61481	0.000973928	4.56893e-05
NPC2	0.816483	0.723764	0.921079	0.00097836	0.000297499
KRT6C	1.27213	1.10248	1.46788	0.000980761	5.97395e-06
MED6	1.82021	1.27462	2.59932	0.000985062	0.0219539
SLAMF1	0.744404	0.624514	0.887309	0.00098636	0.000552532
ALG8	1.49373	1.1762	1.89698	0.000998508	0.00332334
USP5	1.53988	1.19072	1.99143	0.00100032	0.00222402
CD1D	0.742275	0.621519	0.886493	0.00100213	0.000412884
PDLIM7	1.3391	1.1252	1.59365	0.0010073	0.0378517
ZNF506	0.690429	0.553545	0.861162	0.00101709	0.00112188
CLCN1	1.54698	1.19245	2.00691	0.00101872	0.00475378
ADGRF5	0.860639	0.786916	0.941268	0.00102098	0.00737569
LIFR	0.798491	0.698147	0.913256	0.00102249	0.0197469
SLC4A8	0.738742	0.616563	0.885131	0.00102781	0.023893
RDX	1.35403	1.12984	1.62271	0.00103133	0.0061698
EFHD2	1.36699	1.13409	1.64771	0.00103648	0.0368321
RMDN2	0.730885	0.605965	0.881556	0.00104463	0.0026172
DHFR	1.42448	1.15287	1.7601	0.00104607	0.0205909
DMWD	1.494	1.17506	1.89951	0.00105064	0.0236293
MFSD2B	1.73498	1.24774	2.41249	0.00105343	0.00603016
DNAJC9	1.48519	1.17215	1.88181	0.00105563	1.53726e-05
CDCA8	1.22545	1.08506	1.38399	0.00105638	0.00385894
SCNN1B	0.870498	0.801155	0.945843	0.0010581	0.000492613
MCM10	1.22087	1.0833	1.37592	0.00106952	0.00707387
C12orf76	0.654363	0.507545	0.843652	0.00106992	0.017068
ZNF574	1.58315	1.20209	2.08501	0.0010751	0.0082157
HOXD8	1.22108	1.08331	1.37638	0.00107554	0.0492081
UBALD2	1.49125	1.17355	1.89497	0.00107877	0.00076603
COPS8	1.76023	1.25412	2.47058	0.00107896	0.00532708
ACTG1	1.55914	1.19454	2.03504	0.00108358	0.0174336
SLC18A2	0.731239	0.606074	0.882253	0.00108376	0.00972622
XCR1	0.681968	0.542068	0.857973	0.00108441	0.00243918
MZT1	1.39591	1.14277	1.70513	0.00108599	0.00146446
FAM111B	1.23494	1.08807	1.40164	0.00108876	0.00361896
PTDSS1	1.58226	1.20145	2.08377	0.00108907	0.0110104
MTFR2	1.26573	1.09878	1.45804	0.0010935	0.000352139
PPP1R13L	1.29775	1.10979	1.51756	0.00109538	0.000617794
ZNF396	0.614891	0.459033	0.82367	0.00111181	0.00836668
RCBTB2	0.697997	0.562301	0.866439	0.00111501	0.0282448
CLIC1	1.5974	1.20517	2.11729	0.00112155	0.0112642
SEMA3C	1.2173	1.0815	1.37016	0.00112173	0.0231228
NPTN	1.54914	1.19048	2.01585	0.00112339	0.00722961
RUVBL2	1.57444	1.19811	2.06899	0.00112664	0.00140403
CTBP2	1.60199	1.20638	2.12732	0.00112769	0.0208195
EIF2S3	1.47777	1.1682	1.86938	0.00112916	0.0135925
FCGRT	0.730147	0.604219	0.88232	0.00112918	0.0102665
PPTC7	1.48966	1.17187	1.89363	0.00113209	0.0315004
KIFC1	1.20478	1.07691	1.34783	0.00113656	0.00803464
SPC24	1.23315	1.08684	1.39915	0.00114446	0.000401682
TRAF3IP3	0.749329	0.629718	0.891659	0.00114455	0.00483468
ATF7IP2	0.716888	0.586595	0.876121	0.00114507	0.000709473
NRAS	1.44852	1.15857	1.81104	0.00114789	0.0265441
MAGOHB	1.53752	1.18592	1.99335	0.00116582	0.040181
ZNF25	0.661041	0.514803	0.84882	0.00117524	0.00559289
EMC4	1.76143	1.25127	2.4796	0.00117564	0.00878021
CHAF1B	1.30869	1.11232	1.53973	0.00118156	0.00486911
BRI3BP	1.38184	1.1365	1.68014	0.00118287	0.0305126
SAPCD2	1.22252	1.08272	1.38037	0.00118376	0.001708
ADAM10	1.4826	1.16854	1.88106	0.00118503	0.00827169
KLHDC9	0.805369	0.706577	0.917973	0.00118784	0.00374435
GLI2	1.34471	1.12408	1.60863	0.00119872	0.037259
RXYLT1	1.58419	1.19921	2.09277	0.00120032	4.13143e-05
PPT2	1.32377	1.11705	1.56876	0.0012052	0.00204325
NLRP1	0.773541	0.662156	0.903662	0.0012081	0.0113756
NUDT1	1.38987	1.13867	1.69649	0.00120905	0.00698339
TMPRSS11E	1.10939	1.04179	1.18137	0.0012115	0.0365164
CDC45	1.20444	1.0761	1.34808	0.00121287	0.00441462
CLECL1	0.72177	0.592398	0.879397	0.00121564	0.00262909
TXN	1.30807	1.11162	1.53924	0.00121901	0.020772
WFDC2	0.868912	0.797976	0.946154	0.00122151	0.0409519
S100A10	1.30253	1.10969	1.52888	0.00122441	0.000152587
PSMD1	1.4445	1.15577	1.80537	0.00122791	0.00129018
TMED7-TICAM2	2.06023	1.32907	3.19361	0.0012293	0.00275608
RHOD	1.29758	1.10797	1.51965	0.00122954	0.0274257
MAPK6	1.36674	1.13076	1.65197	0.00123448	0.00425762
PNMA2	0.846784	0.765516	0.93668	0.00123505	0.00136445
NAA50	1.49105	1.17011	1.90002	0.00123657	0.0470109
BANF1	1.53089	1.18226	1.98234	0.00123902	6.78527e-06
DDX52	1.59292	1.20068	2.11328	0.00124629	0.00479259
KRT6B	1.12904	1.04876	1.21546	0.00125894	0.0283465
SRSF9	1.57223	1.19419	2.06994	0.00126117	0.00809677
IRX6	0.834401	0.74745	0.931467	0.00126237	0.0393626
SAMM50	1.68093	1.22586	2.30493	0.0012631	0.0325308
CBX5	1.40287	1.14189	1.72351	0.00126713	0.0124879
CTDNEP1	1.93355	1.29469	2.88765	0.0012728	0.0178056
TTK	1.2135	1.07873	1.36511	0.00127444	0.000122069
FAF2	1.55574	1.18862	2.03625	0.0012898	0.0199874
PLAUR	1.24238	1.08855	1.41795	0.00129099	0.00054209
NCL	1.49083	1.16875	1.90167	0.00130175	0.00770843
IKZF4	0.703034	0.56715	0.871475	0.00130295	0.00533306
RCN1	1.43029	1.14988	1.77907	0.00130724	5.87514e-06
INAFM2	0.730458	0.603128	0.88467	0.00130962	0.0119702
SPATA5	1.4636	1.16018	1.84639	0.00131201	0.0470815
MRPL10	1.71787	1.23488	2.38977	0.00131543	0.0179631
AMPD1	0.724571	0.595154	0.882129	0.00133073	0.0418477
R3HDM1	1.51705	1.17606	1.95691	0.00133472	0.000428054
MBTPS2	1.51064	1.17413	1.94361	0.00133474	0.0316469
MMP14	1.24531	1.08907	1.42396	0.00133935	0.026547
NCALD	0.786405	0.679009	0.910787	0.00134003	0.00632773
CANT1	1.43545	1.1509	1.79035	0.00134234	0.0145487
ACTL6A	1.42675	1.14815	1.77294	0.00134398	0.0136524
CD79A	0.866939	0.794453	0.946039	0.00134995	0.0308099
NDC1	1.37169	1.13063	1.66414	0.00135023	0.000442979
MROH8	0.518696	0.347147	0.775019	0.00135576	0.0260888
MRPS24	1.39479	1.13788	1.70971	0.00135753	0.00284657
UNG	1.40111	1.13981	1.72231	0.00136192	0.0444916
FCRLA	0.816643	0.721419	0.924436	0.00136447	0.0028221
TBC1D31	1.39998	1.13933	1.72025	0.00136963	0.000800063
BLOC1S4	1.50469	1.17146	1.9327	0.00137928	0.00399635
ASF1B	1.2514	1.09072	1.43575	0.00138126	0.00337679
PLK4	1.27109	1.09729	1.47241	0.00138561	0.00379631
GPR153	1.24561	1.08871	1.42512	0.00138678	0.0289684
INPP5B	0.708811	0.573883	0.875463	0.00140096	0.0283852
RHNO1	1.53119	1.17869	1.98911	0.00141513	0.000299489
TBRG4	1.46768	1.15948	1.8578	0.00142067	0.000134319
TMEM163	0.858232	0.781292	0.942749	0.00142186	0.0198989
P2RY13	0.805361	0.705044	0.919952	0.00142664	0.00295285
GARS1	1.41468	1.14303	1.75089	0.00142873	0.0480039
DTNBP1	0.582882	0.418297	0.812227	0.0014301	0.0368165
PSMC1	1.45024	1.15398	1.82257	0.00143122	0.00204933
ZDHHC11B	0.845294	0.762318	0.937302	0.00143143	0.0269066
PSME3	1.54638	1.18278	2.02175	0.00143541	0.00894692
ADGRE3	0.658918	0.509801	0.851653	0.0014397	0.0102107
EIF4G1	1.43662	1.14964	1.79524	0.00144058	0.000356396
DEDD2	1.60602	1.20002	2.14938	0.00144102	0.000429859
CD19	0.823941	0.731347	0.928257	0.0014528	0.000815783
ZNF43	0.762507	0.6452	0.901142	0.00146638	0.0077915
CCDC85B	1.33479	1.11721	1.59473	0.0014687	0.0368354
FCRL6	0.747175	0.624339	0.894178	0.00146998	0.0142031
UBA2	1.45626	1.15517	1.83582	0.00146999	0.0298309
PLSCR1	1.33301	1.1166	1.59135	0.00147148	0.0104619
CACNB1	0.792259	0.686326	0.914544	0.00147403	0.00974051
MFF	1.4732	1.16016	1.87071	0.00147849	0.0107545
ADGRD1	0.841778	0.756957	0.936104	0.00148071	0.000208066
PTGDS	0.85351	0.77404	0.941139	0.00149047	0.0443138
ICAM3	0.758648	0.639761	0.899628	0.0014918	0.00414585
LRP2BP	0.692255	0.551669	0.868669	0.00149545	0.00325086
DSC2	1.23759	1.08502	1.41161	0.00149573	0.00197634
AURKB	1.18569	1.06726	1.31726	0.00151146	0.000952883
UBE2T	1.23371	1.08351	1.40473	0.00152006	0.00210076
PRDM16	0.835542	0.747684	0.933723	0.00152577	0.00116387
TASL	0.777474	0.665408	0.908415	0.00152705	0.000280854
SCGB3A1	0.93119	0.891021	0.97317	0.00153053	0.0211164
ATP13A4	0.879382	0.812175	0.952151	0.00153112	0.0267258
ADAMTS8	0.813127	0.715433	0.924161	0.00153692	0.0316732
BORA	1.36831	1.12696	1.66133	0.00153898	0.0466379
CHRDL1	0.864784	0.790411	0.946154	0.00154368	0.0013059
RP11-302B13-5	1.87185	1.26978	2.75939	0.00154435	0.046166
NOP2	1.38165	1.13106	1.68776	0.00154482	0.0253044
SAE1	1.53277	1.1765	1.99694	0.00155479	0.0373505
FOSL2	1.30576	1.10675	1.54056	0.00156619	0.00609773
HNRNPF	1.60926	1.19813	2.16146	0.00157301	0.0278648
RANGAP1	1.44388	1.14967	1.81339	0.0015795	0.00296912
ZNF266	0.708887	0.572556	0.87768	0.00159264	0.0496331
DRP2	1.40706	1.13811	1.73956	0.00160377	0.00025647
TSPAN32	0.704389	0.566569	0.875736	0.00160826	0.0365738
MCM6	1.3056	1.1062	1.54094	0.00161277	0.00578423
PCP4L1	0.899366	0.841976	0.960669	0.00161797	0.0134918
CD5	0.803362	0.701101	0.920538	0.00162241	0.00654653
ITGB4	1.17313	1.06215	1.2957	0.0016375	0.000748439
RNASE1	0.858163	0.780215	0.943899	0.00164212	0.00306621
GLS2	0.615871	0.455445	0.832806	0.00164247	0.00358107
KRT7	1.25277	1.08874	1.44151	0.00164698	0.0228307
RPS6KA4	1.49341	1.16326	1.91726	0.00165311	0.00754973
HLA-DOB	0.816946	0.720195	0.926695	0.00166818	0.00178437
ACOT7	1.37011	1.12589	1.66731	0.00166819	0.0135716
SEPTIN2	1.66537	1.21149	2.2893	0.00167974	0.00067734
ACTR2	1.62006	1.19895	2.18908	0.00168136	0.000651004
TOR4A	1.34483	1.11779	1.61797	0.00168778	0.0222331
CLSPN	1.22579	1.07948	1.39193	0.00169378	0.0254727
F2RL1	1.20424	1.07225	1.35247	0.00170275	0.0168774
CD1C	0.854871	0.775097	0.942855	0.00170547	0.0367006
FAM72D	1.37978	1.12836	1.68721	0.00170869	0.000118704
ADGRV1	0.80023	0.696204	0.919799	0.00170928	0.000548491
TMX1	1.45658	1.15137	1.8427	0.00171952	0.00199367
APOC4-APOC2	0.498179	0.322134	0.770432	0.00173394	0.0140473
GMFB	1.49732	1.16297	1.9278	0.00174233	0.00714364
HS3ST2	0.831538	0.740792	0.9334	0.00175441	0.0433431
ARHGEF4	1.21326	1.07489	1.36944	0.00175463	0.0473442
LOX	1.21693	1.07608	1.37623	0.00175873	0.0458076
ZNF502	0.782857	0.671534	0.912634	0.00175917	0.0318022
MYO6	0.752799	0.62993	0.899634	0.00178814	0.0371055
MRPS12	1.38486	1.12888	1.69889	0.00179338	0.0049136
CDC42BPB	1.42295	1.14033	1.77561	0.00179377	0.0084692
PSMA2	1.5882	1.18794	2.12333	0.00179409	0.000127993
LRRC42	1.45232	1.14902	1.83566	0.00179464	0.00183427
PDE10A	1.22041	1.0768	1.38319	0.0018192	0.0438882
UBE2V2	1.4763	1.15563	1.88595	0.00182326	0.00406907
RND3	1.21513	1.07496	1.37358	0.00183475	0.0159421
PLOD1	1.41944	1.13869	1.76942	0.00183941	0.0321005
LTBR	1.38865	1.12946	1.70732	0.00184029	0.00797428
MS4A2	0.803429	0.700052	0.922073	0.0018428	0.0203174
FKBP3	1.40351	1.13381	1.73736	0.00184942	0.00118696
SPRR1B	1.08073	1.02915	1.13489	0.00185985	0.000547737
MRPL13	1.37756	1.12586	1.68554	0.00186109	0.00184964
RAD23A	1.64187	1.20103	2.24452	0.00188196	5.00352e-05
FIBCD1	1.18436	1.06447	1.31775	0.00188849	0.00294963
CD79B	0.827648	0.734475	0.93264	0.00190677	0.00952817
NCAPG2	1.26871	1.09168	1.47445	0.00190956	0.000800245
ZIC2	1.18903	1.06589	1.32639	0.00190975	0.00450779
LIPK	1.24833	1.08504	1.43619	0.00192853	1.02266e-05
SNRPA1	1.45858	1.14874	1.852	0.001948	0.0275726
CISD2	1.62527	1.19525	2.21001	0.00195197	9.58838e-05
RTRAF	1.59605	1.18724	2.14561	0.00195585	0.00157177
ARRB1	0.770329	0.653052	0.908667	0.0019579	0.0145394
NUF2	1.19254	1.06671	1.3332	0.00196653	0.00249193
ST3GAL4	1.25895	1.08811	1.45661	0.00196899	0.00153929
ANKRD44	0.755034	0.631894	0.902171	0.00197942	0.00508386
TFAM	1.5228	1.16646	1.98801	0.00198805	0.0314469
N4BP2L1	0.734676	0.604143	0.893412	0.00200689	0.000698924
TMEM130	0.856873	0.776879	0.945103	0.0020076	0.000188613
HMGCLL1	0.646191	0.489821	0.852481	0.00200798	0.0105391
TOP2A	1.17569	1.06091	1.30289	0.00201538	0.00388822
ATP2B1	1.28372	1.09544	1.50437	0.00202609	0.0117812
PPM1G	1.52009	1.16511	1.98324	0.00202794	0.00019311
EIF2S2	1.61356	1.19062	2.18674	0.00203565	0.00097809
VSIG2	0.895759	0.835239	0.960665	0.00204018	0.0236023
MVB12B	0.760467	0.638962	0.905078	0.00205056	0.00772127
GAB3	0.743406	0.615575	0.897783	0.00206997	0.000642174
MYBL2	1.1465	1.05097	1.25071	0.00207023	0.0255862
MOCS1	0.750903	0.625747	0.901091	0.00207339	0.0232362
TMX2	1.60476	1.18745	2.16874	0.00208358	0.00189087
PKP3	1.34479	1.11346	1.62418	0.0020988	0.0153717
BAIAP2L2	1.16232	1.05604	1.27929	0.00210902	0.0423406
HPGDS	0.830315	0.737404	0.934934	0.00213234	0.0266339
SPATS2	1.43175	1.13857	1.80042	0.00214043	0.000996376
AGMAT	1.27483	1.09171	1.48865	0.0021469	0.00328069
KLHL32	0.6826	0.534865	0.871141	0.00215092	0.012088
KLRB1	0.796517	0.688755	0.92114	0.00215837	0.0256354
SUSD2	0.898746	0.839483	0.962193	0.00215982	0.0134396
HCN2	1.25506	1.08544	1.45118	0.00216464	0.00152154
GPRIN2	0.845945	0.76014	0.941435	0.00216996	0.02689
ANOS1	0.838703	0.749494	0.938531	0.00217228	0.0387792
CDKL2	0.841307	0.753308	0.939586	0.00217353	0.0102973
PSMB6	1.5152	1.16166	1.97635	0.00217412	0.0072929
IRAG2	0.776611	0.660668	0.912901	0.00217957	0.00377628
CNNM1	1.24971	1.08355	1.44133	0.00219553	0.0176972
PWP1	1.70805	1.21251	2.40609	0.00219731	0.00271329
NCBP1	1.56078	1.17362	2.07566	0.00220919	0.0302219
TNNT1	1.10395	1.03619	1.17614	0.00221304	0.0283612
SLC4A5	0.688172	0.541661	0.87431	0.00221596	0.00395065
NMB	1.21169	1.07144	1.37031	0.00221834	0.000476021
PPP1R14B	1.36721	1.11894	1.67057	0.00221973	0.0469365
MAL	0.82785	0.73346	0.934387	0.00222302	0.00354576
CCNE1	1.18114	1.06161	1.31414	0.00222615	0.00238203
LURAP1	0.685039	0.537555	0.872988	0.00222776	0.0192659
BTK	0.80252	0.696905	0.924142	0.00224512	4.72373e-05
TUBB6	1.26272	1.08715	1.46664	0.00225837	0.0188933
WDFY4	0.800652	0.69411	0.923547	0.00227612	0.00303411
KLHDC7A	0.849802	0.765428	0.943476	0.00228434	0.0014107
CCL20	1.11177	1.0386	1.1901	0.00228487	0.00410317
TXNDC11	0.685606	0.53791	0.873856	0.00229397	0.000701436
UNC13B	0.813801	0.712833	0.929069	0.00229968	0.00680451
SAMD13	1.2821	1.09277	1.50424	0.0023018	0.00233998
KIAA1328	0.596197	0.427484	0.831496	0.00230999	0.00910938
LLPH	1.49907	1.15528	1.94516	0.00231906	0.000351556
USP14	1.50264	1.15623	1.95283	0.00232157	0.0499088
DENND1C	0.727622	0.592822	0.893074	0.00235215	0.00761132
MS4A4E	0.67913	0.529262	0.871436	0.00235221	0.00580861
RARS1	1.53239	1.16385	2.01764	0.00235791	0.00214332
CBX3	1.46891	1.14638	1.88219	0.00236619	0.0030341
PFDN1	1.66985	1.19963	2.32438	0.00237674	0.00203247
ACTB	1.54117	1.16585	2.03731	0.00238444	0.00821851
C5orf15	1.51803	1.15959	1.98727	0.00238648	0.0283866
SPIN4	1.3104	1.10062	1.56015	0.00238837	0.00658518
EIF4H	1.57273	1.17415	2.10661	0.00239289	0.00199525
ORMDL3	0.73179	0.598157	0.895279	0.00240376	0.00369243
PGPEP1	0.712937	0.572938	0.887144	0.002417	0.0272187
PSMD14	1.48776	1.15094	1.92314	0.00241825	0.00880782
AGPS	1.5044	1.15547	1.9587	0.00241914	0.000669625
SERPINH1	1.35751	1.11422	1.65394	0.00241963	0.00592487
HNRNPR	1.56374	1.17138	2.08753	0.00242035	0.0497362
MYEOV	1.10927	1.03727	1.18627	0.00245591	0.00429539
PABPC1	1.36998	1.11748	1.67954	0.00245667	0.0185
FUCA1	0.755964	0.630758	0.906023	0.00246002	0.0280951
SNX7	1.34087	1.10883	1.62147	0.00248163	0.0187609
NOL11	1.5357	1.16281	2.02816	0.00250399	0.00562468
ANKRD2	1.39409	1.12383	1.72934	0.00251359	0.0224253
GHRL	0.649003	0.490277	0.859115	0.00251823	0.00071986
C11orf21	0.71899	0.580444	0.890606	0.00252139	0.0179038
CPSF2	1.589	1.17631	2.14647	0.00254216	0.00854816
VWA2	0.844206	0.756273	0.942362	0.00254625	0.0145759
OPA3	1.46414	1.14298	1.87554	0.00254726	0.0190721
GCDH	0.617301	0.451217	0.844517	0.00255473	0.00354122
KLF10	1.38966	1.12217	1.72091	0.00255571	0.0134106
CHADL	0.760559	0.636645	0.908591	0.00255768	0.042739
B3GALT2	0.792161	0.680843	0.921679	0.00256511	0.00716446
CLUL1	0.776817	0.659199	0.915422	0.00257052	0.0130869
SMAD9	0.786001	0.672098	0.919207	0.00257278	0.00094726
RASGRP2	0.76763	0.646345	0.911673	0.00257938	0.00378726
TPBG	1.27112	1.0875	1.48574	0.00258067	0.0426623
SNN	0.711727	0.570487	0.887935	0.00258608	0.00145954
FAM98B	1.49511	1.15089	1.94228	0.0025898	0.0225871
HSP90AA1	1.43386	1.134	1.81302	0.00260846	0.00497486
FCRLB	1.39195	1.12232	1.72635	0.00260883	0.00227321
FANCD2	1.33984	1.10747	1.62098	0.00260959	0.00316199
CASS4	0.777842	0.660469	0.916074	0.00260986	0.00511202
STIP1	1.45836	1.14069	1.86449	0.0026116	0.0183292
POC1A	1.28639	1.09181	1.51564	0.00261516	0.000370472
POLA2	1.40782	1.12669	1.7591	0.002617	0.00475085
GNA14	0.828418	0.73281	0.9365	0.00262532	0.0257933
ALYREF	1.38156	1.11923	1.70536	0.00262577	0.00412894
ZNF831	0.668476	0.51416	0.869106	0.00263329	0.00706172
NUP50	1.54596	1.16385	2.05353	0.0026344	0.0306646
BTBD9	0.797033	0.687481	0.924042	0.00263736	0.0239156
NUMBL	1.32986	1.10436	1.60142	0.00263824	0.00884181
PRR15	1.11599	1.03893	1.19877	0.00264473	0.00729607
TESPA1	0.753304	0.626258	0.906123	0.00264688	0.00051144
FDCSP	0.89918	0.838978	0.963703	0.00265024	0.00583192
SIGLEC6	0.726839	0.590303	0.894954	0.00265228	0.0424835
TDG	1.38064	1.1186	1.70406	0.00266739	0.0163225
ATG12	1.73967	1.21215	2.49676	0.00266753	0.0157128
MALSU1	1.54335	1.16272	2.04858	0.00266993	0.00378346
GPR31	0.250602	0.101527	0.618571	0.00268281	0.00548902
PNPLA7	0.787481	0.67372	0.920452	0.00268901	0.000647767
ST6GALNAC6	0.721042	0.582319	0.892813	0.0027005	0.0345829
IL11	1.23591	1.07617	1.41936	0.00270418	0.007528
ITPKC	1.36039	1.11254	1.66344	0.00270636	0.032202
BRIP1	1.28384	1.09042	1.51157	0.00270894	0.0293157
APCDD1L	1.20333	1.06621	1.35808	0.00271162	0.0374049
CCDC86	1.3988	1.12323	1.74199	0.0027173	0.00181667
SMIM17	0.572762	0.397862	0.824548	0.0027202	0.0182361
VPS18	1.44532	1.13595	1.83894	0.00272434	0.0252864
MGP	0.844867	0.756682	0.943329	0.00272438	0.0062328
INHA	1.09774	1.0328	1.16677	0.00272538	0.0241645
SLC27A4	1.43497	1.13308	1.81729	0.00272968	0.0348691
ACAT2	1.34593	1.10824	1.6346	0.00273025	0.00448959
WDR3	1.4265	1.13071	1.79968	0.00273515	0.0018693
TRIM16	1.25096	1.0805	1.4483	0.00273581	0.0180505
ACTN4	1.36316	1.11305	1.66947	0.00273918	0.00516969
SELENOK	0.603502	0.433674	0.839836	0.0027424	0.00749868
NBDY	1.43693	1.13342	1.82173	0.00274931	0.000265767
ZBTB18	0.816295	0.7147	0.932332	0.00276084	0.0177238
CHCHD4	1.55795	1.16535	2.08282	0.00276353	0.0168909
LSM5	1.46675	1.14133	1.88496	0.00276392	0.0342814
RAMAC	1.55494	1.16456	2.07617	0.00276411	0.0162393
KIF18B	1.17526	1.0573	1.30637	0.00276675	0.000242246
CYP27A1	0.821481	0.722209	0.934398	0.00276679	0.00254358
MTHFD2	1.2677	1.08529	1.48078	0.00276681	0.00104086
BLK	0.791186	0.678569	0.922494	0.00279218	0.0101374
HHIPL2	1.1129	1.03744	1.19385	0.00282632	0.0114871
P2RY8	0.789153	0.675551	0.921858	0.00282698	0.00184702
PYGL	1.24207	1.07731	1.43202	0.00283033	0.00817878
GPR87	1.09845	1.03277	1.1683	0.00283456	0.0199513
LILRA4	0.735733	0.601465	0.899973	0.00283495	0.000192218
SP6	1.17535	1.05703	1.30691	0.00284011	0.000276426
ENPP1	1.23012	1.07369	1.40936	0.00284069	0.00173764
KLK11	0.908353	0.85277	0.967558	0.00284835	0.0104832
NMD3	1.45552	1.13744	1.86256	0.00284942	0.00425156
RANBP1	1.35308	1.10919	1.65059	0.00286472	0.00847705
FRZB	0.822628	0.72353	0.9353	0.00287042	0.00751319
NLN	1.42159	1.12802	1.79155	0.00287595	0.0162614
ADRB2	0.808514	0.703009	0.929852	0.00288805	0.0115452
GAPT	0.774149	0.654146	0.916166	0.0028936	0.00249592
INCENP	1.28061	1.08823	1.507	0.00290081	0.00206156
TEDC2	1.24357	1.07733	1.43548	0.00290893	0.000312755
B4GALT6	1.24657	1.07811	1.44134	0.00292652	0.0271214
HAVCR1	1.14859	1.04841	1.25834	0.00292663	0.0242038
CCDC181	0.750515	0.6212	0.906749	0.00293444	0.0412147
MTPN	1.46841	1.13994	1.89152	0.00294117	0.0194821
PRPF4	1.50743	1.15013	1.97573	0.0029458	0.0170668
TIPIN	1.46548	1.13896	1.8856	0.00296177	0.0352907
TMEM25	0.768087	0.645393	0.914105	0.00296503	0.0298441
STYX	1.5304	1.15584	2.02634	0.00296618	0.00244927
DNASE1L3	0.797012	0.68621	0.925705	0.00297013	0.000576488
CCDC90B	1.38928	1.11818	1.72609	0.00299237	0.00424684
FAM76A	0.631138	0.465722	0.855307	0.00299888	0.0140347
RBM42	1.40147	1.12135	1.75157	0.00301023	0.0347025
GAR1	1.50274	1.14818	1.96678	0.0030139	0.000801423
KIAA1549L	1.32593	1.10035	1.59776	0.00302683	0.0251385
PELO	1.48048	1.14213	1.91906	0.00303888	0.00617641
GRPEL1	1.49824	1.14672	1.95753	0.00304196	0.00804075
RELB	1.36437	1.11094	1.67562	0.00304198	0.0250669
RRM1	1.38577	1.11671	1.71966	0.00305464	0.0165181
CEBPB	1.33615	1.10296	1.61863	0.003062	0.0099495
CD1E	0.851576	0.765615	0.947189	0.00308317	0.0270931
CES4A	0.816625	0.714081	0.933894	0.00308701	0.0206097
WDR76	1.28631	1.08871	1.51976	0.00308801	0.00976203
CCDC137	1.40815	1.12244	1.76659	0.00309395	0.00487795
FERMT1	1.20478	1.06488	1.36306	0.00309594	0.0387776
ENO1	1.4266	1.12736	1.80528	0.00309668	0.0231232
ZMAT1	0.814312	0.710657	0.933086	0.00310706	0.0412082
CCT2	1.22923	1.07206	1.40944	0.00310871	0.00324348
FCER2	0.778997	0.660137	0.919259	0.00311048	0.0446182
MS4A15	0.900606	0.840222	0.965329	0.0031117	0.00295153
SERPINE1	1.16493	1.0527	1.28913	0.00314166	0.00347358
SULT2B1	1.17689	1.05632	1.31123	0.00314272	0.00986816
DPEP2	0.778248	0.658872	0.919252	0.00316764	0.00393103
G3BP1	1.56885	1.16308	2.11617	0.00318446	0.0117881
LMAN1	1.42207	1.12535	1.79704	0.00318829	0.0432452
EIF4A3	1.41935	1.12446	1.79158	0.00320771	0.0094564
MAPRE3	0.782085	0.664068	0.921076	0.00322935	0.00389954
C9orf40	1.32881	1.09971	1.60564	0.00323631	0.00317339
AUNIP	1.23223	1.07231	1.416	0.00323638	0.00051555
GJB4	1.20197	1.06339	1.35859	0.00324578	0.0112713
CIP2A	1.22501	1.07009	1.40235	0.00326189	0.00581427
CAND1	1.33773	1.10198	1.62391	0.00326433	0.0142776
SLC3A2	1.36915	1.11054	1.68799	0.00326502	0.000766869
CDC27	1.54649	1.1566	2.06781	0.00326571	0.00323166
AZIN2	0.740913	0.606713	0.904797	0.00326911	0.0389106
SEC14L3	0.614195	0.443844	0.849928	0.00327092	0.0397092
PDCD5	1.36793	1.11011	1.68564	0.00327908	0.00173242
SNRPD2	1.3741	1.11154	1.69868	0.00330992	0.0170769
RPS6KL1	0.732024	0.59447	0.901408	0.0033102	0.00454313
ARHGAP15	0.737591	0.602011	0.903706	0.0033141	8.82269e-05
ZMYND15	0.75451	0.62517	0.910607	0.0033247	0.0172747
ADAM12	1.17185	1.05412	1.30273	0.00332878	0.021396
PHF5A	1.4449	1.13	1.84757	0.00334237	0.000635029
TM6SF1	0.776233	0.655374	0.919379	0.00335294	0.00197409
RFLNA	1.1632	1.05141	1.28687	0.00336214	0.0112396
TNFRSF13B	0.748857	0.617228	0.908558	0.00336516	0.00277272
RELA	1.69487	1.19104	2.41184	0.00337579	0.000961433
RUBCNL	0.749036	0.617265	0.908936	0.00342093	0.00172381
PRRG1	1.29739	1.08981	1.5445	0.0034252	0.00595425
YWHAE	1.56117	1.15846	2.10386	0.00343004	0.00316159
PAOX	0.677751	0.522204	0.879629	0.00345427	0.00282487
ZNF101	0.643878	0.479337	0.864901	0.00345649	0.000454822
ZNF367	1.26624	1.08091	1.48334	0.00345949	0.00111264
FBXO5	1.30557	1.09181	1.56117	0.0034683	0.0316895
CIITA	0.827721	0.729153	0.939614	0.00346918	0.0411669
LRRC59	1.4667	1.13424	1.89661	0.00349546	0.00513898
CCT5	1.32609	1.0972	1.60273	0.0035053	0.00187526
DNAJC28	0.670012	0.512052	0.8767	0.0035092	0.0371042
STK38L	1.36297	1.10711	1.67796	0.00350989	0.0329365
HPSE2	0.684589	0.530749	0.883021	0.00352355	0.00490315
CHCHD3	1.52677	1.149	2.02875	0.00352698	0.000529659
ABCA8	0.796724	0.683915	0.928141	0.00353098	0.0173053
TMEM170B	0.731409	0.592717	0.902554	0.00354896	0.018079
RAB27B	1.18087	1.05583	1.32072	0.00359964	0.00386513
INTS8	1.45569	1.1305	1.87441	0.00360363	0.0102225
CDC73	1.53722	1.15071	2.05355	0.00361374	0.0251471
SCML4	0.663888	0.503783	0.874874	0.00362178	0.000685858
FAM189B	1.40987	1.11856	1.77704	0.00362844	0.00835796
SELENOP	0.84171	0.749396	0.945397	0.00364546	0.00971354
PRIM1	1.26792	1.08039	1.48799	0.00365043	0.0254372
MRPL47	1.38021	1.11063	1.71523	0.00365709	0.00300681
NUDT15	1.43307	1.12428	1.82668	0.00366047	0.0212952
C6	0.814017	0.708529	0.93521	0.00366192	0.0384562
ATAD2	1.22936	1.06952	1.41308	0.00366345	0.0154201
CAPS	0.853603	0.767155	0.949793	0.00366672	0.0148403
CHRNA6	0.455723	0.268197	0.774369	0.00366911	0.00550431
KCTD3	1.2957	1.08793	1.54316	0.00367257	0.00562236
TROAP	1.16463	1.05078	1.29082	0.00368902	0.00142393
CERKL	0.782142	0.662598	0.923253	0.00368987	0.00503349
COL22A1	1.18932	1.05796	1.33699	0.00369088	0.0430118
ARL6IP1	1.4402	1.12581	1.84239	0.00369588	0.0173483
ATP5MC3	1.45262	1.12887	1.86922	0.00370578	0.0322063
UBC	1.61615	1.16863	2.23506	0.00370782	0.0145028
LRFN3	1.3595	1.10476	1.67298	0.00371897	0.00578512
MTHFD1L	1.38832	1.11225	1.73291	0.00372591	0.00254089
KHDRBS2	0.82275	0.721087	0.938746	0.0037402	0.0102655
KLF5	1.24267	1.07284	1.43939	0.003759	0.0340053
ATP11B	1.37991	1.10979	1.71578	0.00376514	0.0301761
HSPA2	1.19622	1.05954	1.35054	0.00380263	0.00302203
PTGDR2	0.588336	0.410774	0.842651	0.00380387	5.55736e-05
ADHFE1	0.806449	0.697052	0.933016	0.00382666	0.0256158
LRP10	1.3806	1.10937	1.71815	0.00385234	0.0245184
PARPBP	1.25709	1.07638	1.46814	0.0038577	0.00918254
TNNC2	0.892953	0.826942	0.964233	0.00385859	0.0224292
GCLC	1.13176	1.04059	1.23092	0.00387078	0.0306716
AP1AR	1.48274	1.13492	1.93715	0.00387864	0.0027811
PTTG1IP	1.43223	1.12222	1.82789	0.00389568	0.0237809
SFTPC	0.948245	0.914629	0.983096	0.00390552	0.0288711
CTSG	0.827432	0.727532	0.941048	0.00390777	0.00190687
DUSP26	0.69822	0.547027	0.891201	0.00391331	0.000700973
IGSF10	0.775046	0.651842	0.921538	0.00391352	0.0378106
CNR2	0.672887	0.514106	0.880708	0.00391413	0.00697771
C1QBP	1.37131	1.10654	1.69944	0.0039153	0.00157059
PEBP1	0.714056	0.567998	0.897673	0.00392027	0.0033781
HLA-DMB	0.842856	0.750402	0.946701	0.00392776	0.00227783
GPN1	1.48506	1.13505	1.943	0.00393015	0.0193466
TM9SF3	1.46254	1.12948	1.8938	0.00393342	0.014023
ARPC1A	1.40012	1.11373	1.76015	0.0039447	0.0022318
FTSJ3	1.49982	1.13852	1.97579	0.00394599	0.00322837
HLA-DRB5	0.884004	0.812907	0.961321	0.00395067	0.0060808
MIS18A	1.30866	1.08982	1.57144	0.00396186	0.0064382
DDX54	1.43099	1.1214	1.82606	0.00396288	0.0411985
SEC14L6	0.849773	0.760665	0.94932	0.00397485	0.0159699
NR3C2	0.825836	0.724982	0.940719	0.00398245	0.048454
TUBA4A	1.27914	1.08175	1.51255	0.00399195	0.000279026
COL7A1	1.13994	1.04267	1.24629	0.00400046	0.0188035
GDF10	0.835774	0.739551	0.944517	0.00404498	0.0164225
MUSK	0.486642	0.297723	0.795436	0.00406766	0.0160096
MRPL12	1.30768	1.08897	1.57032	0.00407042	0.00318296
MDH2	1.44213	1.12332	1.85143	0.00407537	0.0034715
DCUN1D5	1.39446	1.11137	1.74967	0.00407907	0.000506076
PDIK1L	0.713904	0.567159	0.898617	0.00409855	0.0185899
ZNF10	0.718918	0.573851	0.900658	0.00410655	0.0415954
PTGFRN	1.29764	1.08597	1.55058	0.00413508	0.0126929
GRAP2	0.742123	0.60521	0.91001	0.004154	0.0111352
OTUD6B	1.36461	1.10324	1.6879	0.00416118	0.000962589
RRAS	1.3551	1.10078	1.66818	0.0041653	0.0464311
HGF	0.796839	0.682187	0.93076	0.00416674	0.0193377
SLC15A2	0.847637	0.756984	0.949145	0.00417834	0.00180666
CD1B	0.822665	0.719794	0.940239	0.0041822	0.00863418
EIF3H	1.44065	1.12213	1.84959	0.00418543	0.00215494
DNTTIP2	1.48841	1.13368	1.95414	0.0041925	0.00309797
GGH	1.15976	1.04786	1.28361	0.00419623	0.0183426
FANCL	1.43538	1.12072	1.83839	0.00420168	0.000152897
TRIP10	1.39579	1.11086	1.7538	0.00420417	0.00275165
KBTBD8	0.729273	0.587427	0.905372	0.00422631	0.00894975
DNAJC1	1.521	1.14105	2.02746	0.00423993	0.0126077
KCNJ14	1.3652	1.10282	1.69001	0.00425361	2.06904e-05
NIBAN3	0.706472	0.556704	0.89653	0.00425655	0.000451558
PAK4	1.35968	1.10138	1.67856	0.00426008	0.00474649
KLF15	0.848024	0.757363	0.949537	0.00426895	0.00167288
DDX23	1.5211	1.14077	2.02823	0.00427571	0.00243158
TAF1A	1.4258	1.11778	1.81869	0.00428205	0.0179115
BLZF1	1.53289	1.14343	2.05501	0.00428759	0.00598447
ANP32E	1.23955	1.06968	1.43641	0.00429528	0.00935565
ACAP1	0.788011	0.669123	0.928022	0.00430095	0.00819839
POLE2	1.2448	1.07107	1.4467	0.00430113	0.00170934
GPC6	1.1637	1.04863	1.29139	0.00431812	0.0163844
DDIAS	1.24594	1.07127	1.44908	0.00432593	0.0149098
SMARCD3	0.790224	0.6722	0.928969	0.00433488	0.0156679
PIK3CG	0.799506	0.685562	0.932387	0.00433938	0.00665609
CLDN2	0.914916	0.860663	0.972588	0.00435617	0.0204411
STEAP1	1.14945	1.04443	1.26504	0.00438382	6.39471e-07
KREMEN2	1.23015	1.06667	1.41867	0.00441079	0.000372424
CCR4	0.825042	0.722676	0.941909	0.00443554	0.0391471
B3GNT3	1.17217	1.05067	1.30772	0.00443628	0.0121087
INMT-MINDY4	0.137236	0.0349236	0.539282	0.00445029	0.00803828
CLEC10A	0.842194	0.748189	0.94801	0.00445347	0.00147073
RAD51AP1	1.20349	1.05927	1.36735	0.00445407	0.00118444
FCRL3	0.779202	0.656061	0.925457	0.00447419	0.000972419
CIDEB	0.576048	0.393726	0.842797	0.00449925	0.0185064
ADA2	0.826614	0.724846	0.942669	0.00450063	0.000583593
SAAL1	1.44832	1.12157	1.87026	0.0045189	0.00276293
OGT	0.785467	0.664869	0.92794	0.00452068	0.0207073
SSRP1	1.44235	1.12011	1.85728	0.00452216	0.0218218
ST3GAL6	0.765585	0.636656	0.920622	0.00452577	0.00266864
AC002398-9	2.82181	1.37859	5.77593	0.00453355	0.0106618
TOMM22	1.4864	1.13033	1.95464	0.00455732	0.0393268
TSPAN11	0.876208	0.799684	0.960054	0.00459304	0.00478809
ZNF589	0.74775	0.611578	0.914241	0.00459493	0.00769698
ZNF287	0.727062	0.583212	0.906394	0.00460108	0.0397436
ABC7-42404400C24-1	0.625834	0.452522	0.865524	0.00461235	0.0114466
GPC4	0.852634	0.763553	0.952108	0.00463097	0.0458982
RIC3	0.766139	0.637123	0.921281	0.00463414	0.0152022
MIEF1	1.51991	1.13748	2.03091	0.00463959	0.029166
MRPL37	1.48808	1.13004	1.95956	0.00464748	0.0241856
DPY19L1	1.2328	1.06648	1.42506	0.00464917	0.00386029
FNDC4	1.17191	1.04997	1.308	0.00465728	0.0316387
KARS1	1.53306	1.14025	2.0612	0.00467043	0.0261137
ASAH2B	1.52023	1.13708	2.0325	0.00469871	0.020742
STK17B	0.739776	0.600239	0.911751	0.00470915	0.0436874
SF3B6	1.51769	1.13609	2.02748	0.00475089	0.0177834
MTBP	1.34573	1.09502	1.65386	0.00475944	0.00410312
GPR55	0.582206	0.399885	0.847652	0.00476723	0.00657056
CIB2	1.20139	1.05762	1.36469	0.00477998	0.046564
BRCA1	1.23838	1.06742	1.43671	0.00479131	0.00684952
MAGEH1	0.759453	0.627275	0.919483	0.00479638	0.024689
CD22	0.82754	0.725499	0.943932	0.00481231	0.0180746
HNRNPL	1.75767	1.1875	2.60159	0.0048188	0.0153597
VTA1	1.47568	1.12587	1.93418	0.00482089	0.0279418
BAK1	1.4363	1.11662	1.8475	0.00482141	0.0132303
HPF1	1.49515	1.13015	1.97803	0.00485086	0.00487845
CDH24	1.21336	1.06059	1.38814	0.00485161	0.0221241
NFKB2	1.37116	1.10075	1.708	0.00485597	0.0343769
SAMD9	1.21991	1.0623	1.40091	0.00485914	0.0321873
XXYLT1	1.33798	1.09255	1.63855	0.00486222	0.0128671
ZFP2	0.694483	0.538822	0.895114	0.00486712	0.0176728
HK2	1.19202	1.05482	1.34706	0.0048697	0.0262274
ZNF146	1.34063	1.09303	1.64432	0.00489626	0.0310383
GCSAML	0.658554	0.492281	0.880987	0.00490184	0.0168067
COX6B2	1.27893	1.07748	1.51805	0.00490368	0.00482446
LETM1	1.41865	1.11185	1.81012	0.00491207	0.0328008
TMEM185B	1.40829	1.10937	1.78776	0.00491424	0.000744846
EFCC1	0.793919	0.675973	0.932445	0.00491781	0.0105101
PXK	0.699497	0.54512	0.897594	0.00496723	0.00299485
EPHA2	1.1858	1.05285	1.33554	0.0049735	0.0227769
BTLA	0.732331	0.589195	0.91024	0.00499213	0.00563018
PARM1	0.870509	0.790156	0.959033	0.00500827	0.0301225
S100A11	1.33099	1.08998	1.6253	0.00502756	0.00818797
PLIN5	0.798087	0.681711	0.934329	0.00503695	0.002245
SMG9	1.48241	1.12584	1.9519	0.00504165	0.0468956
NDST2	0.53269	0.342989	0.827313	0.00504826	0.0302926
SNRPA	1.50238	1.13032	1.99689	0.00505083	0.00175066
AGER	0.905382	0.84459	0.970549	0.00506392	0.00338087
KCNK3	0.858121	0.771029	0.95505	0.00507439	0.00220155
CRYL1	0.73745	0.595929	0.912579	0.00508753	0.0212773
GALNT3	1.19883	1.05598	1.36101	0.00508871	0.00707099
UBE2H	1.4093	1.10852	1.7917	0.00509334	0.00125297
THAP10	1.39169	1.1043	1.75386	0.00509961	0.0146489
SSBP1	1.51486	1.13271	2.02593	0.00510823	0.00852398
ECE2	1.27725	1.07618	1.51589	0.0051095	0.0115219
RFC4	1.23412	1.06503	1.43005	0.00514282	0.0261065
KLK6	1.09233	1.02678	1.16207	0.00515821	0.0154865
SLC39A10	1.32544	1.08796	1.61475	0.00515961	0.0216801
IQGAP3	1.18239	1.05138	1.32972	0.00517146	0.0030623
LRIF1	1.36065	1.09646	1.6885	0.00517385	0.00428167
ORMDL2	1.51183	1.13143	2.02013	0.00519069	0.0450405
CCM2	1.34974	1.09372	1.66569	0.00519429	0.0356736
PEBP4	0.914109	0.858299	0.973549	0.00520637	0.0232671
MFSD14B	1.58263	1.14673	2.18422	0.00522349	0.0289523
CENPI	1.23023	1.0637	1.42282	0.00523598	0.0142928
ZPR1	1.50316	1.12915	2.00106	0.00523689	0.0142156
CALU	1.30309	1.08209	1.56921	0.00523722	0.042063
RIMKLA	0.829343	0.727129	0.945925	0.00529769	0.0139849
MSX2	1.18565	1.05185	1.33647	0.00531395	0.0487118
COX5A	1.42092	1.10974	1.81936	0.00534265	0.0119384
TCOF1	1.3969	1.10406	1.7674	0.00535714	0.0271916
REXO4	1.56359	1.14145	2.14185	0.00537014	0.0407616
COL6A6	0.809527	0.697604	0.939405	0.00538047	0.0131396
RTCA	1.49275	1.12577	1.97936	0.00538813	0.00823544
CCDC28A	0.703474	0.549078	0.901285	0.0054016	0.00720826
PSTPIP2	0.765471	0.634071	0.9241	0.00541168	0.0357983
DIP2B	1.36222	1.09554	1.6938	0.0054211	0.0142299
WNT7A	1.15195	1.04263	1.27273	0.0054252	0.0252474
CD226	0.662315	0.495308	0.885633	0.00544902	0.00126616
ANK2	0.760063	0.626357	0.922311	0.00544914	0.0278794
PLA2G1B	0.902089	0.838859	0.970085	0.00545079	0.0111888
KL	0.774593	0.64687	0.927535	0.00546626	0.00835063
PHLDB2	1.2157	1.05921	1.39531	0.00546838	0.0491284
CAT	0.771407	0.642298	0.926468	0.00548227	0.0238591
ZDHHC5	1.60313	1.14899	2.23677	0.00548252	0.00269654
FAM72C	1.3891	1.10153	1.75173	0.00548518	3.22327e-05
S100P	1.07178	1.02058	1.12554	0.00550513	0.0231274
JAML	0.819609	0.712208	0.943205	0.00550522	0.000657646
ACP7	1.29783	1.07961	1.56017	0.00551263	0.0232312
CPA3	0.892224	0.823102	0.967151	0.00557473	0.0285026
OAS1	1.19327	1.05304	1.35218	0.00560334	0.0340672
PINLYP	0.720876	0.571804	0.908812	0.0056246	0.0312758
ROM1	0.733535	0.588979	0.913569	0.00565421	0.0383141
XXbac-BPG32J3-22	2.26878	1.26987	4.05348	0.00566004	7.72508e-05
TMED1	1.45186	1.11472	1.89096	0.00568382	0.00608407
DDX10	1.4096	1.10514	1.79793	0.00568857	0.00462973
NR0B2	0.891533	0.821841	0.967135	0.00569863	0.0127775
MFAP4	0.878083	0.800738	0.962899	0.005717	0.00844784
FAM13B	0.731451	0.585851	0.913236	0.00575565	0.0466542
LRRC27	0.685679	0.524528	0.89634	0.00577017	0.00470299
LAMC1	1.29048	1.07672	1.54667	0.00577991	0.0286839
PPIAL4A	1.81413	1.18844	2.76922	0.00578036	0.00305925
SEMA3A	1.13852	1.03831	1.24839	0.00578229	0.0200102
RALB	1.3501	1.09089	1.6709	0.0057836	0.000186874
BMP1	1.26724	1.07103	1.49939	0.0057894	0.0395422
CSGALNACT1	1.26311	1.06992	1.49118	0.00581505	0.0186046
MRPS2	1.46096	1.11585	1.91281	0.00582984	0.0446854
UBE2F	1.58441	1.14225	2.19774	0.00584072	0.0082552
DNM1L	1.38522	1.09857	1.74666	0.00587531	0.0121112
BTNL9	0.81747	0.708246	0.943537	0.00588336	0.0352155
NHEJ1	2.01938	1.22455	3.3301	0.00589253	0.0318801
SARM1	0.696273	0.538038	0.901046	0.00592121	0.0231944
PAX5	0.806585	0.691976	0.940176	0.00597998	0.0155467
ASAP3	0.808035	0.69408	0.940699	0.00599345	0.0121388
PNMA8C	0.510061	0.315536	0.824511	0.00600583	0.0243407
ATAD3C	0.842643	0.745735	0.952144	0.00602021	0.0151557
DBP	0.729377	0.582271	0.913649	0.00603734	0.00692506
MAIP1	1.50555	1.1242	2.01626	0.00604088	0.0421386
CSE1L	1.32714	1.08426	1.62444	0.00606343	0.0287364
EFNA5	1.18868	1.05061	1.3449	0.00607454	0.00597249
LRRC10B	0.865495	0.780634	0.95958	0.00607675	0.0309141
MFAP3L	1.26802	1.07014	1.5025	0.00608823	0.023398
ALDH2	0.81778	0.708157	0.944373	0.00615586	0.00325212
TYRO3	1.26228	1.06841	1.49133	0.00618618	0.0153611
GINS2	1.19659	1.05228	1.36068	0.00619751	0.0456849
RAB21	1.42241	1.10522	1.83063	0.00619843	0.0278732
C1orf105	1.53162	1.12864	2.07848	0.00620423	0.00548758
ATP5MK	1.40442	1.10108	1.79134	0.00622821	0.00979954
PLD4	0.797646	0.678355	0.937916	0.00622961	0.00260955
NCR3	0.793674	0.67255	0.936612	0.00623711	0.00805922
NIFK	1.40265	1.10051	1.78774	0.00626203	0.00280141
PES1	1.46618	1.11415	1.92944	0.00630418	0.000128458
IL11RA	0.751856	0.612712	0.922599	0.00630452	0.00931357
LCA5	0.778049	0.649826	0.931573	0.00630649	0.0164536
KIT	0.891263	0.820577	0.968038	0.00632451	0.00942359
PSPH	1.2319	1.06053	1.43096	0.00635396	0.0171401
NLRC3	0.765374	0.631616	0.927458	0.00636458	0.00340448
MASTL	1.30533	1.0779	1.58075	0.00637319	0.0063556
AK4	1.15708	1.04192	1.28497	0.00637957	0.02206
REP15	1.33544	1.08481	1.64399	0.00638103	0.000831613
CREBRF	0.703444	0.546308	0.905778	0.00638758	0.0190343
HNRNPU	1.50947	1.12281	2.02929	0.00638869	0.015732
SNTG2	0.360545	0.173198	0.750547	0.00639025	0.010273
LCN1	1.3693	1.09235	1.71646	0.00640806	0.00659744
ARHGAP9	0.806914	0.691568	0.941499	0.00641254	0.000954137
PLA2G4F	0.856814	0.766612	0.957629	0.00647346	0.0279088
FBXO9	0.703843	0.546596	0.906326	0.00648123	0.00247519
HLA-DPB1	0.862883	0.775927	0.959584	0.00650435	0.000563365
ETF1	1.50265	1.12065	2.01485	0.00650575	0.0306434
TTC16	0.666434	0.497487	0.892754	0.00651917	0.00918425
ACAD8	0.80256	0.684946	0.940371	0.00652071	0.0207697
SLC22A10	0.0628439	0.00855498	0.461644	0.00653456	0.0059707
IER3	1.18345	1.0481	1.33629	0.00656573	0.0116729
CCDC69	0.809916	0.695672	0.942921	0.00657676	0.0409962
CH25H	0.88154	0.804881	0.965499	0.00660033	0.00472012
FCRL2	0.811229	0.697536	0.943453	0.00661716	0.00119042
ZNF75D	0.709192	0.553382	0.908873	0.0066304	0.00446085
NTRK3	0.396473	0.203291	0.77323	0.00663589	0.0474737
P2RY14	0.774886	0.644561	0.931563	0.00663769	0.00671509
DENND1A	1.34779	1.08648	1.67195	0.00664188	0.0201079
SLC2A7	1.97939	1.20889	3.24098	0.00664741	0.0132531
KRT17	1.09083	1.02444	1.16153	0.00665191	0.00343586
BORCS5	1.36559	1.09038	1.71026	0.00665698	0.0159872
PDGFB	1.2313	1.05941	1.43108	0.00668333	0.00353545
TEX30	1.29397	1.07402	1.55896	0.0067036	0.00153292
PRKCB	0.802245	0.684093	0.940804	0.00671527	0.000454681
LAX1	0.832262	0.728782	0.950435	0.00672059	0.0125791
SLC9B2	1.3042	1.07623	1.58046	0.00673968	0.0496579
USP4	0.680122	0.514592	0.898898	0.00674862	0.00102087
HLA-DQA1	0.874958	0.794348	0.963747	0.00675345	0.0172087
HSPBP1	1.37612	1.09208	1.73405	0.00679499	0.00760787
ARHGEF39	1.26424	1.06678	1.49826	0.00680987	0.00110622
ARF3	1.46818	1.11154	1.93925	0.00683583	0.00536391
NOP16	1.36944	1.09041	1.71987	0.00683981	0.0062616
PDCD10	1.38835	1.09451	1.76107	0.00684636	0.0202842
RNF103-CHMP3	1.59076	1.13617	2.22724	0.00686296	0.000403963
DHX37	1.37754	1.09204	1.73768	0.00687093	0.00277752
CENPW	1.18294	1.04724	1.33623	0.00688467	0.00376736
SNF8	1.54042	1.12583	2.10768	0.0069157	0.00135245
SLC24A4	0.432184	0.235111	0.794448	0.00691773	0.00442127
DNAJC27	0.674062	0.506244	0.89751	0.00692969	0.0188287
SELENOW	0.771843	0.639572	0.931469	0.00693077	0.00763315
DHDH	0.829423	0.724129	0.950028	0.00693274	0.0201807
KIF15	1.2067	1.05284	1.38304	0.0069382	0.037352
VSTM5	1.34835	1.08535	1.67508	0.0069386	0.00299759
SERPIND1	0.901113	0.835495	0.971885	0.00695012	0.0483858
MAP3K8	0.762316	0.625961	0.928374	0.00695248	0.0298718
COX16	1.57299	1.13198	2.18581	0.00696627	0.0166806
AP3B1	1.48093	1.11339	1.96981	0.00697677	0.00876344
ABHD4	1.32163	1.07926	1.61842	0.00697748	0.0279254
EIF3D	1.52541	1.1223	2.0733	0.00699946	0.0328765
STXBP5	1.38468	1.093	1.75419	0.00700137	0.0119315
RIPOR2	0.814385	0.701451	0.945501	0.00702329	0.00367685
BACH1	1.3535	1.08604	1.68683	0.00704332	0.00815174
SNAI1	1.20328	1.05172	1.37668	0.00705697	0.026083
HCCS	1.50785	1.11814	2.03338	0.00710419	0.00133408
SEC14L4	0.854023	0.761321	0.958013	0.00711057	0.0145355
PARL	1.46799	1.10993	1.94156	0.00712173	0.0179224
LYPD5	1.20448	1.05184	1.37926	0.00712337	0.0131376
TNFRSF19	0.852318	0.758656	0.957543	0.00713632	0.000304455
MRTFA	1.44712	1.10529	1.89468	0.00718676	0.0089376
MCM2	1.20007	1.05062	1.37079	0.00719664	0.0278831
SLC7A11	1.11985	1.03112	1.21623	0.00719926	0.0407483
C19orf33	1.14502	1.03725	1.26398	0.00724997	0.00195097
WARS2	1.50416	1.11641	2.02658	0.00727651	0.0225963
GADD45G	0.849241	0.753701	0.956892	0.00728314	0.0166831
KLRG1	0.721528	0.568493	0.915761	0.00728579	0.00111024
HOXB7	1.1291	1.03326	1.23382	0.00729914	0.00423057
SLBP	1.38938	1.09243	1.76703	0.00734901	0.0197608
SPATA18	0.861505	0.772528	0.960729	0.00735645	0.0466963
AIMP2	1.37398	1.08904	1.73347	0.00737798	0.0152901
RGL4	0.636911	0.457847	0.886008	0.00739353	0.0295438
FAM83F	1.1826	1.04595	1.33711	0.00742641	0.0438654
LBR	1.36476	1.08679	1.71381	0.00744471	0.0119126
C1QL1	1.17452	1.04398	1.32137	0.00745064	0.023958
TAX1BP3	1.41771	1.09784	1.83078	0.00746176	0.00462108
NMUR1	0.695519	0.533015	0.907566	0.00748812	0.0471374
RBCK1	1.41985	1.09814	1.83582	0.00749344	0.00265512
SNX9	1.37199	1.08806	1.73002	0.00750985	0.00318684
IGFALS	0.826704	0.719019	0.950518	0.00752501	0.000271729
RNF180	0.794947	0.671814	0.940649	0.00752799	0.0271969
SYT16	1.33951	1.08096	1.6599	0.00755151	0.0367867
PCBP2	1.56405	1.12649	2.17157	0.00755506	0.0111868
GAL	1.10661	1.02733	1.192	0.0075632	0.0125313
IARS2	1.40395	1.09444	1.80099	0.00758235	0.0377143
SDK1	0.864301	0.776547	0.961971	0.00759135	0.00839235
MRPS16	1.52955	1.11956	2.08967	0.00759965	0.00976502
CA4	0.845787	0.747896	0.956491	0.0076129	0.00355782
CD2AP	1.32085	1.07671	1.62036	0.00761378	0.0113309
UAP1	1.3835	1.08986	1.75625	0.00765436	0.0227239
PPIF	1.34247	1.08117	1.66691	0.00766146	0.0464763
ZNF835	0.717608	0.562256	0.915885	0.00767961	0.0172859
PGM5	0.825713	0.71726	0.950564	0.00768348	0.00203037
BCL9L	1.23953	1.05846	1.45158	0.00769772	0.00242282
MYO19	1.28295	1.06806	1.54107	0.00772176	3.08683e-05
HOXA1	1.17528	1.04358	1.32361	0.00773453	0.0235733
SASH3	0.831507	0.725934	0.952434	0.00773459	0.00527246
WDR91	0.781852	0.652343	0.937071	0.00773529	0.0383968
TFEB	0.758724	0.61921	0.929671	0.00773593	0.0317619
SOD1	1.3938	1.0916	1.77965	0.00774773	0.0171012
CD52	0.849729	0.75375	0.957929	0.00774877	0.0083249
MYL12A	1.43333	1.09964	1.86827	0.00775763	0.00391457
NDRG2	0.822467	0.712239	0.949754	0.00776446	0.0159752
GATA1	0.564066	0.370014	0.859887	0.00777519	0.0284424
MTCL1	1.20522	1.0504	1.38287	0.00779326	0.00830251
KIRREL3	1.3316	1.07835	1.64432	0.0077961	0.0017057
GPR174	0.808332	0.691043	0.945528	0.00780868	0.014189
RSPO1	0.685582	0.519119	0.905425	0.00781244	0.00408808
CTD-2568A17-1	1.66893	1.14423	2.43423	0.00782333	0.0110926
KCNA2	0.380304	0.186499	0.775504	0.00783041	0.0411592
CTF1	0.834693	0.73059	0.953629	0.00784751	0.000729714
ABCC6	0.835114	0.73106	0.95398	0.00795759	0.0445942
C4orf48	1.18992	1.0465	1.353	0.00796543	0.00335185
RAB1A	1.65594	1.14086	2.40358	0.00797323	0.0489182
XIRP1	1.31877	1.07496	1.61788	0.00797652	0.0173766
DNASE2B	0.776566	0.644238	0.936075	0.00797715	0.00380625
ABCE1	1.4099	1.09377	1.81741	0.00800407	0.00208948
SYMPK	1.33608	1.07849	1.6552	0.00801464	0.0373292
FGFBP1	1.09088	1.02293	1.16334	0.00802398	0.00165794
PRRT3	0.795642	0.671879	0.942201	0.00804571	0.0277706
BPNT2	1.35122	1.08148	1.68823	0.00806301	0.00510275
SORD	1.28981	1.06846	1.55701	0.00806555	0.0494051
EAF1	1.48798	1.10886	1.99672	0.00808266	0.011545
TIMELESS	1.23152	1.0556	1.43677	0.00809863	0.00344988
SLC35E3	1.32269	1.07535	1.6269	0.0081018	0.0184311
LMOD3	0.397738	0.20098	0.787119	0.00811372	0.0147454
P2RY12	0.81463	0.699875	0.9482	0.00813122	0.000381674
CEACAM19	1.2073	1.05	1.38816	0.00816785	0.0420195
ADAMTS4	1.16433	1.04017	1.30333	0.00818367	0.00313688
HDGF	1.35513	1.08181	1.69749	0.0081895	0.00215963
CD164L2	0.849153	0.752156	0.95866	0.00823804	0.00391178
LDHD	0.860039	0.769005	0.96185	0.00825733	0.033457
HLA-DRA	0.868804	0.782698	0.964382	0.00826513	0.00263571
MAOB	0.860245	0.76931	0.961929	0.0082691	0.0295379
TRIP13	1.16746	1.04072	1.30962	0.00827138	0.00053381
SNX8	1.27402	1.06438	1.52496	0.00828762	0.0263193
RNF4	1.52009	1.1139	2.0744	0.00829188	0.0183793
ASAP1	1.29389	1.06857	1.56672	0.00830722	0.00781798
ITGAL	0.835143	0.730563	0.954693	0.00830985	0.0282113
FUBP3	1.51193	1.11219	2.05533	0.00832221	0.00953165
CRBN	0.635978	0.454406	0.890103	0.00832226	0.0402412
SLC22A31	0.91599	0.858169	0.977706	0.00834798	0.020617
CGNL1	0.832266	0.726102	0.953953	0.00836353	0.0362326
LPAR6	0.778718	0.646616	0.937809	0.0083659	0.0414783
CCDC51	1.45852	1.10164	1.93101	0.00838758	0.0101622
MEI1	0.797984	0.674714	0.943777	0.0083926	0.0323563
NDUFA12	1.46247	1.10234	1.94026	0.00840217	0.0231419
ANKRD55	0.573653	0.379386	0.867395	0.00843062	0.00113011
IGF2BP2	1.14963	1.03628	1.27539	0.0084699	0.00593418
CATSPERE	0.636035	0.454095	0.890871	0.00848504	0.0452322
THG1L	1.43544	1.09655	1.87906	0.00851893	0.0346996
SLC39A9	1.5422	1.11672	2.1298	0.00853264	0.0198723
TCP10L2	0.113202	0.0223219	0.574083	0.00854048	0.00217355
IRF8	0.835454	0.730682	0.95525	0.00854816	0.00314424
POU2AF1	0.865822	0.777597	0.964058	0.008601	0.0191306
OR51E1	1.29958	1.06882	1.58017	0.00860783	0.0115862
COL11A1	1.08994	1.0221	1.16229	0.00862324	0.0194873
MEIS3	1.2742	1.06342	1.52677	0.00862991	0.0105135
TRAF7	1.4294	1.09488	1.86614	0.00863135	0.0401721
TMSB10	1.28851	1.06635	1.55696	0.00865733	0.0118459
SYNE1	0.818944	0.705458	0.950686	0.00867944	0.0167141
SCPEP1	0.81274	0.696107	0.948915	0.00870554	0.0104429
PSMA1	1.5067	1.10898	2.04706	0.00875597	9.27535e-06
ACSS3	0.783988	0.65353	0.940488	0.00877496	0.0306899
XRCC2	1.2044	1.04795	1.38421	0.00880177	0.0096709
HNRNPA2B1	1.46966	1.10181	1.96033	0.00880357	0.00534867
SIAH2	1.41059	1.09038	1.82485	0.00882953	0.00328852
TEX10	1.47259	1.10224	1.96737	0.0088296	0.0425459
GALNT4	1.2977	1.06774	1.57719	0.00883085	0.035251
THYN1	0.6996	0.535419	0.914126	0.00884639	0.0471804
DOK1	0.745334	0.598084	0.928838	0.0088621	0.0299473
TTC21A	0.758718	0.616968	0.933036	0.00887514	0.0206961
ARPC5	1.49736	1.10664	2.02603	0.00887677	0.0161754
B3GALNT1	1.21977	1.05112	1.41548	0.0088788	0.045337
RAD54B	1.3779	1.08344	1.7524	0.00896845	0.0313421
PHACTR1	0.805936	0.685526	0.947495	0.00896958	0.0263144
COLGALT1	1.31718	1.07127	1.61954	0.00897692	0.0218865
CASZ1	0.794813	0.669035	0.944237	0.00898128	0.00265304
CPAMD8	0.87841	0.796998	0.968139	0.00898925	0.00474786
TMEM243	0.778306	0.64488	0.939339	0.00899682	0.0198994
YY1	1.65674	1.13421	2.41998	0.00901717	0.00977885
ERH	1.43659	1.09454	1.88552	0.00902592	0.0130375
TBC1D10C	0.816381	0.701018	0.950728	0.00905421	0.0390791
ARF6	1.44969	1.0967	1.9163	0.00909845	0.0230546
OR2A7	0.751211	0.605896	0.931377	0.00910456	0.0118815
LARP6	1.21467	1.04948	1.40587	0.00912159	0.0164368
RBP5	0.795284	0.669456	0.944762	0.00914512	0.00849269
SLC52A3	1.20193	1.04667	1.38023	0.00915278	0.0234068
CDHR2	1.14573	1.03431	1.26916	0.00915454	0.0175683
CST5	0.823089	0.710978	0.952877	0.00915814	0.0356599
CD69	0.846167	0.746272	0.959434	0.00915954	0.0190038
EPHB2	1.17736	1.04127	1.33125	0.00918067	0.000819877
NIP7	1.47979	1.10177	1.9875	0.00921642	0.0180493
ARHGEF6	0.809876	0.690994	0.949212	0.0092283	0.00332301
BRCA2	1.32766	1.07254	1.64348	0.00923675	0.012737
NDUFS2	1.45268	1.09664	1.92431	0.00924014	0.0283392
TAF2	1.36592	1.08005	1.72746	0.0092478	0.0202278
AMIGO1	0.796434	0.67098	0.945344	0.00925031	0.0183201
TNFRSF11A	1.26223	1.05916	1.50423	0.00926408	0.0269419
HSDL1	0.734744	0.582515	0.926755	0.00926493	0.00254262
TTLL10	0.755472	0.611581	0.933218	0.00929316	0.00188068
YBX1	1.43792	1.0935	1.89081	0.00932763	0.0257774
EME1	1.21327	1.04872	1.40363	0.00932887	0.00666401
TESK2	0.719263	0.560888	0.922357	0.00940696	0.00120042
METTL21A	1.46308	1.09779	1.94992	0.00941531	0.0389852
CKS2	1.20773	1.04719	1.39287	0.00949539	0.0272622
UBE2E2	1.28295	1.06273	1.54879	0.00950817	0.0364556
RNF175	0.746846	0.598939	0.931278	0.00953525	0.00215557
TSKU	1.17558	1.0402	1.32858	0.00956057	0.0203886
GFI1B	0.318924	0.13436	0.757011	0.00956572	0.000312758
NCKAP1	1.41387	1.08799	1.83737	0.00957448	0.0373242
RWDD4	1.63228	1.12669	2.36474	0.00957965	0.0266525
ADAMTSL5	1.19775	1.04484	1.37305	0.00961562	0.00711717
STIL	1.22901	1.05138	1.43666	0.00962657	0.0190654
ZNF526	1.47819	1.09957	1.98719	0.00963427	0.00891957
CD6	0.816364	0.700076	0.951968	0.00965952	0.0468219
ENPP4	0.804393	0.682132	0.948568	0.00966244	0.00905425
WDR1	1.49478	1.10237	2.02688	0.00967421	0.03564
HPRT1	1.2995	1.06554	1.58483	0.00968648	0.0143947
TUBG1	1.27818	1.06128	1.53942	0.00968777	0.00476817
PITX1	1.11082	1.02578	1.20292	0.00970035	0.0129051
MRPL11	1.37136	1.07936	1.74235	0.00973579	0.01639
PSMD7	1.4293	1.09013	1.874	0.00975614	0.0275768
POLQ	1.22398	1.05001	1.42678	0.00977097	0.00758879
TSC22D2	1.26975	1.05926	1.52206	0.00980646	0.0194998
HLA-DOA	0.874971	0.79061	0.968333	0.00982183	0.00719422
FAM83H	1.23895	1.05297	1.45779	0.00982447	0.023018
SLIRP	1.3849	1.0815	1.77341	0.0098522	0.0248805
MRPS10	1.3755	1.07959	1.75252	0.00989073	0.0140498
LRRC3B	0.257565	0.0918846	0.721987	0.00989777	0.00333684
AK6	1.48352	1.09927	2.0021	0.00991528	0.000891993
MIX23	1.31422	1.06764	1.61775	0.00995697	0.0045979
ABCD1	1.30374	1.06557	1.59516	0.0099664	0.0124294
TATDN1	1.35095	1.07462	1.69832	0.00998378	0.0111935
LRP11	1.28889	1.06257	1.56342	0.00999597	0.0159485
NPB	11.384	1.78822	72.4714	0.0100122	0.00393186
CCDC153	0.803772	0.680644	0.949175	0.0100293	0.00402085
TBK1	1.48873	1.09963	2.0155	0.0100402	0.0237475
ZFAND2A	1.27428	1.05954	1.53255	0.0100484	0.0157279
PNP	1.29724	1.06403	1.58155	0.0100585	0.0116451
RIMS2	1.22779	1.05015	1.43547	0.0100624	0.00218174
FAM91A1	1.38364	1.0805	1.77183	0.0100647	0.0291322
MRPS9	1.43886	1.09063	1.89828	0.0100652	0.0100106
LSM3	1.57681	1.11468	2.23052	0.0100681	0.000931577
CDA	1.09529	1.0219	1.17395	0.0101049	0.0148508
VRK2	1.42109	1.0872	1.85753	0.0101158	0.00237175
WBP2NL	0.586618	0.390672	0.880843	0.0101201	0.0364638
PCSK9	1.11588	1.02636	1.21322	0.010181	0.0270397
GOLT1B	1.28944	1.06214	1.56539	0.0101926	0.000318578
OLFM1	0.855513	0.759466	0.963707	0.0102171	0.00372809
PSCA	1.07294	1.01681	1.13216	0.010228	0.0245823
RXFP1	0.673244	0.49765	0.910796	0.0102897	0.00245175
RHOH	0.80874	0.68765	0.951153	0.0103139	0.00251813
INVS	1.5099	1.10208	2.06863	0.0103158	0.00220298
COASY	1.41821	1.08591	1.8522	0.0103181	0.0033614
DNAH1	0.786872	0.655153	0.945074	0.0103367	0.0217264
SLC16A13	1.29342	1.06237	1.57473	0.0103897	0.0286305
DMAC2	1.4675	1.09424	1.9681	0.0104267	0.0398033
TDRD10	0.870266	0.782453	0.967934	0.0104513	0.020622
GINS1	1.18363	1.04029	1.34672	0.010475	0.0212659
TMTC3	1.33123	1.06933	1.65726	0.0104751	0.0028855
FANCC	1.389	1.08002	1.78637	0.0104779	0.00764819
ZNF552	0.764456	0.622342	0.939021	0.0104814	0.0185973
NPM1	1.36018	1.07457	1.72169	0.0105268	0.00443694
TRIM15	1.14991	1.03315	1.27987	0.0105595	0.00670872
BCL2L12	1.32946	1.06873	1.6538	0.0105652	0.00142204
BEND6	1.24119	1.05162	1.46492	0.0106127	0.0228408
STK3	1.42904	1.08661	1.87938	0.0106418	0.0191432
LRRC61	1.30586	1.06397	1.60273	0.0106713	0.01104
L3MBTL3	1.30715	1.0642	1.60556	0.0106773	0.0331203
BOP1	1.23955	1.05115	1.46172	0.0106802	0.00400916
RFC2	1.32294	1.06713	1.64006	0.0106912	0.00120975
HAT1	1.44183	1.0885	1.90984	0.0107347	0.0232087
GART	1.37856	1.0772	1.76424	0.0107479	0.0112997
CORO1A	0.826451	0.713796	0.956885	0.0107903	0.0238639
NRL	0.607461	0.414	0.891327	0.0108329	0.00058406
CCL14	0.781803	0.646926	0.9448	0.0108449	0.0162748
MPLKIP	1.4575	1.09074	1.94759	0.0108577	0.0044165
POGLUT2	1.25749	1.0542	1.49998	0.010877	0.00425239
MICU3	0.749448	0.600257	0.93572	0.0108783	0.0303586
SNX22	0.754822	0.60789	0.937269	0.0108812	0.0110213
BEST3	1.5245	1.10192	2.10915	0.0108981	0.000169729
STIMATE	0.576732	0.377497	0.881118	0.0109195	0.0241104
TES	1.33167	1.06804	1.66038	0.0109357	0.0424331
GLCCI1	0.83366	0.724603	0.95913	0.0109805	0.00265239
TLR7	0.817874	0.700447	0.954988	0.0110097	0.000836556
ACRV1	1.48633	1.09498	2.01756	0.0110239	0.0144304
KPNB1	1.36302	1.07328	1.73096	0.0110855	0.00073996
HSD17B13	0.847408	0.745734	0.962944	0.0111171	0.0119621
STX16-NPEPL1	0.760023	0.61493	0.93935	0.0111221	0.0114353
FAAP24	1.27755	1.05735	1.54361	0.0111586	0.0411511
AKNA	0.790669	0.659489	0.947943	0.0111634	0.0193611
PFDN2	1.32259	1.0657	1.64141	0.0111674	0.0359101
RAB9B	0.705298	0.538511	0.923743	0.0112074	0.0300667
IL24	0.800535	0.674	0.950827	0.0112649	0.0196209
U2SURP	1.37227	1.07417	1.75308	0.0113229	0.00741975
EREG	1.0781	1.01712	1.14273	0.0113545	0.0011303
ITK	0.806913	0.68341	0.952736	0.0113669	0.0312767
DHRSX	1.2908	1.05927	1.57293	0.0113768	0.000542733
TKFC	1.3499	1.06995	1.70309	0.0114014	0.00620355
HOXC6	1.16061	1.03408	1.30262	0.011439	0.0193946
RAB3B	1.15035	1.03191	1.28239	0.0115204	0.00981336
STRN4	1.37082	1.0732	1.75098	0.0115493	0.0166061
ARVCF	0.816982	0.698296	0.955839	0.0116061	0.0200721
H2BC12	1.18008	1.03769	1.34201	0.0116078	0.00345546
HSD17B6	0.890092	0.81314	0.974327	0.0116122	0.00254182
WDR75	1.46339	1.08869	1.96706	0.0116352	0.0457879
CHIT1	0.908179	0.842708	0.978738	0.0116379	0.0102049
UFD1	1.39593	1.07724	1.80891	0.0116469	0.00113692
SLC6A8	1.15338	1.03234	1.28862	0.0116514	0.0456209
RFTN1	0.830372	0.718696	0.959401	0.0116561	0.00537361
DNPEP	1.5685	1.1054	2.22562	0.0116931	0.0121259
ACTR3	1.44197	1.08485	1.91664	0.0117053	0.014458
ZCCHC9	1.54411	1.10142	2.16472	0.0117227	0.00691293
TSPAN7	0.885609	0.805716	0.973424	0.0117904	0.0354114
SYT15	0.544939	0.339715	0.87414	0.011807	0.0164772
RALGPS2	1.26392	1.05325	1.51674	0.0118164	0.00289141
PTPRC	0.856864	0.759754	0.966387	0.0118331	0.00111964
COX8A	1.39025	1.07565	1.79688	0.0118352	0.030225
ARPC5L	1.48915	1.09211	2.03054	0.0118402	0.0339139
PDLIM5	1.23491	1.04773	1.45552	0.0118716	0.0280071
ARPC1B	1.33496	1.06587	1.672	0.0118905	0.0142531
ZNF154	0.790926	0.658807	0.949542	0.0118973	0.0112116
KCNQ1	0.879957	0.796488	0.972173	0.0119041	0.000421738
HEMK1	0.709893	0.543516	0.927202	0.0119139	0.0406779
GMFG	0.81397	0.693298	0.955646	0.0119335	0.0113184
NT5C1A	0.763557	0.618682	0.942357	0.0119694	0.0225292
UBE2Z	1.53039	1.09803	2.133	0.0120029	0.00467821
ZCRB1	1.48158	1.09001	2.01381	0.0120607	0.00679377
PSMA3	1.43131	1.08172	1.89388	0.0120818	0.0105689
HLA-DRB1	0.878464	0.79391	0.972022	0.0120895	0.0017449
CHIA	0.894533	0.819941	0.975911	0.0121128	0.00492717
P3H4	1.20084	1.04082	1.38545	0.0121297	0.00249595
RBM8A	1.45948	1.08613	1.96116	0.0121408	0.0473309
PHB2	1.37136	1.07136	1.75536	0.0121683	0.0358872
MRPS27	1.4553	1.08531	1.95143	0.0121792	0.0324199
ATG9A	1.48046	1.08928	2.01211	0.0122025	0.0176713
AATF	1.40896	1.07755	1.8423	0.012214	0.0363118
ABCC12	0.329692	0.13842	0.78527	0.0122149	0.00599465
HELLS	1.21831	1.04387	1.42191	0.0122634	0.00019169
RAB1B	1.49107	1.09073	2.03834	0.0122649	0.0406359
BOLA3	1.32259	1.0626	1.64619	0.0122908	0.0153339
SSB	1.41695	1.07861	1.86142	0.0122935	0.0132084
CXCR6	0.814335	0.693292	0.956509	0.0123656	0.0311253
SLC25A32	1.42723	1.08006	1.886	0.0123665	0.00211899
ENTPD7	1.26172	1.05153	1.51392	0.0124056	0.0273035
RCSD1	0.811182	0.688375	0.955897	0.012472	0.00184284
SULT1A1	0.819369	0.700821	0.957972	0.0124741	0.0148714
DDX59	1.51571	1.09361	2.10072	0.0125132	0.0415786
ARHGAP44	0.842732	0.73683	0.963855	0.0125157	0.0101401
CHAF1A	1.26442	1.05176	1.52008	0.0125236	0.00907603
SRP72	1.39959	1.07494	1.8223	0.0125381	0.0121477
ANKRD29	0.874491	0.787011	0.971695	0.0126345	0.0058662
ORC6	1.19669	1.03909	1.37819	0.0126976	0.0334903
TPRKB	1.40408	1.07506	1.8338	0.0127295	1.46502e-05
TMEM252	0.659867	0.475741	0.915254	0.0127576	0.019346
KCTD5	1.31762	1.06049	1.63709	0.0127681	0.00654132
OGDH	1.36684	1.06878	1.74801	0.012774	0.0477885
PITPNC1	1.19414	1.03844	1.37318	0.0128044	0.00582403
TIMM22	1.54805	1.09731	2.18395	0.012817	0.00343929
EIF4E	1.53853	1.09561	2.1605	0.0128783	0.0131538
ABL1	1.36724	1.0684	1.74965	0.0129266	0.0224409
FCER1A	0.90268	0.832631	0.978622	0.0129805	0.0424793
AHCTF1	1.3714	1.0689	1.75951	0.0129903	0.0359745
MRPL17	1.4084	1.07491	1.84536	0.0129943	0.00213796
KCP	1.18219	1.0359	1.34914	0.0130186	0.00447485
FNDC3B	1.3021	1.0572	1.60372	0.0130194	0.00816752
CRYBA4	0.526276	0.317075	0.873504	0.0130242	0.0209011
NME1	1.2665	1.051	1.52619	0.0130418	0.0141142
CD74	0.874142	0.786069	0.972082	0.0130452	0.00632729
PIFO	0.873269	0.784658	0.971886	0.0130526	0.00383691
SIT1	0.839901	0.731763	0.96402	0.0130995	0.02096
TEX15	1.30213	1.05693	1.60423	0.0131351	0.0273536
SRM	1.3476	1.06454	1.70594	0.0131445	0.00423649
CNOT9	1.50179	1.08896	2.07111	0.0131511	0.00517648
DCPS	1.39509	1.07222	1.81517	0.0131672	0.0171658
PLA2G12B	0.903833	0.834386	0.979059	0.0131828	0.0280707
NKIRAS2	1.38806	1.07098	1.79902	0.0132052	0.0155162
MCOLN2	0.820779	0.702068	0.959562	0.013218	0.00485597
LHFPL5	1.38759	1.07085	1.79802	0.0132222	0.000462085
MAFF	1.28275	1.05338	1.56206	0.0132368	0.0102426
ZAP70	0.834555	0.723262	0.962972	0.013262	0.0495175
TSNARE1	0.802885	0.674829	0.955241	0.0132678	0.0360948
TLE2	0.837169	0.727298	0.963638	0.0132877	0.0435044
TMEM65	1.25105	1.04778	1.49375	0.0132915	0.0265131
CEACAM21	0.818897	0.69909	0.959235	0.0132992	0.00100122
CD27	0.860564	0.764082	0.969229	0.0133193	0.0207834
FRMD8	1.40704	1.07352	1.84419	0.0133651	0.00428038
MAP4K1	0.826116	0.71007	0.961127	0.0133855	0.0163884
MRPS5	1.47846	1.08415	2.01618	0.0134938	0.0252734
IGFBPL1	0.876967	0.790206	0.973254	0.013511	0.0173761
LEO1	1.4036	1.0724	1.83709	0.0135486	0.0477737
NDUFB3	1.43815	1.07777	1.91902	0.0135549	0.00199785
C1orf112	1.31375	1.05768	1.6318	0.0136266	0.0471785
LAD1	1.21181	1.04025	1.41168	0.0136428	0.000706189
TTC23L	0.649806	0.461316	0.915311	0.0136546	0.00164002
MPC1	0.733605	0.573305	0.938724	0.013792	0.0227585
LINGO3	0.639941	0.448579	0.912937	0.0137991	0.00304039
DNAJC22	1.13885	1.02689	1.26302	0.0137993	0.0156063
FGD2	0.80666	0.679841	0.957136	0.0138176	0.00911806
AFAP1	1.28187	1.05189	1.56213	0.01384	0.0148064
LYRM9	0.741934	0.584942	0.941062	0.0138647	0.00830671
PCNA	1.25718	1.04761	1.50868	0.0138996	0.0114964
CHPF	1.245	1.04552	1.48254	0.0139077	0.0401946
E2F8	1.19101	1.0361	1.36909	0.0139406	0.00509711
RTN4	1.4282	1.07496	1.89752	0.0139486	0.0328286
SNRNP27	1.52993	1.09004	2.14733	0.013955	0.0388713
TYRP1	0.830945	0.716813	0.963248	0.0140224	0.00712852
ID1	1.13465	1.02583	1.25501	0.0140577	0.0143908
ARMT1	1.37458	1.06628	1.77202	0.0140799	0.0216392
IMP4	1.49331	1.08424	2.05672	0.0140828	0.0449187
CD2	0.85207	0.749822	0.968262	0.0141093	0.00803356
FKBP5	1.16967	1.03207	1.32562	0.0141193	0.0048147
EI24	1.41737	1.07274	1.87273	0.0141297	0.0260682
TMEM158	1.14764	1.0281	1.28109	0.0141402	0.021634
SEPTIN10	1.34302	1.061	1.70001	0.0141936	0.0467814
HSF1	1.34386	1.06108	1.70201	0.0142134	0.0155073
PTBP3	1.38238	1.06706	1.79088	0.0142319	0.00515283
TAPT1	0.773697	0.630171	0.949912	0.0142537	0.0185293
ATL3	1.40124	1.06986	1.83527	0.0142665	0.00541973
CPED1	0.818802	0.697807	0.960777	0.014269	0.0280262
BLVRB	1.22044	1.04061	1.43136	0.0143118	0.023052
PSRC1	1.20774	1.03843	1.40466	0.014316	0.00489078
AMFR	1.35084	1.0618	1.71857	0.0143595	0.027879
PAQR4	1.21022	1.03876	1.40999	0.0143748	0.00344288
FIGN	1.23826	1.04345	1.46943	0.0144068	0.041058
GAS2L3	1.25471	1.04617	1.50483	0.0144209	0.0328622
TAGAP	0.829487	0.714105	0.963513	0.0144306	0.0339406
PLPP4	1.13655	1.02572	1.25937	0.0144873	0.00333518
PRPF19	1.4128	1.07088	1.86389	0.0145118	0.0376821
RHOQ	0.693241	0.516652	0.930186	0.0145895	0.0321608
CCDC152	0.7125	0.542772	0.935301	0.0146153	0.0063079
RFC3	1.24777	1.04463	1.49041	0.0146221	0.0259698
LRRN3	0.786044	0.647898	0.953645	0.0146354	0.0171712
ARRDC5	0.671663	0.487897	0.924643	0.0146729	0.0200077
TNFSF8	0.801654	0.671215	0.957441	0.0146891	0.00136347
TMEM273	0.815597	0.692404	0.96071	0.0146986	7.35576e-05
ZC3H12C	1.27805	1.04936	1.55657	0.0147315	0.00572427
PCDHB8	1.15729	1.02908	1.30148	0.0147514	0.0156004
CD300LF	0.85277	0.750302	0.969233	0.0147514	0.00659889
HLA-DQB1	0.894157	0.817215	0.978344	0.0148155	0.00217175
OTUB1	1.46566	1.07757	1.99353	0.0148503	0.000740164
UPK2	1.13142	1.02438	1.24965	0.0148902	0.0181402
HDGFL3	1.23995	1.04283	1.47434	0.0149047	0.0134605
HNRNPD	1.41747	1.07023	1.87737	0.0149582	0.0137886
KLHL35	0.831442	0.716564	0.964737	0.0149674	0.013447
SNX20	0.821845	0.701652	0.962627	0.0150111	0.0174582
CNGA3	0.879263	0.792651	0.975338	0.0150191	0.00111607
TMEM44	1.26414	1.04652	1.52701	0.0150288	0.0326888
MTDH	1.34284	1.05869	1.70324	0.0150924	0.0213257
COPS6	1.37817	1.06394	1.7852	0.0151241	0.0168333
ZNF671	0.792689	0.657199	0.956112	0.0151305	0.0262002
SLC35F2	1.22467	1.03981	1.44239	0.0151984	0.00894215
SH2D3A	1.26583	1.04643	1.53122	0.0152109	0.00054047
MARK2	1.36917	1.06231	1.76467	0.0152319	0.0221218
RAD54L	1.16708	1.0301	1.32227	0.0152871	0.0241348
PRIMPOL	1.4247	1.0703	1.89646	0.0152873	0.0447022
TPSB2	0.903088	0.831649	0.980664	0.0153359	0.0125667
MTA2	1.45496	1.07446	1.97022	0.0153396	0.0133173
SLC14A1	0.754308	0.600484	0.947535	0.0153885	0.00415418
PSMD9	1.54695	1.08678	2.20196	0.0154384	0.00656184
CNTN3	0.82268	0.702465	0.963467	0.0154475	0.00759361
BANK1	0.825912	0.707454	0.964204	0.0154584	0.033083
CABLES1	0.840654	0.730385	0.967571	0.0155423	0.00245867
FETUB	1.24873	1.043	1.49505	0.0155905	4.79557e-06
RNPEP	1.38173	1.0632	1.79569	0.0155939	0.0359602
TAS1R1	0.784084	0.643785	0.954959	0.0156002	0.0289609
ADAMTS15	1.1894	1.03335	1.36902	0.015645	0.0364093
CCNF	1.22048	1.0384	1.43448	0.0156466	0.03763
SEC13	1.4933	1.07867	2.0673	0.0156793	0.0464757
FYTTD1	1.40567	1.06631	1.85303	0.0157173	0.0426967
CENPC	0.679564	0.496661	0.929824	0.0157445	0.0249518
SUMO2	1.47808	1.07629	2.02986	0.0157691	0.00630431
TBL2	1.41925	1.0681	1.88585	0.0157691	0.00286749
ACSBG1	0.53662	0.323736	0.889496	0.0157734	0.0441408
DNAJC10	1.31826	1.05335	1.64978	0.0157737	0.0194746
CIBAR2	0.87653	0.787585	0.97552	0.0157801	0.0457236
EXOSC2	1.4094	1.06661	1.86235	0.0157995	0.0445875
FLT3	0.711837	0.540124	0.93814	0.015807	0.00215488
MCM8	1.23646	1.04054	1.46927	0.0158891	0.00430675
NCKAP5	0.814551	0.689444	0.962361	0.0159133	0.0383308
ACER1	0.267123	0.0912958	0.78158	0.0159587	0.00863716
ATP8B2	0.825199	0.705802	0.964793	0.0159772	0.000741478
ITPKA	1.0927	1.01666	1.17443	0.0159993	0.0214472
ECRG4	0.872112	0.780218	0.974829	0.0160086	0.0443401
RBM15	1.48714	1.07667	2.0541	0.0160279	0.0312225
EPB41L5	0.802828	0.671411	0.959968	0.0160442	0.00765995
ARHGAP25	0.795944	0.66096	0.958496	0.0160824	0.00853834
RAB39B	0.775495	0.630471	0.953878	0.0160846	0.00198882
PRKCE	0.747262	0.589438	0.947345	0.0160915	0.0493066
SNRPD1	1.33239	1.05464	1.68329	0.0161282	0.00656294
RAI2	0.833757	0.718952	0.966894	0.0161562	0.0278295
LRRC56	0.827106	0.708468	0.965611	0.0162632	0.0242271
PSMB1	1.37306	1.06015	1.77833	0.0162773	0.0361962
CLEC12B	0.459147	0.243311	0.866443	0.0162866	0.000496648
YDJC	1.26272	1.04378	1.5276	0.0163528	0.00442998
MTIF2	1.42255	1.06686	1.89683	0.0163592	0.0318749
ABI3BP	0.856189	0.754237	0.971921	0.0163839	0.00697982
OASL	1.15475	1.02671	1.29877	0.016414	0.0245592
KCNK16	0.606963	0.403679	0.912617	0.0164226	0.00778078
KLF4	1.15194	1.02623	1.29304	0.0164318	0.0219052
KLK13	0.889722	0.808708	0.978852	0.0164503	0.00426232
SPATA6L	0.772418	0.625482	0.95387	0.0164556	0.0147504
TFF1	1.04995	1.00895	1.09262	0.0164614	0.0377923
PHF1	0.728547	0.562395	0.943786	0.0164828	0.00751409
TERT	1.25932	1.04296	1.52057	0.0165175	0.0179963
FBL	1.35298	1.05665	1.7324	0.0165366	0.0129702
STX18	1.52757	1.08007	2.16049	0.0165996	0.0120298
MTMR8	0.685135	0.502791	0.933608	0.0166162	0.0162345
ERVFRD-1	0.521598	0.306193	0.888538	0.0166298	0.0333778
SLC39A1	1.39122	1.06163	1.82312	0.0166869	0.028292
SHISA5	1.44604	1.06901	1.95603	0.0167145	0.0391193
KRT80	1.14969	1.02547	1.28896	0.0167961	0.00577921
HAGH	0.724141	0.555787	0.943492	0.0168106	0.0336653
CAMTA1	0.695876	0.516868	0.93688	0.0168631	0.0236113
TMEM241	0.753363	0.597176	0.950399	0.0168885	0.0210021
PMAIP1	1.14531	1.02465	1.28017	0.0169068	0.00553465
SASS6	1.25259	1.04125	1.50681	0.0169072	0.000775552
CAMK2N1	1.13521	1.023	1.25973	0.0169305	0.0207866
TTLL2	0.645779	0.451047	0.924585	0.0169321	0.0017551
MRPL16	1.51116	1.07678	2.12078	0.0169512	0.00604755
TRIM22	0.839691	0.727493	0.969193	0.0169606	0.017701
SLC7A8	0.867153	0.771382	0.974814	0.0169792	0.00218388
SLAMF9	1.1696	1.02838	1.33022	0.0170243	0.0296359
HMCN2	0.70209	0.524996	0.938923	0.0170833	0.0350378
TEPP	0.842931	0.732489	0.970024	0.0170923	0.00117968
ICAM5	0.8792	0.7909	0.977358	0.0171222	0.0202917
FCAMR	0.691448	0.510532	0.936477	0.0171243	0.00129925
SEMA4G	1.15256	1.02557	1.29528	0.0171279	0.0162168
PRICKLE2	0.797583	0.662233	0.960596	0.0171417	0.0245486
LSM12	1.38482	1.05954	1.80995	0.0171561	0.00465988
CLEC12A	0.845374	0.736213	0.970721	0.0172552	0.00456037
CD48	0.858607	0.75733	0.973428	0.0172887	0.0066447
LSM11	1.44272	1.06674	1.95122	0.0173434	0.0437348
TMED10	1.45699	1.06838	1.98696	0.0174157	0.0219907
ASB14	0.646421	0.451032	0.926454	0.0175031	0.0192024
SCN2B	0.724051	0.554723	0.945065	0.0175173	0.0115297
GTPBP4	1.30111	1.04713	1.61669	0.0175211	0.0351732
ZNF662	0.815781	0.689563	0.965103	0.0175896	0.044044
NIPA2	1.3545	1.05434	1.7401	0.0175981	0.0046117
CMTM5	0.185613	0.0461961	0.745779	0.0176281	0.013626
RASGRF1	0.87429	0.782463	0.976894	0.01765	0.0129148
DRC3	0.801939	0.668257	0.962364	0.0176788	0.0049179
ARHGAP30	0.833317	0.716746	0.968847	0.0177114	0.045581
MZT2B	1.29325	1.04554	1.59966	0.0177655	0.0205347
TIMM9	1.39703	1.05957	1.84196	0.017781	0.00966505
FA2H	1.12513	1.0206	1.24036	0.0177909	0.0195999
DAD1	1.43374	1.06427	1.93147	0.0178039	0.0115263
ASTL	0.554278	0.340222	0.903011	0.0178049	0.0144197
FRMPD2	0.649373	0.454318	0.928173	0.017839	0.0359859
TONSL	1.19524	1.03119	1.3854	0.0178975	0.0170658
C12orf29	1.37418	1.05625	1.78781	0.0179064	0.00100236
LATS2	1.30577	1.04691	1.62864	0.0179533	0.0358819
FRS3	0.777296	0.630906	0.957652	0.017962	0.0156307
P2RX2	0.68728	0.503778	0.937624	0.0179633	0.0104685
SGPP1	1.25487	1.03957	1.51476	0.0180785	0.0434936
KIAA0408	0.411584	0.197131	0.859336	0.0180993	0.0124323
ARHGAP10	1.29726	1.04541	1.60979	0.0181181	0.0309221
PDE6B	0.832002	0.714243	0.969178	0.0181749	0.00186626
SYNGR4	1.1843	1.02919	1.36279	0.0181922	0.00993434
LRMDA	0.757449	0.601459	0.953896	0.0182185	0.0136888
DNAH5	0.855914	0.752166	0.973971	0.0182741	0.0300184
HCFC2	0.716351	0.542986	0.945067	0.0182942	0.00623565
ELP4	1.50396	1.07146	2.11106	0.0183292	0.0444178
PDAP1	1.35734	1.053	1.74965	0.018341	0.00313488
PTX3	1.16236	1.0257	1.31723	0.0183947	0.011789
SLC35D1	1.32121	1.048	1.66564	0.018443	0.0158865
TNFRSF13C	0.855405	0.751202	0.974063	0.0184492	0.0109532
TMEM33	1.36278	1.05342	1.763	0.0184677	0.0281548
HLA-DPA1	0.885161	0.799729	0.979718	0.0184906	0.00167253
CHORDC1	1.31031	1.04644	1.64073	0.0184934	0.00635836
ARHGAP45	0.804381	0.671121	0.964101	0.0184939	0.00592523
STAM	1.41223	1.05965	1.88213	0.0185075	0.0334655
FHL2	1.1483	1.02343	1.28842	0.0185624	0.00198026
SLC25A1	1.30785	1.04592	1.63536	0.0185861	0.0331596
PRDM2	0.755208	0.597716	0.954196	0.0186285	0.00469813
CD28	0.814388	0.686342	0.966323	0.0186488	0.0221721
UBE2D2	1.60433	1.08202	2.37877	0.0186613	0.00497858
SPN	0.851813	0.745253	0.97361	0.0186637	0.0452173
RNASEK-C17orf49	1.86366	1.10937	3.1308	0.018666	0.0428793
SLC6A14	1.09724	1.01559	1.18545	0.0186735	0.0476949
HTRA4	0.833143	0.715568	0.970037	0.0186776	0.00474395
FAM222B	1.33475	1.04924	1.69797	0.0187053	0.0365042
KCNJ11	0.863014	0.763197	0.975886	0.0188146	0.0378566
MTX2	1.42424	1.06028	1.91312	0.0188369	0.0138843
TAC4	0.859859	0.757953	0.975466	0.0189812	0.0379608
RCC1L	1.43623	1.06135	1.94354	0.0189895	0.0153223
HMGB2	1.21214	1.03214	1.42353	0.0189957	0.0388371
SCN1A	0.784676	0.640737	0.960951	0.0190169	0.021541
ITGA4	0.830644	0.711322	0.969982	0.0190189	0.00443231
PNO1	1.37438	1.05356	1.79289	0.0190454	0.0136424
RIIAD1	0.80408	0.670078	0.96488	0.0190615	0.00563941
SPNS3	0.764234	0.610368	0.956886	0.0190686	0.0229154
SLC22A23	0.863029	0.76301	0.976158	0.0190818	0.00264676
SPRR3	1.09543	1.01501	1.18223	0.0191374	0.0320161
MC1R	1.23773	1.03546	1.47951	0.0191459	0.0231988
GIMAP1	0.796451	0.658297	0.963599	0.0192094	0.0461732
GIMAP7	0.835743	0.719146	0.971244	0.0192552	7.78015e-05
CYP4Z1	0.770305	0.619077	0.958475	0.0192681	0.00167833
SKAP2	1.23888	1.03537	1.48237	0.0193006	0.0193498
FHL3	1.31534	1.04531	1.65513	0.0193919	0.0214462
CD37	0.8547	0.749268	0.974968	0.0194206	0.0220921
PIP4P2	1.26283	1.03833	1.53587	0.0194585	0.0026411
FLRT1	1.36449	1.05131	1.77097	0.0194851	0.0378505
SLC2A11	0.753719	0.594547	0.955504	0.0194897	0.0293369
MTRNR2L12	1.17943	1.02684	1.35469	0.0195586	0.0144757
DSP	1.12054	1.01841	1.23291	0.0195869	0.0350504
PIK3IP1	0.802919	0.667755	0.965441	0.0195997	0.00946986
PIGR	0.942657	0.89703	0.990605	0.0196564	0.0316834
RP11-12J10-3	0.5111	0.290758	0.898421	0.0196925	0.0172667
PHKA1	1.24116	1.03508	1.48827	0.0196939	0.0254444
PPP1CC	1.43384	1.05909	1.9412	0.0197333	0.0156709
ST6GALNAC4	0.820823	0.695157	0.969206	0.0198648	0.0205527
CARMIL3	0.762003	0.606196	0.957857	0.0198652	0.04125
DLD	1.35979	1.04977	1.76135	0.019917	0.0224029
ANGPTL6	0.672571	0.481436	0.939589	0.020058	0.00432947
NTAQ1	1.29026	1.04083	1.59948	0.0200709	0.0411068
KCNA5	0.730309	0.560272	0.951951	0.0201201	0.0262413
SLC13A5	1.21798	1.03135	1.43839	0.0201411	0.0391064
EIF1AD	1.45812	1.06076	2.00435	0.0201623	0.0160824
GOPC	1.39143	1.05295	1.83872	0.0201936	0.0469796
PACS1	1.29363	1.04093	1.60768	0.0202477	0.00728266
AIG1	1.34422	1.04709	1.72567	0.0202874	0.0226441
GALNT13	1.16481	1.024	1.32498	0.0202987	0.0292294
NDUFA9	1.37095	1.05023	1.78961	0.0203198	0.0189256
RUSC1	1.29312	1.0407	1.60676	0.0203391	0.0289007
FAT1	1.16831	1.02436	1.33247	0.0204075	0.0153514
MLLT6	0.805059	0.670221	0.967025	0.0204233	0.015415
MCM7	1.20738	1.02957	1.41591	0.0204253	0.0236278
NFIX	0.869361	0.772318	0.978598	0.0204382	0.0420844
TAP1	1.1801	1.02588	1.3575	0.0204744	0.0475151
DEFB1	1.07243	1.01085	1.13777	0.0204792	0.011608
PRMT5	1.29782	1.04095	1.61808	0.020527	0.0153053
CACNA1D	0.84782	0.737295	0.974915	0.020534	0.0430737
ZKSCAN4	0.715385	0.538792	0.949858	0.020579	0.0195941
PLEKHD1	0.684661	0.496799	0.943561	0.0206149	0.0018068
TIMM17A	1.41225	1.05428	1.89175	0.0206461	0.00636054
EDA2R	0.851909	0.743768	0.975774	0.0206653	0.0442163
FOLR1	0.927577	0.870307	0.988615	0.0207716	0.0100502
MYO1H	0.48452	0.262118	0.895628	0.0207984	0.0238112
NUP210L	0.803779	0.667871	0.967343	0.0208174	0.025831
ATP6V1FNB	1.20003	1.02809	1.40071	0.0208252	0.00281211
SLC27A1	0.800792	0.663275	0.966821	0.0208346	0.0419738
RP11-403P17-5	0.28089	0.0956807	0.82461	0.0208368	0.0194581
MADCAM1	0.660474	0.464574	0.938979	0.020849	0.005573
SAT2	0.748807	0.585818	0.957144	0.020905	0.0442658
CAPN13	0.911305	0.842224	0.986052	0.0209326	0.0138727
FCHSD2	0.730888	0.560042	0.953851	0.0210117	0.0268481
RASSF2	0.845416	0.733011	0.975059	0.0210576	0.00577882
RNF26	1.30385	1.0407	1.63355	0.0210658	0.0118294
SEPTIN4	0.766711	0.611783	0.960872	0.0210815	0.0422896
HOXD10	1.18659	1.02595	1.37239	0.0211617	0.0305233
SQLE	1.17397	1.02429	1.34551	0.0211709	0.00200092
SCML2	1.19097	1.02645	1.38186	0.0212168	0.0246878
NDUFA8	1.39325	1.05076	1.84738	0.0212249	0.0433843
CARNMT1	1.38533	1.04978	1.82812	0.021262	0.0302781
RASAL3	0.834063	0.714687	0.97338	0.0213172	0.0222621
CENPL	1.28816	1.03821	1.59828	0.0214088	0.0208222
ZNF554	0.7047	0.522956	0.949606	0.0214631	0.0446743
ZNF709	0.350618	0.143448	0.856991	0.0215385	0.00275274
PPIC	1.32702	1.04253	1.68915	0.0215431	0.0398754
SLIT3	0.868118	0.769435	0.979458	0.0216142	0.00441974
CD207	0.920768	0.858145	0.987961	0.0216181	0.027426
TMEM117	1.25178	1.03336	1.51636	0.0217085	0.0492921
ELAVL1	1.57343	1.06841	2.31715	0.0217325	0.0136952
NAIP	0.572097	0.355081	0.921747	0.0217442	0.0229314
UGP2	1.45968	1.05658	2.01656	0.0218049	0.0405329
PHF19	1.26903	1.03518	1.55571	0.0218648	0.0302077
TNS1	0.859169	0.754595	0.978235	0.0218894	0.0462472
EFNA2	1.15917	1.0216	1.31527	0.0219339	0.00111195
CD160	0.60942	0.398869	0.931114	0.022022	0.029176
STEAP1B	1.1639	1.02201	1.32548	0.0221221	0.00801186
GGT2	0.793666	0.651119	0.967421	0.0221449	0.0295418
S1PR4	0.825832	0.700941	0.972976	0.0221703	0.046918
ACKR1	0.904164	0.829384	0.985686	0.0221785	0.0271991
RTN1	0.831357	0.709638	0.973954	0.0222123	0.00592759
ARCN1	1.34712	1.04348	1.73911	0.0222208	0.00695718
UBA6	1.33292	1.04183	1.70533	0.0222565	0.00648479
KSR2	0.711706	0.531676	0.952695	0.0222747	0.0258226
EMC7	1.45364	1.0545	2.00386	0.0223745	0.0115912
GPR18	0.802463	0.664339	0.969305	0.0224043	0.0117857
GPIHBP1	0.870129	0.772175	0.98051	0.0224317	0.0334066
CBLC	1.15758	1.0209	1.31255	0.0224528	0.00421803
DUSP2	0.842416	0.727048	0.976091	0.0224894	0.0310267
IGSF6	0.859493	0.754673	0.978872	0.0225031	0.00549893
FANCA	1.21451	1.02758	1.43545	0.0226686	0.0143503
FEZ2	1.40541	1.04879	1.88329	0.0226709	0.030935
CDK7	1.37508	1.04557	1.80842	0.022679	0.0103523
TWIST1	1.12842	1.017	1.25205	0.0227389	0.041153
FGF5	1.19134	1.02466	1.38515	0.022805	0.0357089
MPZL1	1.4162	1.04959	1.91086	0.0228097	0.022229
HGSNAT	1.22983	1.02917	1.4696	0.0228219	0.00945993
P4HA2	1.2571	1.03226	1.53091	0.0228602	0.00434887
COPS7A	1.43105	1.05081	1.94888	0.0229379	0.00859566
TIFAB	0.702326	0.517928	0.952375	0.0229668	0.0376407
PRAM1	0.836553	0.717271	0.975671	0.0229804	0.0300625
TRIAP1	1.40398	1.04776	1.8813	0.0230607	0.00836823
RAB30	0.760641	0.600734	0.963112	0.0230809	0.0346978
CHRAC1	1.33556	1.04052	1.71427	0.023098	0.00384135
OPHN1	0.819467	0.690129	0.973045	0.0231022	0.0144731
PYHIN1	0.807236	0.671023	0.971099	0.0231486	0.0248565
TMC7	1.21475	1.02696	1.43687	0.0231826	0.0160596
ZNF691	0.702297	0.517414	0.953243	0.0233801	0.0271925
IFI35	1.20597	1.0257	1.41793	0.0233856	0.0175922
SMG7	1.35261	1.04167	1.75637	0.023434	0.0088307
PSMC3	1.45739	1.05204	2.01893	0.0235088	0.00336011
MLF2	1.31547	1.03751	1.66789	0.0235709	0.0377133
QRFP	1.40716	1.04694	1.89132	0.0235743	0.0145904
IMMT	1.40612	1.04671	1.88894	0.0236309	0.00119637
LSAMP	0.828714	0.704268	0.975151	0.0236325	0.0335208
[truncated: 417 more rows]
