# Supplementary material for: Chromatin Separation Regulators Predict the Prognosis and Immune Microenvironment Estimation in Lung Adenocarcinoma
Source: Front Genet. 2022 Jul 8;13:917150. doi: 10.3389/fgene.2022.917150 (PMC9305311; doi:10.3389/fgene.2022.917150)
Supplement: Supplementary file 1 [file DataSheet-1.zip › Supplementary materials/Supplementary Table 11.xlsx]

## Sheet: Sheet1
id	coef	HR	HR.95L	HR.95H	pvalue
PLK1	0.614745	1.84918	1.2675	2.69782	0.00142245
DLGAP5	0.560975	1.75238	1.19534	2.56901	0.00405116
HJURP	0.352965	1.42328	0.970397	2.08753	0.0708882
KIF14	0.341606	1.40721	0.898353	2.20429	0.135741
OIP5	0.278778	1.32151	0.946369	1.84537	0.101756
TTK	-0.503561	0.604374	0.393827	0.927484	0.0211963
ESPL1	-0.386088	0.679711	0.400759	1.15283	0.152044
KIF18B	-0.418434	0.658076	0.435917	0.993456	0.046458
NUF2	-0.576291	0.561979	0.403218	0.783249	0.00066828
