# Supplementary material for: Chromatin Separation Regulators Predict the Prognosis and Immune Microenvironment Estimation in Lung Adenocarcinoma
Source: Front Genet. 2022 Jul 8;13:917150. doi: 10.3389/fgene.2022.917150 (PMC9305311; doi:10.3389/fgene.2022.917150)
Supplement: Supplementary file 1 [file DataSheet-1.zip › Supplementary materials/Supplementary Table 12.xlsx]

## Sheet: Sheet1
GSE3141						GSE13213						GSE30219						GSE31210						GSE50081
id	futime	fustat	riskScore	risk		id	futime	fustat	riskScore	risk		id	futime	fustat	riskScore	risk		id	futime	fustat	riskScore	risk		id	futime	fustat	riskScore	risk
GSM70125	1735	0	0.758367	low		GSM333673	1326	1	0.695148	low		GSM1465989	6630	0	0.463188	low		GSM773540	437	1	0.906194	low		GSM1213669	1500.15	1	1.4111	high
GSM70126	1981	0	0.185957	low		GSM333674	3275	0	0.270051	low		GSM1465991	1710	1	1.33954	high		GSM773541	743	0	1.11229	high		GSM1213670	2744.8	0	0.825664	low
GSM70127	1795	0	0.836334	low		GSM333675	1687	1	2.45111	high		GSM1465992	1290	1	0.975281	low		GSM773542	2601	0	0.94309	high		GSM1213671	2671.8	0	0.699723	low
GSM70128	419	0	0.410341	low		GSM333676	3214	0	0.914755	low		GSM1465993	420	1	1.23382	high		GSM773543	1173	0	0.97162	high		GSM1213672	2496.6	0	1.20035	high
GSM70129	348	1	1.50625	high		GSM333677	1200	1	0.843383	low		GSM1465994	330	1	1.44935	high		GSM773544	2369	0	0.843094	low		GSM1213673	697.15	1	1.09907	high
GSM70130	1044	0	0.98881	low		GSM333678	223	1	1.43126	high		GSM1465995	360	0	0.899517	low		GSM773545	1879	0	0.937213	high		GSM1213674	2565.95	0	0.432248	low
GSM70131	1070	0	0.606665	low		GSM333679	3245	0	0.465885	low		GSM1465996	990	1	1.83355	high		GSM773546	606	0	1.04548	high		GSM1213675	2500.25	0	0.865305	low
GSM70132	155	0	1.66634	high		GSM333680	3274	0	0.514454	low		GSM1465997	720	0	3.07589	high		GSM773547	300	1	0.871923	low		GSM1213676	1580.45	1	4.34559	high
GSM70133	1053	0	1.53389	high		GSM333681	511	1	1.36696	high		GSM1465998	6000	0	1.21685	high		GSM773548	1919	0	0.865341	low		GSM1213677	2270.3	0	0.74399	low
GSM70134	1053	1	1.09806	high		GSM333682	3245	0	0.638189	low		GSM1465999	2190	1	1.66826	high		GSM773549	1835	0	0.855924	low		GSM1213678	1489.2	1	0.739588	low
GSM70135	2133	0	1.15575	high		GSM333683	3295	0	0.565229	low		GSM748053	3630	0	0.396617	low		GSM773550	1828	0	0.840578	low		GSM1213679	2303.15	0	0.568508	low
GSM70136	1301	0	0.811289	low		GSM333684	3260	0	0.986385	high		GSM748054	630	1	0.762024	low		GSM773551	1841	1	0.880246	low		GSM1213680	2186.35	0	1.1029	high
GSM70137	510	1	2.50529	high		GSM333685	1855	1	0.818043	low		GSM748055	2580	1	1.05445	low		GSM773552	639	1	1.41215	high		GSM1213681	1941.8	0	1.17893	high
GSM70138	1823	0	1.0243	high		GSM333686	694	1	1.11272	high		GSM748056	300	1	0.967496	low		GSM773553	1311	1	0.93844	high		GSM1213682	2029.4	0	1.2282	high
GSM70139	2051	0	0.751615	low		GSM333687	3246	0	0.561673	low		GSM748057	2430	1	0.231884	low		GSM773554	1098	0	0.865054	low		GSM1213683	1832.3	0	1.00156	high
GSM70140	1014	1	0.342413	low		GSM333688	3169	0	1.83339	high		GSM748058	2040	0	0.348788	low		GSM773555	1189	0	1.52294	high		GSM1213684	1266.55	0	1.1226	high
GSM70141	843	1	0.780419	low		GSM333689	1030	1	0.482957	low		GSM748059	1560	1	1.90757	high		GSM773556	3863	0	0.939823	high		GSM1213685	2467.4	0	0.512576	low
GSM70142	843	0	0.989255	low		GSM333690	2102	1	1.81266	high		GSM748061	2100	1	1.54106	high		GSM773557	1475	0	0.990204	high		GSM1213686	1036.6	1	0.682495	low
GSM70143	2618	0	0.919074	low		GSM333691	3057	0	0.751077	low		GSM748062	3450	0	1.61821	high		GSM773558	1856	0	1.50454	high		GSM1213687	2357.9	0	0.578294	low
GSM70144	1756	0	1.17752	high		GSM333692	3182	0	0.674876	low		GSM748063	390	1	1.03584	low		GSM773559	3067	0	1.39595	high		GSM1213688	2102.4	0	0.864603	low
GSM70145	1007	1	1.05142	high		GSM333693	3004	0	0.386629	low		GSM748064	3540	0	0.417921	low		GSM773560	1142	0	1.3419	high		GSM1213689	1806.75	0	1.07841	high
GSM70146	260	1	0.555011	low		GSM333694	3170	0	0.566528	low		GSM748065	3120	1	1.37035	high		GSM773561	1825	0	0.83426	low		GSM1213690	1868.8	0	0.591606	low
GSM70147	1178	1	1.05316	high		GSM333695	2974	0	0.861357	low		GSM748066	150	1	2.46042	high		GSM773562	1610	0	1.7351	high		GSM1213691	2332.35	0	1.38602	high
GSM70148	723	0	0.984738	low		GSM333696	2879	0	0.485462	low		GSM748067	6540	0	0.950712	low		GSM773563	2014	0	1.30432	high		GSM1213692	2095.1	1	0.773618	low
GSM70149	957	1	2.19516	high		GSM333697	1271	1	0.999689	high		GSM748068	2610	0	1.38803	high		GSM773564	1826	0	0.859878	low		GSM1213693	401.5	1	1.39833	high
GSM70150	1188	1	0.976013	low		GSM333698	2979	0	1.69207	high		GSM748069	150	0	1.10812	low		GSM773565	2191	0	1.41343	high		GSM1213694	2441.85	0	0.778453	low
GSM70151	1056	0	0.844694	low		GSM333699	2905	0	3.26613	high		GSM748071	1530	0	0.321744	low		GSM773566	3342	0	0.923801	high		GSM1213695	2131.6	0	2.91354	high
GSM70152	1459	0	1.06733	high		GSM333700	2885	1	0.696299	low		GSM748072	4020	0	1.55816	high		GSM773567	1328	0	0.92701	high		GSM1213696	1890.7	0	0.515568	low
GSM70153	1284	1	0.902427	low		GSM333701	2701	0	1.68823	high		GSM748073	1080	1	0.560412	low		GSM773568	2925	0	0.946312	high		GSM1213697	2325.05	0	0.497916	low
GSM70154	2050	0	0.849195	low		GSM333702	896	1	0.377452	low		GSM748074	1620	0	1.07245	low		GSM773569	2880	0	0.896682	low		GSM1213698	2054.95	1	0.965303	low
GSM70155	508	1	0.353077	low		GSM333703	2910	0	1.14203	high		GSM748075	840	1	1.17241	high		GSM773570	1724	0	0.907722	low		GSM1213699	686.2	1	0.544402	low
GSM70156	609	1	0.989242	low		GSM333704	2813	0	0.678606	low		GSM748076	6840	1	1.36842	high		GSM773571	2765	0	0.893736	low		GSM1213700	1470.95	1	0.847952	low
GSM70157	675	1	1.03901	high		GSM333705	2749	0	0.495636	low		GSM748077	540	1	0.691851	low		GSM773572	1529	0	1.87582	high		GSM1213701	1905.3	1	0.876704	low
GSM70158	159	1	2.44874	high		GSM333706	2932	0	0.944501	high		GSM748078	1740	0	0.294504	low		GSM773573	221	1	1.17467	high		GSM1213702	1069.45	1	0.701225	low
GSM70159	2200	0	0.343544	low		GSM333707	1389	1	0.449809	low		GSM748079	840	1	0.81078	low		GSM773574	546	1	1.20139	high		GSM1213703	2175.4	1	0.40712	low
GSM70160	1782	0	1.27438	high		GSM333708	2796	0	0.523729	low		GSM748080	1920	0	0.652363	low		GSM773575	346	1	1.29168	high		GSM1213704	2022.1	0	1.00414	high
GSM70161	1906	0	0.825403	low		GSM333709	361	1	0.838268	low		GSM748081	180	0	1.11665	low		GSM773576	853	1	0.922394	high		GSM1213705	175.2	1	2.40824	high
GSM70162	424	1	2.24261	high		GSM333710	397	1	1.52268	high		GSM748083	240	1	0.569751	low		GSM773577	2661	1	0.972489	high		GSM1213706	2737.5	0	0.966431	low
GSM70163	640	1	0.858074	low		GSM333711	2506	0	0.584591	low		GSM748084	2040	1	1.01397	low		GSM773578	817	0	1.42485	high		GSM1213707	1974.65	0	0.646628	low
GSM70164	1629	0	0.888147	low		GSM333712	2426	0	0.920164	low		GSM748085	2640	1	0.340121	low		GSM773579	425	1	1.14969	high		GSM1213708	2230.15	0	1.39451	high
GSM70165	1356	0	0.891807	low		GSM333713	2193	1	1.18014	high		GSM748086	3930	0	0.3059	low		GSM773580	1281	0	0.97587	high		GSM1213709	1898	0	1.02453	high
GSM70166	190	1	1.34293	high		GSM333714	2797	0	0.93962	low		GSM748087	3030	0	0.319017	low		GSM773581	1044	0	1.42249	high		GSM1213710	120.45	0	2.30503	high
GSM70167	1358	1	1.21815	high		GSM333715	2355	0	0.772705	low		GSM748088	5100	0	1.3603	high		GSM773582	565	0	1.40207	high		GSM1213711	1686.3	0	0.938538	low
GSM70168	286	1	1.86807	high		GSM333716	2729	0	0.539728	low		GSM748089	90	1	0.886928	low		GSM773583	1059	1	1.18208	high		GSM1213712	2401.7	0	0.838437	low
GSM70169	677	1	0.883302	low		GSM333717	2702	0	0.640076	low		GSM748090	2640	0	0.409547	low		GSM773584	1625	1	0.975058	high		GSM1213713	1803.1	0	1.02878	high
GSM70170	575	1	0.73143	low		GSM333718	636	1	1.20503	high		GSM748091	2520	0	0.996446	low		GSM773585	1695	1	1.14771	high		GSM1213714	2244.75	0	1.73674	high
GSM70171	1485	0	0.977838	low		GSM333719	828	1	1.60443	high		GSM748092	3480	0	1.4904	high		GSM773586	2976	0	1.22068	high		GSM1213715	2686.4	0	0.676805	low
GSM70172	1483	1	1.13276	high		GSM333720	2702	0	1.96645	high		GSM748093	1320	1	1.00286	low		GSM773587	1143	1	0.949427	high		GSM1213716	1595.05	1	0.853533	low
GSM70173	147	1	1.46733	high		GSM333721	2456	0	0.742116	low		GSM748094	3240	1	0.383256	low		GSM773588	1682	0	0.936541	high		GSM1213717	1792.15	1	1.83511	high
GSM70174	374	1	0.979917	low		GSM333722	784	1	2.01527	high		GSM748095	1650	0	1.38647	high		GSM773589	1242	1	1.26148	high		GSM1213718	1806.75	0	1.45443	high
GSM70175	2126	0	0.926635	low		GSM333723	596	1	0.421271	low		GSM748096	60	1	0.866143	low		GSM773590	2252	0	1.01013	high		GSM1213719	339.45	1	2.07212	high
GSM70176	1314	0	1.33798	high		GSM333724	2520	0	1.93545	high		GSM748097	1650	0	1.47367	high		GSM773591	943	1	1.30243	high		GSM1213720	2325.05	0	1.24648	high
GSM70177	32	1	0.74439	low		GSM333725	2347	1	1.0931	high		GSM748098	3330	1	1.28011	high		GSM773592	1346	1	1.11578	high		GSM1213721	2230.15	0	1.47409	high
GSM70178	292	1	0.868512	low		GSM333726	1880	1	1.16595	high		GSM748099	2280	1	0.69998	low		GSM773593	1482	1	1.19965	high		GSM1213722	456.25	1	1.0628	high
GSM70179	1661	1	0.997624	low		GSM333727	2050	1	1.68349	high		GSM748100	1380	1	0.627837	low		GSM773594	2386	0	0.809838	low		GSM1213723	952.65	1	1.1016	high
GSM70180	1678	0	0.905928	low		GSM333728	2072	0	1.88298	high		GSM748101	5250	1	0.426579	low		GSM773595	1560	0	0.890431	low		GSM1213724	2292.2	0	0.319044	low
GSM70181	1279	0	1.04298	high		GSM333729	440	1	2.72174	high		GSM748102	6090	0	0.832886	low		GSM773596	1001	1	0.82401	low		GSM1213725	2346.95	0	1.19914	high
GSM70182	866	1	0.561893	low		GSM333730	2525	0	0.629391	low		GSM748103	1770	0	0.328337	low		GSM773597	259	1	0.918735	high		GSM1213726	2394.4	0	1.11761	high
GSM70183	1784	0	0.716986	low		GSM333731	482	1	1.39765	high		GSM748104	1620	1	0.286281	low		GSM773598	2289	0	0.878071	low		GSM1213727	2113.35	1	1.04004	high
GSM70184	335	1	0.55855	low		GSM333732	1164	1	2.46406	high		GSM748105	3720	1	0.67439	low		GSM773599	1916	0	1.32982	high		GSM1213728	1967.35	0	0.478292	low
GSM70185	1538	1	1.13202	high		GSM333733	2533	0	1.29187	high		GSM748106	5970	0	1.374	high		GSM773600	2048	0	1.42249	high		GSM1213729	883.3	1	0.941977	low
GSM70186	2435	0	0.24105	low		GSM333734	2528	0	1.31736	high		GSM748108	1860	0	0.581883	low		GSM773601	1475	0	1.13365	high		GSM1213730	1171.65	1	1.8081	high
GSM70187	370	1	1.28697	high		GSM333735	2353	0	0.291658	low		GSM748109	1200	1	1.07883	low		GSM773602	1539	0	0.818903	low		GSM1213731	2120.65	0	0.956011	low
GSM70188	1003	0	0.963336	low		GSM333736	2507	0	0.306751	low		GSM748110	1560	0	1.00591	low		GSM773603	636	0	1.22513	high		GSM1213732	2759.4	0	0.684945	low
GSM70189	1777	0	0.5228	low		GSM333737	2519	0	0.74742	low		GSM748111	750	1	0.945267	low		GSM773604	1275	0	1.38852	high		GSM1213733	1270.2	1	0.979005	high
GSM70190	816	1	1.69974	high		GSM333738	2521	0	1.10648	high		GSM748112	480	1	1.65967	high		GSM773605	2005	0	0.930894	high		GSM1213734	1883.4	0	0.770523	low
GSM70191	2488	0	1.10556	high		GSM333739	1501	1	0.498734	low		GSM748113	1500	1	1.64797	high		GSM773606	1965	0	0.810535	low		GSM1213735	2211.9	0	1.76895	high
GSM70192	2239	0	1.4028	high		GSM333740	2260	0	0.277563	low		GSM748115	510	1	1.30098	high		GSM773607	2425	0	0.831938	low		GSM1213736	332.15	1	1.15253	high
GSM70193	851	1	1.00433	high		GSM333741	2339	0	2.7916	high		GSM748116	540	1	0.83591	low		GSM773608	1566	0	0.819436	low		GSM1213737	1076.75	0	0.397133	low
GSM70194	1537	0	0.77167	low		GSM333742	1229	1	0.682963	low		GSM748117	330	1	1.22865	high		GSM773609	990	0	0.823955	low		GSM1213738	1405.25	1	0.856852	low
GSM70195	370	0	3.06367	high		GSM333743	2341	0	2.31944	high		GSM748119	6600	0	0.919695	low		GSM773610	729	0	0.896183	low		GSM1213739	43.8	0	0.772782	low
GSM70196	1125	0	0.998214	low		GSM333744	777	1	2.98896	high		GSM748120	1350	1	1.44059	high		GSM773611	2354	0	0.847777	low		GSM1213740	2131.6	0	0.920865	low
GSM70197	874	1	1.91579	high		GSM333745	1333	1	2.0665	high		GSM748121	2550	0	0.40901	low		GSM773612	818	0	1.00249	high		GSM1213741	2317.75	1	0.434719	low
GSM70198	1014	1	0.556984	low		GSM333746	2348	0	0.713444	low		GSM748122	3390	0	0.271035	low		GSM773613	2009	0	1.50736	high		GSM1213742	1919.9	1	1.41973	high
GSM70199	57	1	0.759007	low		GSM333747	1008	1	2.21493	high		GSM748123	360	1	0.814	low		GSM773614	2549	0	0.893736	low		GSM1213743	1835.95	0	0.547412	low
GSM70200	398	1	1.3313	high		GSM333748	1201	1	2.42721	high		GSM748124	2430	0	0.874044	low		GSM773615	3411	0	0.906328	low		GSM1213744	1839.6	0	1.0781	high
GSM70201	730	1	1.03458	high		GSM333749	1956	0	0.543076	low		GSM748125	1680	0	0.711606	low		GSM773616	1806	0	3.91517	high		GSM1213745	1737.4	1	1.25119	high
GSM70202	709	1	1.25775	high		GSM333750	749	1	2.511	high		GSM748126	2070	0	0.602834	low		GSM773617	1937	0	0.877342	low		GSM1213746	1887.05	0	0.932768	low
GSM70203	1250	0	0.809401	low		GSM333751	2335	0	2.8576	high		GSM748127	1560	1	0.520911	low		GSM773618	1520	0	0.852798	low		GSM1213747	1507.45	0	0.845309	low
GSM70204	1249	1	0.846475	low		GSM333752	860	1	0.854871	low		GSM748128	2160	0	0.995532	low		GSM773619	1375	0	0.849081	low		GSM1213748	1854.2	0	1.18447	high
GSM70205	934	0	1.11266	high		GSM333753	186	1	3.48558	high		GSM748130	360	1	0.350595	low		GSM773620	1756	0	0.833828	low		GSM1213749	1168	1	1.01725	high
GSM70206	1085	0	1.05797	high		GSM333754	2342	0	2.21813	high		GSM748131	390	1	0.572713	low		GSM773621	1597	0	1.45738	high		GSM1213750	375.95	1	1.4664	high
GSM70207	79	0	1.92614	high		GSM333755	1074	1	1.02839	high		GSM748132	30	1	0.76201	low		GSM773622	1714	0	0.813439	low		GSM1213751	1792.15	0	0.716502	low
GSM70208	724	1	0.988273	low		GSM333756	867	1	3.95949	high		GSM748133	7680	0	0.439891	low		GSM773623	1637	0	0.820625	low		GSM1213752	354.05	1	0.831411	low
GSM70209	595	1	0.830637	low		GSM333757	304	1	4.57752	high		GSM748134	0	1	0.349481	low		GSM773624	1653	0	0.826354	low		GSM1213753	1127.85	1	0.786087	low
GSM70210	82	0	1.6523	high		GSM333758	906	1	4.40707	high		GSM748135	5250	0	0.365339	low		GSM773625	1196	0	0.848772	low		GSM1213754	737.3	1	1.34725	high
GSM70211	766	0	1.15502	high		GSM333759	477	1	2.79789	high		GSM748136	2520	1	1.02916	low		GSM773626	1702	0	1.00179	high		GSM1213755	1941.8	0	0.72682	low
GSM70212	763	0	0.636546	low		GSM333760	2294	0	1.80086	high		GSM748137	1470	0	0.662134	low		GSM773627	2050	0	0.91779	high		GSM1213756	1923.55	0	0.73074	low
GSM70213	934	1	0.944466	low		GSM333761	2288	0	0.191809	low		GSM748138	750	1	0.996552	low		GSM773628	1256	0	1.61955	high		GSM1213757	2098.75	0	2.10413	high
GSM70214	1195	0	0.980235	low		GSM333762	2268	0	0.977236	high		GSM748139	4500	1	1.32933	high		GSM773629	818	0	0.834295	low		GSM1213758	2011.15	0	0.315283	low
GSM70215	1188	1	1.45959	high		GSM333763	2101	0	1.10031	high		GSM748140	480	1	1.43644	high		GSM773630	1154	0	7.04504	high		GSM1213759	2003.85	0	0.974266	low
GSM70216	1920	0	0.991445	low		GSM333764	2189	0	1.29673	high		GSM748141	3720	1	0.677627	low		GSM773631	3058	0	0.850867	low		GSM1213760	1668.05	0	2.12455	high
GSM70217	1800	0	1.33961	high		GSM333765	2144	1	0.815489	low		GSM748142	2970	0	0.291554	low		GSM773632	1941	0	0.961985	high		GSM1213761	1799.45	0	0.486956	low
GSM70218	195	1	1.05893	high		GSM333766	1920	1	1.30187	high		GSM748143	3810	1	0.933583	low		GSM773633	1596	0	1.54346	high		GSM1213762	313.9	1	2.18241	high
GSM70219	1170	1	0.919649	low		GSM333767	2019	0	0.535866	low		GSM748144	1590	1	0.8117	low		GSM773634	2450	0	0.865387	low		GSM1213763	711.75	1	1.05145	high
GSM70220	210	1	1.21714	high		GSM333768	1213	1	1.74981	high		GSM748145	2400	0	1.32466	high		GSM773635	1881	0	0.872324	low		GSM1213764	2828.75	0	0.902197	low
GSM70221	315	1	1.00017	high		GSM333769	1044	1	0.971453	high		GSM748146	540	1	0.836941	low		GSM773636	1637	0	0.945147	high		GSM1213765	985.5	1	1.20009	high
GSM70222	1440	0	1.4214	high		GSM333770	1955	0	1.16826	high		GSM748147	3510	0	0.442677	low		GSM773637	2034	0	0.859612	low		GSM1213766	1270.2	1	1.39148	high
GSM70223	930	0	1.09893	high		GSM333771	2067	0	0.809654	low		GSM748148	2040	1	0.978253	low		GSM773638	2134	0	0.815141	low		GSM1213767	1328.6	1	0.86303	low
GSM70224	180	0	1.42795	high		GSM333772	2009	0	0.938412	low		GSM748149	3660	0	1.37332	high		GSM773639	779	1	1.10102	high		GSM1213768	1584.1	0	1.80361	high
GSM70225	90	1	1.25193	high		GSM333773	1967	0	0.889037	low		GSM748150	1680	0	0.249761	low		GSM773640	540	1	0.900346	low		GSM1213769	1930.85	0	1.01563	high
GSM70226	60	1	1.67557	high		GSM333774	2041	0	0.383591	low		GSM748151	1710	1	1.06169	low		GSM773641	1317	0	0.926483	high		GSM1213770	770.15	1	1.11642	high
GSM70227	735	1	1.61069	high		GSM333775	1042	1	1.67702	high		GSM748152	5310	0	0.906227	low		GSM773642	1980	0	0.929977	high		GSM1213771	2693.7	0	0.782503	low
GSM70228	1020	1	1.10085	high		GSM333776	1994	0	0.574903	low		GSM748154	990	1	1.64849	high		GSM773643	702	1	1.05674	high		GSM1213772	2715.6	0	0.55707	low
GSM70229	330	1	0.639664	low		GSM333777	1618	1	0.535197	low		GSM748155	360	1	1.61388	high		GSM773644	564	1	0.927247	high		GSM1213773	1748.35	1	0.590873	low
GSM70230	2160	0	0.694587	low		GSM333778	1849	0	0.652481	low		GSM748156	180	1	1.08841	low		GSM773645	788	1	1.29467	high		GSM1213774	1098.65	1	0.977192	low
GSM70231	180	1	2.76948	high		GSM333779	1823	0	0.649789	low		GSM748157	4110	0	0.396004	low		GSM773646	1463	0	0.990713	high		GSM1213775	1146.1	1	2.10969	high
GSM70232	630	1	0.946773	low		GSM333780	1836	0	1.001	high		GSM748159	1770	0	0.988538	low		GSM773647	1345	1	0.933498	high		GSM1213776	441.65	1	2.51768	high
GSM70233	270	1	1.12099	high		GSM333781	1931	0	0.967929	high		GSM748160	6480	0	1.67684	high		GSM773648	832	0	0.932449	high		GSM1213777	1989.25	0	1.84197	high
GSM70234	810	0	1.21487	high		GSM333782	1843	0	0.706215	low		GSM748161	4920	1	1.75118	high		GSM773649	2687	0	1.46599	high		GSM1213778	2069.55	0	0.75467	low
GSM70235	315	1	0.998683	high		GSM333783	1852	0	0.418613	low		GSM748162	2670	0	0.735546	low		GSM773650	1122	1	0.9367	high		GSM1213779	1135.15	0	0.643223	low
						GSM333784	1907	0	0.618213	low		GSM748163	2670	1	1.55233	high		GSM773651	2668	0	1.82005	high		GSM1213780	237.25	1	1.06891	high
						GSM333785	713	1	0.748227	low		GSM748164	1830	0	0.293605	low		GSM773652	1936	0	0.864343	low		GSM1213781	657	1	0.820364	low
						GSM333786	1858	0	0.735449	low		GSM748165	510	1	0.680271	low		GSM773653	871	0	0.912658	high		GSM1213782	1171.65	0	0.597179	low
						GSM333787	1696	0	1.10534	high		GSM748166	1950	0	0.420528	low		GSM773654	2671	0	1.11839	high		GSM1213783	219	1	1.67626	high
						GSM333788	1252	1	0.780163	low		GSM748167	3690	0	0.305373	low		GSM773655	1482	0	0.85694	low		GSM1213784	1898	0	0.88826	low
						GSM333789	1222	1	3.36184	high		GSM748169	3870	0	0.268407	low		GSM773656	1128	0	0.94557	high		GSM1213785	1419.85	1	0.826191	low
												GSM748170	60	1	0.965457	low		GSM773657	1042	1	0.880614	low		GSM1213786	2175.4	0	1.16062	high
												GSM748171	390	1	0.329719	low		GSM773658	1229	1	3.96723	high		GSM1213787	1251.95	0	0.985019	high
												GSM748172	1860	0	1.43209	high		GSM773659	2263	1	2.05449	high		GSM1213788	543.85	1	0.812475	low
												GSM748173	420	1	0.480487	low		GSM773660	1770	0	0.976065	high		GSM1213789	667.95	1	1.04476	high
												GSM748174	420	1	0.656618	low		GSM773661	1433	1	1.02656	high		GSM1213790	1890.7	0	1.15114	high
												GSM748175	4020	0	0.464546	low		GSM773662	1823	0	0.826147	low		GSM1213791	1890.7	1	1.09168	high
												GSM748177	2400	0	0.982698	low		GSM773663	1988	0	0.881218	low		GSM1213792	1065.8	1	1.14349	high
												GSM748178	0	1	0.530529	low		GSM773664	1434	0	0.850303	low		GSM1213793	981.85	0	1.1957	high
												GSM748179	210	1	1.88902	high		GSM773665	630	1	1.27218	high		GSM1213794	1821.35	0	0.660596	low
												GSM748180	3000	0	0.308665	low		GSM773666	1537	0	1.11078	high		GSM1213795	2434.55	0	0.826469	low
												GSM748181	1530	0	0.281934	low		GSM773667	1429	1	0.994582	high		GSM1213796	2044	1	1.71936	high
												GSM748182	960	1	1.48077	high		GSM773668	1038	1	0.866957	low		GSM1213797	2131.6	0	0.524725	low
												GSM748183	390	1	0.880292	low		GSM773669	2486	0	0.922753	high		GSM1213798	3971.2	0	0.715367	low
												GSM748185	3120	0	0.677437	low		GSM773670	740	0	0.871108	low		GSM1213799	69.35	1	0.792128	low
												GSM748186	330	1	2.2926	high		GSM773671	1042	0	0.859449	low		GSM1213800	186.15	0	0.527727	low
												GSM748187	3210	1	0.693331	low		GSM773672	1267	0	1.00375	high		GSM1213801	1474.6	1	0.906294	low
												GSM748188	2970	1	0.681675	low		GSM773673	1017	0	1.31669	high		GSM1213802	1726.45	0	1.11406	high
												GSM748189	510	1	1.15896	low		GSM773674	1041	0	1.4429	high		GSM1213803	562.1	0	0.872171	low
												GSM748191	5160	1	0.995791	low		GSM773675	1859	0	0.897414	low		GSM1213804	2857.95	0	1.5964	high
												GSM748193	240	1	1.00982	low		GSM773676	1717	0	0.990265	high		GSM1213805	2197.3	0	0.977182	low
												GSM748195	330	1	1.37669	high		GSM773677	1494	0	1.03192	high		GSM1213806	624.15	0	1.17388	high
												GSM748196	1230	1	1.42624	high		GSM773678	754	0	0.952794	high		GSM1213807	259.15	0	0.896053	low
												GSM748198	420	1	1.39787	high		GSM773679	2364	0	0.954998	high		GSM1213808	1825	0	0.476017	low
												GSM748202	840	1	2.31517	high		GSM773680	1733	0	0.871389	low		GSM1213809	463.55	0	0.656552	low
												GSM748209	120	1	1.77229	high		GSM773681	1941	0	0.805576	low		GSM1213810	54.75	0	0.914435	low
												GSM748210	540	1	2.35871	high		GSM773682	774	0	0.861941	low		GSM1213811	500.05	0	0.846703	low
												GSM748211	1230	0	1.29945	high		GSM773683	2913	0	1.5778	high		GSM1213812	292	1	1.29571	high
												GSM748212	150	1	2.37214	high		GSM773684	1803	0	0.894256	low		GSM1213813	346.75	1	1.73349	high
												GSM748213	270	1	2.56445	high		GSM773685	1912	0	0.855471	low		GSM1213814	1861.5	0	0.921487	low
												GSM748214	90	1	2.33243	high		GSM773686	1481	0	0.830582	low		GSM1213815	1737.4	0	1.15842	high
												GSM748215	300	1	2.87608	high		GSM773687	1231	0	0.83805	low		GSM1213816	32.85	0	0.979907	high
												GSM748220	120	0	0.255071	low		GSM773688	1964	0	0.876669	low		GSM1213817	1262.9	1	2.21867	high
												GSM748221	2100	1	0.536705	low		GSM773689	3352	0	0.827028	low		GSM1213818	1233.7	0	0.903746	low
												GSM748222	330	1	0.314726	low		GSM773690	2158	0	0.867308	low		GSM1213819	554.8	1	1.026	high
												GSM748223	5520	0	0.313728	low		GSM773691	3466	0	0.865806	low		GSM1213820	697.15	1	2.52761	high
												GSM748224	4650	0	0.226272	low		GSM773692	3263	0	0.855569	low		GSM1213821	4157.35	0	1.16271	high
												GSM748225	3690	0	0.369828	low		GSM773693	1823	0	0.848942	low		GSM1213822	4394.6	0	1.61042	high
												GSM748226	5370	1	0.25402	low		GSM773694	1856	0	1.06757	high		GSM1213823	1474.6	1	1.64767	high
												GSM748227	3570	0	0.309377	low		GSM773695	2449	0	0.821256	low		GSM1213824	580.35	1	2.15771	high
												GSM748228	6120	0	0.191742	low		GSM773696	1859	0	0.819012	low		GSM1213825	2693.7	0	0.604286	low
												GSM748239	90	1	1.51851	high		GSM773697	1998	0	1.53372	high		GSM1213826	208.05	1	1.71315	high
												GSM748240	480	1	1.97277	high		GSM773698	1852	0	0.952875	high		GSM1213827	1522.05	0	1.40178	high
												GSM748242	390	1	1.64869	high		GSM773699	1894	0	0.831253	low		GSM1213828	908.85	1	0.969579	low
												GSM748243	3060	1	0.550199	low		GSM773700	1861	0	0.916837	high		GSM1213829	500.05	0	0.793309	low
												GSM748244	480	1	2.48095	high		GSM773701	1669	0	0.908107	low		GSM1213830	3044.1	0	1.98701	high
												GSM748245	510	1	3.13618	high		GSM773702	3189	0	0.889462	low		GSM1213831	1872.45	0	0.809128	low
												GSM748246	330	1	3.64152	high		GSM773703	1822	0	1.85249	high		GSM1213832	609.55	1	1.20017	high
												GSM748247	330	1	3.32345	high		GSM773704	1809	0	0.831127	low		GSM1213833	204.4	1	2.07381	high
												GSM748248	90	1	1.0443	low		GSM773705	2552	0	0.872344	low		GSM1213834	989.15	0	0.485451	low
												GSM748249	900	1	3.29261	high		GSM773706	2968	0	0.816426	low		GSM1213835	719.05	1	1.31576	high
												GSM748250	2310	0	2.77201	high		GSM773707	3066	0	0.838939	low		GSM1213836	459.9	0	1.34804	high
												GSM748251	60	1	3.4893	high		GSM773708	1412	0	0.899329	low		GSM1213837	2777.65	1	1.65464	high
												GSM748252	4200	0	1.03487	low		GSM773709	1317	0	0.887767	low		GSM1213838	1405.25	0	0.481334	low
												GSM748253	300	1	2.66657	high		GSM773710	1180	0	0.86898	low		GSM1213839	492.75	1	2.9002	high
												GSM748254	120	1	3.55299	high		GSM773711	1688	0	0.830787	low		GSM1213840	448.95	1	0.903002	low
												GSM748255	120	1	2.9238	high		GSM773712	1417	0	0.825293	low		GSM1213841	2361.55	1	2.36183	high
												GSM748256	1530	1	2.37997	high		GSM773713	1426	0	0.950733	high		GSM1213842	383.25	1	0.727423	low
												GSM748257	60	1	2.10392	high		GSM773714	1674	0	0.902776	low		GSM1213843	2825.1	1	0.978862	high
												GSM748258	150	1	1.51692	high		GSM773715	1848	0	1.03032	high		GSM1213844	1657.1	0	0.804921	low
												GSM748259	3630	0	0.307456	low		GSM773716	1856	0	1.53273	high		GSM1213845	438	1	1.5618	high
												GSM748260	3330	0	0.276419	low		GSM773717	1780	0	1.11958	high		GSM1213846	113.15	1	1.22019	high
												GSM748261	3150	0	0.330672	low		GSM773718	2084	0	0.841091	low		GSM1213847	3014.9	0	0.357569	low
												GSM748262	3450	0	0.241351	low		GSM773719	1879	0	0.839212	low		GSM1213848	36.5	1	0.785801	low
												GSM748263	3060	1	0.315932	low		GSM773720	1114	0	0.845438	low		GSM1213849	1518.4	0	0.812994	low
												GSM748264	630	1	0.705094	low		GSM773721	2806	0	0.829505	low
												GSM748265	1770	1	2.29302	high		GSM773722	1663	0	0.835928	low
												GSM748266	1980	0	0.265598	low		GSM773723	1726	0	1.05265	high
												GSM748267	7320	0	0.390094	low		GSM773724	1629	0	0.958007	high
												GSM748268	6690	0	0.212134	low		GSM773725	2179	0	0.934188	high
												GSM748269	4710	0	0.385116	low		GSM773726	1917	0	0.873474	low
												GSM748270	5250	0	0.281677	low		GSM773727	1446	0	0.988145	high
												GSM748271	480	1	1.17047	high		GSM773728	1162	0	0.879749	low
												GSM748272	2340	0	0.28014	low		GSM773729	1231	0	0.908873	high
												GSM748273	2010	0	0.346357	low		GSM773730	941	0	0.980095	high
												GSM748274	5400	0	0.239132	low		GSM773731	1623	0	0.866957	low
												GSM748275	1560	1	0.241033	low		GSM773732	1855	0	0.831045	low
												GSM748276	840	1	1.65951	high		GSM773733	1404	0	0.866574	low
												GSM748277	5790	1	1.373	high		GSM773734	2221	0	0.835746	low
												GSM748278	360	1	1.32992	high		GSM773735	849	0	0.852012	low
												GSM748279	6150	0	1.56552	high		GSM773736	831	0	0.842001	low
												GSM748280	240	1	0.878596	low		GSM773737	3219	0	1.00463	high
												GSM748281	120	1	1.13812	low		GSM773738	2585	0	0.898509	low
												GSM748282	180	1	1.22496	high		GSM773739	2442	0	0.831891	low
												GSM748283	1650	1	1.08186	low		GSM773740	1910	0	0.891595	low
												GSM748284	3750	1	1.02809	low		GSM773741	1834	0	0.862542	low
												GSM748285	390	1	1.30004	high		GSM773742	2918	0	1.26099	high
												GSM748286	6120	0	2.29628	high		GSM773743	2285	0	0.849876	low
												GSM748287	450	1	1.68512	high		GSM773744	2149	0	0.820508	low
												GSM748288	150	1	0.938431	low		GSM773745	2561	0	0.954339	high
												GSM748291	90	1	2.01401	high		GSM773746	1947	0	0.976844	high
												GSM748292	5370	1	1.50583	high		GSM773747	1841	0	0.811995	low
												GSM748294	1440	1	1.85369	high		GSM773748	1971	0	0.842894	low
												GSM748295	1500	1	1.42048	high		GSM773749	2409	0	1.05236	high
												GSM748296	90	0	0.741629	low		GSM773750	1624	0	0.824314	low
												GSM748297	150	1	1.58712	high		GSM773751	2430	0	0.956631	high
												GSM748298	5640	0	2.08328	high		GSM773752	1856	0	0.822691	low
												GSM748299	60	1	1.97535	high		GSM773753	1516	0	0.877968	low
												GSM748300	210	1	1.7803	high		GSM773754	1819	0	0.873108	low
												GSM748301	720	1	1.79919	high		GSM773755	2413	0	0.850478	low
												GSM748302	2730	0	1.27717	high		GSM773756	1849	0	0.999393	high
												GSM748303	510	0	2.04826	high		GSM773757	2181	0	0.852712	low
												GSM748304	390	1	1.89146	high		GSM773758	2168	0	0.824232	low
												GSM748305	210	1	2.36847	high		GSM773759	2154	0	0.823856	low
												GSM748306	660	1	1.38125	high		GSM773760	2073	0	0.825024	low
												GSM748307	2280	1	1.40127	high		GSM773761	1994	0	0.852145	low
												GSM748308	810	1	1.28126	high		GSM773762	2137	0	0.846821	low
												GSM748309	120	1	1.37273	high		GSM773763	1998	0	0.835236	low
												GSM748310	1740	1	1.30187	high		GSM773764	1908	0	1.09658	high
												GSM748311	1440	1	1.49858	high		GSM773765	1660	0	0.833778	low
												GSM748312	390	1	0.984392	low
												GSM748313	90	1	1.34597	high
												GSM748314	4290	1	1.58494	high
												GSM748315	300	1	1.46794	high
												GSM748316	570	1	1.0863	low
												GSM748317	150	1	1.02141	low
												GSM748318	4020	1	1.25458	high
												GSM748319	0	1	1.54871	high
												GSM748320	480	1	1.25319	high
												GSM748321	1020	1	1.29437	high
												GSM748323	150	1	1.72534	high
												GSM748324	1560	1	1.28602	high
												GSM748325	240	1	1.84669	high
												GSM748326	330	1	1.27513	high
												GSM748327	840	1	1.68521	high
												GSM748328	90	1	1.39408	high
												GSM748329	60	1	2.45395	high
												GSM748330	240	1	1.91196	high
												GSM748331	0	1	1.02121	low
												GSM748332	810	1	1.58143	high
												GSM748333	1230	1	1.47251	high
												GSM748334	2790	1	0.992516	low
												GSM748335	2640	1	1.6663	high
												GSM748336	150	1	2.83329	high
												GSM748337	60	1	1.38993	high
												GSM748338	30	1	2.64524	high
												GSM748339	60	1	2.12785	high
												GSM748341	6180	0	1.16821	high
												GSM748342	3120	1	1.90362	high
												GSM748343	120	1	1.91724	high
												GSM748344	2370	1	0.877127	low
												GSM748345	270	1	1.64443	high
												GSM748346	450	1	1.09784	low
												GSM748347	240	1	2.60726	high
												GSM748348	300	1	3.7164	high
												GSM748349	180	1	3.07046	high
												GSM748350	150	1	1.63528	high
												GSM748351	1890	1	1.37069	high
												GSM748352	270	1	0.884824	low
												GSM748353	600	1	2.29041	high
												GSM748354	210	1	1.82472	high
												GSM748355	2430	1	1.21138	high
												GSM748357	60	1	0.842008	low
												GSM748358	3090	1	2.27195	high
												GSM748359	180	1	2.19139	high
												GSM748360	3330	0	1.62333	high
												GSM748361	210	1	1.53578	high
												GSM748362	1230	0	1.83422	high
												GSM748363	240	1	3.21999	high
												GSM748364	300	1	1.51308	high
												GSM748365	120	1	1.70141	high
												GSM748366	30	1	1.3299	high
