# Supplementary material for: Chromatin Separation Regulators Predict the Prognosis and Immune Microenvironment Estimation in Lung Adenocarcinoma
Source: Front Genet. 2022 Jul 8;13:917150. doi: 10.3389/fgene.2022.917150 (PMC9305311; doi:10.3389/fgene.2022.917150)
Supplement: Supplementary file 1 [file DataSheet-1.zip › Supplementary materials/Supplementary Table 13.xlsx]

## Sheet: Sheet1
sample	cluster
TCGA.05.4249.01	C2
TCGA.05.4250.01	C1
TCGA.05.4382.01	C1
TCGA.05.4384.01	C2
TCGA.05.4389.01	C1
TCGA.05.4390.01	C1
TCGA.05.4396.01	C1
TCGA.05.4397.01	C1
TCGA.05.4398.01	C1
TCGA.05.4402.01	C1
TCGA.05.4403.01	C2
TCGA.05.4405.01	C2
TCGA.05.4415.01	C1
TCGA.05.4417.01	C1
TCGA.05.4418.01	C1
TCGA.05.4420.01	C1
TCGA.05.4422.01	C1
TCGA.05.4424.01	C1
TCGA.05.4425.01	C1
TCGA.05.4426.01	C2
TCGA.05.4427.01	C1
TCGA.05.4430.01	C1
TCGA.05.4432.01	C1
TCGA.05.4433.01	C1
TCGA.05.4434.01	C1
TCGA.05.5420.01	C1
TCGA.05.5423.01	C2
TCGA.05.5425.01	C1
TCGA.05.5428.01	C1
TCGA.05.5429.01	C1
TCGA.05.5715.01	C1
TCGA.35.3615.01	C2
TCGA.35.4122.01	C1
TCGA.35.4123.01	C1
TCGA.35.5375.01	C1
TCGA.38.4625.01	C1
TCGA.38.4626.01	C2
TCGA.38.4627.01	C2
TCGA.38.4628.01	C1
TCGA.38.4629.01	C1
TCGA.38.4630.01	C1
TCGA.38.4631.01	C1
TCGA.38.4632.01	C1
TCGA.38.6178.01	C1
TCGA.38.7271.01	C2
TCGA.38.A44F.01	C2
TCGA.44.2655.01	C2
TCGA.44.2656.01	C1
TCGA.44.2657.01	C2
TCGA.44.2659.01	C2
TCGA.44.2661.01	C2
TCGA.44.2662.01	C1
TCGA.44.2665.01	C2
TCGA.44.2666.01	C2
TCGA.44.2668.01	C1
TCGA.44.3396.01	C1
TCGA.44.3398.01	C2
TCGA.44.3917.01	C1
TCGA.44.3918.01	C1
TCGA.44.3919.01	C1
TCGA.44.4112.01	C1
TCGA.44.5643.01	C1
TCGA.44.5644.01	C1
TCGA.44.5645.01	C2
TCGA.44.6145.01	C1
TCGA.44.6146.01	C2
TCGA.44.6147.01	C2
TCGA.44.6148.01	C2
TCGA.44.6774.01	C1
TCGA.44.6775.01	C1
TCGA.44.6776.01	C2
TCGA.44.6777.01	C2
TCGA.44.6778.01	C1
TCGA.44.6779.01	C1
TCGA.44.7659.01	C2
TCGA.44.7660.01	C1
TCGA.44.7661.01	C1
TCGA.44.7662.01	C1
TCGA.44.7667.01	C1
TCGA.44.7669.01	C1
TCGA.44.7670.01	C1
TCGA.44.7671.01	C2
TCGA.44.7672.01	C1
TCGA.44.8117.01	C1
TCGA.44.8119.01	C1
TCGA.44.8120.01	C2
TCGA.44.A479.01	C1
TCGA.44.A47A.01	C1
TCGA.44.A47B.01	C1
TCGA.44.A47G.01	C1
TCGA.44.A4SS.01	C1
TCGA.44.A4SU.01	C2
TCGA.49.4486.01	C2
TCGA.49.4487.01	C1
TCGA.49.4488.01	C1
TCGA.49.4490.01	C2
TCGA.49.4494.01	C1
TCGA.49.4501.01	C2
TCGA.49.4505.01	C2
TCGA.49.4506.01	C1
TCGA.49.4507.01	C1
TCGA.49.4510.01	C2
TCGA.49.4512.01	C1
TCGA.49.4514.01	C1
TCGA.49.6742.01	C1
TCGA.49.6743.01	C1
TCGA.49.6744.01	C2
TCGA.49.6745.01	C1
TCGA.49.6761.01	C1
TCGA.49.6767.01	C1
TCGA.49.AAQV.01	C1
TCGA.49.AAR0.01	C1
TCGA.49.AAR2.01	C1
TCGA.49.AAR3.01	C1
TCGA.49.AAR4.01	C1
TCGA.49.AAR9.01	C1
TCGA.49.AARE.01	C1
TCGA.49.AARN.01	C1
TCGA.49.AARO.01	C1
TCGA.49.AARQ.01	C1
TCGA.49.AARR.01	C2
TCGA.4B.A93V.01	C1
TCGA.50.5044.01	C1
TCGA.50.5045.01	C2
TCGA.50.5049.01	C1
TCGA.50.5051.01	C1
TCGA.50.5055.01	C2
TCGA.50.5066.01	C1
TCGA.50.5068.01	C1
TCGA.50.5072.01	C1
TCGA.50.5930.01	C1
TCGA.50.5931.01	C1
TCGA.50.5932.01	C1
TCGA.50.5933.01	C1
TCGA.50.5935.01	C2
TCGA.50.5936.01	C1
TCGA.50.5939.01	C1
TCGA.50.5941.01	C1
TCGA.50.5942.01	C2
TCGA.50.5944.01	C2
TCGA.50.5946.01	C1
TCGA.50.6590.01	C1
TCGA.50.6591.01	C1
TCGA.50.6592.01	C1
TCGA.50.6593.01	C1
TCGA.50.6594.01	C1
TCGA.50.6595.01	C1
TCGA.50.6597.01	C2
TCGA.50.6673.01	C1
TCGA.50.7109.01	C1
TCGA.50.8457.01	C2
TCGA.50.8459.01	C2
TCGA.50.8460.01	C2
TCGA.53.7624.01	C1
TCGA.53.7626.01	C1
TCGA.53.7813.01	C1
TCGA.53.A4EZ.01	C1
TCGA.55.1592.01	C1
TCGA.55.1594.01	C1
TCGA.55.1596.01	C1
TCGA.55.5899.01	C1
TCGA.55.6543.01	C2
TCGA.55.6642.01	C1
TCGA.55.6712.01	C1
TCGA.55.6968.01	C1
TCGA.55.6970.01	C1
TCGA.55.6971.01	C1
TCGA.55.6972.01	C2
TCGA.55.6975.01	C1
TCGA.55.6978.01	C1
TCGA.55.6979.01	C1
TCGA.55.6980.01	C2
TCGA.55.6981.01	C1
TCGA.55.6982.01	C1
TCGA.55.6983.01	C2
TCGA.55.6984.01	C1
TCGA.55.6985.01	C1
TCGA.55.6986.01	C2
TCGA.55.6987.01	C1
TCGA.55.7227.01	C1
TCGA.55.7281.01	C2
TCGA.55.7283.01	C1
TCGA.55.7570.01	C1
TCGA.55.7573.01	C2
TCGA.55.7574.01	C1
TCGA.55.7576.01	C1
TCGA.55.7724.01	C1
TCGA.55.7725.01	C2
TCGA.55.7726.01	C1
TCGA.55.7727.01	C1
TCGA.55.7728.01	C2
TCGA.55.7815.01	C1
TCGA.55.7816.01	C2
TCGA.55.7903.01	C1
TCGA.55.7907.01	C1
TCGA.55.7910.01	C1
TCGA.55.7911.01	C1
TCGA.55.7914.01	C1
TCGA.55.7994.01	C1
TCGA.55.7995.01	C1
TCGA.55.8085.01	C1
TCGA.55.8087.01	C2
TCGA.55.8089.01	C1
TCGA.55.8090.01	C1
TCGA.55.8091.01	C2
TCGA.55.8092.01	C1
TCGA.55.8094.01	C1
TCGA.55.8096.01	C2
TCGA.55.8097.01	C2
TCGA.55.8203.01	C1
TCGA.55.8204.01	C1
TCGA.55.8205.01	C1
TCGA.55.8206.01	C2
TCGA.55.8207.01	C2
TCGA.55.8208.01	C1
TCGA.55.8299.01	C1
TCGA.55.8301.01	C1
TCGA.55.8302.01	C1
TCGA.55.8505.01	C1
TCGA.55.8506.01	C1
TCGA.55.8507.01	C1
TCGA.55.8508.01	C1
TCGA.55.8510.01	C1
TCGA.55.8511.01	C1
TCGA.55.8512.01	C2
TCGA.55.8513.01	C2
TCGA.55.8514.01	C2
TCGA.55.8614.01	C1
TCGA.55.8615.01	C1
TCGA.55.8616.01	C1
TCGA.55.8619.01	C2
TCGA.55.8620.01	C1
TCGA.55.8621.01	C2
TCGA.55.A48X.01	C1
TCGA.55.A48Y.01	C1
TCGA.55.A48Z.01	C1
TCGA.55.A490.01	C1
TCGA.55.A491.01	C1
TCGA.55.A492.01	C2
TCGA.55.A493.01	C1
TCGA.55.A494.01	C1
TCGA.55.A4DF.01	C1
TCGA.55.A4DG.01	C2
TCGA.55.A57B.01	C2
TCGA.62.8394.01	C1
TCGA.62.8395.01	C2
TCGA.62.8397.01	C2
TCGA.62.8398.01	C1
TCGA.62.8399.01	C1
TCGA.62.8402.01	C1
TCGA.62.A46O.01	C1
TCGA.62.A46P.01	C2
TCGA.62.A46R.01	C1
TCGA.62.A46S.01	C2
TCGA.62.A46V.01	C1
TCGA.62.A46Y.01	C1
TCGA.62.A470.01	C1
TCGA.62.A471.01	C1
TCGA.62.A472.01	C1
TCGA.64.1676.01	C1
TCGA.64.1677.01	C1
TCGA.64.1678.01	C1
TCGA.64.1679.01	C1
TCGA.64.1680.01	C2
TCGA.64.1681.01	C2
TCGA.64.5774.01	C1
TCGA.64.5775.01	C1
TCGA.64.5778.01	C1
TCGA.64.5779.01	C1
TCGA.64.5781.01	C1
TCGA.64.5815.01	C1
TCGA.67.3770.01	C2
TCGA.67.3771.01	C1
TCGA.67.3772.01	C2
TCGA.67.3773.01	C2
TCGA.67.3774.01	C2
TCGA.67.6215.01	C1
TCGA.67.6216.01	C2
TCGA.67.6217.01	C2
TCGA.69.7760.01	C1
TCGA.69.7761.01	C1
TCGA.69.7763.01	C2
TCGA.69.7764.01	C1
TCGA.69.7765.01	C1
TCGA.69.7973.01	C1
TCGA.69.7974.01	C1
TCGA.69.7978.01	C1
TCGA.69.7979.01	C1
TCGA.69.7980.01	C1
TCGA.69.8253.01	C2
TCGA.69.8254.01	C2
TCGA.69.8255.01	C1
TCGA.69.8453.01	C1
TCGA.69.A59K.01	C1
TCGA.71.6725.01	C1
TCGA.71.8520.01	C1
TCGA.73.4658.01	C2
TCGA.73.4659.01	C1
TCGA.73.4662.01	C2
TCGA.73.4666.01	C1
TCGA.73.4668.01	C1
TCGA.73.4670.01	C1
TCGA.73.4675.01	C2
TCGA.73.4676.01	C1
TCGA.73.4677.01	C2
TCGA.73.7498.01	C2
TCGA.73.7499.01	C1
TCGA.73.A9RS.01	C1
TCGA.75.5125.01	C1
TCGA.75.5146.01	C2
TCGA.75.5147.01	C1
TCGA.75.6206.01	C2
TCGA.75.6212.01	C2
TCGA.75.6214.01	C1
TCGA.75.7025.01	C2
TCGA.75.7027.01	C1
TCGA.78.7143.01	C1
TCGA.78.7145.01	C1
TCGA.78.7146.01	C1
TCGA.78.7147.01	C1
TCGA.78.7148.01	C1
TCGA.78.7149.01	C2
TCGA.78.7150.01	C1
TCGA.78.7152.01	C2
TCGA.78.7153.01	C1
TCGA.78.7154.01	C1
TCGA.78.7155.01	C1
TCGA.78.7156.01	C2
TCGA.78.7158.01	C1
TCGA.78.7159.01	C1
TCGA.78.7160.01	C1
TCGA.78.7161.01	C2
TCGA.78.7162.01	C2
TCGA.78.7163.01	C2
TCGA.78.7166.01	C1
TCGA.78.7167.01	C2
TCGA.78.7220.01	C1
TCGA.78.7535.01	C1
TCGA.78.7536.01	C1
TCGA.78.7537.01	C2
TCGA.78.7539.01	C2
TCGA.78.7540.01	C2
TCGA.78.7542.01	C1
TCGA.78.7633.01	C2
TCGA.78.8640.01	C1
TCGA.78.8648.01	C2
TCGA.78.8655.01	C2
TCGA.78.8660.01	C1
TCGA.78.8662.01	C1
TCGA.80.5608.01	C1
TCGA.80.5611.01	C1
TCGA.83.5908.01	C1
TCGA.86.6562.01	C1
TCGA.86.6851.01	C1
TCGA.86.7701.01	C1
TCGA.86.7711.01	C1
TCGA.86.7713.01	C1
TCGA.86.7714.01	C2
TCGA.86.7953.01	C1
TCGA.86.7954.01	C1
TCGA.86.7955.01	C1
TCGA.86.8054.01	C1
TCGA.86.8055.01	C1
TCGA.86.8056.01	C2
TCGA.86.8073.01	C1
TCGA.86.8074.01	C1
TCGA.86.8075.01	C1
TCGA.86.8076.01	C2
TCGA.86.8278.01	C2
TCGA.86.8279.01	C1
TCGA.86.8280.01	C2
TCGA.86.8358.01	C1
TCGA.86.8359.01	C2
TCGA.86.8585.01	C1
TCGA.86.8668.01	C2
TCGA.86.8669.01	C2
TCGA.86.8671.01	C2
TCGA.86.8672.01	C1
TCGA.86.8673.01	C1
TCGA.86.8674.01	C1
TCGA.86.A456.01	C2
TCGA.86.A4D0.01	C1
TCGA.86.A4JF.01	C1
TCGA.86.A4P7.01	C1
TCGA.86.A4P8.01	C2
TCGA.91.6828.01	C1
TCGA.91.6829.01	C1
TCGA.91.6830.01	C1
TCGA.91.6831.01	C1
TCGA.91.6835.01	C1
TCGA.91.6836.01	C1
TCGA.91.6840.01	C1
TCGA.91.6847.01	C1
TCGA.91.6848.01	C1
TCGA.91.6849.01	C2
TCGA.91.7771.01	C2
TCGA.91.8496.01	C2
TCGA.91.8497.01	C2
TCGA.91.8499.01	C1
TCGA.91.A4BC.01	C1
TCGA.91.A4BD.01	C2
TCGA.93.7347.01	C2
TCGA.93.7348.01	C2
TCGA.93.8067.01	C1
TCGA.93.A4JN.01	C1
TCGA.93.A4JO.01	C1
TCGA.93.A4JP.01	C1
TCGA.93.A4JQ.01	C1
TCGA.95.7039.01	C1
TCGA.95.7043.01	C1
TCGA.95.7562.01	C1
TCGA.95.7567.01	C1
TCGA.95.7944.01	C1
TCGA.95.7947.01	C1
TCGA.95.7948.01	C2
TCGA.95.8039.01	C1
TCGA.95.8494.01	C1
TCGA.95.A4VK.01	C1
TCGA.95.A4VN.01	C1
TCGA.95.A4VP.01	C1
TCGA.97.7546.01	C2
TCGA.97.7547.01	C2
TCGA.97.7552.01	C2
TCGA.97.7553.01	C1
TCGA.97.7554.01	C1
TCGA.97.7937.01	C1
TCGA.97.7938.01	C2
TCGA.97.7941.01	C2
TCGA.97.8171.01	C1
TCGA.97.8172.01	C2
TCGA.97.8174.01	C2
TCGA.97.8175.01	C1
TCGA.97.8176.01	C1
TCGA.97.8177.01	C2
TCGA.97.8179.01	C1
TCGA.97.8547.01	C1
TCGA.97.8552.01	C2
TCGA.97.A4LX.01	C1
TCGA.97.A4M0.01	C2
TCGA.97.A4M1.01	C2
TCGA.97.A4M2.01	C2
TCGA.97.A4M3.01	C2
TCGA.97.A4M5.01	C2
TCGA.97.A4M6.01	C2
TCGA.97.A4M7.01	C2
TCGA.99.7458.01	C2
TCGA.99.8025.01	C1
TCGA.99.8028.01	C2
TCGA.99.8032.01	C1
TCGA.99.8033.01	C1
TCGA.99.AA5R.01	C2
TCGA.J2.8192.01	C2
TCGA.J2.8194.01	C2
TCGA.J2.A4AD.01	C1
TCGA.J2.A4AE.01	C1
TCGA.J2.A4AG.01	C2
TCGA.L4.A4E5.01	C1
TCGA.L4.A4E6.01	C2
TCGA.L9.A443.01	C2
TCGA.L9.A444.01	C1
TCGA.L9.A50W.01	C2
TCGA.L9.A5IP.01	C1
TCGA.L9.A743.01	C1
TCGA.L9.A7SV.01	C1
TCGA.L9.A8F4.01	C1
TCGA.MN.A4N1.01	C1
TCGA.MN.A4N4.01	C1
TCGA.MN.A4N5.01	C1
TCGA.MP.A4SV.01	C1
TCGA.MP.A4SW.01	C1
TCGA.MP.A4SY.01	C1
TCGA.MP.A4T4.01	C1
TCGA.MP.A4T6.01	C2
TCGA.MP.A4T7.01	C1
TCGA.MP.A4T8.01	C1
TCGA.MP.A4T9.01	C1
TCGA.MP.A4TA.01	C1
TCGA.MP.A4TC.01	C1
TCGA.MP.A4TD.01	C1
TCGA.MP.A4TE.01	C1
TCGA.MP.A4TF.01	C1
TCGA.MP.A4TH.01	C2
TCGA.MP.A4TI.01	C1
TCGA.MP.A4TJ.01	C1
TCGA.MP.A4TK.01	C1
TCGA.MP.A5C7.01	C2
TCGA.NJ.A4YF.01	C1
TCGA.NJ.A4YG.01	C2
TCGA.NJ.A4YI.01	C2
TCGA.NJ.A4YP.01	C1
TCGA.NJ.A4YQ.01	C1
TCGA.NJ.A55A.01	C2
TCGA.NJ.A55O.01	C2
TCGA.NJ.A55R.01	C1
TCGA.NJ.A7XG.01	C2
TCGA.O1.A52J.01	C2
TCGA.S2.AA1A.01	C2

## Sheet: Sheet2
sample	cluster
TCGA.05.4249.01	C2
TCGA.05.4250.01	C1
TCGA.05.4382.01	C1
TCGA.05.4384.01	C2
TCGA.05.4389.01	C1
TCGA.05.4390.01	C1
TCGA.05.4396.01	C1
TCGA.05.4397.01	C1
TCGA.05.4398.01	C1
TCGA.05.4402.01	C1
TCGA.05.4403.01	C2
TCGA.05.4405.01	C2
TCGA.05.4415.01	C1
TCGA.05.4417.01	C1
TCGA.05.4418.01	C1
TCGA.05.4420.01	C1
TCGA.05.4422.01	C1
TCGA.05.4424.01	C1
TCGA.05.4425.01	C1
TCGA.05.4426.01	C2
TCGA.05.4427.01	C1
TCGA.05.4430.01	C1
TCGA.05.4432.01	C1
TCGA.05.4433.01	C1
TCGA.05.4434.01	C1
TCGA.05.5420.01	C1
TCGA.05.5423.01	C2
TCGA.05.5425.01	C1
TCGA.05.5428.01	C1
TCGA.05.5429.01	C1
TCGA.05.5715.01	C1
TCGA.35.3615.01	C2
TCGA.35.4122.01	C1
TCGA.35.4123.01	C1
TCGA.35.5375.01	C1
TCGA.38.4625.01	C1
TCGA.38.4626.01	C2
TCGA.38.4627.01	C2
TCGA.38.4628.01	C1
TCGA.38.4629.01	C1
TCGA.38.4630.01	C1
TCGA.38.4631.01	C1
TCGA.38.4632.01	C1
TCGA.38.6178.01	C1
TCGA.38.7271.01	C2
TCGA.38.A44F.01	C2
TCGA.44.2655.01	C2
TCGA.44.2656.01	C1
TCGA.44.2657.01	C2
TCGA.44.2659.01	C2
TCGA.44.2661.01	C2
TCGA.44.2662.01	C1
TCGA.44.2665.01	C2
TCGA.44.2666.01	C2
TCGA.44.2668.01	C1
TCGA.44.3396.01	C1
TCGA.44.3398.01	C2
TCGA.44.3917.01	C1
TCGA.44.3918.01	C1
TCGA.44.3919.01	C1
TCGA.44.4112.01	C1
TCGA.44.5643.01	C1
TCGA.44.5644.01	C1
TCGA.44.5645.01	C2
TCGA.44.6145.01	C1
TCGA.44.6146.01	C2
TCGA.44.6147.01	C2
TCGA.44.6148.01	C2
TCGA.44.6774.01	C1
TCGA.44.6775.01	C1
TCGA.44.6776.01	C2
TCGA.44.6777.01	C2
TCGA.44.6778.01	C1
TCGA.44.6779.01	C1
TCGA.44.7659.01	C2
TCGA.44.7660.01	C1
TCGA.44.7661.01	C1
TCGA.44.7662.01	C1
TCGA.44.7667.01	C1
TCGA.44.7669.01	C1
TCGA.44.7670.01	C1
TCGA.44.7671.01	C2
TCGA.44.7672.01	C1
TCGA.44.8117.01	C1
TCGA.44.8119.01	C1
TCGA.44.8120.01	C2
TCGA.44.A479.01	C1
TCGA.44.A47A.01	C1
TCGA.44.A47B.01	C1
TCGA.44.A47G.01	C1
TCGA.44.A4SS.01	C1
TCGA.44.A4SU.01	C2
TCGA.49.4486.01	C2
TCGA.49.4487.01	C1
TCGA.49.4488.01	C1
TCGA.49.4490.01	C2
TCGA.49.4494.01	C1
TCGA.49.4501.01	C2
TCGA.49.4505.01	C2
TCGA.49.4506.01	C1
TCGA.49.4507.01	C1
TCGA.49.4510.01	C2
TCGA.49.4512.01	C1
TCGA.49.4514.01	C1
TCGA.49.6742.01	C1
TCGA.49.6743.01	C1
TCGA.49.6744.01	C2
TCGA.49.6745.01	C1
TCGA.49.6761.01	C1
TCGA.49.6767.01	C1
TCGA.49.AAQV.01	C1
TCGA.49.AAR0.01	C1
TCGA.49.AAR2.01	C1
TCGA.49.AAR3.01	C1
TCGA.49.AAR4.01	C1
TCGA.49.AAR9.01	C1
TCGA.49.AARE.01	C1
TCGA.49.AARN.01	C1
TCGA.49.AARO.01	C1
TCGA.49.AARQ.01	C1
TCGA.49.AARR.01	C2
TCGA.4B.A93V.01	C1
TCGA.50.5044.01	C1
TCGA.50.5045.01	C2
TCGA.50.5049.01	C1
TCGA.50.5051.01	C1
TCGA.50.5055.01	C2
TCGA.50.5066.01	C1
TCGA.50.5068.01	C1
TCGA.50.5072.01	C1
TCGA.50.5930.01	C1
TCGA.50.5931.01	C1
TCGA.50.5932.01	C1
TCGA.50.5933.01	C1
TCGA.50.5935.01	C2
TCGA.50.5936.01	C1
TCGA.50.5939.01	C1
TCGA.50.5941.01	C1
TCGA.50.5942.01	C2
TCGA.50.5944.01	C2
TCGA.50.5946.01	C1
TCGA.50.6590.01	C1
TCGA.50.6591.01	C1
TCGA.50.6592.01	C1
TCGA.50.6593.01	C1
TCGA.50.6594.01	C1
TCGA.50.6595.01	C1
TCGA.50.6597.01	C2
TCGA.50.6673.01	C1
TCGA.50.7109.01	C1
TCGA.50.8457.01	C2
TCGA.50.8459.01	C2
TCGA.50.8460.01	C2
TCGA.53.7624.01	C1
TCGA.53.7626.01	C1
TCGA.53.7813.01	C1
TCGA.53.A4EZ.01	C1
TCGA.55.1592.01	C1
TCGA.55.1594.01	C1
TCGA.55.1596.01	C1
TCGA.55.5899.01	C1
TCGA.55.6543.01	C2
TCGA.55.6642.01	C1
TCGA.55.6712.01	C1
TCGA.55.6968.01	C1
TCGA.55.6970.01	C1
TCGA.55.6971.01	C1
TCGA.55.6972.01	C2
TCGA.55.6975.01	C1
TCGA.55.6978.01	C1
TCGA.55.6979.01	C1
TCGA.55.6980.01	C2
TCGA.55.6981.01	C1
TCGA.55.6982.01	C1
TCGA.55.6983.01	C2
TCGA.55.6984.01	C1
TCGA.55.6985.01	C1
TCGA.55.6986.01	C2
TCGA.55.6987.01	C1
TCGA.55.7227.01	C1
TCGA.55.7281.01	C2
TCGA.55.7283.01	C1
TCGA.55.7570.01	C1
TCGA.55.7573.01	C2
TCGA.55.7574.01	C1
TCGA.55.7576.01	C1
TCGA.55.7724.01	C1
TCGA.55.7725.01	C2
TCGA.55.7726.01	C1
TCGA.55.7727.01	C1
TCGA.55.7728.01	C2
TCGA.55.7815.01	C1
TCGA.55.7816.01	C2
TCGA.55.7903.01	C1
TCGA.55.7907.01	C1
TCGA.55.7910.01	C1
TCGA.55.7911.01	C1
TCGA.55.7914.01	C1
TCGA.55.7994.01	C1
TCGA.55.7995.01	C1
TCGA.55.8085.01	C1
TCGA.55.8087.01	C2
TCGA.55.8089.01	C1
TCGA.55.8090.01	C1
TCGA.55.8091.01	C2
TCGA.55.8092.01	C1
TCGA.55.8094.01	C1
TCGA.55.8096.01	C2
TCGA.55.8097.01	C2
TCGA.55.8203.01	C1
TCGA.55.8204.01	C1
TCGA.55.8205.01	C1
TCGA.55.8206.01	C2
TCGA.55.8207.01	C2
TCGA.55.8208.01	C1
TCGA.55.8299.01	C1
TCGA.55.8301.01	C1
TCGA.55.8302.01	C1
TCGA.55.8505.01	C1
TCGA.55.8506.01	C1
TCGA.55.8507.01	C1
TCGA.55.8508.01	C1
TCGA.55.8510.01	C1
TCGA.55.8511.01	C1
TCGA.55.8512.01	C2
TCGA.55.8513.01	C2
TCGA.55.8514.01	C2
TCGA.55.8614.01	C1
TCGA.55.8615.01	C1
TCGA.55.8616.01	C1
TCGA.55.8619.01	C2
TCGA.55.8620.01	C1
TCGA.55.8621.01	C2
TCGA.55.A48X.01	C1
TCGA.55.A48Y.01	C1
TCGA.55.A48Z.01	C1
TCGA.55.A490.01	C1
TCGA.55.A491.01	C1
TCGA.55.A492.01	C2
TCGA.55.A493.01	C1
TCGA.55.A494.01	C1
TCGA.55.A4DF.01	C1
TCGA.55.A4DG.01	C2
TCGA.55.A57B.01	C2
TCGA.62.8394.01	C1
TCGA.62.8395.01	C2
TCGA.62.8397.01	C2
TCGA.62.8398.01	C1
TCGA.62.8399.01	C1
TCGA.62.8402.01	C1
TCGA.62.A46O.01	C1
TCGA.62.A46P.01	C2
TCGA.62.A46R.01	C1
TCGA.62.A46S.01	C2
TCGA.62.A46V.01	C1
TCGA.62.A46Y.01	C1
TCGA.62.A470.01	C1
TCGA.62.A471.01	C1
TCGA.62.A472.01	C1
TCGA.64.1676.01	C1
TCGA.64.1677.01	C1
TCGA.64.1678.01	C1
TCGA.64.1679.01	C1
TCGA.64.1680.01	C2
TCGA.64.1681.01	C2
TCGA.64.5774.01	C1
TCGA.64.5775.01	C1
TCGA.64.5778.01	C1
TCGA.64.5779.01	C1
TCGA.64.5781.01	C1
TCGA.64.5815.01	C1
TCGA.67.3770.01	C2
TCGA.67.3771.01	C1
TCGA.67.3772.01	C2
TCGA.67.3773.01	C2
TCGA.67.3774.01	C2
TCGA.67.6215.01	C1
TCGA.67.6216.01	C2
TCGA.67.6217.01	C2
TCGA.69.7760.01	C1
TCGA.69.7761.01	C1
TCGA.69.7763.01	C2
TCGA.69.7764.01	C1
TCGA.69.7765.01	C1
TCGA.69.7973.01	C1
TCGA.69.7974.01	C1
TCGA.69.7978.01	C1
TCGA.69.7979.01	C1
TCGA.69.7980.01	C1
TCGA.69.8253.01	C2
TCGA.69.8254.01	C2
TCGA.69.8255.01	C1
TCGA.69.8453.01	C1
TCGA.69.A59K.01	C1
TCGA.71.6725.01	C1
TCGA.71.8520.01	C1
TCGA.73.4658.01	C2
TCGA.73.4659.01	C1
TCGA.73.4662.01	C2
TCGA.73.4666.01	C1
TCGA.73.4668.01	C1
TCGA.73.4670.01	C1
TCGA.73.4675.01	C2
TCGA.73.4676.01	C1
TCGA.73.4677.01	C2
TCGA.73.7498.01	C2
TCGA.73.7499.01	C1
TCGA.73.A9RS.01	C1
TCGA.75.5125.01	C1
TCGA.75.5146.01	C2
TCGA.75.5147.01	C1
TCGA.75.6206.01	C2
TCGA.75.6212.01	C2
TCGA.75.6214.01	C1
TCGA.75.7025.01	C2
TCGA.75.7027.01	C1
TCGA.78.7143.01	C1
TCGA.78.7145.01	C1
TCGA.78.7146.01	C1
TCGA.78.7147.01	C1
TCGA.78.7148.01	C1
TCGA.78.7149.01	C2
TCGA.78.7150.01	C1
TCGA.78.7152.01	C2
TCGA.78.7153.01	C1
TCGA.78.7154.01	C1
TCGA.78.7155.01	C1
TCGA.78.7156.01	C2
TCGA.78.7158.01	C1
TCGA.78.7159.01	C1
TCGA.78.7160.01	C1
TCGA.78.7161.01	C2
TCGA.78.7162.01	C2
TCGA.78.7163.01	C2
TCGA.78.7166.01	C1
TCGA.78.7167.01	C2
TCGA.78.7220.01	C1
TCGA.78.7535.01	C1
TCGA.78.7536.01	C1
TCGA.78.7537.01	C2
TCGA.78.7539.01	C2
TCGA.78.7540.01	C2
TCGA.78.7542.01	C1
TCGA.78.7633.01	C2
TCGA.78.8640.01	C1
TCGA.78.8648.01	C2
TCGA.78.8655.01	C2
TCGA.78.8660.01	C1
TCGA.78.8662.01	C1
TCGA.80.5608.01	C1
TCGA.80.5611.01	C1
TCGA.83.5908.01	C1
TCGA.86.6562.01	C1
TCGA.86.6851.01	C1
TCGA.86.7701.01	C1
TCGA.86.7711.01	C1
TCGA.86.7713.01	C1
TCGA.86.7714.01	C2
TCGA.86.7953.01	C1
TCGA.86.7954.01	C1
TCGA.86.7955.01	C1
TCGA.86.8054.01	C1
TCGA.86.8055.01	C1
TCGA.86.8056.01	C2
TCGA.86.8073.01	C1
TCGA.86.8074.01	C1
TCGA.86.8075.01	C1
TCGA.86.8076.01	C2
TCGA.86.8278.01	C2
TCGA.86.8279.01	C1
TCGA.86.8280.01	C2
TCGA.86.8358.01	C1
TCGA.86.8359.01	C2
TCGA.86.8585.01	C1
TCGA.86.8668.01	C2
TCGA.86.8669.01	C2
TCGA.86.8671.01	C2
TCGA.86.8672.01	C1
TCGA.86.8673.01	C1
TCGA.86.8674.01	C1
TCGA.86.A456.01	C2
TCGA.86.A4D0.01	C1
TCGA.86.A4JF.01	C1
TCGA.86.A4P7.01	C1
TCGA.86.A4P8.01	C2
TCGA.91.6828.01	C1
TCGA.91.6829.01	C1
TCGA.91.6830.01	C1
TCGA.91.6831.01	C1
TCGA.91.6835.01	C1
TCGA.91.6836.01	C1
TCGA.91.6840.01	C1
TCGA.91.6847.01	C1
TCGA.91.6848.01	C1
TCGA.91.6849.01	C2
TCGA.91.7771.01	C2
TCGA.91.8496.01	C2
TCGA.91.8497.01	C2
TCGA.91.8499.01	C1
TCGA.91.A4BC.01	C1
TCGA.91.A4BD.01	C2
TCGA.93.7347.01	C2
TCGA.93.7348.01	C2
TCGA.93.8067.01	C1
TCGA.93.A4JN.01	C1
TCGA.93.A4JO.01	C1
TCGA.93.A4JP.01	C1
TCGA.93.A4JQ.01	C1
TCGA.95.7039.01	C1
TCGA.95.7043.01	C1
TCGA.95.7562.01	C1
TCGA.95.7567.01	C1
TCGA.95.7944.01	C1
TCGA.95.7947.01	C1
TCGA.95.7948.01	C2
TCGA.95.8039.01	C1
TCGA.95.8494.01	C1
TCGA.95.A4VK.01	C1
TCGA.95.A4VN.01	C1
TCGA.95.A4VP.01	C1
TCGA.97.7546.01	C2
TCGA.97.7547.01	C2
TCGA.97.7552.01	C2
TCGA.97.7553.01	C1
TCGA.97.7554.01	C1
TCGA.97.7937.01	C1
TCGA.97.7938.01	C2
TCGA.97.7941.01	C2
TCGA.97.8171.01	C1
TCGA.97.8172.01	C2
TCGA.97.8174.01	C2
TCGA.97.8175.01	C1
TCGA.97.8176.01	C1
TCGA.97.8177.01	C2
TCGA.97.8179.01	C1
TCGA.97.8547.01	C1
TCGA.97.8552.01	C2
TCGA.97.A4LX.01	C1
TCGA.97.A4M0.01	C2
TCGA.97.A4M1.01	C2
TCGA.97.A4M2.01	C2
TCGA.97.A4M3.01	C2
TCGA.97.A4M5.01	C2
TCGA.97.A4M6.01	C2
TCGA.97.A4M7.01	C2
TCGA.99.7458.01	C2
TCGA.99.8025.01	C1
TCGA.99.8028.01	C2
TCGA.99.8032.01	C1
TCGA.99.8033.01	C1
TCGA.99.AA5R.01	C2
TCGA.J2.8192.01	C2
TCGA.J2.8194.01	C2
TCGA.J2.A4AD.01	C1
TCGA.J2.A4AE.01	C1
TCGA.J2.A4AG.01	C2
TCGA.L4.A4E5.01	C1
TCGA.L4.A4E6.01	C2
TCGA.L9.A443.01	C2
TCGA.L9.A444.01	C1
TCGA.L9.A50W.01	C2
TCGA.L9.A5IP.01	C1
TCGA.L9.A743.01	C1
TCGA.L9.A7SV.01	C1
TCGA.L9.A8F4.01	C1
TCGA.MN.A4N1.01	C1
TCGA.MN.A4N4.01	C1
TCGA.MN.A4N5.01	C1
TCGA.MP.A4SV.01	C1
TCGA.MP.A4SW.01	C1
TCGA.MP.A4SY.01	C1
TCGA.MP.A4T4.01	C1
TCGA.MP.A4T6.01	C2
TCGA.MP.A4T7.01	C1
TCGA.MP.A4T8.01	C1
TCGA.MP.A4T9.01	C1
TCGA.MP.A4TA.01	C1
TCGA.MP.A4TC.01	C1
TCGA.MP.A4TD.01	C1
TCGA.MP.A4TE.01	C1
TCGA.MP.A4TF.01	C1
TCGA.MP.A4TH.01	C2
TCGA.MP.A4TI.01	C1
TCGA.MP.A4TJ.01	C1
TCGA.MP.A4TK.01	C1
TCGA.MP.A5C7.01	C2
TCGA.NJ.A4YF.01	C1
TCGA.NJ.A4YG.01	C2
TCGA.NJ.A4YI.01	C2
TCGA.NJ.A4YP.01	C1
TCGA.NJ.A4YQ.01	C1
TCGA.NJ.A55A.01	C2
TCGA.NJ.A55O.01	C2
TCGA.NJ.A55R.01	C1
TCGA.NJ.A7XG.01	C2
TCGA.O1.A52J.01	C2
TCGA.S2.AA1A.01	C2
