# Supplementary material for: Chromatin Separation Regulators Predict the Prognosis and Immune Microenvironment Estimation in Lung Adenocarcinoma
Source: Front Genet. 2022 Jul 8;13:917150. doi: 10.3389/fgene.2022.917150 (PMC9305311; doi:10.3389/fgene.2022.917150)
Supplement: Supplementary file 1 [file DataSheet-1.zip › Supplementary materials/Supplementary Table 14.xlsx]

## Sheet: Sheet1
GENE	pvalues
AURKB	2.4619e-68
BIRC5	2.22594e-68
BUB1	2.88114e-69
BUB1B	1.73859e-70
CCNB1	8.76219e-67
CCNE1	1.10415e-51
CDC20	1.10283e-70
CDC6	3.88697e-66
CDCA2	1.4852e-64
CDCA5	6.02744e-71
CDCA8	3.80822e-68
CDT1	1.25476e-56
CENPE	1.97012e-64
CENPF	3.13873e-62
CENPK	5.78788e-53
DLGAP5	4.26386e-70
EME1	2.47881e-57
ESPL1	1.95192e-65
FAM83D	3.30666e-50
HJURP	2.08542e-70
KIF14	1.46825e-67
KIF18B	1.47309e-66
KIF23	6.30888e-71
KIF2C	1.51677e-70
KIF4A	2.91379e-69
KIFC1	2.4619e-68
KNTC1	1.90221e-45
MAD2L1	2.4554e-62
MKI67	2.28357e-59
NCAPG	3.39838e-70
NCAPH	5.59688e-70
NDC80	1.00826e-69
NEK2	4.27957e-71
NUF2	3.21613e-71
NUSAP1	3.85103e-68
OIP5	1.36381e-62
PLK1	1.46914e-64
PRC1	1.02598e-64
SKA1	9.29609e-71
SKA3	2.96565e-70
SPAG5	8.47614e-67
SPC24	7.55231e-64
SPC25	2.0576e-64
TOP2A	3.93808e-68
TRIP13	1.58235e-60
TTK	4.94094e-70
UBE2C	1.25478e-63
ZWINT	4.71285e-67

## Sheet: Sheet2
Type	Values	Group
AURKB	5.36133	Cluster 1
BIRC5	6.9098	Cluster 1
BUB1	4.05458	Cluster 1
BUB1B	4.91437	Cluster 1
CCNB1	6.09795	Cluster 1
CCNE1	4.39987	Cluster 1
CDC20	8.29018	Cluster 1
CDC6	4.89768	Cluster 1
CDCA2	3.93366	Cluster 1
CDCA5	5.35486	Cluster 1
CDCA8	7.38313	Cluster 1
CDT1	5.20729	Cluster 1
CENPE	3.1017	Cluster 1
CENPF	5.62183	Cluster 1
CENPK	3.25273	Cluster 1
DLGAP5	5.24193	Cluster 1
EME1	3.39775	Cluster 1
ESPL1	3.99442	Cluster 1
FAM83D	5.7604	Cluster 1
HJURP	5.01143	Cluster 1
KIF14	3.45891	Cluster 1
KIF18B	4.80823	Cluster 1
KIF23	4.37534	Cluster 1
KIF2C	7.37667	Cluster 1
KIF4A	5.04313	Cluster 1
KIFC1	6.33997	Cluster 1
KNTC1	5.23692	Cluster 1
MAD2L1	4.10997	Cluster 1
MKI67	4.77164	Cluster 1
NCAPG	3.87691	Cluster 1
NCAPH	4.49661	Cluster 1
NDC80	4.8113	Cluster 1
NEK2	5.22679	Cluster 1
NUF2	4.6804	Cluster 1
NUSAP1	6.21691	Cluster 1
OIP5	3.83832	Cluster 1
PLK1	4.82865	Cluster 1
PRC1	5.42777	Cluster 1
SKA1	4.7258	Cluster 1
SKA3	3.74552	Cluster 1
SPAG5	4.78723	Cluster 1
SPC24	4.47755	Cluster 1
SPC25	3.72513	Cluster 1
TOP2A	6.70976	Cluster 1
TRIP13	4.89676	Cluster 1
TTK	4.76405	Cluster 1
UBE2C	7.41295	Cluster 1
ZWINT	6.99819	Cluster 1
AURKB	6.36257	Cluster 1
BIRC5	6.24423	Cluster 1
BUB1	4.84249	Cluster 1
BUB1B	5.20272	Cluster 1
CCNB1	6.63785	Cluster 1
CCNE1	2.55376	Cluster 1
CDC20	7.4184	Cluster 1
CDC6	4.76341	Cluster 1
CDCA2	2.65929	Cluster 1
CDCA5	5.26213	Cluster 1
CDCA8	5.97783	Cluster 1
CDT1	5.69713	Cluster 1
CENPE	2.61026	Cluster 1
CENPF	4.72551	Cluster 1
CENPK	3.28117	Cluster 1
DLGAP5	4.31761	Cluster 1
EME1	3.58148	Cluster 1
ESPL1	2.42491	Cluster 1
FAM83D	4.33047	Cluster 1
HJURP	4.43299	Cluster 1
KIF14	2.9014	Cluster 1
KIF18B	4.40826	Cluster 1
KIF23	5.0879	Cluster 1
KIF2C	6.46209	Cluster 1
KIF4A	4.24888	Cluster 1
KIFC1	6.67121	Cluster 1
KNTC1	2.83245	Cluster 1
MAD2L1	3.74601	Cluster 1
MKI67	4.49062	Cluster 1
NCAPG	3.77756	Cluster 1
NCAPH	5.31318	Cluster 1
NDC80	5.8735	Cluster 1
NEK2	5.08066	Cluster 1
NUF2	4.79731	Cluster 1
NUSAP1	6.47174	Cluster 1
OIP5	4.67686	Cluster 1
PLK1	5.12727	Cluster 1
PRC1	5.48423	Cluster 1
SKA1	4.16972	Cluster 1
SKA3	3.62067	Cluster 1
SPAG5	5.82902	Cluster 1
SPC24	4.45443	Cluster 1
SPC25	3.73661	Cluster 1
TOP2A	6.32007	Cluster 1
TRIP13	5.10451	Cluster 1
TTK	3.73143	Cluster 1
UBE2C	7.75415	Cluster 1
ZWINT	7.25307	Cluster 1
AURKB	6.04296	Cluster 1
BIRC5	6.34046	Cluster 1
BUB1	5.67415	Cluster 1
BUB1B	5.39185	Cluster 1
CCNB1	7.00284	Cluster 1
CCNE1	3.50317	Cluster 1
CDC20	6.28646	Cluster 1
CDC6	4.4772	Cluster 1
CDCA2	3.99983	Cluster 1
CDCA5	5.31154	Cluster 1
CDCA8	5.235	Cluster 1
CDT1	5.46033	Cluster 1
CENPE	3.54067	Cluster 1
CENPF	5.95116	Cluster 1
CENPK	4.00138	Cluster 1
DLGAP5	4.8554	Cluster 1
EME1	2.83015	Cluster 1
ESPL1	3.62451	Cluster 1
FAM83D	5.6977	Cluster 1
HJURP	5.85046	Cluster 1
KIF14	4.88065	Cluster 1
KIF18B	4.62429	Cluster 1
KIF23	4.47639	Cluster 1
KIF2C	5.36493	Cluster 1
KIF4A	5.77394	Cluster 1
KIFC1	5.52206	Cluster 1
KNTC1	4.15679	Cluster 1
MAD2L1	5.20322	Cluster 1
MKI67	5.92309	Cluster 1
NCAPG	5.17027	Cluster 1
NCAPH	5.71174	Cluster 1
NDC80	4.17618	Cluster 1
NEK2	6.21944	Cluster 1
NUF2	5.62352	Cluster 1
NUSAP1	6.60323	Cluster 1
OIP5	4.26665	Cluster 1
PLK1	5.74501	Cluster 1
PRC1	6.11568	Cluster 1
SKA1	3.89397	Cluster 1
SKA3	4.55806	Cluster 1
SPAG5	5.34053	Cluster 1
SPC24	4.13064	Cluster 1
SPC25	4.58969	Cluster 1
TOP2A	7.44783	Cluster 1
TRIP13	5.33142	Cluster 1
TTK	3.88168	Cluster 1
UBE2C	8.13227	Cluster 1
ZWINT	6.81042	Cluster 1
AURKB	5.5431	Cluster 1
BIRC5	5.87337	Cluster 1
BUB1	4.81187	Cluster 1
BUB1B	4.57449	Cluster 1
CCNB1	6.34388	Cluster 1
CCNE1	3.95063	Cluster 1
CDC20	6.90862	Cluster 1
CDC6	4.88257	Cluster 1
CDCA2	2.66242	Cluster 1
CDCA5	5.29099	Cluster 1
CDCA8	5.75283	Cluster 1
CDT1	4.85891	Cluster 1
CENPE	3.56299	Cluster 1
CENPF	5.30442	Cluster 1
CENPK	3.56427	Cluster 1
DLGAP5	5.91915	Cluster 1
EME1	3.28149	Cluster 1
ESPL1	4.06366	Cluster 1
FAM83D	5.23779	Cluster 1
HJURP	4.6416	Cluster 1
KIF14	3.44546	Cluster 1
KIF18B	4.79173	Cluster 1
KIF23	4.22393	Cluster 1
KIF2C	5.46436	Cluster 1
KIF4A	4.93382	Cluster 1
KIFC1	5.90375	Cluster 1
KNTC1	4.5691	Cluster 1
MAD2L1	4.70715	Cluster 1
MKI67	5.66884	Cluster 1
NCAPG	4.31917	Cluster 1
NCAPH	4.97556	Cluster 1
NDC80	4.14895	Cluster 1
NEK2	5.07918	Cluster 1
NUF2	4.93912	Cluster 1
NUSAP1	5.97784	Cluster 1
OIP5	3.72308	Cluster 1
PLK1	5.2897	Cluster 1
PRC1	4.82594	Cluster 1
SKA1	4.04003	Cluster 1
SKA3	4.30955	Cluster 1
SPAG5	5.79018	Cluster 1
SPC24	3.66633	Cluster 1
SPC25	3.5917	Cluster 1
TOP2A	7.34222	Cluster 1
TRIP13	4.80018	Cluster 1
TTK	3.8796	Cluster 1
UBE2C	8.20862	Cluster 1
ZWINT	6.39364	Cluster 1
AURKB	3.85465	Cluster 1
BIRC5	4.68406	Cluster 1
BUB1	3.33159	Cluster 1
BUB1B	3.15595	Cluster 1
CCNB1	5.00734	Cluster 1
CCNE1	4.14362	Cluster 1
CDC20	4.84962	Cluster 1
CDC6	3.05557	Cluster 1
CDCA2	2.57374	Cluster 1
CDCA5	4.34781	Cluster 1
CDCA8	4.14913	Cluster 1
CDT1	4.82486	Cluster 1
CENPE	1.74209	Cluster 1
CENPF	3.49237	Cluster 1
CENPK	3.14433	Cluster 1
DLGAP5	2.65055	Cluster 1
EME1	3.35957	Cluster 1
ESPL1	2.2698	Cluster 1
FAM83D	3.10712	Cluster 1
HJURP	3.42713	Cluster 1
KIF14	1.85349	Cluster 1
KIF18B	3.29121	Cluster 1
KIF23	2.671	Cluster 1
KIF2C	3.72704	Cluster 1
KIF4A	2.86853	Cluster 1
KIFC1	3.96413	Cluster 1
KNTC1	3.83433	Cluster 1
MAD2L1	2.70702	Cluster 1
MKI67	3.73445	Cluster 1
NCAPG	2.59293	Cluster 1
NCAPH	3.28043	Cluster 1
NDC80	3.27972	Cluster 1
NEK2	2.76928	Cluster 1
NUF2	2.65658	Cluster 1
NUSAP1	4.525	Cluster 1
OIP5	2.09858	Cluster 1
PLK1	3.61372	Cluster 1
PRC1	3.58139	Cluster 1
SKA1	2.45161	Cluster 1
SKA3	1.88371	Cluster 1
SPAG5	3.32286	Cluster 1
SPC24	3.34216	Cluster 1
SPC25	2.41041	Cluster 1
TOP2A	3.9577	Cluster 1
TRIP13	4.87189	Cluster 1
TTK	2.52682	Cluster 1
UBE2C	6.38931	Cluster 1
ZWINT	5.2815	Cluster 1
AURKB	4.70511	Cluster 1
BIRC5	5.17614	Cluster 1
BUB1	3.80693	Cluster 1
BUB1B	3.71008	Cluster 1
CCNB1	5.46666	Cluster 1
CCNE1	2.60055	Cluster 1
CDC20	5.69214	Cluster 1
CDC6	4.06652	Cluster 1
CDCA2	2.37243	Cluster 1
CDCA5	4.71082	Cluster 1
CDCA8	5.04497	Cluster 1
CDT1	3.37843	Cluster 1
CENPE	2.34891	Cluster 1
CENPF	4.67844	Cluster 1
CENPK	3.2038	Cluster 1
DLGAP5	4.64847	Cluster 1
EME1	3.31499	Cluster 1
ESPL1	2.4511	Cluster 1
FAM83D	5.11856	Cluster 1
HJURP	3.98157	Cluster 1
KIF14	2.75229	Cluster 1
KIF18B	3.21555	Cluster 1
KIF23	4.17652	Cluster 1
KIF2C	4.50893	Cluster 1
KIF4A	3.30838	Cluster 1
KIFC1	4.84223	Cluster 1
KNTC1	3.4928	Cluster 1
MAD2L1	3.10963	Cluster 1
MKI67	5.12842	Cluster 1
NCAPG	3.53579	Cluster 1
NCAPH	4.43913	Cluster 1
NDC80	4.11579	Cluster 1
NEK2	4.41025	Cluster 1
NUF2	4.30907	Cluster 1
NUSAP1	5.32267	Cluster 1
OIP5	2.93321	Cluster 1
PLK1	4.21817	Cluster 1
PRC1	4.81389	Cluster 1
SKA1	2.23802	Cluster 1
SKA3	3.37222	Cluster 1
SPAG5	4.61123	Cluster 1
SPC24	4.27788	Cluster 1
SPC25	3.33482	Cluster 1
TOP2A	6.59934	Cluster 1
TRIP13	5.59608	Cluster 1
TTK	3.33388	Cluster 1
UBE2C	7.4854	Cluster 1
ZWINT	5.50382	Cluster 1
AURKB	5.13698	Cluster 1
BIRC5	5.06875	Cluster 1
BUB1	4.48221	Cluster 1
BUB1B	4.01075	Cluster 1
CCNB1	6.68114	Cluster 1
CCNE1	3.65405	Cluster 1
CDC20	5.90437	Cluster 1
CDC6	4.69111	Cluster 1
CDCA2	3.01701	Cluster 1
CDCA5	4.54849	Cluster 1
CDCA8	5.31157	Cluster 1
CDT1	4.77666	Cluster 1
CENPE	2.97041	Cluster 1
CENPF	4.1631	Cluster 1
CENPK	4.28755	Cluster 1
DLGAP5	4.44581	Cluster 1
EME1	3.22682	Cluster 1
ESPL1	3.19638	Cluster 1
FAM83D	4.39555	Cluster 1
HJURP	4.52407	Cluster 1
KIF14	2.77941	Cluster 1
KIF18B	4.24393	Cluster 1
KIF23	3.61374	Cluster 1
KIF2C	4.80306	Cluster 1
KIF4A	4.86437	Cluster 1
KIFC1	4.05754	Cluster 1
KNTC1	4.753	Cluster 1
MAD2L1	3.95447	Cluster 1
MKI67	5.12158	Cluster 1
NCAPG	4.21781	Cluster 1
NCAPH	4.3441	Cluster 1
NDC80	3.45708	Cluster 1
NEK2	4.25505	Cluster 1
NUF2	4.28553	Cluster 1
NUSAP1	5.84312	Cluster 1
OIP5	2.6242	Cluster 1
PLK1	4.30861	Cluster 1
PRC1	4.43089	Cluster 1
SKA1	2.96382	Cluster 1
SKA3	3.16344	Cluster 1
SPAG5	5.02543	Cluster 1
SPC24	4.12505	Cluster 1
SPC25	3.90408	Cluster 1
TOP2A	6.88032	Cluster 1
TRIP13	4.43285	Cluster 1
TTK	3.46453	Cluster 1
UBE2C	8.3207	Cluster 1
ZWINT	6.44787	Cluster 1
AURKB	4.56059	Cluster 1
BIRC5	6.66464	Cluster 1
BUB1	4.9249	Cluster 1
BUB1B	5.43205	Cluster 1
CCNB1	7.02997	Cluster 1
CCNE1	5.68469	Cluster 1
CDC20	6.90997	Cluster 1
CDC6	5.62853	Cluster 1
CDCA2	4.19768	Cluster 1
CDCA5	5.02797	Cluster 1
CDCA8	5.46764	Cluster 1
CDT1	4.86138	Cluster 1
CENPE	3.24384	Cluster 1
CENPF	4.95556	Cluster 1
CENPK	3.78024	Cluster 1
DLGAP5	5.41652	Cluster 1
EME1	3.17195	Cluster 1
ESPL1	4.37241	Cluster 1
FAM83D	5.51027	Cluster 1
HJURP	4.47951	Cluster 1
KIF14	3.70425	Cluster 1
KIF18B	4.75304	Cluster 1
KIF23	5.08223	Cluster 1
KIF2C	4.78139	Cluster 1
KIF4A	5.83558	Cluster 1
KIFC1	5.65472	Cluster 1
KNTC1	4.48881	Cluster 1
MAD2L1	4.17286	Cluster 1
MKI67	5.75294	Cluster 1
NCAPG	4.2866	Cluster 1
NCAPH	5.1316	Cluster 1
NDC80	3.98354	Cluster 1
NEK2	5.22386	Cluster 1
NUF2	4.32009	Cluster 1
NUSAP1	6.97679	Cluster 1
OIP5	5.39137	Cluster 1
PLK1	5.46094	Cluster 1
PRC1	5.30639	Cluster 1
SKA1	4.03252	Cluster 1
SKA3	4.54453	Cluster 1
SPAG5	5.9937	Cluster 1
SPC24	3.65869	Cluster 1
SPC25	4.38256	Cluster 1
TOP2A	7.91777	Cluster 1
TRIP13	6.13584	Cluster 1
TTK	4.4607	Cluster 1
UBE2C	7.43361	Cluster 1
ZWINT	6.63519	Cluster 1
AURKB	5.38991	Cluster 1
BIRC5	5.54288	Cluster 1
BUB1	3.56552	Cluster 1
BUB1B	3.22838	Cluster 1
CCNB1	5.64931	Cluster 1
CCNE1	2.83769	Cluster 1
CDC20	6.49761	Cluster 1
CDC6	4.14735	Cluster 1
CDCA2	1.92922	Cluster 1
CDCA5	4.32157	Cluster 1
CDCA8	5.2085	Cluster 1
CDT1	4.72139	Cluster 1
CENPE	2.69573	Cluster 1
CENPF	3.96654	Cluster 1
CENPK	1.40843	Cluster 1
DLGAP5	3.55503	Cluster 1
EME1	3.48673	Cluster 1
ESPL1	4.00954	Cluster 1
FAM83D	4.62048	Cluster 1
HJURP	4.93383	Cluster 1
KIF14	2.25418	Cluster 1
KIF18B	4.50623	Cluster 1
KIF23	3.65595	Cluster 1
KIF2C	5.05355	Cluster 1
KIF4A	3.67555	Cluster 1
KIFC1	4.91211	Cluster 1
KNTC1	3.26788	Cluster 1
MAD2L1	2.92105	Cluster 1
MKI67	6.17425	Cluster 1
NCAPG	3.26345	Cluster 1
NCAPH	4.28975	Cluster 1
NDC80	2.96646	Cluster 1
NEK2	4.1492	Cluster 1
NUF2	3.09286	Cluster 1
NUSAP1	5.90119	Cluster 1
OIP5	3.09557	Cluster 1
PLK1	5.59498	Cluster 1
PRC1	4.40928	Cluster 1
SKA1	2.22261	Cluster 1
SKA3	3.14063	Cluster 1
SPAG5	5.08298	Cluster 1
SPC24	3.06098	Cluster 1
SPC25	2.5807	Cluster 1
TOP2A	7.09563	Cluster 1
TRIP13	3.62024	Cluster 1
TTK	2.53026	Cluster 1
UBE2C	7.9111	Cluster 1
ZWINT	6.04465	Cluster 1
AURKB	4.95278	Cluster 1
BIRC5	5.01837	Cluster 1
BUB1	3.40517	Cluster 1
BUB1B	3.39247	Cluster 1
CCNB1	5.84071	Cluster 1
CCNE1	2.90211	Cluster 1
CDC20	5.21868	Cluster 1
CDC6	3.19549	Cluster 1
CDCA2	1.80725	Cluster 1
CDCA5	4.10703	Cluster 1
CDCA8	4.24127	Cluster 1
CDT1	3.89818	Cluster 1
CENPE	2.10056	Cluster 1
CENPF	4.3063	Cluster 1
CENPK	2.47077	Cluster 1
DLGAP5	3.1733	Cluster 1
EME1	1.95796	Cluster 1
ESPL1	2.70713	Cluster 1
FAM83D	4.56916	Cluster 1
HJURP	3.60214	Cluster 1
KIF14	2.88724	Cluster 1
KIF18B	3.51263	Cluster 1
KIF23	3.34811	Cluster 1
KIF2C	4.06283	Cluster 1
KIF4A	3.6695	Cluster 1
KIFC1	4.49229	Cluster 1
KNTC1	3.67224	Cluster 1
MAD2L1	3.02993	Cluster 1
MKI67	4.70904	Cluster 1
NCAPG	3.33712	Cluster 1
NCAPH	3.40662	Cluster 1
NDC80	3.03509	Cluster 1
NEK2	4.19716	Cluster 1
NUF2	4.07782	Cluster 1
NUSAP1	5.08434	Cluster 1
OIP5	2.70005	Cluster 1
PLK1	3.7481	Cluster 1
PRC1	4.68942	Cluster 1
SKA1	2.5239	Cluster 1
SKA3	2.24642	Cluster 1
SPAG5	4.47124	Cluster 1
SPC24	3.22353	Cluster 1
SPC25	3.15878	Cluster 1
TOP2A	5.97634	Cluster 1
TRIP13	3.96352	Cluster 1
TTK	2.63637	Cluster 1
UBE2C	6.28763	Cluster 1
ZWINT	5.41486	Cluster 1
AURKB	4.57112	Cluster 1
BIRC5	5.44302	Cluster 1
BUB1	4.02645	Cluster 1
BUB1B	4.19948	Cluster 1
CCNB1	6.45553	Cluster 1
CCNE1	4.78938	Cluster 1
CDC20	5.81272	Cluster 1
CDC6	4.74655	Cluster 1
CDCA2	3.12521	Cluster 1
CDCA5	5.18295	Cluster 1
CDCA8	4.27809	Cluster 1
CDT1	3.46221	Cluster 1
CENPE	3.05278	Cluster 1
CENPF	3.94128	Cluster 1
CENPK	2.95651	Cluster 1
DLGAP5	4.25646	Cluster 1
EME1	3.16321	Cluster 1
ESPL1	2.63844	Cluster 1
FAM83D	4.40812	Cluster 1
HJURP	3.91342	Cluster 1
KIF14	2.99859	Cluster 1
KIF18B	3.9038	Cluster 1
KIF23	4.00931	Cluster 1
KIF2C	4.78757	Cluster 1
KIF4A	3.75923	Cluster 1
KIFC1	4.90651	Cluster 1
KNTC1	3.37969	Cluster 1
MAD2L1	3.86585	Cluster 1
MKI67	5.00501	Cluster 1
NCAPG	3.3635	Cluster 1
NCAPH	4.48303	Cluster 1
NDC80	3.57067	Cluster 1
NEK2	3.67547	Cluster 1
NUF2	3.62334	Cluster 1
NUSAP1	5.51392	Cluster 1
OIP5	3.34691	Cluster 1
PLK1	4.40517	Cluster 1
PRC1	5.22386	Cluster 1
SKA1	3.40736	Cluster 1
SKA3	3.76924	Cluster 1
SPAG5	4.62235	Cluster 1
SPC24	3.4745	Cluster 1
SPC25	3.4541	Cluster 1
TOP2A	5.71488	Cluster 1
TRIP13	4.6542	Cluster 1
TTK	3.05884	Cluster 1
UBE2C	5.47629	Cluster 1
ZWINT	5.73104	Cluster 1
AURKB	4.24874	Cluster 1
BIRC5	6.05881	Cluster 1
BUB1	3.50026	Cluster 1
BUB1B	2.85812	Cluster 1
CCNB1	5.57165	Cluster 1
CCNE1	2.6008	Cluster 1
CDC20	5.88786	Cluster 1
CDC6	3.13401	Cluster 1
CDCA2	1.6381	Cluster 1
CDCA5	3.54267	Cluster 1
CDCA8	4.40298	Cluster 1
CDT1	3.97161	Cluster 1
CENPE	1.75691	Cluster 1
CENPF	1.92056	Cluster 1
CENPK	2.53271	Cluster 1
DLGAP5	3.58076	Cluster 1
EME1	1.80038	Cluster 1
ESPL1	1.51467	Cluster 1
FAM83D	3.5992	Cluster 1
HJURP	3.3252	Cluster 1
KIF14	1.45617	Cluster 1
KIF18B	2.05984	Cluster 1
KIF23	2.20795	Cluster 1
KIF2C	3.78987	Cluster 1
KIF4A	2.6658	Cluster 1
KIFC1	3.14381	Cluster 1
KNTC1	1.97929	Cluster 1
MAD2L1	4.45851	Cluster 1
MKI67	1.6657	Cluster 1
NCAPG	3.47816	Cluster 1
NCAPH	3.22834	Cluster 1
NDC80	2.94275	Cluster 1
NEK2	4.07736	Cluster 1
NUF2	4.32581	Cluster 1
NUSAP1	4.58173	Cluster 1
OIP5	2.70142	Cluster 1
PLK1	3.35533	Cluster 1
PRC1	2.90478	Cluster 1
SKA1	2.76098	Cluster 1
SKA3	2.78003	Cluster 1
SPAG5	2.7137	Cluster 1
SPC24	3.34027	Cluster 1
SPC25	3.3992	Cluster 1
TOP2A	6	Cluster 1
TRIP13	3.15413	Cluster 1
TTK	2.25991	Cluster 1
UBE2C	4.41878	Cluster 1
ZWINT	4.60704	Cluster 1
AURKB	4.07113	Cluster 1
BIRC5	4.82442	Cluster 1
BUB1	3.43268	Cluster 1
BUB1B	3.68061	Cluster 1
CCNB1	5.25113	Cluster 1
CCNE1	3.1796	Cluster 1
CDC20	5.64877	Cluster 1
CDC6	4.05132	Cluster 1
CDCA2	1.6367	Cluster 1
CDCA5	4.95295	Cluster 1
CDCA8	4.97739	Cluster 1
CDT1	4.71223	Cluster 1
CENPE	2.14437	Cluster 1
CENPF	4.08106	Cluster 1
CENPK	2.07166	Cluster 1
DLGAP5	2.80112	Cluster 1
EME1	2.96935	Cluster 1
ESPL1	2.33204	Cluster 1
FAM83D	5.56979	Cluster 1
HJURP	2.97836	Cluster 1
KIF14	2.35132	Cluster 1
KIF18B	3.35923	Cluster 1
KIF23	3.3844	Cluster 1
KIF2C	4.38275	Cluster 1
KIF4A	3.69971	Cluster 1
KIFC1	4.8418	Cluster 1
KNTC1	3.12794	Cluster 1
MAD2L1	3.05094	Cluster 1
MKI67	4.24115	Cluster 1
NCAPG	3.24117	Cluster 1
NCAPH	3.60661	Cluster 1
NDC80	3.13724	Cluster 1
NEK2	4.20757	Cluster 1
NUF2	4.02468	Cluster 1
NUSAP1	5.25257	Cluster 1
OIP5	2.55268	Cluster 1
PLK1	4.22178	Cluster 1
PRC1	4.61952	Cluster 1
SKA1	2.24449	Cluster 1
SKA3	3.07064	Cluster 1
SPAG5	4.42911	Cluster 1
SPC24	3.27679	Cluster 1
SPC25	3.20631	Cluster 1
TOP2A	6.34174	Cluster 1
TRIP13	4.47564	Cluster 1
TTK	2.90847	Cluster 1
UBE2C	7.28001	Cluster 1
ZWINT	5.87917	Cluster 1
AURKB	5.82922	Cluster 1
BIRC5	6.62852	Cluster 1
BUB1	5.55025	Cluster 1
BUB1B	4.30561	Cluster 1
CCNB1	6.30879	Cluster 1
CCNE1	4.1858	Cluster 1
CDC20	6.61994	Cluster 1
CDC6	5.06691	Cluster 1
CDCA2	4.11745	Cluster 1
CDCA5	5.89066	Cluster 1
CDCA8	5.57274	Cluster 1
CDT1	5.53198	Cluster 1
CENPE	4.28503	Cluster 1
CENPF	5.97657	Cluster 1
CENPK	2.82431	Cluster 1
DLGAP5	5.5571	Cluster 1
EME1	3.11886	Cluster 1
ESPL1	3.6538	Cluster 1
FAM83D	6.42224	Cluster 1
HJURP	5.39656	Cluster 1
KIF14	4.24458	Cluster 1
KIF18B	4.31654	Cluster 1
KIF23	4.99837	Cluster 1
KIF2C	5.71236	Cluster 1
KIF4A	5.65078	Cluster 1
KIFC1	6.27529	Cluster 1
KNTC1	4.92657	Cluster 1
MAD2L1	4.30629	Cluster 1
MKI67	6.17941	Cluster 1
NCAPG	5.21282	Cluster 1
NCAPH	5.86055	Cluster 1
NDC80	5.31052	Cluster 1
NEK2	6.50965	Cluster 1
NUF2	5.68142	Cluster 1
NUSAP1	6.11544	Cluster 1
OIP5	3.18859	Cluster 1
PLK1	5.32023	Cluster 1
PRC1	5.69325	Cluster 1
SKA1	4.22131	Cluster 1
SKA3	5.1266	Cluster 1
SPAG5	5.70954	Cluster 1
SPC24	4.1479	Cluster 1
SPC25	4.21278	Cluster 1
TOP2A	8.10651	Cluster 1
TRIP13	5.46595	Cluster 1
TTK	4.631	Cluster 1
UBE2C	8.11794	Cluster 1
ZWINT	7.79139	Cluster 1
AURKB	4.45649	Cluster 1
BIRC5	5.16341	Cluster 1
BUB1	3.76776	Cluster 1
BUB1B	3.76394	Cluster 1
CCNB1	5.16969	Cluster 1
CCNE1	4.05263	Cluster 1
CDC20	5.51119	Cluster 1
CDC6	4.20475	Cluster 1
CDCA2	2.50252	Cluster 1
CDCA5	3.94699	Cluster 1
CDCA8	4.40101	Cluster 1
CDT1	3.59706	Cluster 1
CENPE	2.0605	Cluster 1
CENPF	3.14461	Cluster 1
CENPK	2.54213	Cluster 1
DLGAP5	3.75511	Cluster 1
EME1	2.27099	Cluster 1
ESPL1	2.86019	Cluster 1
FAM83D	4.11394	Cluster 1
HJURP	4.23994	Cluster 1
KIF14	1.34076	Cluster 1
KIF18B	3.59915	Cluster 1
KIF23	3.03063	Cluster 1
KIF2C	4.28835	Cluster 1
KIF4A	3.89038	Cluster 1
KIFC1	4.44018	Cluster 1
KNTC1	3.5721	Cluster 1
MAD2L1	3.12009	Cluster 1
MKI67	4.06809	Cluster 1
NCAPG	3.02907	Cluster 1
NCAPH	3.81249	Cluster 1
NDC80	3.51038	Cluster 1
NEK2	3.32079	Cluster 1
NUF2	3.93231	Cluster 1
NUSAP1	5.00262	Cluster 1
OIP5	2.81692	Cluster 1
PLK1	3.91043	Cluster 1
PRC1	3.92438	Cluster 1
SKA1	3.20245	Cluster 1
SKA3	2.78492	Cluster 1
SPAG5	4.51105	Cluster 1
SPC24	3.66995	Cluster 1
SPC25	3.41058	Cluster 1
TOP2A	6.03604	Cluster 1
TRIP13	4.0204	Cluster 1
TTK	2.7416	Cluster 1
UBE2C	7.43319	Cluster 1
ZWINT	5.22948	Cluster 1
AURKB	5.50445	Cluster 1
BIRC5	5.73296	Cluster 1
BUB1	4.48623	Cluster 1
BUB1B	4.24605	Cluster 1
CCNB1	6.50007	Cluster 1
CCNE1	4.96035	Cluster 1
CDC20	6.93383	Cluster 1
CDC6	5.19022	Cluster 1
CDCA2	3.61368	Cluster 1
CDCA5	5.83265	Cluster 1
CDCA8	5.99442	Cluster 1
CDT1	5.47203	Cluster 1
CENPE	2.72337	Cluster 1
CENPF	5.03479	Cluster 1
CENPK	3.84221	Cluster 1
DLGAP5	5.94878	Cluster 1
EME1	2.81979	Cluster 1
ESPL1	2.70521	Cluster 1
FAM83D	4.94715	Cluster 1
HJURP	4.26736	Cluster 1
KIF14	2.45928	Cluster 1
KIF18B	3.61353	Cluster 1
KIF23	3.73786	Cluster 1
KIF2C	6.17445	Cluster 1
KIF4A	5.24098	Cluster 1
KIFC1	5.80462	Cluster 1
KNTC1	3.68265	Cluster 1
MAD2L1	4.72661	Cluster 1
MKI67	5.08529	Cluster 1
NCAPG	4.71144	Cluster 1
NCAPH	3.71665	Cluster 1
NDC80	4.90868	Cluster 1
NEK2	5.01242	Cluster 1
NUF2	4.59969	Cluster 1
NUSAP1	5.781	Cluster 1
OIP5	3.3484	Cluster 1
PLK1	4.81603	Cluster 1
PRC1	5.07928	Cluster 1
SKA1	4.49965	Cluster 1
SKA3	3.83404	Cluster 1
SPAG5	4.71961	Cluster 1
SPC24	4.45175	Cluster 1
SPC25	4.06689	Cluster 1
TOP2A	6.8841	Cluster 1
TRIP13	4.69465	Cluster 1
TTK	4.4442	Cluster 1
UBE2C	7.27176	Cluster 1
ZWINT	6.89892	Cluster 1
AURKB	5.59241	Cluster 1
BIRC5	5.59392	Cluster 1
BUB1	3.98003	Cluster 1
BUB1B	4.21168	Cluster 1
CCNB1	5.77656	Cluster 1
CCNE1	2.6491	Cluster 1
CDC20	5.81002	Cluster 1
CDC6	3.68506	Cluster 1
CDCA2	2.37389	Cluster 1
CDCA5	4.92091	Cluster 1
CDCA8	5.05893	Cluster 1
CDT1	4.69191	Cluster 1
CENPE	2.88252	Cluster 1
CENPF	4.23929	Cluster 1
CENPK	3.08046	Cluster 1
DLGAP5	4.53527	Cluster 1
EME1	3.37752	Cluster 1
ESPL1	2.91777	Cluster 1
FAM83D	5.71046	Cluster 1
HJURP	4.68549	Cluster 1
KIF14	2.64849	Cluster 1
KIF18B	3.84552	Cluster 1
KIF23	3.99122	Cluster 1
KIF2C	4.96994	Cluster 1
KIF4A	4.14854	Cluster 1
KIFC1	5.08269	Cluster 1
KNTC1	3.75559	Cluster 1
MAD2L1	3.85964	Cluster 1
MKI67	4.64407	Cluster 1
NCAPG	3.68837	Cluster 1
NCAPH	4.04219	Cluster 1
NDC80	4.00029	Cluster 1
NEK2	4.09121	Cluster 1
NUF2	3.67988	Cluster 1
NUSAP1	5.61831	Cluster 1
OIP5	3.27101	Cluster 1
PLK1	4.77364	Cluster 1
PRC1	5.14238	Cluster 1
SKA1	3.01253	Cluster 1
SKA3	3.16517	Cluster 1
SPAG5	4.77024	Cluster 1
SPC24	4.04202	Cluster 1
SPC25	3.32262	Cluster 1
TOP2A	6.41607	Cluster 1
TRIP13	4.96614	Cluster 1
TTK	3.75091	Cluster 1
UBE2C	6.97443	Cluster 1
ZWINT	5.23848	Cluster 1
AURKB	4.76665	Cluster 1
BIRC5	5.88396	Cluster 1
BUB1	4.13318	Cluster 1
BUB1B	3.92424	Cluster 1
CCNB1	6.81706	Cluster 1
CCNE1	2.79755	Cluster 1
CDC20	6.3075	Cluster 1
CDC6	3.14744	Cluster 1
CDCA2	2.24397	Cluster 1
CDCA5	4.00003	Cluster 1
CDCA8	4.93428	Cluster 1
CDT1	4.52306	Cluster 1
CENPE	3.01336	Cluster 1
CENPF	4.411	Cluster 1
CENPK	2.3373	Cluster 1
DLGAP5	4.456	Cluster 1
EME1	2.12146	Cluster 1
ESPL1	2.90562	Cluster 1
FAM83D	3.51777	Cluster 1
HJURP	4.39735	Cluster 1
KIF14	2.68261	Cluster 1
KIF18B	2.83317	Cluster 1
KIF23	3.44384	Cluster 1
KIF2C	4.23418	Cluster 1
KIF4A	4.35275	Cluster 1
KIFC1	5.06107	Cluster 1
KNTC1	2.875	Cluster 1
MAD2L1	3.50372	Cluster 1
MKI67	5.11715	Cluster 1
NCAPG	3.53135	Cluster 1
NCAPH	3.70015	Cluster 1
NDC80	4.15136	Cluster 1
NEK2	4.16829	Cluster 1
NUF2	3.14842	Cluster 1
NUSAP1	5.17464	Cluster 1
OIP5	2.47477	Cluster 1
PLK1	4.72061	Cluster 1
PRC1	4.48248	Cluster 1
SKA1	2.77549	Cluster 1
SKA3	3.12666	Cluster 1
SPAG5	3.92257	Cluster 1
SPC24	3.44402	Cluster 1
SPC25	3.32114	Cluster 1
TOP2A	5.53139	Cluster 1
TRIP13	3.96648	Cluster 1
TTK	2.77109	Cluster 1
UBE2C	8.93225	Cluster 1
ZWINT	4.77371	Cluster 1
AURKB	4.58593	Cluster 1
BIRC5	5.60208	Cluster 1
BUB1	4.32192	Cluster 1
BUB1B	4.24654	Cluster 1
CCNB1	5.75376	Cluster 1
CCNE1	3.18441	Cluster 1
CDC20	6.35244	Cluster 1
CDC6	4.23275	Cluster 1
CDCA2	2.09688	Cluster 1
CDCA5	4.77295	Cluster 1
CDCA8	5.25686	Cluster 1
CDT1	4.01092	Cluster 1
CENPE	3.02964	Cluster 1
CENPF	4.64725	Cluster 1
CENPK	2.53879	Cluster 1
DLGAP5	4.02427	Cluster 1
EME1	2.62343	Cluster 1
ESPL1	2.67669	Cluster 1
FAM83D	4.50818	Cluster 1
HJURP	4.32316	Cluster 1
KIF14	2.69676	Cluster 1
KIF18B	3.74367	Cluster 1
KIF23	3.76024	Cluster 1
KIF2C	5.06168	Cluster 1
KIF4A	3.79744	Cluster 1
KIFC1	4.84407	Cluster 1
KNTC1	2.76461	Cluster 1
MAD2L1	3.72976	Cluster 1
MKI67	5.27453	Cluster 1
NCAPG	3.36227	Cluster 1
NCAPH	4.30584	Cluster 1
NDC80	4.33238	Cluster 1
NEK2	4.54262	Cluster 1
NUF2	3.6475	Cluster 1
NUSAP1	5.34437	Cluster 1
OIP5	3.58567	Cluster 1
PLK1	5.47221	Cluster 1
PRC1	4.65128	Cluster 1
SKA1	2.33196	Cluster 1
SKA3	4.34359	Cluster 1
SPAG5	4.91003	Cluster 1
SPC24	3.7504	Cluster 1
SPC25	3.66669	Cluster 1
TOP2A	6.4823	Cluster 1
TRIP13	6.19228	Cluster 1
TTK	2.49934	Cluster 1
UBE2C	6.68882	Cluster 1
ZWINT	6.27722	Cluster 1
AURKB	3.70392	Cluster 1
BIRC5	5.00913	Cluster 1
BUB1	4.1902	Cluster 1
BUB1B	3.26328	Cluster 1
CCNB1	5.58602	Cluster 1
CCNE1	3.69605	Cluster 1
CDC20	5.38245	Cluster 1
CDC6	4.33679	Cluster 1
CDCA2	2.19401	Cluster 1
CDCA5	4.34399	Cluster 1
CDCA8	4.72046	Cluster 1
CDT1	3.90443	Cluster 1
CENPE	2.68839	Cluster 1
CENPF	4.40109	Cluster 1
CENPK	3.02747	Cluster 1
DLGAP5	4.7402	Cluster 1
EME1	2.77857	Cluster 1
ESPL1	2.77071	Cluster 1
FAM83D	5.52076	Cluster 1
HJURP	4.25693	Cluster 1
KIF14	2.77748	Cluster 1
KIF18B	3.54534	Cluster 1
KIF23	3.37875	Cluster 1
KIF2C	4.69425	Cluster 1
KIF4A	4.99393	Cluster 1
KIFC1	4.5299	Cluster 1
KNTC1	3.50884	Cluster 1
MAD2L1	3.40095	Cluster 1
MKI67	4.4411	Cluster 1
NCAPG	3.4128	Cluster 1
NCAPH	4.15415	Cluster 1
NDC80	4.26064	Cluster 1
NEK2	4.46932	Cluster 1
NUF2	3.43014	Cluster 1
NUSAP1	4.77717	Cluster 1
OIP5	2.76916	Cluster 1
PLK1	4.30268	Cluster 1
PRC1	5.02679	Cluster 1
SKA1	2.64339	Cluster 1
SKA3	2.90439	Cluster 1
SPAG5	4.66213	Cluster 1
SPC24	2.8167	Cluster 1
SPC25	3.91744	Cluster 1
TOP2A	6.68227	Cluster 1
TRIP13	3.95684	Cluster 1
TTK	3.28166	Cluster 1
UBE2C	5.74707	Cluster 1
ZWINT	5.19183	Cluster 1
AURKB	4.67325	Cluster 1
BIRC5	5.06097	Cluster 1
BUB1	4.42165	Cluster 1
BUB1B	3.61619	Cluster 1
CCNB1	5.29889	Cluster 1
CCNE1	3.07516	Cluster 1
CDC20	6.30323	Cluster 1
CDC6	3.80028	Cluster 1
CDCA2	2.36449	Cluster 1
CDCA5	4.23656	Cluster 1
CDCA8	4.78193	Cluster 1
CDT1	4.68063	Cluster 1
CENPE	2.17448	Cluster 1
CENPF	3.98326	Cluster 1
CENPK	2.32305	Cluster 1
DLGAP5	4.57345	Cluster 1
EME1	2.91678	Cluster 1
ESPL1	2.3574	Cluster 1
FAM83D	4.3387	Cluster 1
HJURP	4.12065	Cluster 1
KIF14	2.28384	Cluster 1
KIF18B	3.00065	Cluster 1
KIF23	3.26428	Cluster 1
KIF2C	4.70224	Cluster 1
KIF4A	3.91978	Cluster 1
KIFC1	5.49616	Cluster 1
KNTC1	3.39819	Cluster 1
MAD2L1	4.17816	Cluster 1
MKI67	3.70571	Cluster 1
NCAPG	3.72462	Cluster 1
NCAPH	4.09654	Cluster 1
NDC80	3.28246	Cluster 1
NEK2	4.34969	Cluster 1
NUF2	3.9596	Cluster 1
NUSAP1	5.1981	Cluster 1
OIP5	2.42587	Cluster 1
PLK1	4.841	Cluster 1
PRC1	4.25009	Cluster 1
SKA1	2.7915	Cluster 1
SKA3	3.53775	Cluster 1
SPAG5	4.4563	Cluster 1
SPC24	3.11201	Cluster 1
SPC25	3.29409	Cluster 1
TOP2A	6.47903	Cluster 1
TRIP13	4.93509	Cluster 1
TTK	3.84318	Cluster 1
UBE2C	7.15698	Cluster 1
ZWINT	4.76853	Cluster 1
AURKB	4.61017	Cluster 1
BIRC5	4.37328	Cluster 1
BUB1	3.63965	Cluster 1
BUB1B	3.69416	Cluster 1
CCNB1	5.76106	Cluster 1
CCNE1	2.54185	Cluster 1
CDC20	5.2414	Cluster 1
CDC6	3.61414	Cluster 1
CDCA2	2.5441	Cluster 1
CDCA5	3.89643	Cluster 1
CDCA8	4.3461	Cluster 1
CDT1	4.47011	Cluster 1
CENPE	2.38401	Cluster 1
CENPF	3.37202	Cluster 1
CENPK	2.53764	Cluster 1
DLGAP5	3.74555	Cluster 1
EME1	2.05679	Cluster 1
ESPL1	2.39791	Cluster 1
FAM83D	3.45141	Cluster 1
HJURP	3.94215	Cluster 1
KIF14	1.84606	Cluster 1
KIF18B	2.95442	Cluster 1
KIF23	3.30625	Cluster 1
KIF2C	3.76313	Cluster 1
KIF4A	3.72822	Cluster 1
KIFC1	4.31199	Cluster 1
KNTC1	3.22836	Cluster 1
MAD2L1	3.34085	Cluster 1
MKI67	4.61041	Cluster 1
NCAPG	3.43307	Cluster 1
NCAPH	3.44982	Cluster 1
NDC80	3.12001	Cluster 1
NEK2	2.92944	Cluster 1
NUF2	2.81748	Cluster 1
NUSAP1	4.5085	Cluster 1
OIP5	1.93387	Cluster 1
PLK1	3.84062	Cluster 1
PRC1	4.5652	Cluster 1
SKA1	2.33286	Cluster 1
SKA3	2.69975	Cluster 1
SPAG5	3.77877	Cluster 1
SPC24	3.4294	Cluster 1
SPC25	2.9012	Cluster 1
TOP2A	5.76143	Cluster 1
TRIP13	3.00336	Cluster 1
TTK	2.48547	Cluster 1
UBE2C	5.83744	Cluster 1
ZWINT	5.44759	Cluster 1
AURKB	3.34764	Cluster 1
BIRC5	3.99255	Cluster 1
BUB1	3.65542	Cluster 1
BUB1B	3.41437	Cluster 1
CCNB1	5.55887	Cluster 1
CCNE1	2.18052	Cluster 1
CDC20	5.2586	Cluster 1
CDC6	2.93133	Cluster 1
CDCA2	1.75799	Cluster 1
CDCA5	3.54756	Cluster 1
CDCA8	3.57125	Cluster 1
CDT1	3.74667	Cluster 1
CENPE	2.10675	Cluster 1
CENPF	4.45702	Cluster 1
CENPK	2.08359	Cluster 1
DLGAP5	3.45832	Cluster 1
EME1	1.47397	Cluster 1
ESPL1	1.96228	Cluster 1
FAM83D	3.32331	Cluster 1
HJURP	2.72248	Cluster 1
KIF14	2.84401	Cluster 1
KIF18B	1.84021	Cluster 1
KIF23	2.93807	Cluster 1
KIF2C	3.91112	Cluster 1
KIF4A	3.51325	Cluster 1
KIFC1	4.35633	Cluster 1
KNTC1	2.31933	Cluster 1
MAD2L1	3.27203	Cluster 1
MKI67	3.52938	Cluster 1
NCAPG	2.90386	Cluster 1
NCAPH	3.23004	Cluster 1
NDC80	2.81724	Cluster 1
NEK2	4.77575	Cluster 1
NUF2	3.48616	Cluster 1
NUSAP1	4.73436	Cluster 1
OIP5	2.30696	Cluster 1
PLK1	3.85344	Cluster 1
PRC1	4.22443	Cluster 1
SKA1	2.08143	Cluster 1
SKA3	2.91691	Cluster 1
SPAG5	3.9519	Cluster 1
SPC24	2.46526	Cluster 1
SPC25	2.03543	Cluster 1
TOP2A	5.12976	Cluster 1
TRIP13	2.6047	Cluster 1
TTK	2.28865	Cluster 1
UBE2C	5.49438	Cluster 1
ZWINT	5.80001	Cluster 1
AURKB	5.40092	Cluster 1
BIRC5	6.30821	Cluster 1
BUB1	5.04617	Cluster 1
BUB1B	4.47628	Cluster 1
CCNB1	6.95972	Cluster 1
CCNE1	3.23762	Cluster 1
CDC20	7.0336	Cluster 1
CDC6	5.03833	Cluster 1
CDCA2	3.3267	Cluster 1
CDCA5	5.2385	Cluster 1
CDCA8	5.71894	Cluster 1
CDT1	5.11051	Cluster 1
CENPE	3.48901	Cluster 1
CENPF	5.13613	Cluster 1
CENPK	3.27172	Cluster 1
DLGAP5	4.83498	Cluster 1
EME1	3.4041	Cluster 1
ESPL1	4.5168	Cluster 1
FAM83D	4.83809	Cluster 1
HJURP	5.1131	Cluster 1
KIF14	3.9385	Cluster 1
KIF18B	4.78786	Cluster 1
KIF23	4.0437	Cluster 1
KIF2C	5.44185	Cluster 1
KIF4A	5.37528	Cluster 1
KIFC1	5.98087	Cluster 1
KNTC1	4.57826	Cluster 1
MAD2L1	4.17784	Cluster 1
MKI67	5.59124	Cluster 1
NCAPG	4.48213	Cluster 1
NCAPH	4.79736	Cluster 1
NDC80	3.93743	Cluster 1
NEK2	4.81982	Cluster 1
NUF2	4.4726	Cluster 1
NUSAP1	5.94621	Cluster 1
OIP5	3.04616	Cluster 1
PLK1	5.62518	Cluster 1
PRC1	5.08243	Cluster 1
SKA1	4.1873	Cluster 1
SKA3	4.24353	Cluster 1
SPAG5	5.57984	Cluster 1
SPC24	4.26224	Cluster 1
SPC25	3.95278	Cluster 1
TOP2A	6.6607	Cluster 1
TRIP13	4.4117	Cluster 1
TTK	3.58721	Cluster 1
UBE2C	8.59331	Cluster 1
ZWINT	6.3005	Cluster 1
AURKB	4.48202	Cluster 1
BIRC5	4.47076	Cluster 1
BUB1	4.21322	Cluster 1
BUB1B	3.77819	Cluster 1
CCNB1	6.10173	Cluster 1
CCNE1	3.26973	Cluster 1
CDC20	5.84745	Cluster 1
CDC6	4.52978	Cluster 1
CDCA2	2.17754	Cluster 1
CDCA5	4.65796	Cluster 1
CDCA8	4.92535	Cluster 1
CDT1	4.37802	Cluster 1
CENPE	3.00633	Cluster 1
CENPF	4.63418	Cluster 1
CENPK	3.28493	Cluster 1
DLGAP5	3.76526	Cluster 1
EME1	2.49391	Cluster 1
ESPL1	3.13611	Cluster 1
FAM83D	3.96879	Cluster 1
HJURP	3.46364	Cluster 1
KIF14	3.10635	Cluster 1
KIF18B	4.07574	Cluster 1
KIF23	3.95981	Cluster 1
KIF2C	4.84265	Cluster 1
KIF4A	4.6133	Cluster 1
KIFC1	5.18376	Cluster 1
KNTC1	3.74273	Cluster 1
MAD2L1	3.55621	Cluster 1
MKI67	5.15402	Cluster 1
NCAPG	3.84559	Cluster 1
NCAPH	4.5053	Cluster 1
NDC80	3.54378	Cluster 1
NEK2	4.38472	Cluster 1
NUF2	3.2933	Cluster 1
NUSAP1	5.47929	Cluster 1
OIP5	3.24503	Cluster 1
PLK1	4.68607	Cluster 1
PRC1	4.48483	Cluster 1
SKA1	3.07387	Cluster 1
SKA3	3.29031	Cluster 1
SPAG5	4.99863	Cluster 1
SPC24	3.27616	Cluster 1
SPC25	3.77312	Cluster 1
TOP2A	6.87415	Cluster 1
TRIP13	4.25768	Cluster 1
TTK	3.65701	Cluster 1
UBE2C	6.70609	Cluster 1
ZWINT	5.80662	Cluster 1
AURKB	5.83345	Cluster 1
BIRC5	5.20343	Cluster 1
BUB1	3.73707	Cluster 1
BUB1B	3.53349	Cluster 1
CCNB1	6.06844	Cluster 1
CCNE1	3.63607	Cluster 1
CDC20	6.38837	Cluster 1
CDC6	3.46449	Cluster 1
CDCA2	3.1663	Cluster 1
CDCA5	5.63668	Cluster 1
CDCA8	4.76059	Cluster 1
CDT1	5.14878	Cluster 1
CENPE	2.6096	Cluster 1
CENPF	3.98163	Cluster 1
CENPK	2.97429	Cluster 1
DLGAP5	4.55851	Cluster 1
EME1	3.76395	Cluster 1
ESPL1	3.11564	Cluster 1
FAM83D	4.46422	Cluster 1
HJURP	4.40893	Cluster 1
KIF14	2.90383	Cluster 1
KIF18B	4.35716	Cluster 1
KIF23	3.53071	Cluster 1
KIF2C	4.30994	Cluster 1
KIF4A	3.81807	Cluster 1
KIFC1	5.14808	Cluster 1
KNTC1	4.5946	Cluster 1
MAD2L1	3.1032	Cluster 1
MKI67	4.51781	Cluster 1
NCAPG	3.75114	Cluster 1
NCAPH	4.58683	Cluster 1
NDC80	3.64563	Cluster 1
NEK2	4.06014	Cluster 1
NUF2	4.12646	Cluster 1
NUSAP1	4.72937	Cluster 1
OIP5	2.65931	Cluster 1
PLK1	4.74463	Cluster 1
PRC1	4.48617	Cluster 1
SKA1	2.85331	Cluster 1
SKA3	4.19852	Cluster 1
SPAG5	4.73123	Cluster 1
SPC24	4.05665	Cluster 1
SPC25	3.4383	Cluster 1
TOP2A	5.35117	Cluster 1
TRIP13	5.31527	Cluster 1
TTK	3.20271	Cluster 1
UBE2C	7.36744	Cluster 1
ZWINT	5.49322	Cluster 1
AURKB	4.28234	Cluster 1
BIRC5	4.47015	Cluster 1
BUB1	3.71775	Cluster 1
BUB1B	2.74058	Cluster 1
CCNB1	5.63353	Cluster 1
CCNE1	2.67319	Cluster 1
CDC20	5.11921	Cluster 1
CDC6	3.06088	Cluster 1
CDCA2	2.47421	Cluster 1
CDCA5	4.15568	Cluster 1
CDCA8	3.9803	Cluster 1
CDT1	3.55362	Cluster 1
CENPE	2.3765	Cluster 1
CENPF	3.61132	Cluster 1
CENPK	2.75944	Cluster 1
DLGAP5	3.6289	Cluster 1
EME1	1.7003	Cluster 1
ESPL1	2.63528	Cluster 1
FAM83D	3.82155	Cluster 1
HJURP	3.23625	Cluster 1
KIF14	2.43908	Cluster 1
KIF18B	3.295	Cluster 1
KIF23	2.97605	Cluster 1
KIF2C	3.61525	Cluster 1
KIF4A	3.0608	Cluster 1
KIFC1	4.45269	Cluster 1
KNTC1	3.75812	Cluster 1
MAD2L1	2.60406	Cluster 1
MKI67	4.21996	Cluster 1
NCAPG	3.10758	Cluster 1
NCAPH	3.69049	Cluster 1
NDC80	3.30885	Cluster 1
NEK2	3.3432	Cluster 1
NUF2	3.40237	Cluster 1
NUSAP1	4.91645	Cluster 1
OIP5	1.91611	Cluster 1
PLK1	3.68375	Cluster 1
PRC1	3.71934	Cluster 1
SKA1	2.24771	Cluster 1
SKA3	2.3811	Cluster 1
SPAG5	4.15845	Cluster 1
SPC24	2.65499	Cluster 1
SPC25	2.86952	Cluster 1
TOP2A	5.87569	Cluster 1
TRIP13	4.27512	Cluster 1
TTK	2.55563	Cluster 1
UBE2C	5.79961	Cluster 1
ZWINT	4.63037	Cluster 1
AURKB	5.25236	Cluster 1
BIRC5	6.08864	Cluster 1
BUB1	4.69531	Cluster 1
BUB1B	3.46374	Cluster 1
CCNB1	7.04028	Cluster 1
CCNE1	5.07519	Cluster 1
CDC20	6.82581	Cluster 1
CDC6	4.49328	Cluster 1
CDCA2	2.76363	Cluster 1
CDCA5	5.20057	Cluster 1
CDCA8	5.5597	Cluster 1
CDT1	5.58361	Cluster 1
CENPE	2.61328	Cluster 1
CENPF	3.75787	Cluster 1
CENPK	3.11546	Cluster 1
DLGAP5	4.39018	Cluster 1
EME1	1.96851	Cluster 1
ESPL1	3.39091	Cluster 1
FAM83D	5.19638	Cluster 1
HJURP	4.83788	Cluster 1
KIF14	2.58857	Cluster 1
KIF18B	3.90931	Cluster 1
KIF23	3.83644	Cluster 1
KIF2C	5.15818	Cluster 1
KIF4A	4.63301	Cluster 1
KIFC1	4.76621	Cluster 1
KNTC1	3.27559	Cluster 1
MAD2L1	4.43663	Cluster 1
MKI67	3.95999	Cluster 1
NCAPG	3.81993	Cluster 1
NCAPH	3.79746	Cluster 1
NDC80	3.97382	Cluster 1
NEK2	4.45557	Cluster 1
NUF2	3.2735	Cluster 1
NUSAP1	5.27771	Cluster 1
OIP5	2.94683	Cluster 1
PLK1	5.63198	Cluster 1
PRC1	4.76703	Cluster 1
SKA1	3.06875	Cluster 1
SKA3	3.21416	Cluster 1
SPAG5	4.83508	Cluster 1
SPC24	3.7923	Cluster 1
SPC25	4.31163	Cluster 1
TOP2A	6.71806	Cluster 1
TRIP13	5.21124	Cluster 1
TTK	3.5047	Cluster 1
UBE2C	7.51183	Cluster 1
ZWINT	5.95855	Cluster 1
AURKB	5.11962	Cluster 1
BIRC5	5.808	Cluster 1
BUB1	4.43528	Cluster 1
BUB1B	4.94686	Cluster 1
CCNB1	6.28558	Cluster 1
CCNE1	3.63461	Cluster 1
CDC20	5.93004	Cluster 1
CDC6	5.08401	Cluster 1
CDCA2	3.66461	Cluster 1
CDCA5	5.07038	Cluster 1
CDCA8	4.96525	Cluster 1
CDT1	4.52834	Cluster 1
CENPE	3.25525	Cluster 1
CENPF	5.43794	Cluster 1
CENPK	2.91551	Cluster 1
DLGAP5	4.3468	Cluster 1
EME1	2.31021	Cluster 1
ESPL1	3.21674	Cluster 1
FAM83D	5.48815	Cluster 1
HJURP	4.76653	Cluster 1
KIF14	3.3074	Cluster 1
KIF18B	3.98685	Cluster 1
KIF23	4.36256	Cluster 1
KIF2C	4.88992	Cluster 1
KIF4A	4.677	Cluster 1
KIFC1	4.96278	Cluster 1
KNTC1	3.83633	Cluster 1
MAD2L1	4.09418	Cluster 1
MKI67	5.03519	Cluster 1
NCAPG	3.86965	Cluster 1
NCAPH	4.21161	Cluster 1
NDC80	4.32342	Cluster 1
NEK2	5.43948	Cluster 1
NUF2	5.05193	Cluster 1
NUSAP1	6.51319	Cluster 1
OIP5	4.13392	Cluster 1
PLK1	4.41055	Cluster 1
PRC1	5.45077	Cluster 1
SKA1	3.79522	Cluster 1
SKA3	3.10419	Cluster 1
SPAG5	5.25596	Cluster 1
SPC24	3.23208	Cluster 1
SPC25	3.27389	Cluster 1
TOP2A	7.39267	Cluster 1
TRIP13	6.27074	Cluster 1
TTK	3.67931	Cluster 1
UBE2C	7.38021	Cluster 1
ZWINT	6.17879	Cluster 1
AURKB	5.23545	Cluster 1
BIRC5	5.28003	Cluster 1
BUB1	3.22344	Cluster 1
BUB1B	4.11488	Cluster 1
CCNB1	5.74302	Cluster 1
CCNE1	2.08113	Cluster 1
CDC20	5.7171	Cluster 1
CDC6	3.94483	Cluster 1
CDCA2	3.07643	Cluster 1
CDCA5	4.44811	Cluster 1
CDCA8	4.29419	Cluster 1
CDT1	3.21025	Cluster 1
CENPE	2.56964	Cluster 1
CENPF	3.78262	Cluster 1
CENPK	2.55532	Cluster 1
DLGAP5	3.70744	Cluster 1
EME1	2.8054	Cluster 1
ESPL1	2.72467	Cluster 1
FAM83D	4.95658	Cluster 1
HJURP	3.86988	Cluster 1
KIF14	3.00583	Cluster 1
KIF18B	3.6009	Cluster 1
KIF23	3.45011	Cluster 1
KIF2C	4.31131	Cluster 1
KIF4A	3.60807	Cluster 1
KIFC1	4.69088	Cluster 1
KNTC1	3.7715	Cluster 1
MAD2L1	3.08869	Cluster 1
MKI67	4.30823	Cluster 1
NCAPG	3.40683	Cluster 1
NCAPH	3.47523	Cluster 1
NDC80	3.05108	Cluster 1
NEK2	4.05519	Cluster 1
NUF2	4.42696	Cluster 1
NUSAP1	5.13924	Cluster 1
OIP5	3.31432	Cluster 1
PLK1	4.16563	Cluster 1
PRC1	4.69612	Cluster 1
SKA1	2.10694	Cluster 1
SKA3	3.49115	Cluster 1
SPAG5	5.01373	Cluster 1
SPC24	3.46019	Cluster 1
SPC25	2.87979	Cluster 1
TOP2A	5.57765	Cluster 1
TRIP13	4.33099	Cluster 1
TTK	2.45912	Cluster 1
UBE2C	6.38	Cluster 1
ZWINT	6.07434	Cluster 1
AURKB	4.67874	Cluster 1
BIRC5	6.35016	Cluster 1
BUB1	4.61079	Cluster 1
BUB1B	4.48524	Cluster 1
CCNB1	6.76166	Cluster 1
CCNE1	3.21458	Cluster 1
CDC20	5.75585	Cluster 1
CDC6	4.91301	Cluster 1
CDCA2	4.05513	Cluster 1
CDCA5	4.77982	Cluster 1
CDCA8	5.14252	Cluster 1
CDT1	4.73931	Cluster 1
CENPE	3.16625	Cluster 1
CENPF	4.87507	Cluster 1
CENPK	4.44119	Cluster 1
DLGAP5	4.70422	Cluster 1
EME1	4.02134	Cluster 1
ESPL1	3.07646	Cluster 1
FAM83D	4.50666	Cluster 1
HJURP	4.67779	Cluster 1
KIF14	3.33561	Cluster 1
KIF18B	4.55365	Cluster 1
KIF23	4.02444	Cluster 1
KIF2C	4.59388	Cluster 1
KIF4A	4.61167	Cluster 1
KIFC1	5.09841	Cluster 1
KNTC1	4.22138	Cluster 1
MAD2L1	4.20326	Cluster 1
MKI67	5.45657	Cluster 1
NCAPG	4.37798	Cluster 1
NCAPH	4.49823	Cluster 1
NDC80	4.13194	Cluster 1
NEK2	4.72198	Cluster 1
NUF2	4.41086	Cluster 1
NUSAP1	6.33524	Cluster 1
OIP5	3.50813	Cluster 1
PLK1	4.62302	Cluster 1
PRC1	4.97612	Cluster 1
SKA1	3.59372	Cluster 1
SKA3	3.47247	Cluster 1
SPAG5	4.76507	Cluster 1
SPC24	4.96815	Cluster 1
SPC25	4.03338	Cluster 1
TOP2A	7.13333	Cluster 1
TRIP13	5.05046	Cluster 1
TTK	3.02723	Cluster 1
UBE2C	6.48174	Cluster 1
ZWINT	6.24337	Cluster 1
AURKB	4.12357	Cluster 1
BIRC5	5.51605	Cluster 1
BUB1	3.87428	Cluster 1
BUB1B	3.67082	Cluster 1
CCNB1	5.24454	Cluster 1
CCNE1	4.14501	Cluster 1
CDC20	6.17046	Cluster 1
CDC6	4.52381	Cluster 1
CDCA2	2.74526	Cluster 1
CDCA5	4.92151	Cluster 1
CDCA8	5.65121	Cluster 1
CDT1	4.43679	Cluster 1
CENPE	3.03697	Cluster 1
CENPF	4.16462	Cluster 1
CENPK	2.11421	Cluster 1
DLGAP5	4.39166	Cluster 1
EME1	3.28811	Cluster 1
ESPL1	2.31901	Cluster 1
FAM83D	4.64513	Cluster 1
HJURP	3.91659	Cluster 1
KIF14	2.59377	Cluster 1
KIF18B	3.53545	Cluster 1
KIF23	3.37153	Cluster 1
KIF2C	4.76171	Cluster 1
KIF4A	4.65435	Cluster 1
KIFC1	4.53087	Cluster 1
KNTC1	2.80952	Cluster 1
MAD2L1	3.8626	Cluster 1
MKI67	4.50515	Cluster 1
NCAPG	3.39336	Cluster 1
NCAPH	3.7461	Cluster 1
NDC80	3.70686	Cluster 1
NEK2	4.12322	Cluster 1
NUF2	3.26921	Cluster 1
NUSAP1	4.51813	Cluster 1
OIP5	2.18683	Cluster 1
PLK1	4.43878	Cluster 1
PRC1	3.98988	Cluster 1
SKA1	3.36915	Cluster 1
SKA3	2.49949	Cluster 1
SPAG5	4.44246	Cluster 1
SPC24	3.45096	Cluster 1
SPC25	2.78068	Cluster 1
TOP2A	6.08391	Cluster 1
TRIP13	5.1762	Cluster 1
TTK	3.00154	Cluster 1
UBE2C	6.65939	Cluster 1
ZWINT	5.40632	Cluster 1
AURKB	4.4357	Cluster 1
BIRC5	5.46306	Cluster 1
BUB1	4.17914	Cluster 1
BUB1B	4.16184	Cluster 1
CCNB1	5.38228	Cluster 1
CCNE1	3.85752	Cluster 1
CDC20	6.19383	Cluster 1
CDC6	4.2712	Cluster 1
CDCA2	2.9537	Cluster 1
CDCA5	5.2253	Cluster 1
CDCA8	5.15274	Cluster 1
CDT1	4.60551	Cluster 1
CENPE	2.93526	Cluster 1
CENPF	4.49829	Cluster 1
CENPK	2.58519	Cluster 1
DLGAP5	5.08868	Cluster 1
EME1	2.9093	Cluster 1
ESPL1	2.99327	Cluster 1
FAM83D	5.77759	Cluster 1
HJURP	4.3944	Cluster 1
KIF14	2.59362	Cluster 1
KIF18B	3.59563	Cluster 1
KIF23	4.40968	Cluster 1
KIF2C	5.07983	Cluster 1
KIF4A	4.21906	Cluster 1
KIFC1	5.7453	Cluster 1
KNTC1	3.5195	Cluster 1
MAD2L1	4.15495	Cluster 1
MKI67	4.41109	Cluster 1
NCAPG	3.51369	Cluster 1
NCAPH	4.81762	Cluster 1
NDC80	3.79817	Cluster 1
NEK2	3.76544	Cluster 1
NUF2	3.72935	Cluster 1
NUSAP1	5.147	Cluster 1
OIP5	3.19152	Cluster 1
PLK1	4.42098	Cluster 1
PRC1	4.61107	Cluster 1
SKA1	3.29644	Cluster 1
SKA3	3.25416	Cluster 1
SPAG5	3.9115	Cluster 1
SPC24	3.5344	Cluster 1
SPC25	3.74863	Cluster 1
TOP2A	6.27344	Cluster 1
TRIP13	5.74758	Cluster 1
TTK	4.00058	Cluster 1
UBE2C	7.89702	Cluster 1
ZWINT	5.42958	Cluster 1
AURKB	6.41926	Cluster 1
BIRC5	6.18356	Cluster 1
BUB1	4.3887	Cluster 1
BUB1B	2.94176	Cluster 1
CCNB1	6.85968	Cluster 1
CCNE1	2.6894	Cluster 1
CDC20	6.0146	Cluster 1
CDC6	3.9376	Cluster 1
CDCA2	3.01419	Cluster 1
CDCA5	5.15795	Cluster 1
CDCA8	5.00187	Cluster 1
CDT1	4.48202	Cluster 1
CENPE	2.19791	Cluster 1
CENPF	3.22598	Cluster 1
CENPK	3.54252	Cluster 1
DLGAP5	4.4505	Cluster 1
EME1	2.84568	Cluster 1
ESPL1	2.45855	Cluster 1
FAM83D	4.6103	Cluster 1
HJURP	4.443	Cluster 1
KIF14	2.00703	Cluster 1
KIF18B	3.32806	Cluster 1
KIF23	3.59507	Cluster 1
KIF2C	4.58383	Cluster 1
KIF4A	3.53968	Cluster 1
KIFC1	5.63096	Cluster 1
KNTC1	3.34864	Cluster 1
MAD2L1	4.83503	Cluster 1
MKI67	3.92807	Cluster 1
NCAPG	4.3017	Cluster 1
NCAPH	4.27299	Cluster 1
NDC80	4.42741	Cluster 1
NEK2	4.57521	Cluster 1
NUF2	4.36508	Cluster 1
NUSAP1	5.3301	Cluster 1
OIP5	3.22548	Cluster 1
PLK1	3.67704	Cluster 1
PRC1	4.54996	Cluster 1
SKA1	3.64234	Cluster 1
SKA3	3.82803	Cluster 1
SPAG5	4.16066	Cluster 1
SPC24	5.19829	Cluster 1
SPC25	4.29441	Cluster 1
TOP2A	6.21548	Cluster 1
TRIP13	4.59037	Cluster 1
TTK	3.51182	Cluster 1
UBE2C	7.72797	Cluster 1
ZWINT	6.00276	Cluster 1
AURKB	5.31435	Cluster 1
BIRC5	5.14258	Cluster 1
BUB1	3.93771	Cluster 1
BUB1B	3.93298	Cluster 1
CCNB1	6.43295	Cluster 1
CCNE1	5.4198	Cluster 1
CDC20	6.60797	Cluster 1
CDC6	4.69699	Cluster 1
CDCA2	2.05116	Cluster 1
CDCA5	3.93742	Cluster 1
CDCA8	5.56406	Cluster 1
CDT1	5.01391	Cluster 1
CENPE	3.41512	Cluster 1
CENPF	4.62528	Cluster 1
CENPK	2.74167	Cluster 1
DLGAP5	4.7879	Cluster 1
EME1	2.42145	Cluster 1
ESPL1	3.12452	Cluster 1
FAM83D	4.8398	Cluster 1
HJURP	4.20647	Cluster 1
KIF14	2.90637	Cluster 1
KIF18B	3.80661	Cluster 1
KIF23	3.75598	Cluster 1
KIF2C	5.34252	Cluster 1
KIF4A	5.06328	Cluster 1
KIFC1	5.54506	Cluster 1
KNTC1	4.18619	Cluster 1
MAD2L1	4.17346	Cluster 1
MKI67	4.9329	Cluster 1
NCAPG	3.96187	Cluster 1
NCAPH	4.08043	Cluster 1
NDC80	4.64772	Cluster 1
NEK2	4.7022	Cluster 1
NUF2	4.02222	Cluster 1
NUSAP1	5.51765	Cluster 1
OIP5	2.54954	Cluster 1
PLK1	4.87215	Cluster 1
PRC1	4.56956	Cluster 1
SKA1	3.34032	Cluster 1
SKA3	4.0781	Cluster 1
SPAG5	4.89165	Cluster 1
SPC24	3.55084	Cluster 1
SPC25	3.55042	Cluster 1
TOP2A	7.17986	Cluster 1
TRIP13	5.51702	Cluster 1
TTK	3.34511	Cluster 1
UBE2C	7.45316	Cluster 1
ZWINT	6.11788	Cluster 1
AURKB	3.10914	Cluster 1
BIRC5	4.55964	Cluster 1
BUB1	3.60804	Cluster 1
BUB1B	3.26371	Cluster 1
CCNB1	4.37501	Cluster 1
CCNE1	1.9774	Cluster 1
CDC20	5.04435	Cluster 1
CDC6	2.89053	Cluster 1
CDCA2	2.66849	Cluster 1
CDCA5	3.45729	Cluster 1
CDCA8	4.45727	Cluster 1
CDT1	2.44956	Cluster 1
CENPE	2.3729	Cluster 1
CENPF	4.63379	Cluster 1
CENPK	1.5327	Cluster 1
DLGAP5	3.53047	Cluster 1
EME1	1.84599	Cluster 1
ESPL1	2.20427	Cluster 1
FAM83D	4.39128	Cluster 1
HJURP	3.49255	Cluster 1
KIF14	2.84599	Cluster 1
KIF18B	2.17233	Cluster 1
KIF23	2.79683	Cluster 1
KIF2C	3.83024	Cluster 1
KIF4A	3.58199	Cluster 1
KIFC1	3.7165	Cluster 1
KNTC1	2.82906	Cluster 1
MAD2L1	3.49734	Cluster 1
MKI67	4.43551	Cluster 1
NCAPG	3.24344	Cluster 1
NCAPH	3.1791	Cluster 1
NDC80	2.61409	Cluster 1
NEK2	4.20962	Cluster 1
NUF2	3.74705	Cluster 1
NUSAP1	5.02544	Cluster 1
OIP5	2.1936	Cluster 1
PLK1	3.72986	Cluster 1
PRC1	3.90126	Cluster 1
SKA1	2.13289	Cluster 1
SKA3	2.81117	Cluster 1
SPAG5	3.73948	Cluster 1
SPC24	2.75513	Cluster 1
SPC25	2.41416	Cluster 1
TOP2A	5.63693	Cluster 1
TRIP13	4.7408	Cluster 1
TTK	3.01606	Cluster 1
UBE2C	6.66357	Cluster 1
ZWINT	4.62219	Cluster 1
AURKB	3.83785	Cluster 1
BIRC5	3.83749	Cluster 1
BUB1	2.96583	Cluster 1
BUB1B	3.11529	Cluster 1
CCNB1	4.91096	Cluster 1
CCNE1	3.26794	Cluster 1
CDC20	4.4311	Cluster 1
CDC6	3.35253	Cluster 1
CDCA2	1.87832	Cluster 1
CDCA5	4.14863	Cluster 1
CDCA8	4.10739	Cluster 1
CDT1	3.661	Cluster 1
CENPE	1.88274	Cluster 1
CENPF	3.80601	Cluster 1
CENPK	3.09097	Cluster 1
DLGAP5	3.0866	Cluster 1
EME1	1.85493	Cluster 1
ESPL1	2.16523	Cluster 1
FAM83D	3.31431	Cluster 1
HJURP	3.15243	Cluster 1
KIF14	2.54925	Cluster 1
KIF18B	2.91523	Cluster 1
KIF23	2.86926	Cluster 1
KIF2C	3.62564	Cluster 1
KIF4A	3.67238	Cluster 1
KIFC1	4.4645	Cluster 1
KNTC1	4.2153	Cluster 1
MAD2L1	2.63055	Cluster 1
MKI67	3.75599	Cluster 1
NCAPG	3.00303	Cluster 1
NCAPH	3.20958	Cluster 1
NDC80	3.32134	Cluster 1
NEK2	3.91221	Cluster 1
NUF2	3.47436	Cluster 1
NUSAP1	4.93581	Cluster 1
OIP5	3.0397	Cluster 1
PLK1	4.08023	Cluster 1
PRC1	4.01019	Cluster 1
SKA1	2.75302	Cluster 1
SKA3	2.51337	Cluster 1
SPAG5	4.07824	Cluster 1
SPC24	2.76472	Cluster 1
SPC25	3.20927	Cluster 1
TOP2A	5.37789	Cluster 1
TRIP13	3.08728	Cluster 1
TTK	2.92318	Cluster 1
UBE2C	5.95935	Cluster 1
ZWINT	5.33834	Cluster 1
AURKB	4.09165	Cluster 1
BIRC5	5.13047	Cluster 1
BUB1	3.62086	Cluster 1
BUB1B	3.81891	Cluster 1
CCNB1	5.53276	Cluster 1
CCNE1	3.38379	Cluster 1
CDC20	5.00564	Cluster 1
CDC6	3.4634	Cluster 1
CDCA2	2.56613	Cluster 1
CDCA5	4.41501	Cluster 1
CDCA8	4.07033	Cluster 1
CDT1	4.37614	Cluster 1
CENPE	2.10645	Cluster 1
CENPF	4.29882	Cluster 1
CENPK	2.20486	Cluster 1
DLGAP5	2.98272	Cluster 1
EME1	3.48705	Cluster 1
ESPL1	3.02956	Cluster 1
FAM83D	4.07325	Cluster 1
HJURP	3.43754	Cluster 1
KIF14	2.27013	Cluster 1
KIF18B	3.31564	Cluster 1
KIF23	3.32297	Cluster 1
KIF2C	4.38889	Cluster 1
KIF4A	3.7415	Cluster 1
KIFC1	4.11846	Cluster 1
KNTC1	3.48225	Cluster 1
MAD2L1	2.94647	Cluster 1
MKI67	3.54529	Cluster 1
NCAPG	3.3835	Cluster 1
NCAPH	3.75495	Cluster 1
NDC80	3.17033	Cluster 1
NEK2	5.02535	Cluster 1
NUF2	4.05956	Cluster 1
NUSAP1	5.17529	Cluster 1
OIP5	2.93725	Cluster 1
PLK1	4.56944	Cluster 1
PRC1	5.12353	Cluster 1
SKA1	2.88739	Cluster 1
SKA3	2.9815	Cluster 1
SPAG5	4.38306	Cluster 1
SPC24	3.2203	Cluster 1
SPC25	2.79264	Cluster 1
TOP2A	5.60961	Cluster 1
TRIP13	3.65947	Cluster 1
TTK	2.37876	Cluster 1
UBE2C	6.40301	Cluster 1
ZWINT	5.26154	Cluster 1
AURKB	6.07491	Cluster 1
BIRC5	6.59892	Cluster 1
BUB1	4.83216	Cluster 1
BUB1B	4.46479	Cluster 1
CCNB1	6.63564	Cluster 1
CCNE1	5.69906	Cluster 1
CDC20	7.45115	Cluster 1
CDC6	5.61061	Cluster 1
CDCA2	2.7882	Cluster 1
CDCA5	5.95447	Cluster 1
CDCA8	6.73464	Cluster 1
CDT1	5.39594	Cluster 1
CENPE	3.27734	Cluster 1
CENPF	4.84342	Cluster 1
CENPK	3.83204	Cluster 1
DLGAP5	5.33863	Cluster 1
EME1	3.6548	Cluster 1
ESPL1	4.29961	Cluster 1
FAM83D	5.24791	Cluster 1
HJURP	4.98814	Cluster 1
KIF14	3.11703	Cluster 1
KIF18B	5.60779	Cluster 1
KIF23	3.93424	Cluster 1
KIF2C	6.44214	Cluster 1
KIF4A	6.24557	Cluster 1
KIFC1	6.73657	Cluster 1
KNTC1	4.46088	Cluster 1
MAD2L1	4.16529	Cluster 1
MKI67	4.87871	Cluster 1
NCAPG	4.55153	Cluster 1
NCAPH	5.03822	Cluster 1
NDC80	4.69003	Cluster 1
NEK2	4.7215	Cluster 1
NUF2	4.73095	Cluster 1
NUSAP1	6.3099	Cluster 1
OIP5	3.97545	Cluster 1
PLK1	5.03791	Cluster 1
PRC1	5.49102	Cluster 1
SKA1	4.15869	Cluster 1
SKA3	3.6069	Cluster 1
SPAG5	5.83349	Cluster 1
SPC24	5.34425	Cluster 1
SPC25	4.5606	Cluster 1
TOP2A	7.55762	Cluster 1
TRIP13	6.24613	Cluster 1
TTK	4.63946	Cluster 1
UBE2C	7.53969	Cluster 1
ZWINT	6.50185	Cluster 1
AURKB	4.33137	Cluster 1
BIRC5	5.6307	Cluster 1
BUB1	3.60865	Cluster 1
BUB1B	3.41817	Cluster 1
CCNB1	6.00325	Cluster 1
CCNE1	3.15668	Cluster 1
CDC20	6.21812	Cluster 1
CDC6	3.22862	Cluster 1
CDCA2	3.02568	Cluster 1
CDCA5	5.08576	Cluster 1
CDCA8	5.29509	Cluster 1
CDT1	3.50444	Cluster 1
CENPE	2.9232	Cluster 1
CENPF	4.41922	Cluster 1
CENPK	2.05328	Cluster 1
DLGAP5	5.39427	Cluster 1
EME1	2.87157	Cluster 1
ESPL1	2.71494	Cluster 1
FAM83D	4.82238	Cluster 1
HJURP	3.39566	Cluster 1
KIF14	2.16245	Cluster 1
KIF18B	3.59507	Cluster 1
KIF23	3.81305	Cluster 1
KIF2C	5.25646	Cluster 1
KIF4A	4.56911	Cluster 1
KIFC1	4.51075	Cluster 1
KNTC1	3.26723	Cluster 1
MAD2L1	3.79488	Cluster 1
MKI67	4.97944	Cluster 1
NCAPG	3.62896	Cluster 1
NCAPH	4.11677	Cluster 1
NDC80	3.84431	Cluster 1
NEK2	3.92741	Cluster 1
NUF2	3.20048	Cluster 1
NUSAP1	4.9338	Cluster 1
OIP5	2.36015	Cluster 1
PLK1	4.25494	Cluster 1
PRC1	4.42205	Cluster 1
SKA1	3.22077	Cluster 1
SKA3	3.2794	Cluster 1
SPAG5	3.69318	Cluster 1
SPC24	2.89788	Cluster 1
SPC25	3.0784	Cluster 1
TOP2A	5.93764	Cluster 1
TRIP13	4.21525	Cluster 1
TTK	3.20048	Cluster 1
UBE2C	7.63026	Cluster 1
ZWINT	5.50934	Cluster 1
AURKB	3.80113	Cluster 1
BIRC5	4.46046	Cluster 1
BUB1	3.64051	Cluster 1
BUB1B	4.30934	Cluster 1
CCNB1	5.05488	Cluster 1
CCNE1	2.96565	Cluster 1
CDC20	5.5327	Cluster 1
CDC6	3.97195	Cluster 1
CDCA2	3.26789	Cluster 1
CDCA5	4.60058	Cluster 1
CDCA8	4.89771	Cluster 1
CDT1	4.54964	Cluster 1
CENPE	2.46524	Cluster 1
CENPF	4.1867	Cluster 1
CENPK	2.26661	Cluster 1
DLGAP5	3.65618	Cluster 1
EME1	2.37399	Cluster 1
ESPL1	2.4922	Cluster 1
FAM83D	4.03558	Cluster 1
HJURP	3.3162	Cluster 1
KIF14	2.51221	Cluster 1
KIF18B	3.08379	Cluster 1
KIF23	3.88197	Cluster 1
KIF2C	4.5155	Cluster 1
KIF4A	4.02083	Cluster 1
KIFC1	5.00899	Cluster 1
KNTC1	3.17577	Cluster 1
MAD2L1	3.35799	Cluster 1
MKI67	4.80025	Cluster 1
NCAPG	3.2748	Cluster 1
NCAPH	3.40473	Cluster 1
NDC80	3.30049	Cluster 1
NEK2	3.90762	Cluster 1
NUF2	3.35073	Cluster 1
NUSAP1	5.79119	Cluster 1
OIP5	3.19978	Cluster 1
PLK1	3.66521	Cluster 1
PRC1	4.87323	Cluster 1
SKA1	2.82927	Cluster 1
SKA3	3.23011	Cluster 1
SPAG5	3.86035	Cluster 1
SPC24	3.13952	Cluster 1
SPC25	2.79206	Cluster 1
TOP2A	6.1052	Cluster 1
TRIP13	5.07048	Cluster 1
TTK	2.88665	Cluster 1
UBE2C	6.0703	Cluster 1
ZWINT	5.87334	Cluster 1
AURKB	3.74141	Cluster 1
BIRC5	4.80052	Cluster 1
BUB1	4.16233	Cluster 1
BUB1B	3.45416	Cluster 1
CCNB1	5.69416	Cluster 1
CCNE1	2.21659	Cluster 1
CDC20	5.26861	Cluster 1
CDC6	3.58955	Cluster 1
CDCA2	3.5526	Cluster 1
CDCA5	4.65489	Cluster 1
CDCA8	4.98361	Cluster 1
CDT1	1.63435	Cluster 1
CENPE	2.63745	Cluster 1
CENPF	4.98795	Cluster 1
CENPK	2.18308	Cluster 1
DLGAP5	4.99637	Cluster 1
EME1	2.03225	Cluster 1
ESPL1	1.85042	Cluster 1
FAM83D	6.15392	Cluster 1
HJURP	3.53739	Cluster 1
KIF14	2.89526	Cluster 1
KIF18B	2.01937	Cluster 1
KIF23	4.40986	Cluster 1
KIF2C	4.39738	Cluster 1
KIF4A	4.41988	Cluster 1
KIFC1	3.70219	Cluster 1
KNTC1	3.36657	Cluster 1
MAD2L1	3.59868	Cluster 1
MKI67	5.75988	Cluster 1
NCAPG	3.80923	Cluster 1
NCAPH	4.37183	Cluster 1
[truncated: 22,625 more rows]
