# Supplementary material for: Chromatin Separation Regulators Predict the Prognosis and Immune Microenvironment Estimation in Lung Adenocarcinoma
Source: Front Genet. 2022 Jul 8;13:917150. doi: 10.3389/fgene.2022.917150 (PMC9305311; doi:10.3389/fgene.2022.917150)
Supplement: Supplementary file 1 [file DataSheet-1.zip › Supplementary materials/Supplementary Table 15.xlsx]

## Sheet: Sheet1
GENE	logFC	AveExpr	t	P.Value	adj.P.Val	B
AADAC	-1.0982	2.03163	-6.97744	9.30329e-12	7.13403e-11	15.527	Down
ABCA3	-1.30465	6.10373	-8.15003	2.79171e-15	3.38854e-14	23.5024	Down
ABCA8	-1.13779	1.56886	-13.7717	5.94679e-37	3.78294e-35	72.9634	Down
ABCC2	1.11597	1.56202	6.14789	1.57755e-09	9.03603e-09	10.5058	Up
ABCC6	-1.03071	3.16414	-11.0119	1.82489e-25	6.26139e-24	46.6971	Down
ABO	-1.07585	3.97174	-8.00647	7.93291e-15	9.16914e-14	22.4735	Down
ACKR1	-1.35298	3.82489	-9.72658	1.22779e-20	2.65513e-19	35.6848	Down
ADAM12	1.14845	2.96102	9.64531	2.40569e-20	5.02772e-19	35.0193	Up
ADAMDEC1	1.02882	3.41637	7.13779	3.25053e-12	2.64011e-11	16.5585	Up
ADAMTS8	-1.34311	1.78553	-13.1394	3.32075e-34	1.89773e-32	66.6764	Down
ADGRD1	-1.18314	2.78807	-9.99341	1.31417e-21	3.13781e-20	37.8964	Down
ADGRF4	1.42535	2.12638	10.4908	1.83703e-23	5.30124e-22	42.1258	Up
ADGRF5	-1.54648	6.38197	-11.3644	7.46287e-27	2.85885e-25	49.8676	Down
ADH1B	-2.42015	3.53842	-15.1954	2.44165e-43	1.91703e-41	87.5894	Down
ADH1C	-1.20468	2.9748	-5.78255	1.27846e-08	6.44836e-08	8.46785	Down
AGER	-1.57129	5.43136	-8.19332	2.03214e-15	2.50674e-14	23.8153	Down
AGR3	-1.81662	6.47261	-8.82633	1.69903e-17	2.65121e-16	28.5352	Down
ALDH3A1	-1.0371	3.24554	-4.3348	1.75591e-05	5.39829e-05	1.4982	Down
ALOX15B	-1.36572	5.22158	-7.65965	9.33201e-14	9.35886e-13	20.0471	Down
ALPL	-1.78553	5.98706	-10.1165	4.62537e-22	1.17011e-20	38.9303	Down
ANLN	2.21037	4.38173	25.0659	3.50751e-91	1.22272e-88	197.304	Up
APOBEC3B	1.14511	3.50215	8.98169	5.05057e-18	8.30485e-17	29.7333	Up
APOD	-1.44059	5.33111	-7.9584	1.12184e-14	1.27137e-13	22.1322	Down
AQP1	-1.21211	7.78411	-7.1868	2.34822e-12	1.94995e-11	16.8776	Down
AQP3	-1.329	8.46621	-7.80391	3.38087e-14	3.59759e-13	21.0461	Down
AQP4	-1.80293	4.40637	-8.91689	8.39204e-18	1.347e-16	29.2317	Down
AQP5	-2.25168	4.6551	-8.58205	1.10996e-16	1.5819e-15	26.6825	Down
ARHGAP11A	1.50687	3.19963	21.5344	8.70604e-74	1.54843e-71	157.403	Up
ARNTL2	1.15869	3.63785	9.60223	3.43107e-20	7.0523e-19	34.668	Up
ASF1B	1.5867	4.7308	22.9054	1.51064e-80	3.3757e-78	172.911	Up
ASPM	1.82059	2.69913	25.6087	7.68021e-94	3.26503e-91	203.405	Up
ATAD2	1.38065	4.46537	19.2395	1.56392e-62	2.0192e-60	131.589	Up
ATOH8	-1.2575	3.44663	-8.41127	4.02987e-16	5.37007e-15	25.4105	Down
ATP13A4	-1.5243	3.65037	-9.32745	3.21897e-19	5.96245e-18	32.454	Down
AUNIP	1.4174	2.14235	21.7608	6.67119e-75	1.22399e-72	159.962	Up
AURKA	1.81139	4.57399	23.4197	4.40136e-83	1.11182e-80	178.728	Up
AURKB	2.11329	4.14958	26.7648	1.75745e-99	1.39238e-96	216.342	Up
B3GNT8	-1.18826	4.72625	-9.49803	8.06113e-20	1.59303e-18	33.8231	Down
B4GALNT4	1.00285	2.71038	6.08708	2.25107e-09	1.26202e-08	10.1591	Up
BIRC5	2.33133	4.83997	28.5982	2.43231e-108	4.23951e-105	236.657	Up
BLM	1.08819	2.41111	18.0907	5.74797e-57	6.6349e-55	118.827	Up
BMP3	-1.0768	3.28244	-6.44981	2.58747e-10	1.64838e-09	12.271	Down
BNIPL	-1.00217	3.30733	-6.76313	3.68264e-11	2.61354e-10	14.1787	Down
BPIFA1	1.28998	5.61076	3.4978	0.000509792	0.00121174	-1.68373	Up
BRCA1	1.29677	2.80238	19.5489	4.85026e-64	6.45344e-62	135.049	Up
BRIP1	1.18821	2.01559	19.4363	1.71804e-63	2.2686e-61	133.789	Up
BTG2	-1.0316	7.31934	-10.5511	1.08561e-23	3.20172e-22	42.647	Down
BTNL9	-1.02902	1.86835	-10.5383	1.214e-23	3.56831e-22	42.5362	Down
BUB1	1.88096	3.64122	26.7915	1.30315e-99	1.08162e-96	216.64	Up
BUB1B	1.86886	3.41547	26.3477	1.88568e-97	1.36948e-94	211.685	Up
C15orf48	1.33437	6.37448	8.41053	4.05229e-16	5.39584e-15	25.405	Up
C16orf89	-3.25161	7.15298	-16.6089	6.6285e-50	6.31338e-48	102.637	Down
C1orf116	-1.5963	6.60353	-10.5736	8.91033e-24	2.64578e-22	42.8427	Down
C1QTNF7	-1.19697	1.42983	-16.0165	3.95122e-47	3.49938e-45	96.2757	Down
C20orf85	-1.51988	2.93594	-6.68493	6.03283e-11	4.17934e-10	13.6954	Down
C3	-1.01907	8.35108	-7.15188	2.96091e-12	2.42067e-11	16.6501	Down
C4BPA	-2.01217	6.95026	-9.45959	1.10292e-19	2.15515e-18	33.5131	Down
C5orf34	1.03753	2.39105	16.3397	1.22047e-48	1.13153e-46	99.7369	Up
C5orf49	-1.15231	2.42786	-8.77243	2.57895e-17	3.96046e-16	28.1231	Down
C7	-1.95504	4.96521	-12.1391	5.4318e-30	2.61537e-28	57.0387	Down
C9orf152	-1.13776	4.36481	-8.10456	3.89213e-15	4.64975e-14	23.1749	Down
C9orf24	-1.03097	2.1371	-6.5944	1.06208e-10	7.11729e-10	13.1418	Down
CA3	-1.01048	1.9881	-9.69666	1.57352e-20	3.35696e-19	35.4393	Down
CABCOCO1	-1.09696	1.85809	-9.30066	3.99459e-19	7.32903e-18	32.2406	Down
CACNA2D2	-2.26878	3.98395	-13.7692	6.09775e-37	3.86486e-35	72.9384	Down
CAPN6	-1.07339	1.6435	-6.60962	9.66111e-11	6.50669e-10	13.2345	Down
CAPN8	-1.39658	5.31805	-8.59561	1.0011e-16	1.43733e-15	26.7844	Down
CAPN9	-1.08039	2.83592	-6.86608	1.90975e-11	1.40991e-10	14.822	Down
CAVIN2	-1.19735	5.03721	-10.454	2.53266e-23	7.24866e-22	41.8076	Down
CCL17	-1.26307	3.32684	-8.23278	1.51958e-15	1.90279e-14	24.1018	Down
CCNA2	1.94345	4.4102	26.3157	2.70204e-97	1.81141e-94	211.326	Up
CCNB1	1.86942	5.56031	26.2425	6.14877e-97	3.82761e-94	210.507	Up
CCNB2	1.95235	4.41825	28.5143	6.14862e-108	9.74277e-105	235.734	Up
CCNE1	1.60541	3.32286	17.5884	1.48039e-54	1.62284e-52	113.299	Up
CCNE2	1.06318	2.23435	15.9476	8.27044e-47	7.20769e-45	95.5406	Up
CCNF	1.08762	3.49018	16.8264	6.23469e-51	6.13958e-49	104.99	Up
CD1A	-1.63556	2.86724	-9.7598	9.31653e-21	2.04004e-19	35.9579	Down
CD1C	-1.46199	3.26055	-11.6208	7.037e-28	2.91342e-26	52.2105	Down
CD1E	-1.42126	2.27661	-11.9016	5.12195e-29	2.31885e-27	54.8111	Down
CD207	-2.13949	3.06987	-11.9183	4.3751e-29	2.00679e-27	54.9675	Down
CDC20	2.30566	5.52811	28.7092	7.1331e-109	1.55413e-105	237.879	Up
CDC25A	1.37129	2.32226	21.3181	1.01194e-72	1.69598e-70	154.959	Up
CDC25C	1.59861	2.42236	25.2979	2.55729e-92	9.68992e-90	199.913	Up
CDC45	1.87671	3.51819	24.9935	7.95142e-91	2.66525e-88	196.489	Up
CDC6	1.96225	3.69222	26.3084	2.93308e-97	1.89347e-94	211.245	Up
CDC7	1.16006	3.3707	16.7237	1.90637e-50	1.86674e-48	103.877	Up
CDCA2	1.5548	2.46274	22.839	3.21205e-80	6.91185e-78	172.16	Up
CDCA3	1.6184	2.79185	23.2915	1.88614e-82	4.63033e-80	177.278	Up
CDCA4	1.08511	4.7358	17.2311	7.49902e-53	7.97e-51	109.391	Up
CDCA5	2.03804	4.1226	27.6461	9.37461e-104	1.02125e-100	226.141	Up
CDCA7	1.03985	4.21832	9.01555	3.86938e-18	6.47358e-17	29.9965	Up
CDCA8	1.85136	4.59492	25.9204	2.29696e-95	1.11211e-92	206.901	Up
CDH24	1.02142	3.58919	11.6106	7.73854e-28	3.17371e-26	52.1162	Up
CDK1	1.90654	4.67387	26.1168	2.52257e-96	1.37401e-93	209.101	Up
CDKL2	-1.07564	3.00379	-8.77868	2.45735e-17	3.78372e-16	28.1708	Down
CDKN3	1.97327	3.84115	25.2314	5.41247e-92	1.9654e-89	199.166	Up
CDT1	1.67806	3.97014	21.4544	2.158e-73	3.76139e-71	156.499	Up
CENPA	2.17039	3.24862	29.1808	3.95381e-111	1.72287e-107	243.052	Up
CENPE	1.49757	2.28853	22.6339	3.2978e-79	6.92537e-77	169.84	Up
CENPF	1.96426	3.74412	23.8033	5.66564e-85	1.61889e-82	183.064	Up
CENPH	1.04928	3.75463	17.1848	1.24578e-52	1.31599e-50	108.885	Up
CENPI	1.45737	2.2452	23.1218	1.29413e-81	3.13286e-79	175.359	Up
CENPK	1.23565	2.55575	18.7797	2.68639e-60	3.29745e-58	126.463	Up
CENPM	1.30081	3.96565	17.887	5.48173e-56	6.24488e-54	116.581	Up
CENPN	1.13964	3.40033	19.5688	3.87833e-64	5.28119e-62	135.271	Up
CENPU	1.49594	4.10563	20.24	2.01273e-67	2.97304e-65	142.805	Up
CENPW	1.63008	4.75159	21.536	8.54288e-74	1.53508e-71	157.422	Up
CEP55	2.13968	4.37007	30.2155	4.76164e-116	5.95228e-112	254.33	Up
CES1	-1.02257	5.61422	-5.36089	1.25306e-07	5.39149e-07	6.25265	Down
CFAP221	-1.39658	2.33141	-12.8774	4.37692e-33	2.40662e-31	64.1141	Down
CFTR	-1.11603	2.39754	-8.04954	5.80749e-15	6.82106e-14	22.7807	Down
CHAF1B	1.00968	3.27468	15.9168	1.14966e-46	9.96941e-45	95.2128	Up
CHEK1	1.4413	3.15094	22.1031	1.36934e-76	2.68175e-74	163.833	Up
CHIA	-1.6264	2.05384	-10.2818	1.12348e-22	2.98057e-21	40.3318	Down
CHIT1	-1.16169	3.90637	-6.29053	6.77447e-10	4.05213e-09	11.3307	Down
CHRDL1	-1.62824	3.48078	-11.9763	2.53582e-29	1.1818e-27	55.5089	Down
CIP2A	1.47943	2.82467	21.4381	2.5943e-73	4.47709e-71	156.315	Up
CKAP2L	1.80999	2.7781	26.9116	3.40018e-100	2.96326e-97	217.978	Up
CKS1B	1.13706	5.31852	16.5183	1.76963e-49	1.65832e-47	101.659	Up
CKS2	1.19013	7.07815	14.8717	7.27378e-42	5.48839e-40	84.2127	Up
CLDN18	-1.94696	3.67467	-8.0694	5.0274e-15	5.93281e-14	22.9228	Down
CLDN2	-1.38819	3.20171	-5.79745	1.17631e-08	5.96886e-08	8.54884	Down
CLEC3B	-1.23529	4.28347	-10.5585	1.01677e-23	3.00379e-22	42.7119	Down
CLIC3	-1.15436	5.17942	-8.48849	2.25477e-16	3.10186e-15	25.9833	Down
CLIC5	-1.08531	3.15055	-7.98872	9.01752e-15	1.03473e-13	22.3472	Down
CLSPN	1.45311	2.3252	18.9391	4.5256e-61	5.63437e-59	128.237	Up
CLU	-1.50711	6.98998	-10.6059	6.7157e-24	2.01471e-22	43.1229	Down
COCH	1.2373	2.14129	9.44353	1.25691e-19	2.42077e-18	33.3839	Up
COL11A1	1.63715	3.44801	8.52973	1.65097e-16	2.30766e-15	26.2908	Up
CPA3	-1.1949	4.88462	-7.94029	1.27779e-14	1.43597e-13	22.004	Down
CPAMD8	-1.3593	2.87138	-10.4337	3.01971e-23	8.52531e-22	41.6333	Down
CPB2	-1.16169	2.06465	-6.74645	4.09322e-11	2.89549e-10	14.0752	Down
CPS1	1.14446	2.37161	4.10328	4.73598e-05	0.00013528	0.554155	Up
CRTAC1	-1.50053	3.79549	-8.86446	1.26325e-17	1.98902e-16	28.8278	Down
CRYM	-1.68675	3.50632	-9.76825	8.68427e-21	1.91361e-19	36.0274	Down
CSAG1	1.27082	1.23491	6.28202	7.12783e-10	4.25473e-09	11.2811	Up
CST5	-1.22338	1.16062	-14.0633	3.07336e-38	2.06829e-36	75.9091	Down
CT83	1.13291	2.74609	4.48828	8.86895e-06	2.85635e-05	2.15056	Up
CTHRC1	1.23044	6.67964	9.928	2.28122e-21	5.35151e-20	37.3505	Up
CTSE	-1.90844	6.76389	-7.70296	6.89059e-14	7.02357e-13	20.3455	Down
CTSG	-1.09221	1.68567	-10.6051	6.7586e-24	2.0241e-22	43.1166	Down
CTSH	-1.54733	7.81209	-14.029	4.36049e-38	2.88986e-36	75.5612	Down
CTSV	1.62404	2.3282	15.048	1.14933e-42	8.90345e-41	86.0482	Up
CX3CR1	-1.09491	2.14724	-10.6277	5.54451e-24	1.68952e-22	43.3128	Down
CXCL10	1.16848	5.98971	7.61559	1.26883e-13	1.24806e-12	19.7449	Up
CXCL14	-1.17774	5.83838	-4.76949	2.40931e-06	8.53022e-06	3.40006	Down
CXCL17	-1.11454	8.86563	-6.13207	1.73084e-09	9.83649e-09	10.4153	Down
CXCL8	1.03042	5.54398	6.70576	5.2919e-11	3.69099e-10	13.8237	Up
CYBRD1	-1.27002	6.19599	-13.5965	3.48076e-36	2.12876e-34	71.2068	Down
CYP24A1	1.02361	4.40468	4.40385	1.29459e-05	4.05986e-05	1.78908	Up
CYP4B1	-3.03096	5.06445	-16.0724	2.16857e-47	1.93836e-45	96.8729	Down
CYP4X1	-1.21229	3.7083	-8.61529	8.61661e-17	1.25052e-15	26.9324	Down
DAAM2	-1.00154	3.3937	-8.95363	6.29446e-18	1.01963e-16	29.5158	Down
DBF4	1.0531	3.48244	19.8456	1.72132e-65	2.43924e-63	138.374	Up
DDIAS	1.24635	2.23681	18.6323	1.39175e-59	1.6846e-57	124.825	Up
DEPDC1	1.85656	2.57849	24.9027	2.21964e-90	7.03423e-88	195.466	Up
DEPDC1B	1.70867	2.73046	23.1177	1.35593e-81	3.23751e-79	175.313	Up
DES	-1.29122	3.28786	-9.07632	2.39468e-18	4.0961e-17	30.4706	Down
DIAPH3	1.21354	2.0968	19.1986	2.47419e-62	3.14782e-60	131.132	Up
DLC1	-1.23042	4.31145	-11.333	9.95088e-27	3.78698e-25	49.5822	Down
DLGAP5	2.10645	3.72106	27.7427	3.1997e-104	3.71805e-101	227.212	Up
DLL3	1.04596	1.32042	7.15361	2.92719e-12	2.39535e-11	16.6613	Up
DMBT1	-1.59421	4.42174	-6.69619	5.62058e-11	3.91397e-10	13.7647	Down
DNA2	1.03569	2.75837	15.4655	1.40739e-44	1.1626e-42	90.4287	Up
DNMT3B	1.0623	2.38631	12.8232	7.44418e-33	4.04212e-31	63.5864	Up
DSCC1	1.5274	3.28339	23.4621	2.71784e-83	7.07044e-81	179.208	Up
DSP	1.31199	6.53678	9.33884	2.93619e-19	5.47355e-18	32.5449	Up
DTL	1.52585	3.4848	22.8868	1.86662e-80	4.11837e-78	172.7	Up
DUOX1	-1.35886	3.46294	-10.1896	2.47912e-22	6.43979e-21	39.5479	Down
DUOXA1	-1.34283	3.23315	-10.4145	3.56769e-23	9.94958e-22	41.4681	Down
E2F1	1.50201	4.80454	18.6609	1.01184e-59	1.23331e-57	125.143	Up
E2F2	1.20466	2.3432	17.706	4.0456e-55	4.49139e-53	114.591	Up
E2F7	1.0508	1.55608	13.191	1.99269e-34	1.14629e-32	67.1839	Up
E2F8	1.42067	2.76375	19.8716	1.28308e-65	1.83313e-63	138.667	Up
ECRG4	-1.39768	1.67884	-11.8015	1.30863e-28	5.74544e-27	53.88	Down
ECT2	1.35939	4.89972	17.8704	6.58754e-56	7.4559e-54	116.398	Up
EDA2R	-1.0544	1.75865	-10.9996	2.03784e-25	6.95099e-24	46.5876	Down
EGLN3	1.16754	4.24412	8.03672	6.37323e-15	7.47044e-14	22.6891	Up
EIF4EBP1	1.25861	6.82014	13.7127	1.07955e-36	6.69629e-35	72.3706	Up
ELN	-1.48454	5.30616	-11.4336	3.95994e-27	1.55105e-25	50.4963	Down
ELOVL6	1.05631	2.91771	9.44824	1.20968e-19	2.34536e-18	33.4217	Up
EMCN	-1.00065	2.96418	-12.0738	1.00856e-29	4.82947e-28	56.4243	Down
EME1	1.39531	2.35073	21.1093	1.07947e-71	1.74214e-69	152.601	Up
ENTPD3	-1.03783	3.70395	-9.35426	2.59224e-19	4.84793e-18	32.6681	Down
ERCC6L	1.28351	2.09146	20.43	2.35474e-68	3.5382e-66	144.943	Up
ERN2	-1.54909	2.56829	-7.83142	2.78131e-14	2.99619e-13	21.2382	Down
ESCO2	1.08146	1.62404	19.728	6.46727e-65	9.01797e-63	137.056	Up
ESPL1	1.72755	2.54793	23.7042	1.74324e-84	4.82296e-82	181.944	Up
EXO1	1.86125	2.88189	26.1956	1.04121e-96	6.25803e-94	209.983	Up
EZH2	1.33049	3.95713	19.2255	1.82998e-62	2.34533e-60	131.433	Up
FAM107A	-1.01831	2.5677	-8.87962	1.12255e-17	1.77711e-16	28.9444	Down
FAM111B	1.46806	3.3182	17.7582	2.27612e-55	2.55954e-53	115.163	Up
FAM189A2	-1.00604	3.08631	-8.70475	4.34431e-17	6.50527e-16	27.6083	Down
FAM216B	-1.11207	1.70818	-7.44148	4.21552e-13	3.91041e-12	18.5645	Down
FAM83A	1.60805	5.40896	9.59094	3.76473e-20	7.70178e-19	34.5762	Up
FAM83D	1.75481	4.15649	20.3973	3.40832e-68	5.07752e-66	144.574	Up
FANCI	1.31658	3.76812	20.9922	4.06528e-71	6.44162e-69	151.28	Up
FCER1A	-2.01555	3.2239	-13.5708	4.50634e-36	2.74635e-34	70.9501	Down
FCGBP	-1.37805	3.60575	-8.68766	4.95345e-17	7.34797e-16	27.4788	Down
FEN1	1.24568	5.51688	21.1589	6.14892e-72	1.00164e-69	153.162	Up
FGA	1.28007	4.06981	4.01914	6.71527e-05	0.000186648	0.22307	Up
FGB	2.26523	3.09942	6.88135	1.73136e-11	1.28361e-10	14.9181	Up
FGFR3	-1.11127	3.99309	-6.89009	1.63672e-11	1.21655e-10	14.9732	Down
FGL1	1.11551	2.88016	4.28857	2.14851e-05	6.5162e-05	1.30583	Up
FHL1	-1.16737	3.88413	-10.5708	9.13589e-24	2.70814e-22	42.8179	Down
FLRT3	-1.00841	4.43592	-7.63273	1.12605e-13	1.12091e-12	19.8623	Down
FMO5	-1.24266	4.5253	-8.75258	3.00611e-17	4.57212e-16	27.9718	Down
FOLR1	-2.42779	7.32592	-13.4446	1.59555e-35	9.52411e-34	69.6933	Down
FOSB	-1.06569	4.40374	-5.36485	1.22733e-07	5.28335e-07	6.27274	Down
FOSL1	1.07398	3.70736	7.02887	6.65333e-12	5.20501e-11	15.8558	Up
FOXA2	-1.63373	4.5569	-9.70354	1.48636e-20	3.18271e-19	35.4957	Down
FOXM1	2.1338	4.32742	24.9481	1.32766e-90	4.36625e-88	195.978	Up
FOXQ1	-1.22833	4.59332	-6.53998	1.4877e-10	9.77039e-10	12.8122	Down
GAL	1.25681	1.62532	8.15531	2.6859e-15	3.2715e-14	23.5404	Up
GCLC	1.06264	4.69877	7.16061	2.79439e-12	2.29422e-11	16.7069	Up
GDF10	-1.23063	1.88121	-11.0677	1.10455e-25	3.85047e-24	47.1949	Down
GFRA1	-1.09032	1.1845	-13.7207	9.95905e-37	6.22173e-35	72.4507	Down
GGH	1.45338	4.48375	13.2853	7.81591e-35	4.58691e-33	68.1141	Up
GGT6	-1.64865	3.10584	-10.1248	4.3096e-22	1.09499e-20	39.0004	Down
GGTLC1	-2.28178	3.93905	-11.5691	1.13554e-27	4.61363e-26	51.7357	Down
GINS1	1.6628	3.60384	23.4376	3.58928e-83	9.20017e-81	178.931	Up
GINS2	1.52588	3.53703	19.8072	2.65193e-65	3.72767e-63	137.944	Up
GINS4	1.20717	2.28855	16.892	3.05353e-51	3.07647e-49	105.7	Up
GJB1	-1.80612	3.7134	-8.76125	2.81167e-17	4.29512e-16	28.0378	Down
GJB2	1.18189	4.83565	7.33175	8.88561e-13	7.8339e-12	17.8319	Up
GKN2	-1.97122	2.44736	-9.92456	2.34813e-21	5.50106e-20	37.3219	Down
GLB1L3	-1.30021	1.87275	-7.27849	1.27212e-12	1.09768e-11	17.4795	Down
GNG4	1.36013	1.70876	8.90706	9.06221e-18	1.45312e-16	29.1559	Up
GPRC5C	-1.11109	5.10976	-9.80099	6.61105e-21	1.47354e-19	36.2974	Down
GREM1	1.34987	3.17322	9.28246	4.6242e-19	8.42214e-18	32.0959	Up
GSTA1	-1.05029	4.37087	-4.42786	1.16327e-05	3.67583e-05	1.89124	Down
GTSE1	1.76429	3.10473	25.2594	3.94881e-92	1.46442e-89	199.48	Up
GZMB	1.14616	4.23888	9.19956	8.98668e-19	1.59023e-17	31.4391	Up
H2BC11	1.07476	2.60525	9.01682	3.83095e-18	6.42053e-17	30.0064	Up
HABP2	-1.43898	3.44095	-7.53674	2.19124e-13	2.09508e-12	19.2077	Down
HAS3	-1.05172	4.02755	-6.64567	7.71562e-11	5.27491e-10	13.4546	Down
HASPIN	1.21209	2.02065	20.6334	2.36123e-69	3.61019e-67	147.234	Up
HBB	-1.10868	5.66603	-6.09259	2.18002e-09	1.22574e-08	10.1903	Down
HELLS	1.18046	2.54045	18.5669	2.88677e-59	3.4701e-57	124.099	Up
HILPDA	1.18832	5.10933	11.9607	2.93719e-29	1.3652e-27	55.3631	Up
HJURP	2.1762	3.58782	28.805	2.47933e-109	8.64293e-106	238.931	Up
HLA-DQB2	-1.36532	6.15061	-8.49208	2.19441e-16	3.02122e-15	26.01	Down
HLF	-1.54076	2.90611	-11.6811	4.01993e-28	1.68837e-26	52.7662	Down
HMGA1	1.30787	8.37869	14.8267	1.1641e-41	8.70826e-40	83.7449	Up
HMMR	1.71845	3.56135	22.8738	2.16212e-80	4.71072e-78	172.554	Up
HOPX	-1.64873	6.41313	-10.4374	2.92486e-23	8.28947e-22	41.665	Down
HOXB9	1.16826	1.74787	5.76261	1.42875e-08	7.13558e-08	8.35977	Up
HP	-1.12386	3.55328	-4.93572	1.08078e-06	4.05118e-06	4.17136	Down
HPDL	1.14293	1.90145	10.8797	5.95711e-25	1.94808e-23	45.5241	Up
HPGD	-1.49889	5.0587	-8.29645	9.48791e-16	1.21242e-14	24.5661	Down
HPGDS	-1.1613	2.6419	-10.9083	4.61443e-25	1.53491e-23	45.7773	Down
HROB	1.49911	2.93304	21.402	3.90928e-73	6.68028e-71	155.907	Up
HSD17B6	-1.66308	4.2528	-11.921	4.26812e-29	1.96288e-27	54.9921	Down
IGF2BP2	1.03825	3.89309	7.95851	1.12093e-14	1.27117e-13	22.133	Up
IGF2BP3	1.53213	1.94047	11.4928	2.29731e-27	9.07984e-26	51.0365	Up
IL33	-1.30451	4.30375	-11.5218	1.75873e-27	7.04703e-26	51.3016	Down
INCENP	1.03628	4.24737	15.3569	4.43875e-44	3.6153e-42	89.2858	Up
INMT	-1.85473	4.12599	-15.0137	1.64655e-42	1.26989e-40	85.6906	Down
IQGAP3	1.7639	3.84546	21.8822	1.68125e-75	3.18524e-73	161.335	Up
IRX1	-1.22713	1.40464	-9.17949	1.0549e-18	1.85727e-17	31.2807	Down
IRX2	-1.60373	4.02772	-8.45632	2.87315e-16	3.90328e-15	25.7442	Down
IRX3	-1.0264	5.52168	-7.86649	2.16688e-14	2.36498e-13	21.484	Down
IRX5	-1.01896	3.9195	-7.42279	4.78915e-13	4.39341e-12	18.4391	Down
ITGA9	-1.12876	3.77329	-12.0402	1.38629e-29	6.56604e-28	56.1085	Down
ITIH5	-1.07789	2.05347	-11.4042	5.18512e-27	2.01284e-25	50.2289	Down
KCNJ15	-1.22611	3.51984	-8.22364	1.62565e-15	2.02104e-14	24.0353	Down
KCNQ1	-1.14173	4.81457	-9.36421	2.39199e-19	4.49271e-18	32.7476	Down
KIF11	1.73656	4.10209	25.4874	3.01566e-93	1.19461e-90	202.042	Up
KIF14	1.6885	2.29714	25.0827	2.90377e-91	1.03291e-88	197.493	Up
KIF15	1.51105	2.4992	23.7807	7.32237e-85	2.05853e-82	182.808	Up
KIF18A	1.08477	2.57064	17.2634	5.264e-53	5.62893e-51	109.743	Up
KIF18B	2.0549	3.10916	25.8637	4.34911e-95	2.04878e-92	206.265	Up
KIF1A	1.09195	1.47314	5.65805	2.54593e-08	1.22112e-07	7.79836	Up
KIF20A	1.74494	3.96908	24.4746	2.81282e-88	8.17124e-86	190.643	Up
KIF20B	1.08593	3.00289	18.1553	2.80742e-57	3.30631e-55	119.54	Up
KIF23	1.83425	3.23787	27.1464	2.46282e-101	2.52512e-98	220.592	Up
KIF2C	2.15395	4.19588	28.2753	8.66083e-107	1.25799e-103	233.099	Up
KIF3C	1.05802	3.32888	11.147	5.39972e-26	1.94457e-24	47.9047	Up
KIF4A	2.15247	3.68408	28.01	1.64209e-105	2.20166e-102	230.169	Up
KIFC1	1.98678	4.49143	26.3329	2.22785e-97	1.55326e-94	211.518	Up
KLF15	-1.26761	2.90569	-10.9433	3.37617e-25	1.13823e-23	46.087	Down
KNL1	1.29077	2.06278	21.8372	2.80236e-75	5.25216e-73	160.826	Up
KNTC1	1.13506	3.22764	17.151	1.80244e-52	1.88123e-50	108.518	Up
KPNA2	1.628	6.74586	25.0564	3.90692e-91	1.33525e-88	197.197	Up
LGALS4	-1.04341	2.514	-4.10321	4.73752e-05	0.000135302	0.553846	Down
LGI3	-1.00092	1.29089	-7.66719	8.85319e-14	8.91971e-13	20.0989	Down
LMNB1	1.33472	5.35992	18.3128	4.8814e-58	5.78795e-56	121.282	Up
LMO3	-1.24928	4.68703	-7.83941	2.62763e-14	2.84117e-13	21.2942	Down
LOXL2	1.02192	4.70299	8.85406	1.3698e-17	2.15483e-16	28.7479	Up
LPL	-1.14532	4.52253	-7.28201	1.24236e-12	1.07359e-11	17.5027	Down
LRRC31	-1.19902	2.10545	-7.7403	5.29973e-14	5.49194e-13	20.6037	Down
LRRC36	-1.01226	1.4974	-9.99554	1.29075e-21	3.0946e-20	37.9142	Down
LRRK2	-1.57571	3.80894	-10.2337	1.6977e-22	4.46319e-21	39.9229	Down
LY6K	1.18446	2.20494	6.70713	5.24626e-11	3.66209e-10	13.8321	Up
LYPD3	1.01372	3.66307	6.3112	5.98561e-10	3.60377e-09	11.4516	Up
MACROD2	-1.37145	2.18741	-11.1284	6.38721e-26	2.27202e-24	47.7381	Down
MAD2L1	1.62283	3.43893	22.5339	1.02745e-78	2.13196e-76	168.707	Up
MAGEA12	1.16364	1.08102	5.97969	4.18807e-09	2.2628e-08	9.55405	Up
MAGEA3	1.71547	1.53153	7.44974	3.98388e-13	3.70539e-12	18.6201	Up
MALL	-1.08324	4.48782	-9.07066	2.50431e-18	4.26687e-17	30.4263	Down
MAMDC2	-1.57729	2.79836	-14.0451	3.70255e-38	2.46318e-36	75.7239	Down
MAOA	-1.06099	5.96971	-8.36484	5.70302e-16	7.46273e-15	25.068	Down
MAOB	-1.14027	4.18796	-10.5194	1.43213e-23	4.18125e-22	42.3725	Down
MCM10	1.86986	2.50926	26.9318	2.71166e-100	2.4876e-97	218.203	Up
MCM2	1.41693	5.14144	18.8589	1.10863e-60	1.37045e-58	127.345	Up
MCM4	1.49701	5.38481	21.34	7.89429e-73	1.3359e-70	155.207	Up
MCM6	1.26537	5.50018	21.2348	2.60087e-72	4.31744e-70	154.019	Up
MCM7	1.09229	6.53041	16.4215	5.04247e-49	4.70002e-47	100.617	Up
MELK	2.21496	3.85472	28.6656	1.15489e-108	2.23664e-105	237.399	Up
MELTF	1.01715	2.9409	8.16828	2.44232e-15	2.99154e-14	23.6341	Up
MEX3A	1.09264	3.71118	8.70158	4.45169e-17	6.66034e-16	27.5842	Up
MFAP4	-1.5587	6.60849	-12.1408	5.3462e-30	2.58128e-28	57.0545	Down
MGP	-1.39104	7.78251	-13.9477	9.97809e-38	6.56295e-36	74.7381	Down
MKI67	1.94504	4.12558	22.2144	3.86837e-77	7.66201e-75	165.093	Up
MMP1	1.0395	5.69621	4.76255	2.49002e-06	8.79633e-06	3.3684	Up
MMP12	1.79009	4.80104	9.65841	2.15905e-20	4.52856e-19	35.1263	Up
MMP28	-1.43336	3.97685	-8.03462	6.47071e-15	7.5572e-14	22.6741	Down
MND1	1.23816	2.92878	17.7482	2.54107e-55	2.83915e-53	115.054	Up
MS4A15	-1.60283	2.92806	-7.57191	1.71821e-13	1.65951e-12	19.4468	Down
MS4A8	-1.27565	2.14517	-7.13278	3.35997e-12	2.72139e-11	16.526	Down
MSLN	-1.53143	7.01608	-5.17289	3.30929e-07	1.33955e-06	5.31323	Down
MTFR2	1.44863	2.53906	22.9426	9.90105e-81	2.301e-78	173.332	Up
MTHFD2	1.18693	5.80031	17.1321	2.21841e-52	2.3016e-50	108.311	Up
MUC21	-1.08575	4.57731	-4.35637	1.5971e-05	4.9401e-05	1.58862	Down
MUCL3	-1.22521	1.85891	-7.23495	1.70316e-12	1.44528e-11	17.1929	Down
MYBL2	2.74277	5.46694	28.7271	5.85421e-109	1.4577e-105	238.075	Up
MYBPHL	-1.06037	2.13503	-6.67638	6.36552e-11	4.39933e-10	13.6428	Down
MYEOV	1.37929	2.75221	7.19621	2.20558e-12	1.84469e-11	16.9392	Up
MYH11	-1.09728	3.94712	-8.4665	2.6613e-16	3.62961e-15	25.8197	Down
NAPSA	-2.33392	9.48171	-10.5835	8.1717e-24	2.43059e-22	42.9285	Down
NCAPG	1.94732	3.23309	26.5398	2.18569e-98	1.65637e-95	213.831	Up
NCAPG2	1.36751	3.90552	21.1061	1.11826e-71	1.78819e-69	152.566	Up
NCAPH	1.95581	3.70434	27.1047	3.92441e-101	3.80014e-98	220.128	Up
NDC80	1.884	3.35213	25.8152	7.50235e-95	3.44121e-92	205.722	Up
NDNF	-1.38667	5.40703	-8.6977	4.58608e-17	6.84378e-16	27.5548	Down
NEIL3	1.52127	2.22346	15.7182	9.59445e-46	8.11802e-44	93.1013	Up
NEK2	2.17258	3.86279	29.7535	7.38962e-114	4.29337e-110	249.307	Up
NFIX	-1.29772	5.17665	-13.4153	2.13845e-35	1.27212e-33	69.4022	Down
NKX2-1	-1.0997	7.03017	-6.41501	3.1983e-10	2.0096e-09	12.0639	Down
NMU	1.05085	3.28402	6.22327	1.01119e-09	5.93436e-09	10.9397	Up
NR0B2	-1.12158	2.4448	-5.99074	3.93046e-09	2.13022e-08	9.6159	Down
NR3C2	-1.05225	3.05718	-10.9254	3.95979e-25	1.32985e-23	45.929	Down
NUF2	2.0867	3.47722	28.761	4.02724e-109	1.16991e-105	238.448	Up
NUSAP1	1.73653	5.02056	26.0809	3.77724e-96	1.99507e-93	208.699	Up
OGN	-1.15778	2.13821	-9.45739	1.12285e-19	2.19163e-18	33.4954	Down
OIP5	1.48286	2.83693	20.963	5.65967e-71	8.88721e-69	150.951	Up
ORC1	1.60449	2.95914	22.9135	1.37841e-80	3.12021e-78	173.002	Up
ORC6	1.41709	2.70348	22.4418	2.92231e-78	5.99246e-76	167.666	Up
P3H2	-1.05406	3.61241	-7.27894	1.26827e-12	1.0949e-11	17.4824	Down
PAEP	1.24693	3.77089	3.9907	7.54633e-05	0.000207887	0.112592	Up
PARM1	-1.14254	6.57461	-8.82121	1.76783e-17	2.75364e-16	28.496	Down
PARPBP	1.2087	2.40292	19.9313	6.55279e-66	9.43926e-64	139.336	Up
PBK	1.99326	3.60072	22.0959	1.48578e-76	2.84583e-74	163.752	Up
PCLAF	1.57939	3.88113	21.7938	4.58461e-75	8.50105e-73	160.336	Up
PCP4L1	-1.02932	4.46493	-4.89907	1.29232e-06	4.79565e-06	3.99921	Down
PCSK1	1.09198	1.34937	5.53292	5.02436e-08	2.29855e-07	7.13844	Up
PCSK2	-1.56401	1.32529	-7.6669	8.87095e-14	8.93245e-13	20.0969	Down
PEBP4	-2.51242	4.22619	-13.1981	1.85748e-34	1.07205e-32	67.2538	Down
PFKP	1.15959	6.64432	11.6964	3.48738e-28	1.47179e-26	52.9072	Up
PFN2	1.26975	6.16035	10.4517	2.58262e-23	7.36745e-22	41.7882	Up
PGC	-3.14101	6.03446	-9.17136	1.12554e-18	1.97366e-17	31.2166	Down
PHYHD1	-1.06031	3.95998	-7.74085	5.27917e-14	5.47388e-13	20.6076	Down
PIF1	1.15806	1.87989	16.6237	5.64896e-50	5.40997e-48	102.796	Up
PIFO	-1.11961	3.29321	-9.09452	2.07315e-18	3.5636e-17	30.613	Down
PIGR	-2.47693	7.58842	-9.91407	2.56473e-21	5.97636e-20	37.2345	Down
PIMREG	1.81759	2.85901	23.6681	2.62569e-84	7.1509e-82	181.536	Up
PKMYT1	1.61487	3.01543	22.2589	2.33338e-77	4.67481e-75	165.596	Up
PLA2G10	-1.69374	3.10272	-11.1875	3.74112e-26	1.35286e-24	48.2686	Down
PLA2G1B	-2.04553	3.0541	-11.87	6.89121e-29	3.07984e-27	54.5166	Down
PLA2G4F	-1.27424	2.65804	-10.9097	4.55816e-25	1.5191e-23	45.7894	Down
PLAU	1.02116	7.02145	6.89055	1.63191e-11	1.21349e-10	14.9761	Up
PLK1	1.81853	4.07963	24.7621	1.08826e-89	3.3872e-87	193.883	Up
PLK4	1.39843	2.84645	22.0984	1.44368e-76	2.79593e-74	163.781	Up
PLLP	-1.06294	3.45858	-11.303	1.30889e-26	4.91679e-25	49.3103	Down
PLOD2	1.31279	5.31071	11.3014	1.32765e-26	4.96585e-25	49.2962	Up
PMAIP1	1.07402	4.66105	9.17582	1.08618e-18	1.90847e-17	31.2518	Up
POC1A	1.20697	3.92277	21.7343	9.01027e-75	1.63593e-72	159.663	Up
POLE2	1.27723	2.92637	20.0741	1.30978e-66	1.90245e-64	140.94	Up
POLQ	1.24281	1.60642	20.1959	3.31076e-67	4.84929e-65	142.31	Up
PPP1R1B	-1.36857	4.37288	-6.51199	1.76771e-10	1.1501e-09	12.6435	Down
PRAME	1.73822	2.54645	7.73122	5.64926e-14	5.82298e-13	20.5409	Up
PRC1	1.70185	4.2452	24.7469	1.29161e-89	3.94961e-87	193.712	Up
PRDM16	-1.31848	2.21564	-11.2826	1.57518e-26	5.82918e-25	49.1266	Down
PRG4	-1.51541	1.95651	-11.5427	1.44936e-27	5.84775e-26	51.4936	Down
PRR11	1.91952	3.71577	26.0434	5.76205e-96	2.9539e-93	208.278	Up
PRSS12	-1.36448	2.59954	-10.0615	7.38134e-22	1.81623e-20	38.4675	Down
PSAT1	1.40792	5.05441	11.8335	9.6994e-29	4.28001e-27	54.1773	Up
PSRC1	1.14608	3.26138	17.4141	1.00668e-53	1.08984e-51	111.39	Up
PTGDS	-1.1321	6.06276	-8.51792	1.8052e-16	2.50514e-15	26.2026	Down
PTPN13	-1.09371	4.21126	-7.9902	8.92133e-15	1.02572e-13	22.3578	Down
PTPRU	-1.00995	5.18945	-9.05499	2.83467e-18	4.79227e-17	30.3039	Down
PTTG1	1.41404	5.17429	16.8544	4.59953e-51	4.60746e-49	105.293	Up
QPCT	1.02232	4.94342	5.96978	4.43285e-09	2.38913e-08	9.49872	Up
RACGAP1	1.44709	4.6843	22.3006	1.45306e-77	2.94499e-75	166.068	Up
RAD51	1.481	2.99139	24.5023	2.05613e-88	6.07429e-86	190.955	Up
RAD51AP1	1.62621	3.60644	22.7848	5.9412e-80	1.26287e-77	171.547	Up
RAD54L	1.69355	2.74703	23.6007	5.64328e-84	1.49034e-81	180.774	Up
RAI2	-1.00751	3.62656	-12.5461	1.10007e-31	5.72364e-30	60.9112	Down
RAP1GAP	-1.47663	5.31884	-10.9784	2.4639e-25	8.339e-24	46.3994	Down
RASGRF1	-1.05908	2.07531	-8.31528	8.24939e-16	1.06116e-14	24.704	Down
RCOR2	1.15754	2.39724	10.0886	5.865e-22	1.46039e-20	38.6952	Up
RECQL4	1.49445	4.1658	17.5475	2.3211e-54	2.52854e-52	112.851	Up
RFC4	1.22184	4.38247	18.5505	3.4635e-59	4.13485e-57	123.917	Up
RHOBTB2	-1.17671	5.59661	-10.814	1.06858e-24	3.41125e-23	44.9448	Down
RHOV	1.22886	4.82502	7.43784	4.32161e-13	3.99606e-12	18.5401	Up
RMI2	1.05107	4.26919	14.7258	3.33038e-41	2.44931e-39	82.6993	Up
RNASE1	-1.66374	9.77268	-13.9	1.62131e-37	1.06238e-35	74.2555	Down
ROBO2	-1.03492	1.14804	-14.9725	2.53534e-42	1.9382e-40	85.2612	Down
ROS1	-1.37431	4.3609	-8.37846	5.15137e-16	6.78672e-15	25.1683	Down
RP11-467J12.4	-1.38108	3.13014	-7.92932	1.38251e-14	1.54272e-13	21.9264	Down
RPL39L	1.29754	5.23277	11.3216	1.10405e-26	4.1925e-25	49.4791	Up
RRAD	-1.02871	5.05766	-6.62742	8.64715e-11	5.86915e-10	13.343	Down
RRM2	2.08264	4.91209	25.4775	3.3699e-93	1.30528e-90	201.932	Up
RTN4RL1	-1.12774	1.94035	-10.0128	1.1159e-21	2.69392e-20	38.0583	Down
S100B	-1.10191	3.94164	-7.80185	3.43068e-14	3.64614e-13	21.0317	Down
SAPCD2	1.71584	3.7386	20.8932	1.24723e-70	1.94101e-68	150.163	Up
SCARA5	-1.10746	1.6733	-8.76628	2.7045e-17	4.14231e-16	28.0762	Down
SCGB1A1	-2.50169	6.14828	-7.33075	8.94613e-13	7.88327e-12	17.8252	Down
SCGB2A1	-1.45543	2.45369	-7.86694	2.15989e-14	2.3603e-13	21.4872	Down
SCGB3A1	-3.2935	7.12391	-11.9441	3.43201e-29	1.59095e-27	55.2085	Down
SCGB3A2	-3.27806	7.43139	-11.9074	4.84978e-29	2.20709e-27	54.8653	Down
SCN4B	-1.15207	1.98504	-14.2556	4.29241e-39	2.98074e-37	77.8666	Down
SCN7A	-1.43481	2.5426	-14.0855	2.4501e-38	1.65524e-36	76.1344	Down
SCNN1B	-1.52902	5.18363	-10.2781	1.16005e-22	3.06358e-21	40.3001	Down
SCTR	-1.87428	3.40651	-10.9038	4.80418e-25	1.59196e-23	45.7373	Down
SEC14L6	-1.2021	2.42095	-10.2274	1.79289e-22	4.69927e-21	39.8689	Down
SELENBP1	-1.63762	7.12317	-13.4561	1.42193e-35	8.51694e-34	69.8078	Down
SEMA3A	1.03876	2.62035	7.73049	5.67852e-14	5.84968e-13	20.5358	Up
SERPINA1	-1.04087	8.63025	-6.13281	1.72344e-09	9.80401e-09	10.4195	Down
SERPINB5	1.02915	2.08383	5.09093	5.00792e-07	1.97708e-06	4.91313	Up
SERPIND1	-1.19733	2.50694	-6.23557	9.39989e-10	5.54263e-09	11.011	Down
SFRP2	1.04663	6.9902	5.90004	6.59825e-09	3.48825e-08	9.1114	Up
SFTA2	-1.50287	8.79997	-8.18151	2.21629e-15	2.72739e-14	23.7298	Down
SFTA3	-1.56136	6.11929	-9.07116	2.49447e-18	4.25426e-17	30.4302	Down
SFTPA1	-2.34017	9.67411	-7.60921	1.32635e-13	1.29951e-12	19.7013	Down
SFTPA2	-2.17102	9.97034	-7.18525	2.37249e-12	1.96823e-11	16.8676	Down
SFTPB	-2.6225	11.4159	-10.6127	6.32297e-24	1.91336e-22	43.1826	Down
SFTPC	-2.92058	6.69712	-8.26407	1.20603e-15	1.52327e-14	24.3296	Down
SFTPD	-2.36155	7.60937	-11.0194	1.70617e-25	5.87719e-24	46.7638	Down
SGCA	-1.00917	2.47902	-10.4354	2.97634e-23	8.42169e-22	41.6477	Down
SGO1	1.5162	2.19471	24.9244	1.73549e-90	5.60179e-88	195.712	Up
SGO2	1.17906	2.70471	19.4075	2.3743e-63	3.11158e-61	133.467	Up
SHCBP1	1.50008	3.1236	23.3108	1.5144e-82	3.77085e-80	177.497	Up
SHE	-1.15524	3.20097	-9.0567	2.79666e-18	4.7326e-17	30.3173	Down
SHH	-1.28636	2.10695	-11.6745	4.27569e-28	1.78718e-26	52.705	Down
SHISA3	-1.20938	2.81909	-5.58408	3.81089e-08	1.77414e-07	7.40669	Down
SKA1	1.81129	2.71346	25.6346	5.7392e-94	2.50086e-91	203.695	Up
SKA3	1.73296	2.95284	26.1307	2.1573e-96	1.21296e-93	209.257	Up
SKP2	1.03386	4.1276	13.8039	4.29281e-37	2.7408e-35	73.2874	Up
SLC16A11	-1.00361	2.06197	-10.4008	4.01801e-23	1.11165e-21	41.3504	Down
SLC16A4	-1.00337	4.68748	-6.86299	1.94795e-11	1.43442e-10	14.8026	Down
SLC1A7	-1.11351	2.49464	-5.38951	1.07811e-07	4.67335e-07	6.39829	Down
SLC22A3	-1.86054	4.46133	-13.2669	9.38113e-35	5.48701e-33	67.9326	Down
SLC22A31	-1.61558	6.32404	-8.49466	2.15215e-16	2.97007e-15	26.0292	Down
SLC26A9	-1.88337	3.92249	-10.4473	2.68325e-23	7.63952e-22	41.7504	Down
SLC2A1	1.47394	6.41389	11.7546	2.0277e-28	8.70514e-27	53.4454	Up
SLC34A2	-1.46452	9.7367	-7.92899	1.38575e-14	1.54534e-13	21.9241	Down
SLC44A4	-1.09399	6.76939	-7.56415	1.81314e-13	1.74506e-12	19.3939	Down
SLC46A2	-1.36108	2.2653	-10.0916	5.71941e-22	1.42617e-20	38.7201	Down
SLC7A5	1.3025	6.18534	11.2554	2.01822e-26	7.4058e-25	48.8808	Up
SLPI	-1.75282	9.89305	-9.71558	1.34514e-20	2.89098e-19	35.5944	Down
SNX30	-1.02475	4.28772	-11.1354	5.99261e-26	2.14479e-24	47.8014	Down
SORCS2	-1.08091	3.138	-7.91251	1.55957e-14	1.72702e-13	21.8078	Down
SOSTDC1	-1.13287	1.40194	-8.68829	4.9296e-17	7.31993e-16	27.4835	Down
SPAG5	1.84512	4.15622	25.6782	3.51087e-94	1.56909e-91	204.185	Up
SPATA18	-1.45695	2.64229	-12.5786	8.0323e-32	4.24252e-30	61.2235	Down
SPC24	1.56536	3.33209	23.1067	1.53725e-81	3.62086e-79	175.188	Up
SPC25	1.551	3.14434	22.9326	1.10892e-80	2.54322e-78	173.219	Up
SPHK1	1.09879	3.46665	11.5718	1.10821e-27	4.51311e-26	51.7599	Up
SPINK5	-1.42577	3.02513	-8.22433	1.61735e-15	2.01217e-14	24.0403	Down
STC1	1.14786	4.17212	9.11893	1.70816e-18	2.96251e-17	30.8044	Up
STC2	1.00223	3.06859	8.5113	1.89797e-16	2.62761e-15	26.1532	Up
STEAP1	1.14359	5.11981	8.36627	5.64264e-16	7.38928e-15	25.0785	Up
STIL	1.21646	2.74561	19.6918	9.71543e-65	1.34397e-62	136.65	Up
STMN1	1.19612	6.19774	14.2634	3.96188e-39	2.76222e-37	77.9463	Up
STRIP2	1.08608	2.43005	9.50103	7.86552e-20	1.55614e-18	33.8474	Up
SULF1	1.05672	5.49584	8.10211	3.96229e-15	4.72709e-14	23.1573	Up
SUSD2	-2.47305	5.62346	-14.3747	1.26125e-39	8.93644e-38	79.0846	Down
TACC3	1.28112	4.72232	19.5497	4.80529e-64	6.44279e-62	135.058	Up
TBX4	-1.14726	2.92778	-11.671	4.41826e-28	1.84235e-26	52.6724	Down
TCF19	1.01743	4.59778	14.5384	2.32688e-40	1.69697e-38	80.7656	Up
TCF21	-1.1044	2.13742	-11.483	2.51422e-27	9.91468e-26	50.947	Down
TEDC2	1.27626	2.99599	18.128	3.80016e-57	4.44543e-55	119.239	Up
TESMIN	1.23272	1.73661	13.5231	7.26901e-36	4.38404e-34	70.4748	Up
TICRR	1.22268	1.6418	20.4558	1.75858e-68	2.66539e-66	145.234	Up
TIMELESS	1.10247	4.7785	16.5634	1.08534e-49	1.02813e-47	102.146	Up
TK1	1.74354	6.57759	21.2297	2.75554e-72	4.53105e-70	153.961	Up
TMEM100	-1.25926	2.64107	-9.63937	2.52656e-20	5.2614e-19	34.9708	Down
TMEM125	-1.03449	7.01861	-10.6952	3.05956e-24	9.47212e-23	43.9021	Down
TMEM130	-1.08873	2.88644	-7.42927	4.58202e-13	4.21895e-12	18.4826	Down
TMEM132A	1.00463	4.61951	10.2308	1.74128e-22	4.57086e-21	39.8978	Up
TMEM163	-1.4692	3.78374	-12.016	1.74276e-29	8.20983e-28	55.8813	Down
TMPRSS11E	1.12328	2.85829	5.35643	1.28271e-07	5.51498e-07	6.23	Up
TMPRSS2	-1.37739	5.56082	-10.1827	2.62811e-22	6.79642e-21	39.4901	Down
TNNT1	1.61656	3.73886	7.7284	5.76283e-14	5.93302e-13	20.5213	Up
TNXB	-1.02429	2.19678	-9.49467	8.28503e-20	1.63358e-18	33.796	Down
TOP2A	2.27129	5.67855	27.7619	2.583e-104	3.21584e-101	227.425	Up
TPPP	-1.07594	3.21322	-8.96488	5.76311e-18	9.41434e-17	29.6029	Down
TPPP3	-1.26336	5.07482	-8.90379	9.29699e-18	1.48394e-16	29.1306	Down
TPSAB1	-1.03053	4.6011	-7.48819	3.06092e-13	2.887e-12	18.8791	Down
TPSB2	-1.22213	4.51742	-8.11746	3.54235e-15	4.24352e-14	23.2677	Down
TPX2	2.46136	5.36109	30.1824	6.82993e-116	5.95228e-112	253.971	Up
TRIP13	1.98654	4.12671	23.6454	3.39848e-84	9.11315e-82	181.279	Up
TROAP	2.07954	3.36845	25.4991	2.64296e-93	1.07132e-90	202.174	Up
TSPAN7	-1.09938	4.04281	-7.63809	1.08476e-13	1.08104e-12	19.8991	Down
TSPAN8	-1.04674	5.24915	-4.67177	3.81818e-06	1.3116e-05	2.95795	Down
TTK	1.89293	2.86325	25.9935	1.00966e-95	5.02811e-93	207.72	Up
TUBB2B	1.10589	2.87437	5.85026	8.74421e-09	4.53336e-08	8.83735	Up
TUBB3	1.12991	2.59885	10.8442	8.17405e-25	2.64821e-23	45.2104	Up
TYMS	1.38092	4.93494	19.6578	1.42478e-64	1.95542e-62	136.269	Up
UBE2C	2.63221	6.11966	26.1674	1.42914e-96	8.30329e-94	209.667	Up
UBE2S	1.41728	4.43278	17.9395	3.06778e-56	3.51786e-54	117.159	Up
UBE2T	1.77249	5.72704	24.5914	7.50309e-89	2.25481e-86	191.959	Up
UCHL1	1.1484	5.00097	5.32449	1.51575e-07	6.45165e-07	6.06839	Up
UCK2	1.20863	3.74172	12.5891	7.25282e-32	3.84245e-30	61.3249	Up
UCN3	-1.01707	1.96144	-5.32996	1.47308e-07	6.29002e-07	6.09602	Down
UHRF1	1.63839	3.31688	21.518	1.04817e-73	1.84542e-71	157.218	Up
VEGFD	-1.71485	2.28076	-13.0445	8.47707e-34	4.78173e-32	65.7451	Down
VIL1	1.01206	2.01344	4.8967	1.30725e-06	4.84692e-06	3.98815	Up
VIPR1	-1.01364	2.77104	-10.1775	2.74904e-22	7.08497e-21	39.4456	Down
VSIG2	-2.06736	4.8263	-11.7718	1.72743e-28	7.45276e-27	53.6044	Down
WDHD1	1.25321	3.1758	18.9663	3.33768e-61	4.21563e-59	128.541	Up
WDR62	1.17772	2.30487	14.9781	2.3905e-42	1.83553e-40	85.3197	Up
WDR76	1.06359	3.26293	17.6367	8.68719e-55	9.5834e-53	113.83	Up
WFDC2	-1.20899	9.35527	-8.27568	1.10667e-15	1.40388e-14	24.4144	Down
WIF1	-1.96501	3.23772	-9.20604	8.53325e-19	1.51307e-17	31.4903	Down
XRCC2	1.41534	2.38695	20.7755	4.7291e-70	7.29454e-68	148.836	Up
YBX2	1.14027	1.77361	8.71668	3.96385e-17	5.95089e-16	27.6988	Up
ZBTB16	-1.07674	1.4572	-10.0023	1.21882e-21	2.93021e-20	37.971	Down
ZBTB7C	-1.11329	2.50531	-9.81982	5.64937e-21	1.26566e-19	36.4529	Down
ZDHHC11B	-1.08043	2.34223	-8.15311	2.72943e-15	3.31867e-14	23.5246	Down
ZNF367	1.08347	2.70628	16.6839	2.93726e-50	2.82853e-48	103.447	Up
ZNF385B	-1.55039	2.45215	-10.6129	6.31299e-24	1.91336e-22	43.1842	Down
ZNF750	-1.12467	3.25574	-7.63111	1.13888e-13	1.13174e-12	19.8512	Down
ZWINT	1.71938	5.36556	25.5858	9.94022e-94	4.12519e-91	203.148	Up
ZYG11A	1.05425	1.50063	11.1426	5.6162e-26	2.01421e-24	47.8657	Up
