# Supplementary material for: Chromatin Separation Regulators Predict the Prognosis and Immune Microenvironment Estimation in Lung Adenocarcinoma
Source: Front Genet. 2022 Jul 8;13:917150. doi: 10.3389/fgene.2022.917150 (PMC9305311; doi:10.3389/fgene.2022.917150)
Supplement: Supplementary file 1 [file DataSheet-1.zip › Supplementary materials/Supplementary Table 16.xlsx]

## Sheet: Sheet1
ID	description	GeneRatio	BgRatio	pValue	FDR	qvalue	geneID	size	DB	enrichmentRatio	rep("Up", nrow(up.result$Enrich_tab))
hsa04110	hsa04110	Cell cycle	31/116	126/8093	9.4325e-31	1.65069e-28	1.45956e-28	CDC20/CCNB2/BUB1/BUB1B/CCNA2/CDC6/CCNB1/CDK1/TTK/CDC25C/CDC45/PLK1/ESPL1/ORC1/MAD2L1/ORC6/PKMYT1/CHEK1/MCM4/CDC25A/MCM6/DBF4/MCM2/E2F1/E2F2/CCNE1/PTTG1/CDC7/MCM7/CCNE2/SKP2	31	pathway_KEGG	0.267241	Up
hsa04114	hsa04114	Oocyte meiosis	15/116	131/8093	4.21517e-10	3.68827e-08	3.26121e-08	CDC20/CCNB2/BUB1/CCNB1/CDK1/CDC25C/SGO1/PLK1/ESPL1/AURKA/MAD2L1/PKMYT1/CCNE1/PTTG1/CCNE2	15	pathway_KEGG	0.12931	Up
hsa03030	hsa03030	DNA replication	8/116	36/8093	3.02573e-08	1.76501e-06	1.56064e-06	MCM4/MCM6/FEN1/POLE2/MCM2/RFC4/MCM7/DNA2	8	pathway_KEGG	0.0689655	Up
hsa04218	hsa04218	Cellular senescence	14/116	156/8093	4.0488e-08	1.77135e-06	1.56625e-06	MYBL2/CCNB2/CCNA2/CCNB1/CDK1/FOXM1/CHEK1/CDC25A/E2F1/E2F2/CCNE1/CCNE2/EIF4EBP1/CXCL8	14	pathway_KEGG	0.12069	Up
hsa04115	hsa04115	p53 signaling pathway	10/116	73/8093	7.20633e-08	2.52222e-06	2.23017e-06	CCNB2/CCNB1/CDK1/RRM2/GTSE1/CHEK1/CCNE1/CCNE2/PMAIP1/SERPINB5	10	pathway_KEGG	0.0862069	Up
hsa04914	hsa04914	Progesterone-mediated oocyte maturation	11/116	102/8093	1.93703e-07	5.64967e-06	4.9955e-06	CCNB2/BUB1/CCNA2/CCNB1/CDK1/CDC25C/PLK1/AURKA/MAD2L1/PKMYT1/CDC25A	11	pathway_KEGG	0.0948276	Up
hsa03460	hsa03460	Fanconi anemia pathway	8/116	54/8093	8.3939e-07	2.09847e-05	1.85549e-05	UBE2T/RAD51/EME1/FANCI/BRCA1/BRIP1/BLM/RMI2	8	pathway_KEGG	0.0689655	Up
hsa03440	hsa03440	Homologous recombination	7/116	41/8093	1.55709e-06	3.40612e-05	3.01173e-05	RAD51/RAD54L/EME1/XRCC2/BRCA1/BRIP1/BLM	7	pathway_KEGG	0.0603448	Up
hsa05166	hsa05166	Human T-cell leukemia virus 1 infection	14/116	222/8093	3.08129e-06	5.9914e-05	5.29766e-05	CDC20/CCNB2/BUB1B/CCNA2/ESPL1/MAD2L1/CHEK1/E2F1/E2F2/CCNE1/PTTG1/CCNE2/SLC2A1/FOSL1	14	pathway_KEGG	0.12069	Up
hsa05206	hsa05206	MicroRNAs in cancer	15/116	310/8093	3.31257e-05	0.0005797	0.000512577	CDCA5/KIF23/CDC25C/CDC25A/BRCA1/EZH2/E2F1/E2F2/CCNE1/CCNE2/STMN1/DNMT3B/PLAU/SERPINB5/CYP24A1	15	pathway_KEGG	0.12931	Up
hsa05222	hsa05222	Small cell lung cancer	7/116	92/8093	0.000332425	0.00528858	0.00467622	E2F1/E2F2/CCNE1/CKS1B/CCNE2/CKS2/SKP2	7	pathway_KEGG	0.0603448	Up
hsa05203	hsa05203	Viral carcinogenesis	9/116	204/8093	0.00255889	0.0362948	0.0320923	CDC20/CCNA2/CDK1/CHEK1/CCNE1/CCNE2/SKP2/PMAIP1/H2BC11	9	pathway_KEGG	0.0775862	Up
hsa05219	hsa05219	Bladder cancer	4/116	41/8093	0.00269619	0.0362948	0.0320923	E2F1/E2F2/CXCL8/MMP1	4	pathway_KEGG	0.0344828	Up
hsa01524	hsa01524	Platinum drug resistance	5/116	73/8093	0.00383836	0.0479795	0.042424	BIRC5/TOP2A/BRCA1/PMAIP1/ABCC2	5	pathway_KEGG	0.0431034	Up
hsa00240	hsa00240	Pyrimidine metabolism	4/116	56/8093	0.00829815	0.0931849	0.0823951	RRM2/TK1/TYMS/UCK2	4	pathway_KEGG	0.0344828	Up
hsa05161	hsa05161	Hepatitis B	7/116	162/8093	0.00851976	0.0931849	0.0823951	BIRC5/CCNA2/E2F1/E2F2/CCNE1/CCNE2/CXCL8	7	pathway_KEGG	0.0603448	Up
hsa01523	hsa01523	Antifolate resistance	3/116	31/8093	0.00963045	0.099137	0.087658	TYMS/GGH/ABCC2	3	pathway_KEGG	0.0258621	Up
hsa03410	hsa03410	Base excision repair	3/116	33/8093	0.0114501	0.111321	0.0984309	FEN1/POLE2/NEIL3	3	pathway_KEGG	0.0258621	Up
hsa05215	hsa05215	Prostate cancer	5/116	97/8093	0.0125689	0.115766	0.102362	E2F1/E2F2/CCNE1/CCNE2/PLAU	5	pathway_KEGG	0.0431034	Up
hsa05169	hsa05169	Epstein-Barr virus infection	7/116	202/8093	0.0257768	0.225547	0.199431	CCNA2/E2F1/E2F2/CCNE1/CCNE2/SKP2/CXCL10	7	pathway_KEGG	0.0603448	Up
hsa05170	hsa05170	Human immunodeficiency virus 1 infection	7/116	212/8093	0.0323725	0.248872	0.220055	CCNB2/CCNB1/CDK1/CDC25C/CHEK1/APOBEC3B/GNG4	7	pathway_KEGG	0.0603448	Up
hsa05207	hsa05207	Chemical carcinogenesis - receptor activation	7/116	212/8093	0.0323725	0.248872	0.220055	BIRC5/CDC6/KPNA2/CDC25A/E2F1/EIF4EBP1/DLL3	7	pathway_KEGG	0.0603448	Up
hsa00670	hsa00670	One carbon pool by folate	2/116	20/8093	0.0327089	0.248872	0.220055	TYMS/MTHFD2	2	pathway_KEGG	0.0172414	Up
hsa00270	hsa00270	Cysteine and methionine metabolism	3/116	50/8093	0.0345426	0.251873	0.222709	DNMT3B/PSAT1/GCLC	3	pathway_KEGG	0.0258621	Up
hsa04068	hsa04068	FoxO signaling pathway	5/116	131/8093	0.0397255	0.278079	0.24588	CCNB2/CCNB1/PLK1/PLK4/SKP2	5	pathway_KEGG	0.0431034	Up
hsa03430	hsa03430	Mismatch repair	2/116	23/8093	0.0423642	0.285143	0.252127	EXO1/RFC4	2	pathway_KEGG	0.0172414	Up
hsa04210	hsa04210	Apoptosis	5/116	136/8093	0.0454577	0.285531	0.252469	BIRC5/LMNB1/CTSV/GZMB/PMAIP1	5	pathway_KEGG	0.0431034	Up
hsa04657	hsa04657	IL-17 signaling pathway	4/116	94/8093	0.0456849	0.285531	0.252469	CXCL10/FOSL1/CXCL8/MMP1	4	pathway_KEGG	0.0344828	Up
hsa04120	hsa04120	Ubiquitin mediated proteolysis	5/116	142/8093	0.0529589	0.31958	0.282576	CDC20/UBE2C/BRCA1/UBE2S/SKP2	5	pathway_KEGG	0.0431034	Up
hsa04066	hsa04066	HIF-1 signaling pathway	4/116	109/8093	0.0710183	0.414274	0.366305	EIF4EBP1/SLC2A1/PFKP/EGLN3	4	pathway_KEGG	0.0344828	Up
hsa04215	hsa04215	Apoptosis - multiple species	2/116	32/8093	0.0764741	0.43079	0.380909	BIRC5/PMAIP1	2	pathway_KEGG	0.0172414	Up
hsa05230	hsa05230	Central carbon metabolism in cancer	3/116	70/8093	0.0787731	0.43079	0.380909	SLC2A1/PFKP/SLC7A5	3	pathway_KEGG	0.0258621	Up
hsa01230	hsa01230	Biosynthesis of amino acids	3/116	75/8093	0.0924146	0.490078	0.433332	PSAT1/PFKP/CPS1	3	pathway_KEGG	0.0258621	Up
hsa05212	hsa05212	Pancreatic cancer	3/116	76/8093	0.0952538	0.490277	0.433508	RAD51/E2F1/E2F2	3	pathway_KEGG	0.0258621	Up
GO:0007059	GO:0007059	chromosome segregation	68/270	334/18866	2.64228e-59	7.57278e-56	6.38041e-56	NEK2/HJURP/NUF2/CDC20/BIRC5/KIF2C/KIF4A/TOP2A/DLGAP5/CDCA5/KIF23/NCAPH/BUB1/AURKB/NCAPG/BUB1B/KIFC1/CDC6/CCNB1/UBE2C/SKA3/NUSAP1/TTK/CDCA8/KIF18B/NDC80/SPAG5/SKA1/ZWINT/KIF14/SGO1/PLK1/PRC1/CENPF/ESPL1/TRIP13/DSCC1/SPC25/CDCA2/CENPE/MAD2L1/RACGAP1/MKI67/KNL1/CENPW/CDT1/FEN1/EME1/NCAPG2/OIP5/HASPIN/FAM83D/ESCO2/CENPN/TACC3/BRCA1/BRIP1/SGO2/CENPK/ECT2/CCNE1/PSRC1/KIF18A/CENPH/PTTG1/CCNE2/INCENP/RMI2	68	geneontology_Biological_Process	0.251852	Up
GO:0000280	GO:0000280	nuclear division	71/270	428/18866	1.99439e-55	2.85796e-52	2.40797e-52	TPX2/NEK2/NUF2/MYBL2/CDC20/BIRC5/CCNB2/KIF2C/KIF4A/TOP2A/DLGAP5/CDCA5/KIF23/NCAPH/BUB1/AURKB/NCAPG/BUB1B/KIFC1/CDC6/CCNB1/UBE2C/CDK1/NUSAP1/TTK/CDCA8/KIF18B/NDC80/SPAG5/ASPM/ZWINT/KIF11/CDC25C/KIF14/ANLN/SGO1/PLK1/PRC1/RAD51/CENPF/ESPL1/TRIP13/RAD54L/DSCC1/AURKA/CENPE/MAD2L1/RACGAP1/PKMYT1/MKI67/CHEK1/CDT1/EME1/NCAPG2/HASPIN/TACC3/BRIP1/SGO2/CENPK/KIF20B/UBE2S/MND1/CCNE1/PSRC1/KIF18A/KNTC1/PTTG1/…	71	geneontology_Biological_Process	0.262963	Up
GO:0140014	GO:0140014	mitotic nuclear division	61/270	286/18866	2.51623e-54	2.40384e-51	2.02534e-51	TPX2/NEK2/NUF2/MYBL2/CDC20/BIRC5/CCNB2/KIF2C/KIF4A/DLGAP5/CDCA5/KIF23/NCAPH/BUB1/AURKB/NCAPG/BUB1B/KIFC1/CDC6/CCNB1/UBE2C/CDK1/NUSAP1/TTK/CDCA8/KIF18B/NDC80/SPAG5/ZWINT/KIF11/CDC25C/KIF14/ANLN/SGO1/PLK1/PRC1/CENPF/ESPL1/TRIP13/DSCC1/AURKA/CENPE/MAD2L1/RACGAP1/PKMYT1/MKI67/CHEK1/CDT1/NCAPG2/HASPIN/TACC3/SGO2/CENPK/KIF20B/UBE2S/PSRC1/KIF18A/KNTC1/PTTG1/INCENP/SPHK1	61	geneontology_Biological_Process	0.225926	Up
GO:0048285	GO:0048285	organelle fission	72/270	476/18866	2.67398e-53	1.9159e-50	1.61424e-50	TPX2/NEK2/NUF2/MYBL2/CDC20/BIRC5/CCNB2/KIF2C/KIF4A/TOP2A/DLGAP5/CDCA5/KIF23/NCAPH/BUB1/AURKB/NCAPG/BUB1B/KIFC1/CDC6/CCNB1/UBE2C/CDK1/NUSAP1/TTK/CDCA8/KIF18B/NDC80/SPAG5/ASPM/ZWINT/KIF11/CDC25C/KIF14/ANLN/SGO1/PLK1/PRC1/RAD51/CENPF/ESPL1/TRIP13/RAD54L/DSCC1/AURKA/MTFR2/CENPE/MAD2L1/RACGAP1/PKMYT1/MKI67/CHEK1/CDT1/EME1/NCAPG2/HASPIN/TACC3/BRIP1/SGO2/CENPK/KIF20B/UBE2S/MND1/CCNE1/PSRC1/KIF18A/KNTC1/…	72	geneontology_Biological_Process	0.266667	Up
GO:0098813	GO:0098813	nuclear chromosome segregation	56/270	272/18866	7.33538e-49	4.20464e-46	3.5426e-46	NEK2/NUF2/CDC20/KIF2C/KIF4A/TOP2A/DLGAP5/CDCA5/KIF23/NCAPH/BUB1/AURKB/NCAPG/BUB1B/KIFC1/CDC6/CCNB1/UBE2C/NUSAP1/TTK/CDCA8/KIF18B/NDC80/SPAG5/ZWINT/KIF14/SGO1/PLK1/PRC1/CENPF/ESPL1/TRIP13/DSCC1/CENPE/MAD2L1/RACGAP1/KNL1/CDT1/FEN1/EME1/NCAPG2/HASPIN/FAM83D/ESCO2/TACC3/BRIP1/SGO2/CENPK/ECT2/CCNE1/PSRC1/KIF18A/PTTG1/CCNE2/INCENP/RMI2	56	geneontology_Biological_Process	0.207407	Up
GO:0000819	GO:0000819	sister chromatid segregation	49/270	196/18866	3.82039e-47	1.82487e-44	1.53754e-44	NEK2/NUF2/CDC20/KIF2C/KIF4A/TOP2A/DLGAP5/CDCA5/KIF23/NCAPH/BUB1/AURKB/NCAPG/BUB1B/KIFC1/CDC6/CCNB1/UBE2C/NUSAP1/TTK/CDCA8/KIF18B/NDC80/SPAG5/ZWINT/KIF14/SGO1/PLK1/PRC1/CENPF/ESPL1/TRIP13/DSCC1/CENPE/MAD2L1/RACGAP1/CDT1/FEN1/NCAPG2/HASPIN/ESCO2/TACC3/SGO2/CENPK/PSRC1/KIF18A/PTTG1/INCENP/RMI2	49	geneontology_Biological_Process	0.181481	Up
GO:0000070	GO:0000070	mitotic sister chromatid segregation	45/270	161/18866	1.04309e-45	4.2707e-43	3.59826e-43	NEK2/NUF2/CDC20/KIF2C/KIF4A/DLGAP5/CDCA5/KIF23/NCAPH/BUB1/AURKB/NCAPG/BUB1B/KIFC1/CDC6/CCNB1/UBE2C/NUSAP1/TTK/CDCA8/KIF18B/NDC80/SPAG5/ZWINT/KIF14/SGO1/PLK1/PRC1/CENPF/ESPL1/TRIP13/DSCC1/CENPE/MAD2L1/RACGAP1/CDT1/NCAPG2/HASPIN/TACC3/SGO2/CENPK/PSRC1/KIF18A/PTTG1/INCENP	45	geneontology_Biological_Process	0.166667	Up
GO:0006260	GO:0006260	DNA replication	48/270	273/18866	2.2852e-38	8.18672e-36	6.89769e-36	MCM10/CCNA2/CDC6/EXO1/CDK1/RRM2/CDC45/RAD51/DSCC1/GINS1/ORC1/DTL/ORC6/CHEK1/PCLAF/CDT1/MCM4/MCM6/FEN1/EME1/TICRR/POLQ/POLE2/E2F8/DBF4/GINS2/ESCO2/BRCA1/BRIP1/WDHD1/CLSPN/MCM2/RFC4/BLM/FAM111B/CCNE1/RECQL4/GINS4/CDC7/PIF1/TIMELESS/MCM7/CCNE2/CHAF1B/DNA2/HMGA1/RMI2/E2F7	48	geneontology_Biological_Process	0.177778	Up
GO:1902850	GO:1902850	microtubule cytoskeleton organization involved in mitosis	33/270	144/18866	1.6974e-30	5.40526e-28	4.55418e-28	TPX2/NEK2/CENPA/NUF2/MYBL2/CDC20/BIRC5/KIF4A/DLGAP5/KIF23/AURKB/KIFC1/CCNB1/NUSAP1/TTK/NDC80/KIF11/PLK1/PRC1/ESPL1/AURKA/SPC25/CENPE/MAD2L1/RACGAP1/POC1A/SAPCD2/STIL/TACC3/PSRC1/CENPH/WDR62/STMN1	33	geneontology_Biological_Process	0.122222	Up
GO:0006261	GO:0006261	DNA-dependent DNA replication	33/270	151/18866	9.10706e-30	2.61008e-27	2.19912e-27	MCM10/CDC6/CDC45/RAD51/DSCC1/GINS1/ORC1/ORC6/CDT1/MCM4/MCM6/FEN1/EME1/TICRR/POLQ/POLE2/E2F8/DBF4/GINS2/WDHD1/MCM2/RFC4/BLM/CCNE1/RECQL4/GINS4/CDC7/TIMELESS/MCM7/CCNE2/DNA2/HMGA1/E2F7	33	geneontology_Biological_Process	0.122222	Up
GO:0007051	GO:0007051	spindle organization	34/270	183/18866	3.99165e-28	1.04001e-25	8.76254e-26	TPX2/NEK2/NUF2/MYBL2/CDC20/BIRC5/KIF4A/DLGAP5/KIF23/AURKB/KIFC1/CCNB1/TTK/NDC80/SPAG5/ASPM/KIF11/PLK1/PRC1/ESPL1/AURKA/SPC25/CENPE/RACGAP1/AUNIP/POC1A/CENPW/STIL/TACC3/PSRC1/CENPH/INCENP/WDR62/STMN1	34	geneontology_Biological_Process	0.125926	Up
GO:0000075	GO:0000075	cell cycle checkpoint	36/270	219/18866	8.91577e-28	2.02065e-25	1.70249e-25	CDC20/TOP2A/BUB1/AURKB/BUB1B/CDC6/CCNB1/CDK1/TTK/NDC80/ZWINT/CDC25C/GTSE1/CDC45/PLK1/CENPF/TRIP13/AURKA/ORC1/DTL/MAD2L1/CHEK1/CDT1/EME1/TICRR/E2F8/BRCA1/BRIP1/CLSPN/E2F1/BLM/WDR76/KNTC1/TIMELESS/DNA2/E2F7	36	geneontology_Biological_Process	0.133333	Up
GO:0051983	GO:0051983	regulation of chromosome segregation	28/270	107/18866	9.16556e-28	2.02065e-25	1.70249e-25	NEK2/CDC20/KIF2C/DLGAP5/CDCA5/BUB1/AURKB/BUB1B/CDC6/CCNB1/UBE2C/TTK/NDC80/SPAG5/PLK1/CENPF/ESPL1/TRIP13/CENPE/MAD2L1/RACGAP1/MKI67/CDT1/FEN1/TACC3/ECT2/PTTG1/RMI2	28	geneontology_Biological_Process	0.103704	Up
GO:0007088	GO:0007088	regulation of mitotic nuclear division	32/270	163/18866	2.58873e-27	5.2995e-25	4.46507e-25	NEK2/CDC20/DLGAP5/CDCA5/BUB1/AURKB/BUB1B/CDC6/CCNB1/UBE2C/NUSAP1/TTK/NDC80/KIF11/CDC25C/ANLN/PLK1/CENPF/ESPL1/TRIP13/AURKA/CENPE/MAD2L1/PKMYT1/MKI67/CHEK1/CDT1/TACC3/KIF20B/KNTC1/PTTG1/SPHK1	32	geneontology_Biological_Process	0.118519	Up
GO:0007052	GO:0007052	mitotic spindle organization	28/270	118/18866	1.83674e-26	3.50939e-24	2.95682e-24	TPX2/NEK2/NUF2/MYBL2/CDC20/BIRC5/KIF4A/DLGAP5/KIF23/AURKB/KIFC1/CCNB1/TTK/NDC80/KIF11/PLK1/PRC1/AURKA/SPC25/CENPE/RACGAP1/POC1A/STIL/TACC3/PSRC1/CENPH/WDR62/STMN1	28	geneontology_Biological_Process	0.103704	Up
GO:0071103	GO:0071103	DNA conformation change	42/270	355/18866	2.14961e-26	3.85049e-24	3.24421e-24	CENPA/HJURP/TOP2A/CDCA5/NCAPH/NCAPG/CCNB1/CDK1/NUSAP1/RAD51/RAD54L/DSCC1/CENPI/ASF1B/KNL1/CENPW/MCM4/MCM6/NCAPG2/OIP5/ERCC6L/CENPU/POLQ/GINS2/CENPN/BRIP1/MCM2/CENPK/HELLS/RFC4/BLM/CENPM/RECQL4/CENPH/GINS4/PIF1/MCM7/CHAF1B/DNA2/INCENP/HMGA1/H2BC11	42	geneontology_Biological_Process	0.155556	Up
GO:0051783	GO:0051783	regulation of nuclear division	32/270	188/18866	2.89554e-25	4.88154e-23	4.11292e-23	NEK2/CDC20/DLGAP5/CDCA5/BUB1/AURKB/BUB1B/CDC6/CCNB1/UBE2C/NUSAP1/TTK/NDC80/KIF11/CDC25C/ANLN/PLK1/CENPF/ESPL1/TRIP13/AURKA/CENPE/MAD2L1/PKMYT1/MKI67/CHEK1/CDT1/TACC3/KIF20B/KNTC1/PTTG1/SPHK1	32	geneontology_Biological_Process	0.118519	Up
GO:0045787	GO:0045787	positive regulation of cell cycle	42/270	396/18866	1.69312e-24	2.69582e-22	2.27135e-22	DLGAP5/CDCA5/KIF23/AURKB/CDC6/CCNB1/UBE2C/CDK1/NUSAP1/NDC80/SPAG5/CDC25C/GTSE1/KIF14/CDC45/ESPL1/AURKA/DTL/MAD2L1/RACGAP1/CHEK1/PLK4/POC1A/CDT1/CDC25A/FEN1/FAM83D/E2F8/DBF4/BRCA1/EZH2/E2F1/KIF20B/ECT2/PSRC1/CDC7/CKS1B/CKS2/EIF4EBP1/E2F7/SPHK1/FOSL1	42	geneontology_Biological_Process	0.155556	Up
GO:1901987	GO:1901987	regulation of cell cycle phase transition	45/270	486/18866	9.38195e-24	1.41519e-21	1.19237e-21	TPX2/NEK2/CDC20/DLGAP5/CDCA5/BUB1/AURKB/BUB1B/CDC6/CCNB1/UBE2C/CDK1/TTK/NDC80/CDC25C/GTSE1/KIF14/ANLN/CDC45/PLK1/CENPF/ESPL1/TRIP13/AURKA/ORC1/DTL/HMMR/CENPE/MAD2L1/CHEK1/PLK4/CDT1/CDC25A/TICRR/FAM83D/E2F8/DBF4/BRCA1/EZH2/CLSPN/E2F1/BLM/KNTC1/CDC7/E2F7	45	geneontology_Biological_Process	0.166667	Up
GO:0007093	GO:0007093	mitotic cell cycle checkpoint	29/270	166/18866	2.58433e-23	3.70335e-21	3.12024e-21	CDC20/TOP2A/BUB1/AURKB/BUB1B/CDC6/CCNB1/CDK1/TTK/NDC80/ZWINT/CDC25C/GTSE1/PLK1/CENPF/TRIP13/AURKA/ORC1/MAD2L1/CDT1/EME1/TICRR/E2F8/BRCA1/CLSPN/E2F1/BLM/KNTC1/E2F7	29	geneontology_Biological_Process	0.107407	Up
GO:0090068	GO:0090068	positive regulation of cell cycle process	36/270	302/18866	8.14568e-23	1.11169e-20	9.36651e-21	DLGAP5/CDCA5/KIF23/AURKB/CDC6/CCNB1/UBE2C/CDK1/NUSAP1/NDC80/SPAG5/CDC25C/GTSE1/KIF14/CDC45/ESPL1/AURKA/DTL/MAD2L1/RACGAP1/PLK4/POC1A/CDT1/CDC25A/FEN1/FAM83D/E2F8/DBF4/BRCA1/EZH2/E2F1/KIF20B/ECT2/CDC7/E2F7/SPHK1	36	geneontology_Biological_Process	0.133333	Up
GO:1901990	GO:1901990	regulation of mitotic cell cycle phase transition	42/270	448/18866	2.10449e-22	2.74157e-20	2.3099e-20	TPX2/NEK2/CDC20/DLGAP5/CDCA5/BUB1/AURKB/BUB1B/CDC6/CCNB1/UBE2C/CDK1/TTK/NDC80/CDC25C/GTSE1/KIF14/ANLN/CDC45/PLK1/CENPF/ESPL1/TRIP13/AURKA/ORC1/DTL/HMMR/CENPE/MAD2L1/PLK4/CDT1/CDC25A/TICRR/E2F8/BRCA1/EZH2/CLSPN/E2F1/BLM/KNTC1/CDC7/E2F7	42	geneontology_Biological_Process	0.155556	Up
GO:0033045	GO:0033045	regulation of sister chromatid segregation	22/270	84/18866	4.77379e-22	5.94856e-20	5.01193e-20	CDC20/DLGAP5/CDCA5/BUB1/AURKB/BUB1B/CDC6/CCNB1/UBE2C/TTK/NDC80/PLK1/CENPF/ESPL1/TRIP13/CENPE/MAD2L1/CDT1/FEN1/TACC3/PTTG1/RMI2	22	geneontology_Biological_Process	0.0814815	Up
GO:0051304	GO:0051304	chromosome separation	22/270	94/18866	7.08994e-21	8.46657e-19	7.13347e-19	CDC20/TOP2A/DLGAP5/NCAPH/BUB1/AURKB/BUB1B/CDC6/CCNB1/UBE2C/TTK/NDC80/PLK1/CENPF/ESPL1/TRIP13/CENPE/MAD2L1/CDT1/EME1/TACC3/PTTG1	22	geneontology_Biological_Process	0.0814815	Up
GO:0010965	GO:0010965	regulation of mitotic sister chromatid separation	19/270	61/18866	8.33244e-21	9.5523e-19	8.04826e-19	CDC20/DLGAP5/BUB1/AURKB/BUB1B/CDC6/CCNB1/UBE2C/TTK/NDC80/PLK1/CENPF/ESPL1/TRIP13/CENPE/MAD2L1/CDT1/TACC3/PTTG1	19	geneontology_Biological_Process	0.0703704	Up
GO:0044843	GO:0044843	cell cycle G1/S phase transition	34/270	310/18866	2.03105e-20	2.23884e-18	1.88633e-18	MCM10/CCNA2/CDC6/CCNB1/CDK1/RRM2/CDC25C/GTSE1/CDKN3/KIF14/CDC45/AURKA/ORC1/ORC6/IQGAP3/CDT1/MCM4/CDC25A/MCM6/FAM83D/POLE2/E2F8/DBF4/TYMS/EZH2/MCM2/E2F1/CCNE1/CDC7/MCM7/CCNE2/SKP2/EIF4EBP1/E2F7	34	geneontology_Biological_Process	0.125926	Up
GO:0051306	GO:0051306	mitotic sister chromatid separation	19/270	64/18866	2.35477e-20	2.49955e-18	2.10598e-18	CDC20/DLGAP5/BUB1/AURKB/BUB1B/CDC6/CCNB1/UBE2C/TTK/NDC80/PLK1/CENPF/ESPL1/TRIP13/CENPE/MAD2L1/CDT1/TACC3/PTTG1	19	geneontology_Biological_Process	0.0703704	Up
GO:1905818	GO:1905818	regulation of chromosome separation	19/270	66/18866	4.55493e-20	4.53704e-18	3.82266e-18	CDC20/DLGAP5/BUB1/AURKB/BUB1B/CDC6/CCNB1/UBE2C/TTK/NDC80/PLK1/CENPF/ESPL1/TRIP13/CENPE/MAD2L1/CDT1/TACC3/PTTG1	19	geneontology_Biological_Process	0.0703704	Up
GO:0051321	GO:0051321	meiotic cell cycle	31/270	254/18866	4.59086e-20	4.53704e-18	3.82266e-18	NEK2/NUF2/CDC20/TOP2A/NCAPH/BUB1/BUB1B/EXO1/TTK/ASPM/CDC25C/SGO1/PLK1/RAD51/ESPL1/TRIP13/RAD54L/AURKA/PKMYT1/CDC25A/EME1/XRCC2/BRIP1/SGO2/MND1/CCNE1/KIF18A/PTTG1/CCNE2/INCENP/CKS2	31	geneontology_Biological_Process	0.114815	Up
GO:0007091	GO:0007091	metaphase/anaphase transition of mitotic cell cycle	18/270	58/18866	9.68095e-20	9.24853e-18	7.79231e-18	CDC20/DLGAP5/BUB1/AURKB/BUB1B/CDC6/CCNB1/UBE2C/TTK/NDC80/PLK1/CENPF/ESPL1/TRIP13/CENPE/MAD2L1/CDT1/TACC3	18	geneontology_Biological_Process	0.0666667	Up
GO:0000082	GO:0000082	G1/S transition of mitotic cell cycle	32/270	287/18866	1.74828e-19	1.61631e-17	1.36182e-17	MCM10/CDC6/CCNB1/CDK1/RRM2/CDC25C/GTSE1/CDKN3/KIF14/CDC45/AURKA/ORC1/ORC6/IQGAP3/CDT1/MCM4/CDC25A/MCM6/POLE2/E2F8/DBF4/TYMS/EZH2/MCM2/E2F1/CCNE1/CDC7/MCM7/CCNE2/SKP2/EIF4EBP1/E2F7	32	geneontology_Biological_Process	0.118519	Up
GO:0044784	GO:0044784	metaphase/anaphase transition of cell cycle	18/270	60/18866	1.94003e-19	1.73754e-17	1.46396e-17	CDC20/DLGAP5/BUB1/AURKB/BUB1B/CDC6/CCNB1/UBE2C/TTK/NDC80/PLK1/CENPF/ESPL1/TRIP13/CENPE/MAD2L1/CDT1/TACC3	18	geneontology_Biological_Process	0.0666667	Up
GO:0010948	GO:0010948	negative regulation of cell cycle process	35/270	359/18866	2.52782e-19	2.19538e-17	1.8497e-17	NEK2/CDC20/BUB1/AURKB/BUB1B/CDC6/CCNB1/CDK1/TTK/NDC80/RRM2/CDC25C/GTSE1/PLK1/RAD51/CENPF/ESPL1/TRIP13/AURKA/ORC1/DTL/MAD2L1/CHEK1/CDT1/TICRR/E2F8/BRCA1/EZH2/CLSPN/E2F1/BLM/PTTG1/CCNF/CDC7/E2F7	35	geneontology_Biological_Process	0.12963	Up
GO:0033047	GO:0033047	regulation of mitotic sister chromatid segregation	19/270	72/18866	2.87171e-19	2.42068e-17	2.03954e-17	CDC20/DLGAP5/BUB1/AURKB/BUB1B/CDC6/CCNB1/UBE2C/TTK/NDC80/PLK1/CENPF/ESPL1/TRIP13/CENPE/MAD2L1/CDT1/TACC3/PTTG1	19	geneontology_Biological_Process	0.0703704	Up
GO:1903046	GO:1903046	meiotic cell cycle process	27/270	193/18866	3.68988e-19	3.02148e-17	2.54574e-17	NUF2/CDC20/TOP2A/NCAPH/BUB1/BUB1B/TTK/ASPM/CDC25C/SGO1/PLK1/RAD51/ESPL1/TRIP13/RAD54L/AURKA/CDC25A/EME1/BRIP1/SGO2/MND1/CCNE1/KIF18A/PTTG1/CCNE2/INCENP/CKS2	27	geneontology_Biological_Process	0.1	Up
GO:0031570	GO:0031570	DNA integrity checkpoint	25/270	161/18866	6.0629e-19	4.82674e-17	4.06675e-17	TOP2A/CDC6/CCNB1/CDK1/CDC25C/GTSE1/CDC45/PLK1/AURKA/ORC1/DTL/CHEK1/CDT1/EME1/TICRR/E2F8/BRCA1/BRIP1/CLSPN/E2F1/BLM/WDR76/TIMELESS/DNA2/E2F7	25	geneontology_Biological_Process	0.0925926	Up
GO:0030071	GO:0030071	regulation of mitotic metaphase/anaphase transition	17/270	56/18866	1.59036e-18	1.23188e-16	1.03792e-16	CDC20/DLGAP5/BUB1/AURKB/BUB1B/CDC6/CCNB1/UBE2C/TTK/NDC80/PLK1/CENPF/ESPL1/TRIP13/CENPE/MAD2L1/CDT1	17	geneontology_Biological_Process	0.062963	Up
GO:1902099	GO:1902099	regulation of metaphase/anaphase transition of cell cycle	17/270	58/18866	3.12513e-18	2.35701e-16	1.98589e-16	CDC20/DLGAP5/BUB1/AURKB/BUB1B/CDC6/CCNB1/UBE2C/TTK/NDC80/PLK1/CENPF/ESPL1/TRIP13/CENPE/MAD2L1/CDT1	17	geneontology_Biological_Process	0.062963	Up
GO:0045930	GO:0045930	negative regulation of mitotic cell cycle	33/270	341/18866	3.609e-18	2.65215e-16	2.23456e-16	CDC20/TOP2A/BUB1/AURKB/BUB1B/CDC6/CCNB1/CDK1/TTK/NDC80/ZWINT/CDC25C/GTSE1/PLK1/CENPF/TRIP13/AURKA/ORC1/MAD2L1/CHEK1/CDT1/EME1/TICRR/E2F8/BRCA1/EZH2/CLSPN/E2F1/DDIAS/BLM/KNTC1/PTTG1/E2F7	33	geneontology_Biological_Process	0.122222	Up
GO:0000725	GO:0000725	recombinational repair	23/270	140/18866	4.3877e-18	3.14378e-16	2.64878e-16	CDC45/RAD51/RAD54L/RAD51AP1/CHEK1/AUNIP/HROB/MCM4/MCM6/FEN1/XRCC2/POLQ/PARPBP/GINS2/BRCA1/MCM2/BLM/RECQL4/GINS4/CDC7/TIMELESS/MCM7/RMI2	23	geneontology_Biological_Process	0.0851852	Up
GO:0006310	GO:0006310	DNA recombination	31/270	299/18866	5.53575e-18	3.86962e-16	3.26034e-16	TOP2A/EXO1/KPNA2/CDC45/RAD51/TRIP13/RAD54L/RAD51AP1/CHEK1/AUNIP/HROB/MCM4/MCM6/FEN1/EME1/XRCC2/POLQ/PARPBP/GINS2/BRCA1/BRIP1/MCM2/BLM/MND1/RECQL4/GINS4/CDC7/PIF1/TIMELESS/MCM7/RMI2	31	geneontology_Biological_Process	0.114815	Up
GO:0140013	GO:0140013	meiotic nuclear division	25/270	177/18866	6.37757e-18	4.35194e-16	3.66671e-16	NUF2/CDC20/TOP2A/NCAPH/BUB1/BUB1B/TTK/ASPM/SGO1/PLK1/RAD51/ESPL1/TRIP13/RAD54L/AURKA/EME1/BRIP1/SGO2/MND1/CCNE1/KIF18A/PTTG1/CCNE2/INCENP/CKS2	25	geneontology_Biological_Process	0.0925926	Up
GO:0051310	GO:0051310	metaphase plate congression	17/270	61/18866	8.1734e-18	5.44767e-16	4.58991e-16	NUF2/KIF2C/CDCA5/AURKB/KIFC1/CCNB1/CDCA8/NDC80/SPAG5/KIF14/CENPF/CENPE/CDT1/FAM83D/PSRC1/KIF18A/INCENP	17	geneontology_Biological_Process	0.062963	Up
GO:0006302	GO:0006302	double-strand break repair	29/270	262/18866	1.16839e-17	7.61045e-16	6.41215e-16	CDCA5/CDC45/FOXM1/RAD51/TRIP13/RAD54L/RAD51AP1/CHEK1/AUNIP/MCM4/MCM6/FEN1/EME1/XRCC2/POLQ/PARPBP/GINS2/ESCO2/BRCA1/BRIP1/MCM2/BLM/RECQL4/GINS4/CDC7/TIMELESS/MCM7/DNA2/RMI2	29	geneontology_Biological_Process	0.107407	Up
GO:0033044	GO:0033044	regulation of chromosome organization	33/270	356/18866	1.32893e-17	8.46381e-16	7.13115e-16	NEK2/CDC20/TOP2A/DLGAP5/CDCA5/BUB1/AURKB/BUB1B/CDC6/CCNB1/UBE2C/TTK/NDC80/CDC45/PLK1/CENPF/ESPL1/TRIP13/CENPE/MAD2L1/MKI67/CHEK1/CDT1/FEN1/TACC3/BRCA1/ATAD2/MCM2/PTTG1/PIF1/HMGA1/RMI2/DNMT3B	33	geneontology_Biological_Process	0.122222	Up
GO:0044839	GO:0044839	cell cycle G2/M phase transition	29/270	273/18866	3.58767e-17	2.23528e-15	1.88332e-15	TPX2/NEK2/MELK/CCNB2/AURKB/CCNA2/CDC6/CCNB1/CDK1/CDC25C/GTSE1/KIF14/FOXM1/PLK1/CENPF/AURKA/ORC1/DTL/HMMR/PKMYT1/CHEK1/PLK4/CDC25A/TICRR/BRCA1/CLSPN/BLM/CDC7/SKP2	29	geneontology_Biological_Process	0.107407	Up
GO:0050000	GO:0050000	chromosome localization	18/270	79/18866	4.53093e-17	2.70534e-15	2.27938e-15	NUF2/KIF2C/DLGAP5/CDCA5/AURKB/KIFC1/CCNB1/CDCA8/NDC80/SPAG5/KIF14/CENPF/CENPE/CDT1/FAM83D/PSRC1/KIF18A/INCENP	18	geneontology_Biological_Process	0.0666667	Up
GO:0051303	GO:0051303	establishment of chromosome localization	18/270	79/18866	4.53093e-17	2.70534e-15	2.27938e-15	NUF2/KIF2C/DLGAP5/CDCA5/AURKB/KIFC1/CCNB1/CDCA8/NDC80/SPAG5/KIF14/CENPF/CENPE/CDT1/FAM83D/PSRC1/KIF18A/INCENP	18	geneontology_Biological_Process	0.0666667	Up
GO:0000724	GO:0000724	double-strand break repair via homologous recombination	22/270	138/18866	4.65557e-17	2.72303e-15	2.29428e-15	CDC45/RAD51/RAD54L/RAD51AP1/CHEK1/AUNIP/MCM4/MCM6/FEN1/XRCC2/POLQ/PARPBP/GINS2/BRCA1/MCM2/BLM/RECQL4/GINS4/CDC7/TIMELESS/MCM7/RMI2	22	geneontology_Biological_Process	0.0814815	Up
GO:0006270	GO:0006270	DNA replication initiation	14/270	39/18866	1.18264e-16	6.77889e-15	5.71153e-15	MCM10/CDC6/CDC45/ORC1/ORC6/CDT1/MCM4/MCM6/TICRR/POLE2/MCM2/CCNE1/MCM7/CCNE2	14	geneontology_Biological_Process	0.0518519	Up
GO:1901988	GO:1901988	negative regulation of cell cycle phase transition	28/270	270/18866	2.42653e-16	1.36362e-14	1.14891e-14	CDC20/BUB1/AURKB/BUB1B/CDC6/CCNB1/CDK1/TTK/NDC80/CDC25C/GTSE1/PLK1/CENPF/TRIP13/AURKA/ORC1/DTL/MAD2L1/CHEK1/CDT1/TICRR/E2F8/BRCA1/EZH2/CLSPN/E2F1/BLM/E2F7	28	geneontology_Biological_Process	0.103704	Up
GO:0000086	GO:0000086	G2/M transition of mitotic cell cycle	27/270	254/18866	4.57297e-16	2.52041e-14	2.12356e-14	TPX2/NEK2/MELK/CCNB2/AURKB/CCNA2/CDC6/CCNB1/CDK1/CDC25C/KIF14/FOXM1/PLK1/CENPF/AURKA/ORC1/DTL/HMMR/PKMYT1/PLK4/CDC25A/TICRR/BRCA1/CLSPN/BLM/CDC7/SKP2	27	geneontology_Biological_Process	0.1	Up
GO:0008608	GO:0008608	attachment of spindle microtubules to kinetochore	13/270	34/18866	5.61851e-16	3.03824e-14	2.55985e-14	NEK2/NUF2/KIF2C/AURKB/CCNB1/NDC80/SPAG5/SGO1/CENPE/RACGAP1/KNL1/CDT1/ECT2	13	geneontology_Biological_Process	0.0481481	Up
GO:0044786	GO:0044786	cell cycle DNA replication	16/270	65/18866	6.86834e-16	3.64531e-14	3.07134e-14	CDC45/RAD51/GINS1/CDT1/MCM4/MCM6/FEN1/POLE2/E2F8/DBF4/MCM2/RFC4/CDC7/MCM7/DNA2/E2F7	16	geneontology_Biological_Process	0.0592593	Up
GO:0033046	GO:0033046	negative regulation of sister chromatid segregation	14/270	44/18866	8.45593e-16	4.40631e-14	3.71252e-14	CDC20/BUB1/AURKB/BUB1B/CCNB1/TTK/NDC80/PLK1/CENPF/ESPL1/TRIP13/MAD2L1/CDT1/PTTG1	14	geneontology_Biological_Process	0.0518519	Up
GO:0006323	GO:0006323	DNA packaging	26/270	240/18866	1.03399e-15	5.29182e-14	4.4586e-14	CENPA/HJURP/TOP2A/CDCA5/NCAPH/NCAPG/CCNB1/CDK1/NUSAP1/CENPI/ASF1B/KNL1/CENPW/NCAPG2/OIP5/CENPU/CENPN/MCM2/CENPK/HELLS/CENPM/CENPH/CHAF1B/INCENP/HMGA1/H2BC11	26	geneontology_Biological_Process	0.0962963	Up
GO:0051985	GO:0051985	negative regulation of chromosome segregation	14/270	45/18866	1.21192e-15	6.09362e-14	5.13416e-14	CDC20/BUB1/AURKB/BUB1B/CCNB1/TTK/NDC80/PLK1/CENPF/ESPL1/TRIP13/MAD2L1/CDT1/PTTG1	14	geneontology_Biological_Process	0.0518519	Up
GO:0034508	GO:0034508	centromere complex assembly	15/270	56/18866	1.41049e-15	6.96975e-14	5.87234e-14	CENPA/HJURP/DLGAP5/CENPF/CENPI/CENPE/KNL1/CENPW/OIP5/CENPU/CENPN/CENPK/HELLS/CENPM/CENPH	15	geneontology_Biological_Process	0.0555556	Up
GO:0051383	GO:0051383	kinetochore organization	11/270	22/18866	2.58276e-15	1.25461e-13	1.05707e-13	CENPA/NUF2/DLGAP5/NDC80/CENPF/CENPE/CENPW/CDT1/CENPN/CENPK/CENPH	11	geneontology_Biological_Process	0.0407407	Up
GO:2001251	GO:2001251	negative regulation of chromosome organization	21/270	148/18866	2.79742e-15	1.33623e-13	1.12584e-13	CDC20/TOP2A/BUB1/AURKB/BUB1B/CCNB1/TTK/NDC80/PLK1/CENPF/ESPL1/TRIP13/MAD2L1/CDT1/BRCA1/ATAD2/MCM2/PTTG1/PIF1/HMGA1/DNMT3B	21	geneontology_Biological_Process	0.0777778	Up
GO:1901991	GO:1901991	negative regulation of mitotic cell cycle phase transition	26/270	251/18866	3.07521e-15	1.44485e-13	1.21735e-13	CDC20/BUB1/AURKB/BUB1B/CDC6/CCNB1/CDK1/TTK/NDC80/CDC25C/GTSE1/PLK1/CENPF/TRIP13/AURKA/ORC1/MAD2L1/CDT1/TICRR/E2F8/BRCA1/EZH2/CLSPN/E2F1/BLM/E2F7	26	geneontology_Biological_Process	0.0962963	Up
GO:0032392	GO:0032392	DNA geometric change	19/270	116/18866	4.03562e-15	1.8655e-13	1.57177e-13	TOP2A/RAD51/RAD54L/DSCC1/MCM4/MCM6/ERCC6L/POLQ/GINS2/BRIP1/MCM2/RFC4/BLM/RECQL4/GINS4/PIF1/MCM7/DNA2/HMGA1	19	geneontology_Biological_Process	0.0703704	Up
GO:2000816	GO:2000816	negative regulation of mitotic sister chromatid separation	13/270	39/18866	4.61441e-15	2.09919e-13	1.76866e-13	CDC20/BUB1/AURKB/BUB1B/CCNB1/TTK/NDC80/PLK1/CENPF/TRIP13/MAD2L1/CDT1/PTTG1	13	geneontology_Biological_Process	0.0481481	Up
GO:0000910	GO:0000910	cytokinesis	22/270	172/18866	5.53777e-15	2.47988e-13	2.08942e-13	CEP55/CENPA/KIF4A/KIF23/AURKB/CDC6/NUSAP1/KIF14/ANLN/PLK1/PRC1/KIF20A/ESPL1/AURKA/RACGAP1/PLK4/E2F8/KIF20B/ECT2/INCENP/STMN1/E2F7	22	geneontology_Biological_Process	0.0814815	Up
GO:1905819	GO:1905819	negative regulation of chromosome separation	13/270	40/18866	6.74966e-15	2.97608e-13	2.50749e-13	CDC20/BUB1/AURKB/BUB1B/CCNB1/TTK/NDC80/PLK1/CENPF/TRIP13/MAD2L1/CDT1/PTTG1	13	geneontology_Biological_Process	0.0481481	Up
GO:0045839	GO:0045839	negative regulation of mitotic nuclear division	14/270	52/18866	1.17503e-14	5.10246e-13	4.29906e-13	CDC20/BUB1/AURKB/BUB1B/CCNB1/TTK/NDC80/PLK1/CENPF/TRIP13/MAD2L1/CHEK1/CDT1/PTTG1	14	geneontology_Biological_Process	0.0518519	Up
GO:0065004	GO:0065004	protein-DNA complex assembly	25/270	243/18866	1.25965e-14	5.38828e-13	4.53988e-13	CENPA/HJURP/DLGAP5/CDC45/RAD51/CENPF/CENPI/ASF1B/CENPE/KNL1/CENPW/CDT1/MCM4/MCM6/OIP5/CENPU/CENPN/MCM2/CENPK/HELLS/CENPM/CENPH/MCM7/CHAF1B/H2BC11	25	geneontology_Biological_Process	0.0925926	Up
GO:0033048	GO:0033048	negative regulation of mitotic sister chromatid segregation	13/270	42/18866	1.3954e-14	5.88122e-13	4.9552e-13	CDC20/BUB1/AURKB/BUB1B/CCNB1/TTK/NDC80/PLK1/CENPF/TRIP13/MAD2L1/CDT1/PTTG1	13	geneontology_Biological_Process	0.0481481	Up
GO:0032508	GO:0032508	DNA duplex unwinding	18/270	108/18866	1.58312e-14	6.57568e-13	5.54031e-13	TOP2A/RAD51/DSCC1/MCM4/MCM6/ERCC6L/POLQ/GINS2/BRIP1/MCM2/RFC4/BLM/RECQL4/GINS4/PIF1/MCM7/DNA2/HMGA1	18	geneontology_Biological_Process	0.0666667	Up
GO:0007094	GO:0007094	mitotic spindle assembly checkpoint	12/270	34/18866	2.39699e-14	9.41066e-13	7.92892e-13	CDC20/BUB1/AURKB/BUB1B/CCNB1/TTK/NDC80/PLK1/CENPF/TRIP13/MAD2L1/CDT1	12	geneontology_Biological_Process	0.0444444	Up
GO:0031577	GO:0031577	spindle checkpoint	12/270	34/18866	2.39699e-14	9.41066e-13	7.92892e-13	CDC20/BUB1/AURKB/BUB1B/CCNB1/TTK/NDC80/PLK1/CENPF/TRIP13/MAD2L1/CDT1	12	geneontology_Biological_Process	0.0444444	Up
GO:0071173	GO:0071173	spindle assembly checkpoint	12/270	34/18866	2.39699e-14	9.41066e-13	7.92892e-13	CDC20/BUB1/AURKB/BUB1B/CCNB1/TTK/NDC80/PLK1/CENPF/TRIP13/MAD2L1/CDT1	12	geneontology_Biological_Process	0.0444444	Up
GO:0071174	GO:0071174	mitotic spindle checkpoint	12/270	34/18866	2.39699e-14	9.41066e-13	7.92892e-13	CDC20/BUB1/AURKB/BUB1B/CCNB1/TTK/NDC80/PLK1/CENPF/TRIP13/MAD2L1/CDT1	12	geneontology_Biological_Process	0.0444444	Up
GO:0045931	GO:0045931	positive regulation of mitotic cell cycle	21/270	168/18866	3.73768e-14	1.44759e-12	1.21966e-12	DLGAP5/CDCA5/AURKB/CDC6/CCNB1/UBE2C/CDK1/NUSAP1/NDC80/CDC25C/CDC45/ESPL1/AURKA/DTL/MAD2L1/CDT1/CDC25A/KIF20B/CDC7/EIF4EBP1/SPHK1	21	geneontology_Biological_Process	0.0777778	Up
GO:0051225	GO:0051225	spindle assembly	18/270	115/18866	4.93799e-14	1.88417e-12	1.5875e-12	TPX2/NEK2/MYBL2/CDC20/BIRC5/KIF4A/KIF23/AURKB/KIFC1/SPAG5/ASPM/KIF11/PLK1/PRC1/AURKA/RACGAP1/CENPW/INCENP	18	geneontology_Biological_Process	0.0666667	Up
GO:0071824	GO:0071824	protein-DNA complex subunit organization	26/270	282/18866	4.99641e-14	1.88417e-12	1.5875e-12	CENPA/HJURP/DLGAP5/CDC45/RAD51/CENPF/CENPI/ASF1B/CENPE/KNL1/CENPW/CDT1/MCM4/MCM6/OIP5/CENPU/CENPN/MCM2/CENPK/HELLS/CENPM/CENPH/MCM7/CHAF1B/HMGA1/H2BC11	26	geneontology_Biological_Process	0.0962963	Up
GO:0045841	GO:0045841	negative regulation of mitotic metaphase/anaphase transition	12/270	36/18866	5.33413e-14	1.98541e-12	1.6728e-12	CDC20/BUB1/AURKB/BUB1B/CCNB1/TTK/NDC80/PLK1/CENPF/TRIP13/MAD2L1/CDT1	12	geneontology_Biological_Process	0.0444444	Up
GO:0007080	GO:0007080	mitotic metaphase plate congression	13/270	47/18866	7.218e-14	2.65215e-12	2.23456e-12	NUF2/KIF2C/CDCA5/AURKB/KIFC1/CCNB1/CDCA8/NDC80/KIF14/CENPE/CDT1/PSRC1/KIF18A	13	geneontology_Biological_Process	0.0481481	Up
GO:1902100	GO:1902100	negative regulation of metaphase/anaphase transition of cell cycle	12/270	37/18866	7.79487e-14	2.82786e-12	2.3826e-12	CDC20/BUB1/AURKB/BUB1B/CCNB1/TTK/NDC80/PLK1/CENPF/TRIP13/MAD2L1/CDT1	12	geneontology_Biological_Process	0.0444444	Up
GO:1902749	GO:1902749	regulation of cell cycle G2/M phase transition	23/270	217/18866	7.96439e-14	2.85324e-12	2.40399e-12	TPX2/NEK2/AURKB/CDC6/CCNB1/CDK1/CDC25C/GTSE1/KIF14/PLK1/CENPF/AURKA/ORC1/DTL/HMMR/CHEK1/PLK4/CDC25A/TICRR/BRCA1/CLSPN/BLM/CDC7	23	geneontology_Biological_Process	0.0851852	Up
GO:0000281	GO:0000281	mitotic cytokinesis	15/270	72/18866	8.17536e-14	2.89266e-12	2.4372e-12	CEP55/CENPA/KIF4A/KIF23/NUSAP1/ANLN/PLK1/PRC1/KIF20A/ESPL1/RACGAP1/KIF20B/ECT2/INCENP/STMN1	15	geneontology_Biological_Process	0.0555556	Up
GO:0033260	GO:0033260	nuclear DNA replication	14/270	60/18866	1.04046e-13	3.59273e-12	3.02704e-12	CDC45/RAD51/GINS1/CDT1/MCM4/MCM6/FEN1/POLE2/DBF4/MCM2/RFC4/CDC7/MCM7/DNA2	14	geneontology_Biological_Process	0.0518519	Up
GO:0051784	GO:0051784	negative regulation of nuclear division	14/270	60/18866	1.04046e-13	3.59273e-12	3.02704e-12	CDC20/BUB1/AURKB/BUB1B/CCNB1/TTK/NDC80/PLK1/CENPF/TRIP13/MAD2L1/CHEK1/CDT1/PTTG1	14	geneontology_Biological_Process	0.0518519	Up
GO:0061982	GO:0061982	meiosis I cell cycle process	18/270	124/18866	1.90213e-13	6.4899e-12	5.46804e-12	TOP2A/CDC25C/SGO1/PLK1/RAD51/ESPL1/TRIP13/RAD54L/AURKA/CDC25A/EME1/BRIP1/SGO2/MND1/CCNE1/PTTG1/CCNE2/CKS2	18	geneontology_Biological_Process	0.0666667	Up
GO:0045132	GO:0045132	meiotic chromosome segregation	16/270	93/18866	2.82307e-13	9.51871e-12	8.01995e-12	NUF2/TOP2A/NCAPH/BUB1/BUB1B/TTK/SGO1/PLK1/ESPL1/TRIP13/EME1/BRIP1/SGO2/CCNE1/PTTG1/CCNE2	16	geneontology_Biological_Process	0.0592593	Up
GO:0051302	GO:0051302	regulation of cell division	20/270	171/18866	5.51528e-13	1.838e-11	1.5486e-11	KIF23/AURKB/CDC6/KIF18B/ASPM/KIF14/PLK1/PRC1/KIF20A/AURKA/ORC6/RACGAP1/PLK4/E2F8/KIF20B/BLM/ECT2/INCENP/E2F7/SFRP2	20	geneontology_Biological_Process	0.0740741	Up
GO:0000727	GO:0000727	double-strand break repair via break-induced replication	8/270	12/18866	7.47613e-13	2.46283e-11	2.07505e-11	CDC45/MCM4/MCM6/GINS2/MCM2/GINS4/CDC7/MCM7	8	geneontology_Biological_Process	0.0296296	Up
GO:0061640	GO:0061640	cytoskeleton-dependent cytokinesis	16/270	100/18866	9.12429e-13	2.97161e-11	2.50372e-11	CEP55/CENPA/KIF4A/KIF23/AURKB/NUSAP1/ANLN/PLK1/PRC1/KIF20A/ESPL1/RACGAP1/KIF20B/ECT2/INCENP/STMN1	16	geneontology_Biological_Process	0.0592593	Up
GO:0010389	GO:0010389	regulation of G2/M transition of mitotic cell cycle	21/270	200/18866	1.20138e-12	3.86871e-11	3.25956e-11	TPX2/NEK2/AURKB/CDC6/CCNB1/CDK1/CDC25C/KIF14/PLK1/CENPF/AURKA/ORC1/DTL/HMMR/PLK4/CDC25A/TICRR/BRCA1/CLSPN/BLM/CDC7	21	geneontology_Biological_Process	0.0777778	Up
GO:0000079	GO:0000079	regulation of cyclin-dependent protein serine/threonine kinase activity	16/270	102/18866	1.25347e-12	3.99161e-11	3.36312e-11	CCNB2/CCNA2/CDC6/CCNB1/CDC25C/CDKN3/PLK1/PKMYT1/CDC25A/BLM/CCNE1/PSRC1/CCNF/CKS1B/CCNE2/CKS2	16	geneontology_Biological_Process	0.0592593	Up
GO:0031055	GO:0031055	chromatin remodeling at centromere	12/270	47/18866	1.93639e-12	6.09856e-11	5.13832e-11	CENPA/HJURP/CENPI/KNL1/CENPW/OIP5/CENPU/CENPN/CENPK/HELLS/CENPM/CENPH	12	geneontology_Biological_Process	0.0444444	Up
GO:0010639	GO:0010639	negative regulation of organelle organization	29/270	416/18866	2.06038e-12	6.41854e-11	5.40792e-11	TPX2/NEK2/CDC20/TOP2A/BUB1/AURKB/BUB1B/CCNB1/TTK/NDC80/PLK1/CENPF/ESPL1/TRIP13/MAD2L1/CHEK1/CDT1/BRCA1/ATAD2/MCM2/PTTG1/CCNF/PIF1/HMGA1/STMN1/DNMT3B/PFN2/GCLC/VIL1	29	geneontology_Biological_Process	0.107407	Up
GO:1904029	GO:1904029	regulation of cyclin-dependent protein kinase activity	16/270	106/18866	2.31563e-12	7.13612e-11	6.01251e-11	CCNB2/CCNA2/CDC6/CCNB1/CDC25C/CDKN3/PLK1/PKMYT1/CDC25A/BLM/CCNE1/PSRC1/CCNF/CKS1B/CCNE2/CKS2	16	geneontology_Biological_Process	0.0592593	Up
GO:0032465	GO:0032465	regulation of cytokinesis	15/270	90/18866	2.5753e-12	7.85194e-11	6.61562e-11	KIF23/AURKB/CDC6/KIF14/PLK1/PRC1/KIF20A/AURKA/RACGAP1/PLK4/E2F8/KIF20B/ECT2/INCENP/E2F7	15	geneontology_Biological_Process	0.0555556	Up
GO:0000077	GO:0000077	DNA damage checkpoint	18/270	151/18866	5.94923e-12	1.79479e-10	1.51219e-10	CCNB1/CDK1/CDC25C/GTSE1/PLK1/AURKA/DTL/CHEK1/EME1/TICRR/E2F8/BRCA1/BRIP1/CLSPN/E2F1/BLM/WDR76/E2F7	18	geneontology_Biological_Process	0.0666667	Up
GO:0090307	GO:0090307	mitotic spindle assembly	13/270	65/18866	6.70026e-12	2.00031e-10	1.68535e-10	TPX2/NEK2/MYBL2/CDC20/BIRC5/KIF4A/KIF23/AURKB/KIFC1/KIF11/PLK1/PRC1/RACGAP1	13	geneontology_Biological_Process	0.0481481	Up
GO:0006336	GO:0006336	DNA replication-independent nucleosome assembly	12/270	53/18866	9.16148e-12	2.70689e-10	2.28068e-10	CENPA/HJURP/CENPI/ASF1B/KNL1/CENPW/OIP5/CENPU/CENPN/CENPK/CENPM/CENPH	12	geneontology_Biological_Process	0.0444444	Up
GO:0034724	GO:0034724	DNA replication-independent nucleosome organization	12/270	54/18866	1.16304e-11	3.40131e-10	2.86576e-10	CENPA/HJURP/CENPI/ASF1B/KNL1/CENPW/OIP5/CENPU/CENPN/CENPK/CENPM/CENPH	12	geneontology_Biological_Process	0.0444444	Up
GO:0007127	GO:0007127	meiosis I	16/270	119/18866	1.43116e-11	4.14315e-10	3.49079e-10	TOP2A/SGO1/PLK1/RAD51/ESPL1/TRIP13/RAD54L/AURKA/EME1/BRIP1/SGO2/MND1/CCNE1/PTTG1/CCNE2/CKS2	16	geneontology_Biological_Process	0.0592593	Up
GO:0034080	GO:0034080	CENP-A containing nucleosome assembly	11/270	43/18866	1.6143e-11	4.58077e-10	3.85951e-10	CENPA/HJURP/CENPI/KNL1/CENPW/OIP5/CENPU/CENPN/CENPK/CENPM/CENPH	11	geneontology_Biological_Process	0.0407407	Up
GO:0061641	GO:0061641	CENP-A containing chromatin organization	11/270	43/18866	1.6143e-11	4.58077e-10	3.85951e-10	CENPA/HJURP/CENPI/KNL1/CENPW/OIP5/CENPU/CENPN/CENPK/CENPM/CENPH	11	geneontology_Biological_Process	0.0407407	Up
GO:0006268	GO:0006268	DNA unwinding involved in DNA replication	8/270	16/18866	1.84959e-11	5.197e-10	4.37871e-10	RAD51/MCM4/MCM6/MCM2/BLM/RECQL4/MCM7/HMGA1	8	geneontology_Biological_Process	0.0296296	Up
GO:0051656	GO:0051656	establishment of organelle localization	28/270	432/18866	2.84413e-11	7.91386e-10	6.66779e-10	CENPA/NUF2/KIF2C/DLGAP5/CDCA5/KIF23/AURKB/KIFC1/CCNB1/NUSAP1/CDCA8/NDC80/SPAG5/KIF14/PLK1/CENPF/ESPL1/CENPE/MAD2L1/CDT1/SAPCD2/FAM83D/PSRC1/KIF18A/INCENP/KIF3C/KIF1A/UCHL1	28	geneontology_Biological_Process	0.103704	Up
GO:0007098	GO:0007098	centrosome cycle	16/270	125/18866	3.07061e-11	8.46191e-10	7.12954e-10	NEK2/CDK1/NDC80/KIF11/SGO1/PLK1/AURKA/CHEK1/PLK4/PCLAF/POC1A/XRCC2/STIL/BRCA1/CCNF/WDR62	16	geneontology_Biological_Process	0.0592593	Up
GO:0000076	GO:0000076	DNA replication checkpoint	8/270	17/18866	3.45057e-11	9.32956e-10	7.86058e-10	CDC6/CDC45/ORC1/CDT1/TICRR/CLSPN/TIMELESS/DNA2	8	geneontology_Biological_Process	0.0296296	Up
GO:0051382	GO:0051382	kinetochore assembly	8/270	17/18866	3.45057e-11	9.32956e-10	7.86058e-10	CENPA/DLGAP5/CENPF/CENPE/CENPW/CENPN/CENPK/CENPH	8	geneontology_Biological_Process	0.0296296	Up
GO:0044774	GO:0044774	mitotic DNA integrity checkpoint	15/270	108/18866	3.91396e-11	1.04836e-09	8.83288e-10	TOP2A/CDC6/CCNB1/CDK1/CDC25C/GTSE1/AURKA/ORC1/EME1/TICRR/E2F8/CLSPN/E2F1/BLM/E2F7	15	geneontology_Biological_Process	0.0555556	Up
GO:1901989	GO:1901989	positive regulation of cell cycle phase transition	15/270	110/18866	5.12275e-11	1.35943e-09	1.14538e-09	DLGAP5/CDCA5/CDC6/CCNB1/UBE2C/CDK1/CDC25C/CDC45/ESPL1/DTL/CDT1/CDC25A/FAM83D/EZH2/CDC7	15	geneontology_Biological_Process	0.0555556	Up
GO:0006275	GO:0006275	regulation of DNA replication	15/270	112/18866	6.66684e-11	1.75295e-09	1.47694e-09	CCNA2/CDC6/CDK1/DSCC1/CDT1/TICRR/E2F8/DBF4/ESCO2/RFC4/BLM/CDC7/TIMELESS/DNA2/E2F7	15	geneontology_Biological_Process	0.0555556	Up
GO:0007062	GO:0007062	sister chromatid cohesion	12/270	63/18866	8.07107e-11	2.10288e-09	1.77177e-09	CDC20/CDCA5/BUB1/BUB1B/SGO1/PLK1/ESPL1/DSCC1/FEN1/HASPIN/ESCO2/SGO2	12	geneontology_Biological_Process	0.0444444	Up
GO:0031023	GO:0031023	microtubule organizing center organization	16/270	136/18866	1.11934e-10	2.89013e-09	2.43507e-09	NEK2/CDK1/NDC80/KIF11/SGO1/PLK1/AURKA/CHEK1/PLK4/PCLAF/POC1A/XRCC2/STIL/BRCA1/CCNF/WDR62	16	geneontology_Biological_Process	0.0592593	Up
GO:0070507	GO:0070507	regulation of microtubule cytoskeleton organization	18/270	190/18866	2.82682e-10	7.23363e-09	6.09466e-09	TPX2/NEK2/SKA3/SPAG5/SKA1/KIF11/PLK1/AURKA/CHEK1/PLK4/POC1A/STIL/TACC3/BRCA1/PSRC1/KIF18A/CCNF/STMN1	18	geneontology_Biological_Process	0.0666667	Up
GO:0072331	GO:0072331	signal transduction by p53 class mediator	21/270	267/18866	2.92141e-10	7.40954e-09	6.24287e-09	TPX2/AURKB/CCNB1/EXO1/CDK1/CDC25C/GTSE1/FOXM1/AURKA/CHEK1/E2F8/BRCA1/BRIP1/E2F1/RFC4/BLM/E2F2/DNA2/RMI2/E2F7/PMAIP1	21	geneontology_Biological_Process	0.0777778	Up
GO:0071459	GO:0071459	protein localization to chromosome, centromeric region	8/270	22/18866	4.26572e-10	1.07242e-08	9.03562e-09	CENPA/AURKB/CDK1/TTK/NDC80/KNL1/CDT1/HASPIN	8	geneontology_Biological_Process	0.0296296	Up
GO:0072401	GO:0072401	signal transduction involved in DNA integrity checkpoint	12/270	73/18866	4.89825e-10	1.21021e-08	1.01965e-08	CCNB1/CDK1/CDC25C/GTSE1/PLK1/AURKA/DTL/CHEK1/E2F8/BRCA1/E2F1/E2F7	12	geneontology_Biological_Process	0.0444444	Up
GO:0072422	GO:0072422	signal transduction involved in DNA damage checkpoint	12/270	73/18866	4.89825e-10	1.21021e-08	1.01965e-08	CCNB1/CDK1/CDC25C/GTSE1/PLK1/AURKA/DTL/CHEK1/E2F8/BRCA1/E2F1/E2F7	12	geneontology_Biological_Process	0.0444444	Up
GO:0072395	GO:0072395	signal transduction involved in cell cycle checkpoint	12/270	74/18866	5.77259e-10	1.41404e-08	1.19139e-08	CCNB1/CDK1/CDC25C/GTSE1/PLK1/AURKA/DTL/CHEK1/E2F8/BRCA1/E2F1/E2F7	12	geneontology_Biological_Process	0.0444444	Up
GO:0043486	GO:0043486	histone exchange	11/270	59/18866	6.41541e-10	1.55818e-08	1.31284e-08	CENPA/HJURP/CENPI/KNL1/CENPW/OIP5/CENPU/CENPN/CENPK/CENPM/CENPH	11	geneontology_Biological_Process	0.0407407	Up
GO:1901992	GO:1901992	positive regulation of mitotic cell cycle phase transition	13/270	94/18866	8.49859e-10	2.0468e-08	1.72453e-08	DLGAP5/CDCA5/CDC6/CCNB1/UBE2C/CDK1/CDC25C/CDC45/ESPL1/DTL/CDT1/CDC25A/CDC7	13	geneontology_Biological_Process	0.0481481	Up
GO:0000083	GO:0000083	regulation of transcription involved in G1/S transition of mitotic cell cycle	9/270	35/18866	1.12438e-09	2.6854e-08	2.26257e-08	CDC6/RRM2/CDC45/ORC1/CDT1/TYMS/E2F1/CCNE1/E2F7	9	geneontology_Biological_Process	0.0333333	Up
GO:0006334	GO:0006334	nucleosome assembly	15/270	145/18866	2.65332e-09	6.28463e-08	5.29509e-08	CENPA/HJURP/CENPI/ASF1B/KNL1/CENPW/OIP5/CENPU/CENPN/MCM2/CENPK/CENPM/CENPH/CHAF1B/H2BC11	15	geneontology_Biological_Process	0.0555556	Up
GO:0090329	GO:0090329	regulation of DNA-dependent DNA replication	10/270	52/18866	2.84465e-09	6.68261e-08	5.6304e-08	DSCC1/CDT1/TICRR/E2F8/DBF4/RFC4/BLM/CDC7/TIMELESS/E2F7	10	geneontology_Biological_Process	0.037037	Up
GO:0034502	GO:0034502	protein localization to chromosome	12/270	85/18866	3.01025e-09	7.01412e-08	5.90972e-08	CENPA/CDCA5/AURKB/CDK1/TTK/NDC80/PLK1/KNL1/CDT1/HASPIN/ESCO2/EZH2	12	geneontology_Biological_Process	0.0444444	Up
GO:0034501	GO:0034501	protein localization to kinetochore	7/270	18/18866	3.16494e-09	7.31509e-08	6.1633e-08	AURKB/CDK1/TTK/NDC80/KNL1/CDT1/HASPIN	7	geneontology_Biological_Process	0.0259259	Up
GO:0031497	GO:0031497	chromatin assembly	17/270	195/18866	3.21559e-09	7.3727e-08	6.21184e-08	CENPA/HJURP/CENPI/ASF1B/KNL1/CENPW/OIP5/CENPU/CENPN/MCM2/CENPK/HELLS/CENPM/CENPH/CHAF1B/HMGA1/H2BC11	17	geneontology_Biological_Process	0.062963	Up
GO:0070192	GO:0070192	chromosome organization involved in meiotic cell cycle	11/270	70/18866	4.31619e-09	9.81762e-08	8.2718e-08	NCAPH/BUB1/BUB1B/SGO1/RAD51/TRIP13/BRIP1/SGO2/CCNE1/CCNE2/INCENP	11	geneontology_Biological_Process	0.0407407	Up
GO:0006271	GO:0006271	DNA strand elongation involved in DNA replication	7/270	19/18866	4.9501e-09	1.11709e-07	9.41197e-08	GINS1/MCM4/GINS2/RFC4/GINS4/MCM7/DNA2	7	geneontology_Biological_Process	0.0259259	Up
GO:0051255	GO:0051255	spindle midzone assembly	6/270	12/18866	6.98861e-09	1.56479e-07	1.31841e-07	KIF4A/KIF23/AURKB/PRC1/RACGAP1/INCENP	6	geneontology_Biological_Process	0.0222222	Up
GO:0042770	GO:0042770	signal transduction in response to DNA damage	14/270	133/18866	7.2412e-09	1.60878e-07	1.35547e-07	CCNB1/CDK1/CDC25C/GTSE1/FOXM1/PLK1/AURKA/DTL/CHEK1/E2F8/BRCA1/E2F1/E2F7/PMAIP1	14	geneontology_Biological_Process	0.0518519	Up
GO:0034728	GO:0034728	nucleosome organization	16/270	183/18866	9.04669e-09	1.99445e-07	1.68041e-07	CENPA/HJURP/CENPI/ASF1B/KNL1/CENPW/OIP5/CENPU/CENPN/MCM2/CENPK/CENPM/CENPH/CHAF1B/HMGA1/H2BC11	16	geneontology_Biological_Process	0.0592593	Up
GO:0032886	GO:0032886	regulation of microtubule-based process	18/270	240/18866	1.19493e-08	2.61424e-07	2.20262e-07	TPX2/NEK2/SKA3/SPAG5/SKA1/KIF11/PLK1/AURKA/CHEK1/PLK4/POC1A/STIL/TACC3/BRCA1/PSRC1/KIF18A/CCNF/STMN1	18	geneontology_Biological_Process	0.0666667	Up
GO:0051988	GO:0051988	regulation of attachment of spindle microtubules to kinetochore	6/270	13/18866	1.28233e-08	2.78422e-07	2.34583e-07	NEK2/AURKB/CCNB1/SPAG5/RACGAP1/ECT2	6	geneontology_Biological_Process	0.0222222	Up
GO:0030261	GO:0030261	chromosome condensation	9/270	47/18866	1.86764e-08	4.02455e-07	3.39087e-07	TOP2A/CDCA5/NCAPH/NCAPG/CCNB1/CDK1/NUSAP1/NCAPG2/INCENP	9	geneontology_Biological_Process	0.0333333	Up
GO:0006333	GO:0006333	chromatin assembly or disassembly	17/270	220/18866	1.97509e-08	4.22433e-07	3.5592e-07	CENPA/HJURP/CENPI/ASF1B/KNL1/CENPW/OIP5/CENPU/CENPN/MCM2/CENPK/HELLS/CENPM/CENPH/CHAF1B/HMGA1/H2BC11	17	geneontology_Biological_Process	0.062963	Up
GO:0044773	GO:0044773	mitotic DNA damage checkpoint	12/270	101/18866	2.22665e-08	4.7271e-07	3.9828e-07	CCNB1/CDK1/CDC25C/GTSE1/AURKA/EME1/TICRR/E2F8/CLSPN/E2F1/BLM/E2F7	12	geneontology_Biological_Process	0.0444444	Up
GO:0031145	GO:0031145	anaphase-promoting complex-dependent catabolic process	11/270	83/18866	2.73213e-08	5.75755e-07	4.851e-07	CDC20/AURKB/BUB1B/CCNB1/UBE2C/CDK1/PLK1/AURKA/MAD2L1/UBE2S/PTTG1	11	geneontology_Biological_Process	0.0407407	Up
GO:0031572	GO:0031572	G2 DNA damage checkpoint	8/270	36/18866	3.39351e-08	7.09912e-07	5.98134e-07	CDK1/PLK1/DTL/CHEK1/TICRR/BRCA1/CLSPN/BLM	8	geneontology_Biological_Process	0.0296296	Up
GO:0051315	GO:0051315	attachment of mitotic spindle microtubules to kinetochore	6/270	15/18866	3.65106e-08	7.58257e-07	6.38866e-07	NUF2/KIF2C/AURKB/NDC80/CENPE/CDT1	6	geneontology_Biological_Process	0.0222222	Up
GO:1902750	GO:1902750	negative regulation of cell cycle G2/M phase transition	12/270	108/18866	4.76676e-08	9.82844e-07	8.28092e-07	AURKB/CDC6/CDK1/PLK1/AURKA/ORC1/DTL/CHEK1/TICRR/BRCA1/CLSPN/BLM	12	geneontology_Biological_Process	0.0444444	Up
GO:1902969	GO:1902969	mitotic DNA replication	6/270	16/18866	5.77174e-08	1.18156e-06	9.95517e-07	CDC45/RAD51/GINS1/MCM4/MCM6/MCM2	6	geneontology_Biological_Process	0.0222222	Up
GO:0022616	GO:0022616	DNA strand elongation	7/270	26/18866	5.9312e-08	1.20559e-06	1.01576e-06	GINS1/MCM4/GINS2/RFC4/GINS4/MCM7/DNA2	7	geneontology_Biological_Process	0.0259259	Up
GO:0043044	GO:0043044	ATP-dependent chromatin remodeling	11/270	90/18866	6.4462e-08	1.30104e-06	1.09619e-06	CENPA/HJURP/CENPI/KNL1/CENPW/OIP5/CENPU/CENPN/CENPK/CENPM/CENPH	11	geneontology_Biological_Process	0.0407407	Up
GO:0032506	GO:0032506	cytokinetic process	8/270	39/18866	6.64785e-08	1.33236e-06	1.12258e-06	CEP55/KIF23/AURKB/ANLN/KIF20A/RACGAP1/KIF20B/ECT2	8	geneontology_Biological_Process	0.0296296	Up
GO:0016572	GO:0016572	histone phosphorylation	8/270	40/18866	8.20756e-08	1.63353e-06	1.37633e-06	AURKB/CCNA2/CCNB1/CDK1/AURKA/CHEK1/HASPIN/INCENP	8	geneontology_Biological_Process	0.0296296	Up
GO:0045840	GO:0045840	positive regulation of mitotic nuclear division	9/270	57/18866	1.08828e-07	2.15103e-06	1.81234e-06	DLGAP5/CDCA5/AURKB/UBE2C/NUSAP1/ESPL1/AURKA/CDT1/SPHK1	9	geneontology_Biological_Process	0.0333333	Up
GO:0051782	GO:0051782	negative regulation of cell division	6/270	18/18866	1.30615e-07	2.56399e-06	2.16028e-06	AURKB/ASPM/ORC6/E2F8/BLM/E2F7	6	geneontology_Biological_Process	0.0222222	Up
GO:0051231	GO:0051231	spindle elongation	5/270	10/18866	1.37504e-07	2.68086e-06	2.25875e-06	KIF4A/KIF23/AURKB/PRC1/RACGAP1	5	geneontology_Biological_Process	0.0185185	Up
GO:0046605	GO:0046605	regulation of centrosome cycle	9/270	59/18866	1.48255e-07	2.87095e-06	2.41891e-06	NEK2/KIF11/AURKA/CHEK1/PLK4/POC1A/STIL/BRCA1/CCNF	9	geneontology_Biological_Process	0.0333333	Up
GO:0071897	GO:0071897	DNA biosynthetic process	15/270	196/18866	1.55472e-07	2.99049e-06	2.51963e-06	NEK2/AURKB/CENPF/DSCC1/DTL/PCLAF/HROB/TK1/POLQ/POLE2/TYMS/RFC4/PIF1/SPHK1/GREM1	15	geneontology_Biological_Process	0.0555556	Up
GO:0045143	GO:0045143	homologous chromosome segregation	9/270	62/18866	2.30555e-07	4.40514e-06	3.71153e-06	SGO1/PLK1/ESPL1/TRIP13/BRIP1/SGO2/CCNE1/PTTG1/CCNE2	9	geneontology_Biological_Process	0.0333333	Up
GO:0044818	GO:0044818	mitotic G2/M transition checkpoint	7/270	32/18866	2.82006e-07	5.35251e-06	4.50974e-06	CDC6/CDK1/ORC1/TICRR/BRCA1/CLSPN/BLM	7	geneontology_Biological_Process	0.0259259	Up
GO:0051052	GO:0051052	regulation of DNA metabolic process	20/270	365/18866	3.34006e-07	6.29777e-06	5.30616e-06	NEK2/AURKB/KPNA2/FOXM1/RAD51/DSCC1/RAD51AP1/CHEK1/AUNIP/CDT1/TICRR/POLQ/PARPBP/BRCA1/RFC4/BLM/PIF1/TIMELESS/RMI2/GREM1	20	geneontology_Biological_Process	0.0740741	Up
GO:0051984	GO:0051984	positive regulation of chromosome segregation	7/270	33/18866	3.5358e-07	6.62327e-06	5.58041e-06	DLGAP5/AURKB/CDC6/CCNB1/ESPL1/CDT1/FEN1	7	geneontology_Biological_Process	0.0259259	Up
GO:0030330	GO:0030330	DNA damage response, signal transduction by p53 class mediator	11/270	107/18866	3.87389e-07	7.20947e-06	6.07431e-06	CCNB1/CDK1/CDC25C/GTSE1/FOXM1/AURKA/E2F8/BRCA1/E2F1/E2F7/PMAIP1	11	geneontology_Biological_Process	0.0407407	Up
GO:2000105	GO:2000105	positive regulation of DNA-dependent DNA replication	5/270	12/18866	4.22112e-07	7.80498e-06	6.57605e-06	CDT1/E2F8/DBF4/CDC7/E2F7	5	geneontology_Biological_Process	0.0185185	Up
GO:0051653	GO:0051653	spindle localization	8/270	50/18866	5.06288e-07	9.30142e-06	7.83687e-06	CENPA/NUSAP1/NDC80/ASPM/PLK1/ESPL1/MAD2L1/SAPCD2	8	geneontology_Biological_Process	0.0296296	Up
GO:0040001	GO:0040001	establishment of mitotic spindle localization	7/270	35/18866	5.43116e-07	9.91447e-06	8.3534e-06	CENPA/NUSAP1/NDC80/PLK1/ESPL1/MAD2L1/SAPCD2	7	geneontology_Biological_Process	0.0259259	Up
GO:0000723	GO:0000723	telomere maintenance	13/270	161/18866	5.7434e-07	1.04181e-05	8.77772e-06	NEK2/AURKB/EXO1/RAD51/FEN1/POLE2/RFC4/BLM/CCNE1/RECQL4/PIF1/CCNE2/DNA2	13	geneontology_Biological_Process	0.0481481	Up
GO:0051785	GO:0051785	positive regulation of nuclear division	9/270	71/18866	7.56517e-07	1.36363e-05	1.14892e-05	DLGAP5/CDCA5/AURKB/UBE2C/NUSAP1/ESPL1/AURKA/CDT1/SPHK1	9	geneontology_Biological_Process	0.0333333	Up
GO:0006977	GO:0006977	DNA damage response, signal transduction by p53 class mediator resulting in cell cycle arrest	8/270	56/18866	1.2438e-06	2.22795e-05	1.87715e-05	CCNB1/CDK1/CDC25C/GTSE1/AURKA/E2F8/E2F1/E2F7	8	geneontology_Biological_Process	0.0296296	Up
GO:0032200	GO:0032200	telomere organization	13/270	174/18866	1.38831e-06	2.47137e-05	2.08225e-05	NEK2/AURKB/EXO1/RAD51/FEN1/POLE2/RFC4/BLM/CCNE1/RECQL4/PIF1/CCNE2/DNA2	13	geneontology_Biological_Process	0.0481481	Up
GO:0032467	GO:0032467	positive regulation of cytokinesis	7/270	40/18866	1.41653e-06	2.4823e-05	2.09145e-05	KIF23/AURKB/CDC6/KIF14/RACGAP1/KIF20B/ECT2	7	geneontology_Biological_Process	0.0259259	Up
GO:0045740	GO:0045740	positive regulation of DNA replication	7/270	40/18866	1.41653e-06	2.4823e-05	2.09145e-05	CDK1/CDT1/E2F8/DBF4/CDC7/DNA2/E2F7	7	geneontology_Biological_Process	0.0259259	Up
GO:0072431	GO:0072431	signal transduction involved in mitotic G1 DNA damage checkpoint	8/270	57/18866	1.4291e-06	2.4823e-05	2.09145e-05	CCNB1/CDK1/CDC25C/GTSE1/AURKA/E2F8/E2F1/E2F7	8	geneontology_Biological_Process	0.0296296	Up
GO:1902400	GO:1902400	intracellular signal transduction involved in G1 DNA damage checkpoint	8/270	57/18866	1.4291e-06	2.4823e-05	2.09145e-05	CCNB1/CDK1/CDC25C/GTSE1/AURKA/E2F8/E2F1/E2F7	8	geneontology_Biological_Process	0.0296296	Up
GO:0007050	GO:0007050	cell cycle arrest	15/270	234/18866	1.49761e-06	2.58564e-05	2.17852e-05	CCNB1/CDK1/PRR11/CDC25C/GTSE1/CDKN3/FOXM1/AURKA/E2F8/BRCA1/E2F1/DDIAS/KIF20B/E2F7/CXCL8	15	geneontology_Biological_Process	0.0555556	Up
GO:0019886	GO:0019886	antigen processing and presentation of exogenous peptide antigen via MHC class II	10/270	99/18866	1.5523e-06	2.664e-05	2.24454e-05	KIF2C/KIF4A/KIF23/KIF11/KIF15/CENPE/RACGAP1/KIF18A/CTSV/KIF3C	10	geneontology_Biological_Process	0.037037	Up
GO:0070317	GO:0070317	negative regulation of G0 to G1 transition	7/270	41/18866	1.68743e-06	2.87868e-05	2.42542e-05	RRM2/RAD51/CHEK1/BRCA1/EZH2/E2F1/CDC7	7	geneontology_Biological_Process	0.0259259	Up
GO:0010971	GO:0010971	positive regulation of G2/M transition of mitotic cell cycle	6/270	27/18866	1.869e-06	3.11759e-05	2.62671e-05	CCNB1/CDK1/CDC25C/DTL/CDC25A/CDC7	6	geneontology_Biological_Process	0.0222222	Up
GO:0072413	GO:0072413	signal transduction involved in mitotic cell cycle checkpoint	8/270	59/18866	1.87099e-06	3.11759e-05	2.62671e-05	CCNB1/CDK1/CDC25C/GTSE1/AURKA/E2F8/E2F1/E2F7	8	geneontology_Biological_Process	0.0296296	Up
GO:1902402	GO:1902402	signal transduction involved in mitotic DNA damage checkpoint	8/270	59/18866	1.87099e-06	3.11759e-05	2.62671e-05	CCNB1/CDK1/CDC25C/GTSE1/AURKA/E2F8/E2F1/E2F7	8	geneontology_Biological_Process	0.0296296	Up
GO:1902403	GO:1902403	signal transduction involved in mitotic DNA integrity checkpoint	8/270	59/18866	1.87099e-06	3.11759e-05	2.62671e-05	CCNB1/CDK1/CDC25C/GTSE1/AURKA/E2F8/E2F1/E2F7	8	geneontology_Biological_Process	0.0296296	Up
GO:0002495	GO:0002495	antigen processing and presentation of peptide antigen via MHC class II	10/270	103/18866	2.23563e-06	3.70365e-05	3.12049e-05	KIF2C/KIF4A/KIF23/KIF11/KIF15/CENPE/RACGAP1/KIF18A/CTSV/KIF3C	10	geneontology_Biological_Process	0.037037	Up
GO:0071158	GO:0071158	positive regulation of cell cycle arrest	9/270	81/18866	2.33965e-06	3.8537e-05	3.24692e-05	CCNB1/CDK1/CDC25C/GTSE1/AURKA/E2F8/BRCA1/E2F1/E2F7	9	geneontology_Biological_Process	0.0333333	Up
GO:0002504	GO:0002504	antigen processing and presentation of peptide or polysaccharide antigen via MHC class II	10/270	104/18866	2.44265e-06	4.00036e-05	3.37049e-05	KIF2C/KIF4A/KIF23/KIF11/KIF15/CENPE/RACGAP1/KIF18A/CTSV/KIF3C	10	geneontology_Biological_Process	0.037037	Up
GO:0071156	GO:0071156	regulation of cell cycle arrest	10/270	106/18866	2.9072e-06	4.73412e-05	3.98871e-05	CCNB1/CDK1/CDC25C/GTSE1/FOXM1/AURKA/E2F8/BRCA1/E2F1/E2F7	10	geneontology_Biological_Process	0.037037	Up
GO:0031571	GO:0031571	mitotic G1 DNA damage checkpoint	8/270	63/18866	3.11026e-06	5.03616e-05	4.24319e-05	CCNB1/CDK1/CDC25C/GTSE1/AURKA/E2F8/E2F1/E2F7	8	geneontology_Biological_Process	0.0296296	Up
GO:0051293	GO:0051293	establishment of spindle localization	7/270	45/18866	3.24373e-06	5.1936e-05	4.37585e-05	CENPA/NUSAP1/NDC80/PLK1/ESPL1/MAD2L1/SAPCD2	7	geneontology_Biological_Process	0.0259259	Up
GO:0070316	GO:0070316	regulation of G0 to G1 transition	7/270	45/18866	3.24373e-06	5.1936e-05	4.37585e-05	RRM2/RAD51/CHEK1/BRCA1/EZH2/E2F1/CDC7	7	geneontology_Biological_Process	0.0259259	Up
GO:0044783	GO:0044783	G1 DNA damage checkpoint	8/270	64/18866	3.51097e-06	5.53204e-05	4.661e-05	CCNB1/CDK1/CDC25C/GTSE1/AURKA/E2F8/E2F1/E2F7	8	geneontology_Biological_Process	0.0296296	Up
GO:0044819	GO:0044819	mitotic G1/S transition checkpoint	8/270	64/18866	3.51097e-06	5.53204e-05	4.661e-05	CCNB1/CDK1/CDC25C/GTSE1/AURKA/E2F8/E2F1/E2F7	8	geneontology_Biological_Process	0.0296296	Up
GO:2000779	GO:2000779	regulation of double-strand break repair	9/270	85/18866	3.51302e-06	5.53204e-05	4.661e-05	FOXM1/RAD51/RAD51AP1/CHEK1/AUNIP/POLQ/PARPBP/TIMELESS/RMI2	9	geneontology_Biological_Process	0.0333333	Up
GO:1902751	GO:1902751	positive regulation of cell cycle G2/M phase transition	6/270	30/18866	3.61636e-06	5.66365e-05	4.77189e-05	CCNB1/CDK1/CDC25C/DTL/CDC25A/CDC7	6	geneontology_Biological_Process	0.0222222	Up
GO:0045023	GO:0045023	G0 to G1 transition	7/270	46/18866	3.77954e-06	5.88704e-05	4.9601e-05	RRM2/RAD51/CHEK1/BRCA1/EZH2/E2F1/CDC7	7	geneontology_Biological_Process	0.0259259	Up
GO:0006890	GO:0006890	retrograde vesicle-mediated transport, Golgi to endoplasmic reticulum	9/270	87/18866	4.26875e-06	6.6131e-05	5.57184e-05	KIF2C/KIF4A/KIF23/KIF11/KIF15/CENPE/RACGAP1/KIF18A/KIF3C	9	geneontology_Biological_Process	0.0333333	Up
GO:0010569	GO:0010569	regulation of double-strand break repair via homologous recombination	7/270	47/18866	4.3871e-06	6.75991e-05	5.69553e-05	RAD51/RAD51AP1/CHEK1/POLQ/PARPBP/TIMELESS/RMI2	7	geneontology_Biological_Process	0.0259259	Up
GO:0007143	GO:0007143	female meiotic nuclear division	6/270	31/18866	4.43076e-06	6.79067e-05	5.72145e-05	TOP2A/NCAPH/TTK/PLK1/TRIP13/AURKA	6	geneontology_Biological_Process	0.0222222	Up
GO:2001020	GO:2001020	regulation of response to DNA damage stimulus	14/270	226/18866	4.99938e-06	7.62139e-05	6.42137e-05	FOXM1/RAD51/RAD51AP1/CHEK1/AUNIP/POLQ/PARPBP/BRCA1/DDIAS/WDR76/TIMELESS/RMI2/PMAIP1/SFRP2	14	geneontology_Biological_Process	0.0518519	Up
GO:0007292	GO:0007292	female gamete generation	11/270	142/18866	6.41197e-06	9.72312e-05	8.19218e-05	TOP2A/NCAPH/CCNB1/TTK/ASPM/PLK1/TRIP13/AURKA/HROB/YBX2/FOSL1	11	geneontology_Biological_Process	0.0407407	Up
GO:0010212	GO:0010212	response to ionizing radiation	11/270	144/18866	7.33388e-06	0.000110626	9.32074e-05	RAD51/RAD54L/RAD51AP1/XRCC2/TICRR/BRCA1/BLM/ECT2/DNMT3B/CXCL10/SFRP2	11	geneontology_Biological_Process	0.0407407	Up
GO:0033314	GO:0033314	mitotic DNA replication checkpoint	4/270	10/18866	8.05132e-06	0.000120812	0.00010179	CDC6/ORC1/TICRR/CLSPN	4	geneontology_Biological_Process	0.0148148	Up
GO:1902806	GO:1902806	regulation of cell cycle G1/S phase transition	13/270	206/18866	8.93498e-06	0.000133373	0.000112373	CDC6/CCNB1/CDK1/CDC25C/GTSE1/KIF14/CDC45/AURKA/FAM83D/E2F8/EZH2/E2F1/E2F7	13	geneontology_Biological_Process	0.0481481	Up
GO:0010972	GO:0010972	negative regulation of G2/M transition of mitotic cell cycle	9/270	96/18866	9.64744e-06	0.000143262	0.000120705	AURKB/CDC6/CDK1/AURKA/ORC1/TICRR/BRCA1/CLSPN/BLM	9	geneontology_Biological_Process	0.0333333	Up
GO:1901796	GO:1901796	regulation of signal transduction by p53 class mediator	12/270	180/18866	1.14149e-05	0.000168635	0.000142083	TPX2/AURKB/EXO1/AURKA/CHEK1/BRCA1/BRIP1/RFC4/BLM/DNA2/RMI2/PMAIP1	12	geneontology_Biological_Process	0.0444444	Up
GO:0007131	GO:0007131	reciprocal meiotic recombination	7/270	55/18866	1.28401e-05	0.000188716	0.000159002	TOP2A/RAD51/TRIP13/RAD54L/EME1/BRIP1/MND1	7	geneontology_Biological_Process	0.0259259	Up
GO:0035825	GO:0035825	homologous recombination	7/270	56/18866	1.44967e-05	0.000211977	0.000178601	TOP2A/RAD51/TRIP13/RAD54L/EME1/BRIP1/MND1	7	geneontology_Biological_Process	0.0259259	Up
GO:2000045	GO:2000045	regulation of G1/S transition of mitotic cell cycle	12/270	185/18866	1.50433e-05	0.000218853	0.000184394	CDC6/CCNB1/CDK1/CDC25C/GTSE1/KIF14/CDC45/AURKA/E2F8/EZH2/E2F1/E2F7	12	geneontology_Biological_Process	0.0444444	Up
GO:0006338	GO:0006338	chromatin remodeling	13/270	218/18866	1.63747e-05	0.00023702	0.0001997	CENPA/HJURP/CENPI/KNL1/CENPW/OIP5/CENPU/CENPN/CENPK/HELLS/CENPM/CENPH/HMGA1	13	geneontology_Biological_Process	0.0481481	Up
GO:0007077	GO:0007077	mitotic nuclear envelope disassembly	4/270	12/18866	1.85535e-05	0.000263239	0.000221791	CCNB2/CCNB1/CDK1/PLK1	4	geneontology_Biological_Process	0.0148148	Up
GO:0045144	GO:0045144	meiotic sister chromatid segregation	4/270	12/18866	1.85535e-05	0.000263239	0.000221791	BUB1/BUB1B/SGO1/SGO2	4	geneontology_Biological_Process	0.0148148	Up
GO:0051177	GO:0051177	meiotic sister chromatid cohesion	4/270	12/18866	1.85535e-05	0.000263239	0.000221791	BUB1/BUB1B/SGO1/SGO2	4	geneontology_Biological_Process	0.0148148	Up
GO:0070601	GO:0070601	centromeric sister chromatid cohesion	4/270	12/18866	1.85535e-05	0.000263239	0.000221791	BUB1/BUB1B/SGO1/SGO2	4	geneontology_Biological_Process	0.0148148	Up
GO:1904666	GO:1904666	regulation of ubiquitin protein ligase activity	5/270	24/18866	1.96781e-05	0.00027782	0.000234076	CDC20/UBE2C/PLK1/MAD2L1/UBE2S	5	geneontology_Biological_Process	0.0185185	Up
GO:0006282	GO:0006282	regulation of DNA repair	10/270	132/18866	2.05683e-05	0.000288965	0.000243466	FOXM1/RAD51/RAD51AP1/CHEK1/AUNIP/POLQ/PARPBP/BRCA1/TIMELESS/RMI2	10	geneontology_Biological_Process	0.037037	Up
GO:0000018	GO:0000018	regulation of DNA recombination	9/270	107/18866	2.327e-05	0.000325326	0.000274102	KPNA2/RAD51/RAD51AP1/CHEK1/POLQ/PARPBP/BLM/TIMELESS/RMI2	9	geneontology_Biological_Process	0.0333333	Up
GO:0051307	GO:0051307	meiotic chromosome separation	5/270	25/18866	2.43113e-05	0.000336778	0.000283751	TOP2A/NCAPH/TTK/ESPL1/EME1	5	geneontology_Biological_Process	0.0185185	Up
GO:0007018	GO:0007018	microtubule-based movement	17/270	368/18866	2.43241e-05	0.000336778	0.000283751	KIF2C/KIF4A/DLGAP5/KIF23/KIFC1/KIF18B/KIF11/KIF14/KIF20A/KIF15/CENPE/RACGAP1/KIF20B/KIF18A/KIF3C/KIF1A/UCHL1	17	geneontology_Biological_Process	0.062963	Up
GO:0009314	GO:0009314	response to radiation	19/270	447/18866	2.57116e-05	0.000354276	0.000298494	AURKB/RAD51/RAD54L/DTL/RAD51AP1/CHEK1/PBK/PCLAF/CDC25A/FEN1/XRCC2/TICRR/BRCA1/BLM/ECT2/DNMT3B/CXCL10/NMU/SFRP2	19	geneontology_Biological_Process	0.0703704	Up
GO:0007064	GO:0007064	mitotic sister chromatid cohesion	5/270	26/18866	2.97494e-05	0.000407951	0.000343718	CDC20/CDCA5/SGO1/DSCC1/HASPIN	5	geneontology_Biological_Process	0.0185185	Up
GO:0007100	GO:0007100	mitotic centrosome separation	4/270	14/18866	3.66806e-05	0.000484455	0.000408175	NEK2/KIF11/AURKA/CHEK1	4	geneontology_Biological_Process	0.0148148	Up
GO:0007135	GO:0007135	meiosis II	4/270	14/18866	3.66806e-05	0.000484455	0.000408175	BUB1/BUB1B/SGO1/SGO2	4	geneontology_Biological_Process	0.0148148	Up
GO:0061983	GO:0061983	meiosis II cell cycle process	4/270	14/18866	3.66806e-05	0.000484455	0.000408175	BUB1/BUB1B/SGO1/SGO2	4	geneontology_Biological_Process	0.0148148	Up
GO:0072425	GO:0072425	signal transduction involved in G2 DNA damage checkpoint	4/270	14/18866	3.66806e-05	0.000484455	0.000408175	PLK1/DTL/CHEK1/BRCA1	4	geneontology_Biological_Process	0.0148148	Up
GO:0090231	GO:0090231	regulation of spindle checkpoint	4/270	14/18866	3.66806e-05	0.000484455	0.000408175	CCNB1/NDC80/MAD2L1/CDT1	4	geneontology_Biological_Process	0.0148148	Up
GO:0090266	GO:0090266	regulation of mitotic cell cycle spindle assembly checkpoint	4/270	14/18866	3.66806e-05	0.000484455	0.000408175	CCNB1/NDC80/MAD2L1/CDT1	4	geneontology_Biological_Process	0.0148148	Up
GO:1903504	GO:1903504	regulation of mitotic spindle checkpoint	4/270	14/18866	3.66806e-05	0.000484455	0.000408175	CCNB1/NDC80/MAD2L1/CDT1	4	geneontology_Biological_Process	0.0148148	Up
GO:1904668	GO:1904668	positive regulation of ubiquitin protein ligase activity	4/270	14/18866	3.66806e-05	0.000484455	0.000408175	CDC20/UBE2C/PLK1/UBE2S	4	geneontology_Biological_Process	0.0148148	Up
GO:0010458	GO:0010458	exit from mitosis	5/270	28/18866	4.34196e-05	0.000570829	0.00048095	CDCA5/UBE2C/ANLN/UBE2S/KNTC1	5	geneontology_Biological_Process	0.0185185	Up
GO:0051299	GO:0051299	centrosome separation	4/270	15/18866	4.94572e-05	0.000647234	0.000545324	NEK2/KIF11/AURKA/CHEK1	4	geneontology_Biological_Process	0.0148148	Up
GO:0051298	GO:0051298	centrosome duplication	7/270	68/18866	5.23651e-05	0.000682175	0.000574764	NDC80/PLK4/POC1A/STIL/BRCA1/CCNF/WDR62	7	geneontology_Biological_Process	0.0259259	Up
GO:0000132	GO:0000132	establishment of mitotic spindle orientation	5/270	30/18866	6.15032e-05	0.000797594	0.000672009	CENPA/NDC80/PLK1/MAD2L1/SAPCD2	5	geneontology_Biological_Process	0.0185185	Up
GO:0007076	GO:0007076	mitotic chromosome condensation	4/270	16/18866	6.52025e-05	0.000834243	0.000702888	CDCA5/NCAPH/NCAPG/NUSAP1	4	geneontology_Biological_Process	0.0148148	Up
GO:0030397	GO:0030397	membrane disassembly	4/270	16/18866	6.52025e-05	0.000834243	0.000702888	CCNB2/CCNB1/CDK1/PLK1	4	geneontology_Biological_Process	0.0148148	Up
GO:0051081	GO:0051081	nuclear envelope disassembly	4/270	16/18866	6.52025e-05	0.000834243	0.000702888	CCNB2/CCNB1/CDK1/PLK1	4	geneontology_Biological_Process	0.0148148	Up
GO:0045737	GO:0045737	positive regulation of cyclin-dependent protein serine/threonine kinase activity	5/270	31/18866	7.24787e-05	0.000923218	0.000777853	CDC6/CCNB1/PSRC1/CKS1B/CKS2	5	geneontology_Biological_Process	0.0185185	Up
GO:0007096	GO:0007096	regulation of exit from mitosis	4/270	17/18866	8.43079e-05	0.00106592	0.000898085	CDCA5/UBE2C/ANLN/KNTC1	4	geneontology_Biological_Process	0.0148148	Up
GO:2000134	GO:2000134	negative regulation of G1/S transition of mitotic cell cycle	9/270	126/18866	8.44255e-05	0.00106592	0.000898085	CCNB1/CDK1/CDC25C/GTSE1/AURKA/E2F8/EZH2/E2F1/E2F7	9	geneontology_Biological_Process	0.0333333	Up
GO:1901976	GO:1901976	regulation of cell cycle checkpoint	5/270	32/18866	8.49029e-05	0.00106724	0.000899202	CCNB1/NDC80/MAD2L1/CDT1/WDR76	5	geneontology_Biological_Process	0.0185185	Up
GO:0051445	GO:0051445	regulation of meiotic cell cycle	6/270	52/18866	9.5266e-05	0.00119228	0.00100455	CDC20/TTK/ASPM/CDC25C/TRIP13/CDC25A	6	geneontology_Biological_Process	0.0222222	Up
GO:0072698	GO:0072698	protein localization to microtubule cytoskeleton	6/270	53/18866	0.000106152	0.00132274	0.00111447	TTK/SPAG5/AURKA/FAM83D/STIL/KIF20B	6	geneontology_Biological_Process	0.0222222	Up
GO:1902807	GO:1902807	negative regulation of cell cycle G1/S phase transition	9/270	132/18866	0.000120759	0.00149825	0.00126235	CCNB1/CDK1/CDC25C/GTSE1/AURKA/E2F8/EZH2/E2F1/E2F7	9	geneontology_Biological_Process	0.0333333	Up
GO:0036297	GO:0036297	interstrand cross-link repair	6/270	55/18866	0.00013088	0.00161682	0.00136224	UBE2T/RAD51/RAD51AP1/HROB/EME1/FANCI	6	geneontology_Biological_Process	0.0222222	Up
GO:1904031	GO:1904031	positive regulation of cyclin-dependent protein kinase activity	5/270	35/18866	0.000132158	0.0016256	0.00136964	CDC6/CCNB1/PSRC1/CKS1B/CKS2	5	geneontology_Biological_Process	0.0185185	Up
GO:0043161	GO:0043161	proteasome-mediated ubiquitin-dependent protein catabolic process	17/270	424/18866	0.000139227	0.00170523	0.00143674	CDC20/AURKB/BUB1B/CCNB1/UBE2C/CDK1/KIF14/PLK1/AURKA/MAD2L1/PBK/UBE2S/PTTG1/CCNF/SKP2/GCLC/UCHL1	17	geneontology_Biological_Process	0.062963	Up
GO:0051294	GO:0051294	establishment of spindle orientation	5/270	36/18866	0.000151693	0.00185001	0.00155872	CENPA/NDC80/PLK1/MAD2L1/SAPCD2	5	geneontology_Biological_Process	0.0185185	Up
GO:0044380	GO:0044380	protein localization to cytoskeleton	6/270	57/18866	0.000159966	0.00194264	0.00163676	TTK/SPAG5/AURKA/FAM83D/STIL/KIF20B	6	geneontology_Biological_Process	0.0222222	Up
GO:2000241	GO:2000241	regulation of reproductive process	10/270	170/18866	0.000173987	0.00210399	0.00177271	CDC20/TTK/ASPM/CDC25C/TRIP13/AURKA/CDC25A/SULF1/SEMA3A/PAEP	10	geneontology_Biological_Process	0.037037	Up
GO:0090224	GO:0090224	regulation of spindle organization	5/270	38/18866	0.000197314	0.00237606	0.00200193	TPX2/SPAG5/PLK1/TACC3/PSRC1	5	geneontology_Biological_Process	0.0185185	Up
GO:0010498	GO:0010498	proteasomal protein catabolic process	18/270	483/18866	0.000219785	0.00263496	0.00222007	CDC20/AURKB/BUB1B/CCNB1/UBE2C/CDK1/KIF14/PLK1/AURKA/MAD2L1/PBK/UBE2S/PTTG1/CCNF/SKP2/PMAIP1/GCLC/UCHL1	18	geneontology_Biological_Process	0.0666667	Up
GO:0001666	GO:0001666	response to hypoxia	15/270	359/18866	0.000220653	0.00263496	0.00222007	CCNA2/CCNB1/BRIP1/E2F1/EIF4EBP1/DNMT3B/HILPDA/SLC2A1/PLOD2/PMAIP1/STC1/LOXL2/STC2/EGLN3/PLAU	15	geneontology_Biological_Process	0.0555556	Up
GO:0030866	GO:0030866	cortical actin cytoskeleton organization	5/270	39/18866	0.000223707	0.00266035	0.00224147	KIF23/ANLN/RACGAP1/ECT2/VIL1	5	geneontology_Biological_Process	0.0185185	Up
GO:0002478	GO:0002478	antigen processing and presentation of exogenous peptide antigen	10/270	177/18866	0.00024133	0.00285807	0.00240805	KIF2C/KIF4A/KIF23/KIF11/KIF15/CENPE/RACGAP1/KIF18A/CTSV/KIF3C	10	geneontology_Biological_Process	0.037037	Up
GO:0007063	GO:0007063	regulation of sister chromatid cohesion	4/270	22/18866	0.000244924	0.00287686	0.00242388	CDCA5/BUB1/ESPL1/FEN1	4	geneontology_Biological_Process	0.0148148	Up
GO:0062033	GO:0062033	positive regulation of mitotic sister chromatid segregation	4/270	22/18866	0.000244924	0.00287686	0.00242388	DLGAP5/AURKB/ESPL1/CDT1	4	geneontology_Biological_Process	0.0148148	Up
GO:0051781	GO:0051781	positive regulation of cell division	7/270	87/18866	0.000250644	0.00293202	0.00247036	KIF23/AURKB/CDC6/KIF14/RACGAP1/KIF20B/ECT2	7	geneontology_Biological_Process	0.0259259	Up
GO:0006284	GO:0006284	base-excision repair	5/270	40/18866	0.000252703	0.0029441	0.00248054	FEN1/POLQ/NEIL3/DNA2/HMGA1	5	geneontology_Biological_Process	0.0185185	Up
GO:0051384	GO:0051384	response to glucocorticoid	9/270	147/18866	0.000272023	0.00315635	0.00265937	TYMS/CTSV/EIF4EBP1/DNMT3B/STC1/GJB2/FOSL1/ABCC2/CPS1	9	geneontology_Biological_Process	0.0333333	Up
GO:0031109	GO:0031109	microtubule polymerization or depolymerization	8/270	117/18866	0.000281865	0.00325736	0.00274448	TPX2/KIF2C/SKA3/KIF18B/SKA1/PSRC1/KIF18A/STMN1	8	geneontology_Biological_Process	0.0296296	Up
GO:0071548	GO:0071548	response to dexamethasone	5/270	41/18866	0.000284468	0.00327423	0.00275869	EIF4EBP1/DNMT3B/GJB2/ABCC2/CPS1	5	geneontology_Biological_Process	0.0185185	Up
GO:0031639	GO:0031639	plasminogen activation	4/270	23/18866	0.000293169	0.00336089	0.0028317	MELTF/PLAU/FGB/FGA	4	geneontology_Biological_Process	0.0148148	Up
GO:0036293	GO:0036293	response to decreased oxygen levels	15/270	371/18866	0.000313343	0.00357786	0.00301451	CCNA2/CCNB1/BRIP1/E2F1/EIF4EBP1/DNMT3B/HILPDA/SLC2A1/PLOD2/PMAIP1/STC1/LOXL2/STC2/EGLN3/PLAU	15	geneontology_Biological_Process	0.0555556	Up
GO:0033273	GO:0033273	response to vitamin	7/270	91/18866	0.000330769	0.00376184	0.00316952	TYMS/BRIP1/DNMT3B/STC1/STC2/CXCL10/CYP24A1	7	geneontology_Biological_Process	0.0259259	Up
GO:0019884	GO:0019884	antigen processing and presentation of exogenous antigen	10/270	185/18866	0.000343796	0.00389455	0.00328133	KIF2C/KIF4A/KIF23/KIF11/KIF15/CENPE/RACGAP1/KIF18A/CTSV/KIF3C	10	geneontology_Biological_Process	0.037037	Up
GO:0007095	GO:0007095	mitotic G2 DNA damage checkpoint	4/270	24/18866	0.000347867	0.00392515	0.00330712	CDK1/TICRR/CLSPN/BLM	4	geneontology_Biological_Process	0.0148148	Up
GO:0031398	GO:0031398	positive regulation of protein ubiquitination	8/270	121/18866	0.000354118	0.00398001	0.00335334	CDC20/UBE2C/PLK1/FANCI/BRCA1/UBE2S/SKP2/SPHK1	8	geneontology_Biological_Process	0.0296296	Up
GO:0010824	GO:0010824	regulation of centrosome duplication	5/270	44/18866	0.000398094	0.00443944	0.00374043	PLK4/POC1A/STIL/BRCA1/CCNF	5	geneontology_Biological_Process	0.0185185	Up
GO:0045005	GO:0045005	DNA-dependent DNA replication maintenance of fidelity	5/270	44/18866	0.000398094	0.00443944	0.00374043	RAD51/EME1/BLM/TIMELESS/DNA2	5	geneontology_Biological_Process	0.0185185	Up
GO:0000729	GO:0000729	DNA double-strand break processing	4/270	25/18866	0.000409497	0.00453134	0.00381787	BRCA1/BRIP1/BLM/DNA2	4	geneontology_Biological_Process	0.0148148	Up
GO:0046697	GO:0046697	decidualization	4/270	25/18866	0.000409497	0.00453134	0.00381787	CTSV/STC1/STC2/GJB2	4	geneontology_Biological_Process	0.0148148	Up
GO:0001890	GO:0001890	placenta development	9/270	156/18866	0.000421652	0.0046479	0.00391607	PLK4/E2F8/CCNF/CTSV/E2F7/STC1/STC2/GJB2/FOSL1	9	geneontology_Biological_Process	0.0333333	Up
GO:0007019	GO:0007019	microtubule depolymerization	5/270	46/18866	0.000490917	0.00539069	0.0045419	TPX2/KIF2C/KIF18B/KIF18A/STMN1	5	geneontology_Biological_Process	0.0185185	Up
GO:0048002	GO:0048002	antigen processing and presentation of peptide antigen	10/270	194/18866	0.000500111	0.00547068	0.0046093	KIF2C/KIF4A/KIF23/KIF11/KIF15/CENPE/RACGAP1/KIF18A/CTSV/KIF3C	10	geneontology_Biological_Process	0.037037	Up
GO:0032201	GO:0032201	telomere maintenance via semi-conservative replication	4/270	27/18866	0.000555491	0.00603044	0.00508092	FEN1/POLE2/RFC4/DNA2	4	geneontology_Biological_Process	0.0148148	Up
GO:0034698	GO:0034698	response to gonadotropin	4/270	27/18866	0.000555491	0.00603044	0.00508092	CCNA2/CTSV/GJB2/GCLC	4	geneontology_Biological_Process	0.0148148	Up
GO:0035404	GO:0035404	histone-serine phosphorylation	3/270	12/18866	0.000579563	0.00624446	0.00526125	AURKB/CCNB1/AURKA	3	geneontology_Biological_Process	0.0111111	Up
GO:0072711	GO:0072711	cellular response to hydroxyurea	3/270	12/18866	0.000579563	0.00624446	0.00526125	RAD51/BLM/TIMELESS	3	geneontology_Biological_Process	0.0111111	Up
GO:0071453	GO:0071453	cellular response to oxygen levels	11/270	235/18866	0.000597515	0.00641378	0.0054039	CCNA2/CCNB1/BRIP1/E2F1/EIF4EBP1/DNMT3B/HILPDA/PMAIP1/STC1/STC2/EGLN3	11	geneontology_Biological_Process	0.0407407	Up
GO:0031960	GO:0031960	response to corticosteroid	9/270	164/18866	0.000606201	0.00648273	0.005462	TYMS/CTSV/EIF4EBP1/DNMT3B/STC1/GJB2/FOSL1/ABCC2/CPS1	9	geneontology_Biological_Process	0.0333333	Up
GO:0070482	GO:0070482	response to oxygen levels	15/270	396/18866	0.000618296	0.00658749	0.00555027	CCNA2/CCNB1/BRIP1/E2F1/EIF4EBP1/DNMT3B/HILPDA/SLC2A1/PLOD2/PMAIP1/STC1/LOXL2/STC2/EGLN3/PLAU	15	geneontology_Biological_Process	0.0555556	Up
GO:0042493	GO:0042493	response to drug	15/270	397/18866	0.000634487	0.00673496	0.00567451	CCNB1/CDK1/RAD51/CENPF/RAD54L/TYMS/MCM7/GGH/DNMT3B/GAL/FOSL1/ABCC2/SFRP2/UCHL1/CPS1	15	geneontology_Biological_Process	0.0555556	Up
GO:0071168	GO:0071168	protein localization to chromatin	4/270	28/18866	0.000640836	0.00677725	0.00571015	CDCA5/PLK1/ESCO2/EZH2	4	geneontology_Biological_Process	0.0148148	Up
GO:0048608	GO:0048608	reproductive structure development	16/270	443/18866	0.00068524	0.00722021	0.00608336	ASPM/PLK4/E2F8/BRIP1/KIF18A/CCNF/CTSV/E2F7/STC1/STC2/SULF1/SEMA3A/GJB2/FOSL1/SFRP2/SERPINB5	16	geneontology_Biological_Process	0.0592593	Up
GO:0000212	GO:0000212	meiotic spindle organization	3/270	13/18866	0.000745482	0.00771319	0.00649871	ASPM/ESPL1/AURKA	3	geneontology_Biological_Process	0.0111111	Up
GO:0001833	GO:0001833	inner cell mass cell proliferation	3/270	13/18866	0.000745482	0.00771319	0.00649871	GINS1/NCAPG2/GINS4	3	geneontology_Biological_Process	0.0111111	Up
GO:0045842	GO:0045842	positive regulation of mitotic metaphase/anaphase transition	3/270	13/18866	0.000745482	0.00771319	0.00649871	DLGAP5/ESPL1/CDT1	3	geneontology_Biological_Process	0.0111111	Up
GO:0072710	GO:0072710	response to hydroxyurea	3/270	13/18866	0.000745482	0.00771319	0.00649871	RAD51/BLM/TIMELESS	3	geneontology_Biological_Process	0.0111111	Up
GO:1901970	GO:1901970	positive regulation of mitotic sister chromatid separation	3/270	13/18866	0.000745482	0.00771319	0.00649871	DLGAP5/ESPL1/CDT1	3	geneontology_Biological_Process	0.0111111	Up
GO:0061458	GO:0061458	reproductive system development	16/270	447/18866	0.000753938	0.00777262	0.00654878	ASPM/PLK4/E2F8/BRIP1/KIF18A/CCNF/CTSV/E2F7/STC1/STC2/SULF1/SEMA3A/GJB2/FOSL1/SFRP2/SERPINB5	16	geneontology_Biological_Process	0.0592593	Up
GO:0048146	GO:0048146	positive regulation of fibroblast proliferation	5/270	51/18866	0.000793804	0.00815428	0.00687035	CCNA2/CDC6/CCNB1/E2F1/SPHK1	5	geneontology_Biological_Process	0.0185185	Up
GO:0007584	GO:0007584	response to nutrient	9/270	171/18866	0.000817606	0.00836878	0.00705108	TYMS/BRIP1/DNMT3B/STC1/STC2/CXCL10/GCLC/SFRP2/CYP24A1	9	geneontology_Biological_Process	0.0333333	Up
GO:0051642	GO:0051642	centrosome localization	4/270	30/18866	0.000838699	0.00855413	0.00720725	DLGAP5/ASPM/AURKA/MAD2L1	4	geneontology_Biological_Process	0.0148148	Up
GO:0071456	GO:0071456	cellular response to hypoxia	10/270	208/18866	0.000857371	0.00871356	0.00734158	CCNA2/CCNB1/BRIP1/E2F1/EIF4EBP1/HILPDA/PMAIP1/STC1/STC2/EGLN3	10	geneontology_Biological_Process	0.037037	Up
GO:0006301	GO:0006301	postreplication repair	5/270	52/18866	0.000868117	0.0087916	0.00740733	DTL/PCLAF/POLE2/BRCA1/RFC4	5	geneontology_Biological_Process	0.0185185	Up
GO:0060707	GO:0060707	trophoblast giant cell differentiation	3/270	14/18866	0.000938792	0.00944062	0.00795416	PLK4/E2F8/E2F7	3	geneontology_Biological_Process	0.0111111	Up
GO:1902101	GO:1902101	positive regulation of metaphase/anaphase transition of cell cycle	3/270	14/18866	0.000938792	0.00944062	0.00795416	DLGAP5/ESPL1/CDT1	3	geneontology_Biological_Process	0.0111111	Up
GO:0000731	GO:0000731	DNA synthesis involved in DNA repair	5/270	53/18866	0.000947488	0.00947584	0.00798383	DTL/PCLAF/HROB/POLE2/RFC4	5	geneontology_Biological_Process	0.0185185	Up
GO:0061842	GO:0061842	microtubule organizing center localization	4/270	31/18866	0.000952213	0.00947584	0.00798383	DLGAP5/ASPM/AURKA/MAD2L1	4	geneontology_Biological_Process	0.0148148	Up
GO:0071549	GO:0071549	cellular response to dexamethasone stimulus	4/270	31/18866	0.000952213	0.00947584	0.00798383	EIF4EBP1/DNMT3B/GJB2/ABCC2	4	geneontology_Biological_Process	0.0148148	Up
GO:0031396	GO:0031396	regulation of protein ubiquitination	10/270	211/18866	0.000956249	0.00948308	0.00798993	CDC20/UBE2C/PLK1/MAD2L1/FANCI/BRCA1/UBE2S/SKP2/SPHK1/GCLC	10	geneontology_Biological_Process	0.037037	Up
GO:1903322	GO:1903322	positive regulation of protein modification by small protein conjugation or removal	8/270	141/18866	0.000975586	0.00964148	0.00812339	CDC20/UBE2C/PLK1/FANCI/BRCA1/UBE2S/SKP2/SPHK1	8	geneontology_Biological_Process	0.0296296	Up
GO:0051438	GO:0051438	regulation of ubiquitin-protein transferase activity	5/270	54/18866	0.00103213	0.0101652	0.00856468	CDC20/UBE2C/PLK1/MAD2L1/UBE2S	5	geneontology_Biological_Process	0.0185185	Up
GO:0022412	GO:0022412	cellular process involved in reproduction in multicellular organism	14/270	375/18866	0.00107151	0.0104903	0.00883855	TOP2A/NCAPH/CCNB1/TTK/ASPM/PLK1/TRIP13/AURKA/KNL1/BRIP1/KIF18A/YBX2/FOSL1/PAEP	14	geneontology_Biological_Process	0.0518519	Up
GO:0002063	GO:0002063	chondrocyte development	4/270	32/18866	0.00107611	0.0104903	0.00883855	POC1A/COL11A1/SULF1/SFRP2	4	geneontology_Biological_Process	0.0148148	Up
GO:0010165	GO:0010165	response to X-ray	4/270	32/18866	0.00107611	0.0104903	0.00883855	RAD51/XRCC2/BLM/SFRP2	4	geneontology_Biological_Process	0.0148148	Up
GO:0001325	GO:0001325	formation of extrachromosomal circular DNA	3/270	15/18866	0.00116113	0.0110926	0.00934604	EXO1/BLM/DNA2	3	geneontology_Biological_Process	0.0111111	Up
GO:0046606	GO:0046606	negative regulation of centrosome cycle	3/270	15/18866	0.00116113	0.0110926	0.00934604	NEK2/BRCA1/CCNF	3	geneontology_Biological_Process	0.0111111	Up
GO:0070365	GO:0070365	hepatocyte differentiation	3/270	15/18866	0.00116113	0.0110926	0.00934604	E2F8/E2F7/CPS1	3	geneontology_Biological_Process	0.0111111	Up
GO:0090656	GO:0090656	t-circle formation	3/270	15/18866	0.00116113	0.0110926	0.00934604	EXO1/BLM/DNA2	3	geneontology_Biological_Process	0.0111111	Up
GO:0090737	GO:0090737	telomere maintenance via telomere trimming	3/270	15/18866	0.00116113	0.0110926	0.00934604	EXO1/BLM/DNA2	3	geneontology_Biological_Process	0.0111111	Up
GO:1905820	GO:1905820	positive regulation of chromosome separation	3/270	15/18866	0.00116113	0.0110926	0.00934604	DLGAP5/ESPL1/CDT1	3	geneontology_Biological_Process	0.0111111	Up
GO:2001021	GO:2001021	negative regulation of response to DNA damage stimulus	6/270	83/18866	0.00122124	0.011613	0.00978449	AUNIP/POLQ/PARPBP/DDIAS/RMI2/SFRP2	6	geneontology_Biological_Process	0.0222222	Up
GO:0036294	GO:0036294	cellular response to decreased oxygen levels	10/270	218/18866	0.0012237	0.011613	0.00978449	CCNA2/CCNB1/BRIP1/E2F1/EIF4EBP1/HILPDA/PMAIP1/STC1/STC2/EGLN3	10	geneontology_Biological_Process	0.037037	Up
GO:2001252	GO:2001252	positive regulation of chromosome organization	9/270	182/18866	0.00126795	0.0119932	0.0101048	NEK2/DLGAP5/AURKB/CCNB1/ESPL1/CDT1/FEN1/BRCA1/DNMT3B	9	geneontology_Biological_Process	0.0333333	Up
GO:0060236	GO:0060236	regulation of mitotic spindle organization	4/270	34/18866	0.00135707	0.012752	0.0107442	TPX2/PLK1/TACC3/PSRC1	4	geneontology_Biological_Process	0.0148148	Up
GO:2000780	GO:2000780	negative regulation of double-strand break repair	4/270	34/18866	0.00135707	0.012752	0.0107442	AUNIP/POLQ/PARPBP/RMI2	4	geneontology_Biological_Process	0.0148148	Up
GO:0031297	GO:0031297	replication fork processing	4/270	35/18866	0.00151513	0.0141445	0.0119174	RAD51/EME1/BLM/DNA2	4	geneontology_Biological_Process	0.0148148	Up
GO:0051443	GO:0051443	positive regulation of ubiquitin-protein transferase activity	4/270	35/18866	0.00151513	0.0141445	0.0119174	CDC20/UBE2C/PLK1/UBE2S	4	geneontology_Biological_Process	0.0148148	Up
GO:0071385	GO:0071385	cellular response to glucocorticoid stimulus	5/270	59/18866	0.00154194	0.014348	0.0120889	EIF4EBP1/DNMT3B/STC1/GJB2/ABCC2	5	geneontology_Biological_Process	0.0185185	Up
GO:0071478	GO:0071478	cellular response to radiation	9/270	188/18866	0.00158729	0.0147222	0.0124042	AURKB/RAD51/RAD51AP1/CHEK1/PBK/CDC25A/BLM/ECT2/SFRP2	9	geneontology_Biological_Process	0.0333333	Up
GO:0030865	GO:0030865	cortical cytoskeleton organization	5/270	60/18866	0.00166275	0.0153724	0.012952	KIF23/ANLN/RACGAP1/ECT2/VIL1	5	geneontology_Biological_Process	0.0185185	Up
GO:0001893	GO:0001893	maternal placenta development	4/270	36/18866	0.00168556	0.0153847	0.0129623	CTSV/STC1/STC2/GJB2	4	geneontology_Biological_Process	0.0148148	Up
GO:0033280	GO:0033280	response to vitamin D	4/270	36/18866	0.00168556	0.0153847	0.0129623	STC1/STC2/CXCL10/CYP24A1	4	geneontology_Biological_Process	0.0148148	Up
GO:0033762	GO:0033762	response to glucagon	4/270	36/18866	0.00168556	0.0153847	0.0129623	CCNA2/GJB2/ABCC2/CPS1	4	geneontology_Biological_Process	0.0148148	Up
GO:0045738	GO:0045738	negative regulation of DNA repair	4/270	36/18866	0.00168556	0.0153847	0.0129623	AUNIP/POLQ/PARPBP/RMI2	4	geneontology_Biological_Process	0.0148148	Up
GO:0033262	GO:0033262	regulation of nuclear cell cycle DNA replication	3/270	17/18866	0.00169897	0.0154579	0.013024	CDT1/DBF4/CDC7	3	geneontology_Biological_Process	0.0111111	Up
GO:1902041	GO:1902041	regulation of extrinsic apoptotic signaling pathway via death domain receptors	5/270	61/18866	0.00179038	0.0162381	0.0136813	BRCA1/PMAIP1/FGB/SFRP2/FGA	5	geneontology_Biological_Process	0.0185185	Up
GO:0007099	GO:0007099	centriole replication	4/270	37/18866	0.00186885	0.0168963	0.0142359	PLK4/STIL/BRCA1/WDR62	4	geneontology_Biological_Process	0.0148148	Up
GO:0071384	GO:0071384	cellular response to corticosteroid stimulus	5/270	62/18866	0.00192504	0.0173495	0.0146178	EIF4EBP1/DNMT3B/STC1/GJB2/ABCC2	5	geneontology_Biological_Process	0.0185185	Up
GO:0019882	GO:0019882	antigen processing and presentation	10/270	232/18866	0.00194199	0.0174475	0.0147003	KIF2C/KIF4A/KIF23/KIF11/KIF15/CENPE/RACGAP1/KIF18A/CTSV/KIF3C	10	geneontology_Biological_Process	0.037037	Up
GO:0031935	GO:0031935	regulation of chromatin silencing	3/270	19/18866	0.00237041	0.0210981	0.0177761	CDC45/ATAD2/HMGA1	3	geneontology_Biological_Process	0.0111111	Up
GO:0045091	GO:0045091	regulation of single stranded viral RNA replication via double stranded DNA intermediate	3/270	19/18866	0.00237041	0.0210981	0.0177761	TOP2A/APOBEC3B/CXCL8	3	geneontology_Biological_Process	0.0111111	Up
GO:2000042	GO:2000042	negative regulation of double-strand break repair via homologous recombination	3/270	19/18866	0.00237041	0.0210981	0.0177761	POLQ/PARPBP/RMI2	3	geneontology_Biological_Process	0.0111111	Up
GO:0051054	GO:0051054	positive regulation of DNA metabolic process	9/270	200/18866	0.00241894	0.0214634	0.0180839	NEK2/AURKB/FOXM1/RAD51/DSCC1/BRCA1/RFC4/TIMELESS/GREM1	9	geneontology_Biological_Process	0.0333333	Up
GO:0098534	GO:0098534	centriole assembly	4/270	40/18866	0.00250081	0.0221214	0.0186382	PLK4/STIL/BRCA1/WDR62	4	geneontology_Biological_Process	0.0148148	Up
GO:1903320	GO:1903320	regulation of protein modification by small protein conjugation or removal	10/270	242/18866	0.00263866	0.0232689	0.0196051	CDC20/UBE2C/PLK1/MAD2L1/FANCI/BRCA1/UBE2S/SKP2/SPHK1/GCLC	10	geneontology_Biological_Process	0.037037	Up
GO:0072528	GO:0072528	pyrimidine-containing compound biosynthetic process	4/270	41/18866	0.00274041	0.0240184	0.0202366	TK1/TYMS/UCK2/CPS1	4	geneontology_Biological_Process	0.0148148	Up
GO:1902042	GO:1902042	negative regulation of extrinsic apoptotic signaling pathway via death domain receptors	4/270	41/18866	0.00274041	0.0240184	0.0202366	BRCA1/FGB/SFRP2/FGA	4	geneontology_Biological_Process	0.0148148	Up
GO:0001832	GO:0001832	blastocyst growth	3/270	20/18866	0.00275944	0.0240381	0.0202532	GINS1/NCAPG2/GINS4	3	geneontology_Biological_Process	0.0111111	Up
GO:0039692	GO:0039692	single stranded viral RNA replication via double stranded DNA intermediate	3/270	20/18866	0.00275944	0.0240381	0.0202532	TOP2A/APOBEC3B/CXCL8	3	geneontology_Biological_Process	0.0111111	Up
GO:0071479	GO:0071479	cellular response to ionizing radiation	5/270	68/18866	0.00289338	0.0251285	0.0211719	RAD51/RAD51AP1/BLM/ECT2/SFRP2	5	geneontology_Biological_Process	0.0185185	Up
GO:0019985	GO:0019985	translesion synthesis	4/270	42/18866	0.00299528	0.025935	0.0218514	DTL/PCLAF/POLE2/RFC4	4	geneontology_Biological_Process	0.0148148	Up
GO:2000573	GO:2000573	positive regulation of DNA biosynthetic process	5/270	69/18866	0.00308364	0.0266196	0.0224282	NEK2/AURKB/DSCC1/RFC4/GREM1	5	geneontology_Biological_Process	0.0185185	Up
GO:0045910	GO:0045910	negative regulation of DNA recombination	4/270	44/18866	0.00355265	0.0305763	0.0257619	POLQ/PARPBP/BLM/RMI2	4	geneontology_Biological_Process	0.0148148	Up
GO:0001701	GO:0001701	in utero embryonic development	13/270	383/18866	0.00364489	0.0312762	0.0263517	NEK2/CCNB2/CCNB1/GINS1/ASF1B/PLK4/NCAPG2/XRCC2/E2F8/STIL/GINS4/E2F7/FOSL1	13	geneontology_Biological_Process	0.0481481	Up
GO:1901028	GO:1901028	regulation of mitochondrial outer membrane permeabilization involved in apoptotic signaling pathway	4/270	45/18866	0.00385607	0.0329895	0.0277952	E2F1/GZMB/PMAIP1/GCLC	4	geneontology_Biological_Process	0.0148148	Up
GO:0009411	GO:0009411	response to UV	7/270	140/18866	0.00406808	0.0346998	0.0292361	AURKB/DTL/CHEK1/PBK/PCLAF/CDC25A/FEN1	7	geneontology_Biological_Process	0.0259259	Up
GO:0046599	GO:0046599	regulation of centriole replication	3/270	23/18866	0.00415338	0.0352177	0.0296726	PLK4/STIL/BRCA1	3	geneontology_Biological_Process	0.0111111	Up
GO:1902410	GO:1902410	mitotic cytokinetic process	3/270	23/18866	0.00415338	0.0352177	0.0296726	CEP55/KIF20A/KIF20B	3	geneontology_Biological_Process	0.0111111	Up
GO:0001889	GO:0001889	liver development	7/270	141/18866	0.00422963	0.0357585	0.0301281	AURKA/E2F8/TYMS/EZH2/E2F7/FGL1/CPS1	7	geneontology_Biological_Process	0.0259259	Up
GO:0031100	GO:0031100	animal organ regeneration	5/270	75/18866	0.0044193	0.0372521	0.0313866	CCNA2/CDK1/AURKA/TYMS/EZH2	5	geneontology_Biological_Process	0.0185185	Up
GO:0048599	GO:0048599	oocyte development	4/270	47/18866	0.00451456	0.0379435	0.0319691	CCNB1/TRIP13/AURKA/YBX2	4	geneontology_Biological_Process	0.0148148	Up
GO:0002062	GO:0002062	chondrocyte differentiation	6/270	108/18866	0.00460789	0.0386147	0.0325346	POC1A/GREM1/LOXL2/COL11A1/SULF1/SFRP2	6	geneontology_Biological_Process	0.0222222	Up
GO:1903429	GO:1903429	regulation of cell maturation	3/270	24/18866	0.00469703	0.0392469	0.0330673	KIF14/AURKA/PAEP	3	geneontology_Biological_Process	0.0111111	Up
GO:0030198	GO:0030198	extracellular matrix organization	13/270	395/18866	0.00471327	0.0392681	0.0330852	CTSV/MMP12/ADAM12/GREM1/LOXL2/COL11A1/MELTF/SULF1/FGB/SFRP2/SERPINB5/MMP1/FGA	13	geneontology_Biological_Process	0.0481481	Up
GO:0061008	GO:0061008	hepaticobiliary system development	7/270	144/18866	0.00474349	0.0394054	0.0332008	AURKA/E2F8/TYMS/EZH2/E2F7/FGL1/CPS1	7	geneontology_Biological_Process	0.0259259	Up
GO:0043062	GO:0043062	extracellular structure organization	13/270	396/18866	0.00481261	0.0398039	0.0335366	CTSV/MMP12/ADAM12/GREM1/LOXL2/COL11A1/MELTF/SULF1/FGB/SFRP2/SERPINB5/MMP1/FGA	13	geneontology_Biological_Process	0.0481481	Up
GO:2000278	GO:2000278	regulation of DNA biosynthetic process	6/270	109/18866	0.00481924	0.0398039	0.0335366	NEK2/AURKB/DSCC1/RFC4/PIF1/GREM1	6	geneontology_Biological_Process	0.0222222	Up
GO:0051972	GO:0051972	regulation of telomerase activity	4/270	48/18866	0.00487051	0.0401117	0.0337959	NEK2/AURKB/PIF1/GREM1	4	geneontology_Biological_Process	0.0148148	Up
GO:0007129	GO:0007129	homologous chromosome pairing at meiosis	4/270	49/18866	0.00524481	0.0430706	0.036289	TRIP13/BRIP1/CCNE1/CCNE2	4	geneontology_Biological_Process	0.0148148	Up
GO:0042730	GO:0042730	fibrinolysis	3/270	26/18866	0.00590819	0.0479685	0.0404157	PLAU/FGB/FGA	3	geneontology_Biological_Process	0.0111111	Up
GO:0060706	GO:0060706	cell differentiation involved in embryonic placenta development	3/270	26/18866	0.00590819	0.0479685	0.0404157	PLK4/E2F8/E2F7	3	geneontology_Biological_Process	0.0111111	Up
GO:1900739	GO:1900739	regulation of protein insertion into mitochondrial membrane involved in apoptotic signaling pathway	3/270	26/18866	0.00590819	0.0479685	0.0404157	E2F1/GZMB/PMAIP1	3	geneontology_Biological_Process	0.0111111	Up
GO:1900740	GO:1900740	positive regulation of protein insertion into mitochondrial membrane involved in apoptotic signaling pathway	3/270	26/18866	0.00590819	0.0479685	0.0404157	E2F1/GZMB/PMAIP1	3	geneontology_Biological_Process	0.0111111	Up
GO:0051261	GO:0051261	protein depolymerization	6/270	115/18866	0.00624002	0.0505195	0.042565	TPX2/KIF2C/KIF18B/KIF18A/STMN1/VIL1	6	geneontology_Biological_Process	0.0222222	Up
GO:0007568	GO:0007568	aging	11/270	319/18866	0.0064549	0.0520376	0.0438441	AURKB/CDK1/FOXM1/RAD54L/CHEK1/TYMS/CTSV/HMGA1/LOXL2/GJB2/GCLC	11	geneontology_Biological_Process	0.0407407	Up
GO:0006998	GO:0006998	nuclear envelope organization	4/270	52/18866	0.006482	0.0520376	0.0438441	CCNB2/CCNB1/CDK1/PLK1	4	geneontology_Biological_Process	0.0148148	Up
GO:0009994	GO:0009994	oocyte differentiation	4/270	52/18866	0.006482	0.0520376	0.0438441	CCNB1/TRIP13/AURKA/YBX2	4	geneontology_Biological_Process	0.0148148	Up
GO:0001556	GO:0001556	oocyte maturation	3/270	27/18866	0.00657728	0.052655	0.0443642	CCNB1/TRIP13/AURKA	3	geneontology_Biological_Process	0.0111111	Up
GO:0018107	GO:0018107	peptidyl-threonine phosphorylation	6/270	117/18866	0.00677503	0.0539863	0.0454859	CDK1/TTK/PLK1/CHEK1/HASPIN/SPHK1	6	geneontology_Biological_Process	0.0222222	Up
GO:0048145	GO:0048145	regulation of fibroblast proliferation	5/270	83/18866	0.00678125	0.0539863	0.0454859	CCNA2/CDC6/CCNB1/E2F1/SPHK1	5	geneontology_Biological_Process	0.0185185	Up
GO:0061351	GO:0061351	neural precursor cell proliferation	7/270	154/18866	0.0068003	0.053988	0.0454874	MELK/ASPM/KIF14/SHCBP1/RACGAP1/CIP2A/KIF1A	7	geneontology_Biological_Process	0.0259259	Up
GO:0048144	GO:0048144	fibroblast proliferation	5/270	84/18866	0.00712818	0.0564347	0.0475489	CCNA2/CDC6/CCNB1/E2F1/SPHK1	5	geneontology_Biological_Process	0.0185185	Up
GO:1902275	GO:1902275	regulation of chromatin organization	8/270	195/18866	0.00717075	0.0566154	0.0477011	CCNB1/CDC45/MKI67/CHEK1/BRCA1/ATAD2/HMGA1/DNMT3B	8	geneontology_Biological_Process	0.0296296	Up
GO:0034401	GO:0034401	chromatin organization involved in regulation of transcription	7/270	156/18866	0.00728062	0.0572387	0.0482263	CDC45/CHEK1/ATAD2/EZH2/HELLS/CDCA4/HMGA1	7	geneontology_Biological_Process	0.0259259	Up
GO:0006760	GO:0006760	folic acid-containing compound metabolic process	3/270	28/18866	0.00728965	0.0572387	0.0482263	TYMS/MTHFD2/GGH	3	geneontology_Biological_Process	0.0111111	Up
GO:0031110	GO:0031110	regulation of microtubule polymerization or depolymerization	5/270	85/18866	0.00748733	0.0584705	0.0492641	TPX2/SKA3/SKA1/PSRC1/STMN1	5	geneontology_Biological_Process	0.0185185	Up
GO:0072527	GO:0072527	pyrimidine-containing compound metabolic process	5/270	85/18866	0.00748733	0.0584705	0.0492641	TK1/TYMS/UCK2/APOBEC3B/CPS1	5	geneontology_Biological_Process	0.0185185	Up
GO:0051216	GO:0051216	cartilage development	8/270	197/18866	0.00760627	0.059238	0.0499107	POC1A/TYMS/GREM1/STC1/LOXL2/COL11A1/SULF1/SFRP2	8	geneontology_Biological_Process	0.0296296	Up
GO:0030199	GO:0030199	collagen fibril organization	4/270	55/18866	0.00789877	0.0610696	0.0514539	GREM1/LOXL2/COL11A1/SFRP2	4	geneontology_Biological_Process	0.0148148	Up
GO:0097345	GO:0097345	mitochondrial outer membrane permeabilization	4/270	55/18866	0.00789877	0.0610696	0.0514539	E2F1/GZMB/PMAIP1/GCLC	4	geneontology_Biological_Process	0.0148148	Up
GO:0060249	GO:0060249	anatomical structure homeostasis	14/270	469/18866	0.00790537	0.0610696	0.0514539	NEK2/AURKB/EXO1/RAD51/FEN1/POLE2/RFC4/BLM/CCNE1/RECQL4/PIF1/CCNE2/DNA2/SLC2A1	14	geneontology_Biological_Process	0.0518519	Up
GO:0070979	GO:0070979	protein K11-linked ubiquitination	3/270	29/18866	0.00804595	0.0619884	0.0522281	UBE2C/UBE2T/UBE2S	3	geneontology_Biological_Process	0.0111111	Up
GO:0042752	GO:0042752	regulation of circadian rhythm	6/270	122/18866	0.00825711	0.0634447	0.0534551	TOP2A/CDK1/EZH2/TIMELESS/ARNTL2/NMU	6	geneontology_Biological_Process	0.0222222	Up
GO:0071214	GO:0071214	cellular response to abiotic stimulus	11/270	331/18866	0.00840568	0.0642031	0.0540941	AURKB/RAD51/RAD51AP1/CHEK1/PBK/CDC25A/BLM/ECT2/SLC2A1/GCLC/SFRP2	11	geneontology_Biological_Process	0.0407407	Up
GO:0104004	GO:0104004	cellular response to environmental stimulus	11/270	331/18866	0.00840568	0.0642031	0.0540941	AURKB/RAD51/RAD51AP1/CHEK1/PBK/CDC25A/BLM/ECT2/SLC2A1/GCLC/SFRP2	11	geneontology_Biological_Process	0.0407407	Up
GO:0031667	GO:0031667	response to nutrient levels	14/270	473/18866	0.00848213	0.0642031	0.0540941	TYMS/BRIP1/CTSV/EIF4EBP1/DNMT3B/SLC2A1/PMAIP1/STC1/STC2/CXCL10/GCLC/SFRP2/CYP24A1/CPS1	14	geneontology_Biological_Process	0.0518519	Up
GO:0010992	GO:0010992	ubiquitin recycling	2/270	10/18866	0.00851262	0.0642031	0.0540941	UBE2C/UBE2S	2	geneontology_Biological_Process	0.00740741	Up
GO:0035999	GO:0035999	tetrahydrofolate interconversion	2/270	10/18866	0.00851262	0.0642031	0.0540941	TYMS/MTHFD2	2	geneontology_Biological_Process	0.00740741	Up
GO:0070327	GO:0070327	thyroid hormone transport	2/270	10/18866	0.00851262	0.0642031	0.0540941	SLC7A5/ABCC2	2	geneontology_Biological_Process	0.00740741	Up
GO:1903862	GO:1903862	positive regulation of oxidative phosphorylation	2/270	10/18866	0.00851262	0.0642031	0.0540941	CCNB1/CDK1	2	geneontology_Biological_Process	0.00740741	Up
GO:0001844	GO:0001844	protein insertion into mitochondrial membrane involved in apoptotic signaling pathway	3/270	30/18866	0.00884676	0.066548	0.0560698	E2F1/GZMB/PMAIP1	3	geneontology_Biological_Process	0.0111111	Up
GO:0008625	GO:0008625	extrinsic apoptotic signaling pathway via death domain receptors	5/270	89/18866	0.00905014	0.0678997	0.0572087	BRCA1/PMAIP1/FGB/SFRP2/FGA	5	geneontology_Biological_Process	0.0185185	Up
GO:0051494	GO:0051494	negative regulation of cytoskeleton organization	7/270	163/18866	0.00916095	0.0685517	0.0577579	TPX2/NEK2/BRCA1/CCNF/STMN1/PFN2/VIL1	7	geneontology_Biological_Process	0.0259259	Up
GO:0031638	GO:0031638	zymogen activation	4/270	58/18866	0.00950503	0.0709412	0.0597712	MELTF/PLAU/FGB/FGA	4	geneontology_Biological_Process	0.0148148	Up
GO:0018210	GO:0018210	peptidyl-threonine modification	6/270	126/18866	0.00960023	0.0714656	0.060213	CDK1/TTK/PLK1/CHEK1/HASPIN/SPHK1	6	geneontology_Biological_Process	0.0222222	Up
GO:0071539	GO:0071539	protein localization to centrosome	3/270	31/18866	0.0096926	0.0719345	0.0606081	SPAG5/AURKA/STIL	3	geneontology_Biological_Process	0.0111111	Up
GO:0016569	GO:0016569	covalent chromatin modification	14/270	481/18866	0.00973546	0.0719345	0.0606081	AURKB/CCNA2/CCNB1/CDK1/AURKA/CHEK1/UHRF1/HASPIN/BRCA1/EZH2/HELLS/INCENP/DNMT3B/RCOR2	14	geneontology_Biological_Process	0.0518519	Up
GO:1903829	GO:1903829	positive regulation of cellular protein localization	11/270	338/18866	0.00973852	0.0719345	0.0606081	CDK1/NDC80/GTSE1/PLK1/CDT1/E2F1/KIF20B/ECT2/GZMB/PMAIP1/VIL1	11	geneontology_Biological_Process	0.0407407	Up
GO:0048477	GO:0048477	oogenesis	5/270	91/18866	0.00991016	0.0730142	0.0615178	CCNB1/ASPM/TRIP13/AURKA/YBX2	5	geneontology_Biological_Process	0.0185185	Up
GO:0051053	GO:0051053	negative regulation of DNA metabolic process	6/270	127/18866	0.00995896	0.0731856	0.0616623	AUNIP/POLQ/PARPBP/BLM/PIF1/RMI2	6	geneontology_Biological_Process	0.0222222	Up
GO:0019731	GO:0019731	antibacterial humoral response	4/270	59/18866	0.0100842	0.07348	0.0619103	H2BC11/FGB/FGA/BPIFA1	4	geneontology_Biological_Process	0.0148148	Up
GO:0045815	GO:0045815	positive regulation of gene expression, epigenetic	4/270	59/18866	0.0100842	0.07348	0.0619103	CHEK1/ATAD2/CDCA4/HMGA1	4	geneontology_Biological_Process	0.0148148	Up
GO:0006348	GO:0006348	chromatin silencing at telomere	2/270	11/18866	0.0103067	0.07348	0.0619103	CDC45/EZH2	2	geneontology_Biological_Process	0.00740741	Up
GO:0008655	GO:0008655	pyrimidine-containing compound salvage	2/270	11/18866	0.0103067	0.07348	0.0619103	TK1/UCK2	2	geneontology_Biological_Process	0.00740741	Up
GO:0019852	GO:0019852	L-ascorbic acid metabolic process	2/270	11/18866	0.0103067	0.07348	0.0619103	SLC2A1/GCLC	2	geneontology_Biological_Process	0.00740741	Up
GO:0043097	GO:0043097	pyrimidine nucleoside salvage	2/270	11/18866	0.0103067	0.07348	0.0619103	TK1/UCK2	2	geneontology_Biological_Process	0.00740741	Up
GO:0045835	GO:0045835	negative regulation of meiotic nuclear division	2/270	11/18866	0.0103067	0.07348	0.0619103	TTK/TRIP13	2	geneontology_Biological_Process	0.00740741	Up
GO:0046607	GO:0046607	positive regulation of centrosome cycle	2/270	11/18866	0.0103067	0.07348	0.0619103	PLK4/POC1A	2	geneontology_Biological_Process	0.00740741	Up
GO:0051573	GO:0051573	negative regulation of histone H3-K9 methylation	2/270	11/18866	0.0103067	0.07348	0.0619103	BRCA1/DNMT3B	2	geneontology_Biological_Process	0.00740741	Up
GO:0072697	GO:0072697	protein localization to cell cortex	2/270	11/18866	0.0103067	0.07348	0.0619103	PLK1/SAPCD2	2	geneontology_Biological_Process	0.00740741	Up
GO:0090657	GO:0090657	telomeric loop disassembly	2/270	11/18866	0.0103067	0.07348	0.0619103	BLM/RECQL4	2	geneontology_Biological_Process	0.00740741	Up
GO:2000615	GO:2000615	regulation of histone H3-K9 acetylation	2/270	11/18866	0.0103067	0.07348	0.0619103	CHEK1/BRCA1	2	geneontology_Biological_Process	0.00740741	Up
GO:0097421	GO:0097421	liver regeneration	3/270	32/18866	0.010584	0.0752696	0.0634181	AURKA/TYMS/EZH2	3	geneontology_Biological_Process	0.0111111	Up
GO:0040029	GO:0040029	regulation of gene expression, epigenetic	8/270	209/18866	0.0106503	0.0754315	0.0635546	CDC45/CHEK1/BRCA1/ATAD2/EZH2/CDCA4/HMGA1/DNMT3B	8	geneontology_Biological_Process	0.0296296	Up
GO:1902808	GO:1902808	positive regulation of cell cycle G1/S phase transition	4/270	60/18866	0.0106857	0.0754315	0.0635546	CDC6/CDC45/FAM83D/EZH2	4	geneontology_Biological_Process	0.0148148	Up
GO:2000242	GO:2000242	negative regulation of reproductive process	4/270	60/18866	0.0106857	0.0754315	0.0635546	TTK/TRIP13/SULF1/PAEP	4	geneontology_Biological_Process	0.0148148	Up
GO:0071902	GO:0071902	positive regulation of protein serine/threonine kinase activity	11/270	345/18866	0.0112288	0.0790706	0.0666206	CDC6/CCNB1/CDK1/PBK/IQGAP3/DBF4/EZH2/PSRC1/CKS1B/INCENP/CKS2	11	geneontology_Biological_Process	0.0407407	Up
GO:1902110	GO:1902110	positive regulation of mitochondrial membrane permeability involved in apoptotic process	4/270	61/18866	0.0113099	0.0794467	0.0669375	E2F1/GZMB/PMAIP1/GCLC	4	geneontology_Biological_Process	0.0148148	Up
GO:0048545	GO:0048545	response to steroid hormone	11/270	346/18866	0.0114552	0.0801455	0.0675263	TYMS/BRCA1/CTSV/SKP2/EIF4EBP1/DNMT3B/STC1/GJB2/FOSL1/ABCC2/CPS1	11	geneontology_Biological_Process	0.0407407	Up
GO:0051258	GO:0051258	protein polymerization	10/270	300/18866	0.0114886	0.0801455	0.0675263	TPX2/UBE2C/DIAPH3/UBE2S/PSRC1/STMN1/PFN2/FGB/VIL1/FGA	10	geneontology_Biological_Process	0.037037	Up
GO:0040020	GO:0040020	regulation of meiotic nuclear division	3/270	33/18866	0.0115213	0.0801455	0.0675263	CDC20/TTK/TRIP13	3	geneontology_Biological_Process	0.0111111	Up
GO:1905508	GO:1905508	protein localization to microtubule organizing center	3/270	33/18866	0.0115213	0.0801455	0.0675263	SPAG5/AURKA/STIL	3	geneontology_Biological_Process	0.0111111	Up
GO:0048732	GO:0048732	gland development	13/270	443/18866	0.0117441	0.0814979	0.0686658	CCNB2/AURKA/IQGAP3/E2F8/TYMS/EZH2/E2F7/SULF1/SEMA3A/HOXB9/SERPINB5/FGL1/CPS1	13	geneontology_Biological_Process	0.0481481	Up
GO:0009162	GO:0009162	deoxyribonucleoside monophosphate metabolic process	2/270	12/18866	0.0122521	0.0842076	0.0709488	TK1/TYMS	2	geneontology_Biological_Process	0.00740741	Up
GO:0014831	GO:0014831	gastro-intestinal system smooth muscle contraction	2/270	12/18866	0.0122521	0.0842076	0.0709488	SULF1/NMU	2	geneontology_Biological_Process	0.00740741	Up
GO:0055015	GO:0055015	ventricular cardiac muscle cell development	2/270	12/18866	0.0122521	0.0842076	0.0709488	CCNB1/CDK1	2	geneontology_Biological_Process	0.00740741	Up
GO:0072520	GO:0072520	seminiferous tubule development	2/270	12/18866	0.0122521	0.0842076	0.0709488	BRIP1/KIF18A	2	geneontology_Biological_Process	0.00740741	Up
GO:0008156	GO:0008156	negative regulation of DNA replication	3/270	34/18866	0.0125049	0.085331	0.0718953	CDC6/BLM/TIMELESS	3	geneontology_Biological_Process	0.0111111	Up
GO:0042558	GO:0042558	pteridine-containing compound metabolic process	3/270	34/18866	0.0125049	0.085331	0.0718953	TYMS/MTHFD2/GGH	3	geneontology_Biological_Process	0.0111111	Up
GO:0042908	GO:0042908	xenobiotic transport	3/270	34/18866	0.0125049	0.085331	0.0718953	SLC2A1/SLC7A5/ABCC2	3	geneontology_Biological_Process	0.0111111	Up
GO:1902686	GO:1902686	mitochondrial outer membrane permeabilization involved in programmed cell death	4/270	63/18866	0.0126277	0.0859643	0.0724288	E2F1/GZMB/PMAIP1/GCLC	4	geneontology_Biological_Process	0.0148148	Up
GO:0060135	GO:0060135	maternal process involved in female pregnancy	4/270	64/18866	0.0133218	0.0902605	0.0760487	CTSV/STC1/STC2/GJB2	4	geneontology_Biological_Process	0.0148148	Up
GO:1905268	GO:1905268	negative regulation of chromatin organization	4/270	64/18866	0.0133218	0.0902605	0.0760487	BRCA1/ATAD2/HMGA1/DNMT3B	4	geneontology_Biological_Process	0.0148148	Up
GO:0044728	GO:0044728	DNA methylation or demethylation	5/270	98/18866	0.0133595	0.090303	0.0760844	BRCA1/EZH2/HELLS/DNMT3B/APOBEC3B	5	geneontology_Biological_Process	0.0185185	Up
GO:0039694	GO:0039694	viral RNA genome replication	3/270	35/18866	0.0135352	0.0908474	0.0765431	TOP2A/APOBEC3B/CXCL8	3	geneontology_Biological_Process	0.0111111	Up
GO:0071312	GO:0071312	cellular response to alkaloid	3/270	35/18866	0.0135352	0.0908474	0.0765431	CCNA2/RAD51/BLM	3	geneontology_Biological_Process	0.0111111	Up
GO:1901030	GO:1901030	positive regulation of mitochondrial outer membrane permeabilization involved in apoptotic signaling pathway	3/270	35/18866	0.0135352	0.0908474	0.0765431	E2F1/GZMB/PMAIP1	3	geneontology_Biological_Process	0.0111111	Up
GO:0035794	GO:0035794	positive regulation of mitochondrial membrane permeability	4/270	65/18866	0.0140397	0.0940135	0.0792107	E2F1/GZMB/PMAIP1/GCLC	4	geneontology_Biological_Process	0.0148148	Up
GO:0019730	GO:0019730	antimicrobial humoral response	6/270	137/18866	0.0140863	0.0941055	0.0792882	H2BC11/CXCL10/FGB/CXCL8/FGA/BPIFA1	6	geneontology_Biological_Process	0.0222222	Up
GO:0018105	GO:0018105	peptidyl-serine phosphorylation	10/270	310/18866	0.0141773	0.0944936	0.0796152	AURKB/CCNB1/CDK1/TTK/PLK1/AURKA/CLSPN/CDC7/PFN2/SFRP2	10	geneontology_Biological_Process	0.037037	Up
GO:0010457	GO:0010457	centriole-centriole cohesion	2/270	13/18866	0.0143442	0.0947248	0.07981	NEK2/SGO1	2	geneontology_Biological_Process	0.00740741	Up
GO:0010826	GO:0010826	negative regulation of centrosome duplication	2/270	13/18866	0.0143442	0.0947248	0.07981	BRCA1/CCNF	2	geneontology_Biological_Process	0.00740741	Up
GO:0043970	GO:0043970	histone H3-K9 acetylation	2/270	13/18866	0.0143442	0.0947248	0.07981	CHEK1/BRCA1	2	geneontology_Biological_Process	0.00740741	Up
GO:0048096	GO:0048096	chromatin-mediated maintenance of transcription	2/270	13/18866	0.0143442	0.0947248	0.07981	CHEK1/CDCA4	2	geneontology_Biological_Process	0.00740741	Up
GO:0006213	GO:0006213	pyrimidine nucleoside metabolic process	3/270	36/18866	0.0146124	0.0960533	0.0809293	TK1/UCK2/APOBEC3B	3	geneontology_Biological_Process	0.0111111	Up
GO:0051973	GO:0051973	positive regulation of telomerase activity	3/270	36/18866	0.0146124	0.0960533	0.0809293	NEK2/AURKB/GREM1	3	geneontology_Biological_Process	0.0111111	Up
GO:1902108	GO:1902108	regulation of mitochondrial membrane permeability involved in apoptotic process	4/270	66/18866	0.0147817	0.0969437	0.0816795	E2F1/GZMB/PMAIP1/GCLC	4	geneontology_Biological_Process	0.0148148	Up
GO:0032388	GO:0032388	positive regulation of intracellular transport	8/270	222/18866	0.0148782	0.0973535	0.0820248	CDK1/SPAG5/GTSE1/E2F1/KIF20B/ECT2/GZMB/PMAIP1	8	geneontology_Biological_Process	0.0296296	Up
GO:1905710	GO:1905710	positive regulation of membrane permeability	4/270	67/18866	0.0155481	0.101505	0.0855227	E2F1/GZMB/PMAIP1/GCLC	4	geneontology_Biological_Process	0.0148148	Up
GO:0008584	GO:0008584	male gonad development	6/270	141/18866	0.0160291	0.103733	0.0873994	ASPM/BRIP1/KIF18A/CTSV/SEMA3A/SFRP2	6	geneontology_Biological_Process	0.0222222	Up
GO:0030010	GO:0030010	establishment of cell polarity	6/270	141/18866	0.0160291	0.103733	0.0873994	CENPA/NDC80/PLK1/MAD2L1/SAPCD2/KIF20B	6	geneontology_Biological_Process	0.0222222	Up
GO:0032355	GO:0032355	response to estradiol	6/270	141/18866	0.0160291	0.103733	0.0873994	CCNA2/EZH2/KIF18A/DNMT3B/GJB2/ABCC2	6	geneontology_Biological_Process	0.0222222	Up
GO:0090316	GO:0090316	positive regulation of intracellular protein transport	7/270	182/18866	0.016034	0.103733	0.0873994	CDK1/GTSE1/E2F1/KIF20B/ECT2/GZMB/PMAIP1	7	geneontology_Biological_Process	0.0259259	Up
GO:0046546	GO:0046546	development of primary male sexual characteristics	6/270	142/18866	0.0165423	0.106773	0.089961	ASPM/BRIP1/KIF18A/CTSV/SEMA3A/SFRP2	6	geneontology_Biological_Process	0.0222222	Up
GO:0031936	GO:0031936	negative regulation of chromatin silencing	2/270	14/18866	0.0165785	0.106773	0.089961	ATAD2/HMGA1	2	geneontology_Biological_Process	0.00740741	Up
GO:0010038	GO:0010038	response to metal ion	11/270	366/18866	0.016758	0.107687	0.0907311	CCNB1/CDK1/ECT2/TESMIN/GGH/LOXL2/GCLC/FGB/ABCC2/CPS1/FGA	11	geneontology_Biological_Process	0.0407407	Up
GO:0001824	GO:0001824	blastocyst development	5/270	104/18866	0.0168954	0.108327	0.0912705	NEK2/GINS1/ASF1B/NCAPG2/GINS4	5	geneontology_Biological_Process	0.0185185	Up
GO:0016570	GO:0016570	histone modification	13/270	468/18866	0.0177311	0.113432	0.0955715	AURKB/CCNA2/CCNB1/CDK1/AURKA/CHEK1/UHRF1/HASPIN/BRCA1/EZH2/INCENP/DNMT3B/RCOR2	13	geneontology_Biological_Process	0.0481481	Up
GO:2001237	GO:2001237	negative regulation of extrinsic apoptotic signaling pathway	5/270	107/18866	0.0188758	0.120425	0.101464	BRCA1/GCLC/FGB/SFRP2/FGA	5	geneontology_Biological_Process	0.0185185	Up
GO:0009130	GO:0009130	pyrimidine nucleoside monophosphate biosynthetic process	2/270	15/18866	0.0189504	0.120425	0.101464	TYMS/UCK2	2	geneontology_Biological_Process	0.00740741	Up
GO:0090177	GO:0090177	establishment of planar polarity involved in neural tube closure	2/270	15/18866	0.0189504	0.120425	0.101464	CTHRC1/SFRP2	2	geneontology_Biological_Process	0.00740741	Up
GO:0071496	GO:0071496	cellular response to external stimulus	10/270	326/18866	0.0194235	0.123159	0.103767	CHEK1/BRIP1/CTSV/SKP2/SLC2A1/PMAIP1/GCLC/FOSL1/SFRP2/CYP24A1	10	geneontology_Biological_Process	0.037037	Up
GO:0097305	GO:0097305	response to alcohol	8/270	234/18866	0.019759	0.12501	0.105326	CDK1/RAD51/TYMS/BRCA1/BLM/EIF4EBP1/GGH/FOSL1	8	geneontology_Biological_Process	0.0296296	Up
GO:0071695	GO:0071695	anatomical structure maturation	8/270	235/18866	0.0202116	0.127591	0.107502	CCNB1/KIF14/TRIP13/AURKA/TYMS/GREM1/GAL/PAEP	8	geneontology_Biological_Process	0.0296296	Up
GO:0006206	GO:0006206	pyrimidine nucleobase metabolic process	2/270	16/18866	0.0214556	0.13224	0.111418	TYMS/CPS1	2	geneontology_Biological_Process	0.00740741	Up
GO:0009129	GO:0009129	pyrimidine nucleoside monophosphate metabolic process	2/270	16/18866	0.0214556	0.13224	0.111418	TYMS/UCK2	2	geneontology_Biological_Process	0.00740741	Up
GO:0009263	GO:0009263	deoxyribonucleotide biosynthetic process	2/270	16/18866	0.0214556	0.13224	0.111418	RRM2/TYMS	2	geneontology_Biological_Process	0.00740741	Up
GO:0016446	GO:0016446	somatic hypermutation of immunoglobulin genes	2/270	16/18866	0.0214556	0.13224	0.111418	EXO1/POLQ	2	geneontology_Biological_Process	0.00740741	Up
GO:0034116	GO:0034116	positive regulation of heterotypic cell-cell adhesion	2/270	16/18866	0.0214556	0.13224	0.111418	FGB/FGA	2	geneontology_Biological_Process	0.00740741	Up
GO:0042035	GO:0042035	regulation of cytokine biosynthetic process	2/270	16/18866	0.0214556	0.13224	0.111418	IGF2BP3/IGF2BP2	2	geneontology_Biological_Process	0.00740741	Up
GO:0043174	GO:0043174	nucleoside salvage	2/270	16/18866	0.0214556	0.13224	0.111418	TK1/UCK2	2	geneontology_Biological_Process	0.00740741	Up
GO:0046134	GO:0046134	pyrimidine nucleoside biosynthetic process	2/270	16/18866	0.0214556	0.13224	0.111418	TK1/UCK2	2	geneontology_Biological_Process	0.00740741	Up
GO:0051447	GO:0051447	negative regulation of meiotic cell cycle	2/270	16/18866	0.0214556	0.13224	0.111418	TTK/TRIP13	2	geneontology_Biological_Process	0.00740741	Up
GO:0061548	GO:0061548	ganglion development	2/270	16/18866	0.0214556	0.13224	0.111418	TUBB3/SEMA3A	2	geneontology_Biological_Process	0.00740741	Up
GO:2001224	GO:2001224	positive regulation of neuron migration	2/270	16/18866	0.0214556	0.13224	0.111418	KIF20B/SEMA3A	2	geneontology_Biological_Process	0.00740741	Up
GO:0006305	GO:0006305	DNA alkylation	4/270	74/18866	0.0216123	0.132636	0.111752	BRCA1/EZH2/HELLS/DNMT3B	4	geneontology_Biological_Process	0.0148148	Up
GO:0006306	GO:0006306	DNA methylation	4/270	74/18866	0.0216123	0.132636	0.111752	BRCA1/EZH2/HELLS/DNMT3B	4	geneontology_Biological_Process	0.0148148	Up
GO:0016331	GO:0016331	morphogenesis of embryonic epithelium	6/270	151/18866	0.0216794	0.132763	0.111859	STIL/KIF20B/CTHRC1/GREM1/SULF1/SFRP2	6	geneontology_Biological_Process	0.0222222	Up
GO:0018209	GO:0018209	peptidyl-serine modification	10/270	333/18866	0.022119	0.135166	0.113884	AURKB/CCNB1/CDK1/TTK/PLK1/AURKA/CLSPN/CDC7/PFN2/SFRP2	10	geneontology_Biological_Process	0.037037	Up
GO:0061844	GO:0061844	antimicrobial humoral immune response mediated by antimicrobial peptide	4/270	75/18866	0.0225809	0.137696	0.116015	H2BC11/CXCL10/CXCL8/BPIFA1	4	geneontology_Biological_Process	0.0148148	Up
GO:0021700	GO:0021700	developmental maturation	9/270	287/18866	0.0228589	0.139095	0.117194	CDC20/CCNB1/KIF14/TRIP13/AURKA/TYMS/GREM1/GAL/PAEP	9	geneontology_Biological_Process	0.0333333	Up
GO:0007565	GO:0007565	female pregnancy	7/270	196/18866	0.0230164	0.139756	0.117751	CTSV/SLC2A1/STC1/STC2/GJB2/FOSL1/ABCC2	7	geneontology_Biological_Process	0.0259259	Up
GO:0002566	GO:0002566	somatic diversification of immune receptors via somatic mutation	2/270	17/18866	0.0240898	0.143239	0.120686	EXO1/POLQ	2	geneontology_Biological_Process	0.00740741	Up
GO:0006266	GO:0006266	DNA ligation	2/270	17/18866	0.0240898	0.143239	0.120686	TOP2A/RAD51	2	geneontology_Biological_Process	0.00740741	Up
GO:0006978	GO:0006978	DNA damage response, signal transduction by p53 class mediator resulting in transcription of p21 class mediator	2/270	17/18866	0.0240898	0.143239	0.120686	FOXM1/BRCA1	2	geneontology_Biological_Process	0.00740741	Up
GO:0035729	GO:0035729	cellular response to hepatocyte growth factor stimulus	2/270	17/18866	0.0240898	0.143239	0.120686	GCLC/VIL1	2	geneontology_Biological_Process	0.00740741	Up
GO:0042249	GO:0042249	establishment of planar polarity of embryonic epithelium	2/270	17/18866	0.0240898	0.143239	0.120686	CTHRC1/SFRP2	2	geneontology_Biological_Process	0.00740741	Up
GO:0048385	GO:0048385	regulation of retinoic acid receptor signaling pathway	2/270	17/18866	0.0240898	0.143239	0.120686	EZH2/PRAME	2	geneontology_Biological_Process	0.00740741	Up
GO:0048532	GO:0048532	anatomical structure arrangement	2/270	17/18866	0.0240898	0.143239	0.120686	KIF14/SEMA3A	2	geneontology_Biological_Process	0.00740741	Up
GO:0055012	GO:0055012	ventricular cardiac muscle cell differentiation	2/270	17/18866	0.0240898	0.143239	0.120686	CCNB1/CDK1	2	geneontology_Biological_Process	0.00740741	Up
GO:0061952	GO:0061952	midbody abscission	2/270	17/18866	0.0240898	0.143239	0.120686	CEP55/KIF20A	2	geneontology_Biological_Process	0.00740741	Up
GO:1904355	GO:1904355	positive regulation of telomere capping	2/270	17/18866	0.0240898	0.143239	0.120686	NEK2/AURKB	2	geneontology_Biological_Process	0.00740741	Up
GO:0006342	GO:0006342	chromatin silencing	4/270	77/18866	0.0245966	0.145648	0.122715	CDC45/ATAD2/EZH2/HMGA1	4	geneontology_Biological_Process	0.0148148	Up
GO:0046902	GO:0046902	regulation of mitochondrial membrane permeability	4/270	77/18866	0.0245966	0.145648	0.122715	E2F1/GZMB/PMAIP1/GCLC	4	geneontology_Biological_Process	0.0148148	Up
GO:0009124	GO:0009124	nucleoside monophosphate biosynthetic process	3/270	44/18866	0.0249415	0.147386	0.12418	TK1/TYMS/UCK2	3	geneontology_Biological_Process	0.0111111	Up
GO:0031032	GO:0031032	actomyosin structure organization	7/270	200/18866	0.0253451	0.149156	0.125671	KIF23/ANLN/RACGAP1/ECT2/STMN1/PFN2/TNNT1	7	geneontology_Biological_Process	0.0259259	Up
GO:1901654	GO:1901654	response to ketone	7/270	200/18866	0.0253451	0.149156	0.125671	TYMS/EIF4EBP1/DNMT3B/GJB2/FOSL1/ABCC2/CPS1	7	geneontology_Biological_Process	0.0259259	Up
GO:0051204	GO:0051204	protein insertion into mitochondrial membrane	3/270	45/18866	0.0264476	0.155326	0.130869	E2F1/GZMB/PMAIP1	3	geneontology_Biological_Process	0.0111111	Up
GO:0043462	GO:0043462	regulation of ATPase activity	4/270	79/18866	0.0267176	0.155767	0.131241	NCAPH/UHRF1/MCM2/PFN2	4	geneontology_Biological_Process	0.0148148	Up
GO:0000712	GO:0000712	resolution of meiotic recombination intermediates	2/270	18/18866	0.0268488	0.155767	0.131241	TOP2A/EME1	2	geneontology_Biological_Process	0.00740741	Up
GO:0032740	GO:0032740	positive regulation of interleukin-17 production	2/270	18/18866	0.0268488	0.155767	0.131241	SPHK1/SLC7A5	2	geneontology_Biological_Process	0.00740741	Up
GO:0042772	GO:0042772	DNA damage response, signal transduction resulting in transcription	2/270	18/18866	0.0268488	0.155767	0.131241	FOXM1/BRCA1	2	geneontology_Biological_Process	0.00740741	Up
GO:0051571	GO:0051571	positive regulation of histone H3-K4 methylation	2/270	18/18866	0.0268488	0.155767	0.131241	BRCA1/DNMT3B	2	geneontology_Biological_Process	0.00740741	Up
GO:0071371	GO:0071371	cellular response to gonadotropin stimulus	2/270	18/18866	0.0268488	0.155767	0.131241	CCNA2/GCLC	2	geneontology_Biological_Process	0.00740741	Up
GO:0021987	GO:0021987	cerebral cortex development	5/270	118/18866	0.0274219	0.15877	0.133771	ASPM/KIF14/TACC3/WDR62/SLC2A1	5	geneontology_Biological_Process	0.0185185	Up
GO:1900182	GO:1900182	positive regulation of protein localization to nucleus	4/270	80/18866	0.0278179	0.160738	0.135429	CDK1/GTSE1/PLK1/ECT2	4	geneontology_Biological_Process	0.0148148	Up
GO:0009636	GO:0009636	response to toxic substance	8/270	250/18866	0.0279126	0.160826	0.135503	CCNB1/CDK1/RAD51/TYMS/BRIP1/DNMT3B/ABCC2/CPS1	8	geneontology_Biological_Process	0.0296296	Up
GO:0043434	GO:0043434	response to peptide hormone	12/270	447/18866	0.0279607	0.160826	0.135503	CCNA2/CDC6/BRIP1/EIF4EBP1/GGH/SLC2A1/STC2/GAL/GJB2/GCLC/ABCC2/CPS1	12	geneontology_Biological_Process	0.0444444	Up
GO:0032570	GO:0032570	response to progesterone	3/270	46/18866	0.0280014	0.160826	0.135503	TYMS/GJB2/FOSL1	3	geneontology_Biological_Process	0.0111111	Up
GO:0010833	GO:0010833	telomere maintenance via telomere lengthening	4/270	81/18866	0.0289449	0.165581	0.13951	NEK2/AURKB/RAD51/PIF1	4	geneontology_Biological_Process	0.0148148	Up
GO:0034644	GO:0034644	cellular response to UV	4/270	81/18866	0.0289449	0.165581	0.13951	AURKB/CHEK1/PBK/CDC25A	4	geneontology_Biological_Process	0.0148148	Up
GO:0071383	GO:0071383	cellular response to steroid hormone stimulus	7/270	206/18866	0.0291331	0.166325	0.140137	BRCA1/SKP2/EIF4EBP1/DNMT3B/STC1/GJB2/ABCC2	7	geneontology_Biological_Process	0.0259259	Up
GO:0006304	GO:0006304	DNA modification	5/270	120/18866	0.029201	0.166382	0.140184	BRCA1/EZH2/HELLS/DNMT3B/APOBEC3B	5	geneontology_Biological_Process	0.0185185	Up
GO:2001236	GO:2001236	regulation of extrinsic apoptotic signaling pathway	6/270	162/18866	0.0292998	0.166411	0.140209	BRCA1/PMAIP1/GCLC/FGB/SFRP2/FGA	6	geneontology_Biological_Process	0.0222222	Up
GO:0031668	GO:0031668	cellular response to extracellular stimulus	8/270	253/18866	0.0296671	0.166411	0.140209	BRIP1/CTSV/SKP2/SLC2A1/PMAIP1/FOSL1/SFRP2/CYP24A1	8	geneontology_Biological_Process	0.0296296	Up
GO:0003417	GO:0003417	growth plate cartilage development	2/270	19/18866	0.0297286	0.166411	0.140209	POC1A/STC1	2	geneontology_Biological_Process	0.00740741	Up
GO:0009148	GO:0009148	pyrimidine nucleoside triphosphate biosynthetic process	2/270	19/18866	0.0297286	0.166411	0.140209	TYMS/UCK2	2	geneontology_Biological_Process	0.00740741	Up
GO:0033189	GO:0033189	response to vitamin A	2/270	19/18866	0.0297286	0.166411	0.140209	TYMS/DNMT3B	2	geneontology_Biological_Process	0.00740741	Up
GO:0035728	GO:0035728	response to hepatocyte growth factor	2/270	19/18866	0.0297286	0.166411	0.140209	GCLC/VIL1	2	geneontology_Biological_Process	0.00740741	Up
GO:0044320	GO:0044320	cellular response to leptin stimulus	2/270	19/18866	0.0297286	0.166411	0.140209	CCNA2/FGB	2	geneontology_Biological_Process	0.00740741	Up
GO:0046653	GO:0046653	tetrahydrofolate metabolic process	2/270	19/18866	0.0297286	0.166411	0.140209	TYMS/MTHFD2	2	geneontology_Biological_Process	0.00740741	Up
GO:2000104	GO:2000104	negative regulation of DNA-dependent DNA replication	2/270	19/18866	0.0297286	0.166411	0.140209	BLM/TIMELESS	2	geneontology_Biological_Process	0.00740741	Up
GO:0022617	GO:0022617	extracellular matrix disassembly	4/270	82/18866	0.0300986	0.168153	0.141677	CTSV/MMP12/MELTF/MMP1	4	geneontology_Biological_Process	0.0148148	Up
GO:0046661	GO:0046661	male sex differentiation	6/270	164/18866	0.0308522	0.172028	0.144942	ASPM/BRIP1/KIF18A/CTSV/SEMA3A/SFRP2	6	geneontology_Biological_Process	0.0222222	Up
GO:0009612	GO:0009612	response to mechanical stimulus	7/270	209/18866	0.0311634	0.173426	0.146119	CCNB1/CHEK1/SLC2A1/COL11A1/CXCL10/GCLC/FOSL1	7	geneontology_Biological_Process	0.0259259	Up
GO:2000243	GO:2000243	positive regulation of reproductive process	4/270	83/18866	0.0312793	0.173733	0.146378	CDC25C/AURKA/CDC25A/SEMA3A	4	geneontology_Biological_Process	0.0148148	Up
GO:0051222	GO:0051222	positive regulation of protein transport	10/270	354/18866	0.0318288	0.176444	0.148662	CDK1/GTSE1/E2F1/KIF20B/ECT2/GZMB/PMAIP1/FGB/NMU/FGA	10	geneontology_Biological_Process	0.037037	Up
GO:0042089	GO:0042089	cytokine biosynthetic process	2/270	20/18866	0.0327252	0.181063	0.152554	IGF2BP3/IGF2BP2	2	geneontology_Biological_Process	0.00740741	Up
GO:0061647	GO:0061647	histone H3-K9 modification	3/270	49/18866	0.0329477	0.181389	0.152828	CHEK1/BRCA1/DNMT3B	3	geneontology_Biological_Process	0.0111111	Up
GO:0090151	GO:0090151	establishment of protein localization to mitochondrial membrane	3/270	49/18866	0.0329477	0.181389	0.152828	E2F1/GZMB/PMAIP1	3	geneontology_Biological_Process	0.0111111	Up
GO:0051101	GO:0051101	regulation of DNA binding	5/270	124/18866	0.032974	0.181389	0.152828	NEK2/HJURP/CDCA5/CDT1/E2F1	5	geneontology_Biological_Process	0.0185185	Up
GO:0006767	GO:0006767	water-soluble vitamin metabolic process	4/270	85/18866	0.0337214	0.184438	0.155397	MTHFD2/PSAT1/SLC2A1/GCLC	4	geneontology_Biological_Process	0.0148148	Up
GO:0043154	GO:0043154	negative regulation of cysteine-type endopeptidase activity involved in apoptotic process	4/270	85/18866	0.0337214	0.184438	0.155397	BIRC5/MAGEA3/SFRP2/VIL1	4	geneontology_Biological_Process	0.0148148	Up
GO:0072384	GO:0072384	organelle transport along microtubule	4/270	85/18866	0.0337214	0.184438	0.155397	KIF23/KIF3C/KIF1A/UCHL1	4	geneontology_Biological_Process	0.0148148	Up
GO:0001838	GO:0001838	embryonic epithelial tube formation	5/270	125/18866	0.0339624	0.185402	0.15621	STIL/KIF20B/CTHRC1/GREM1/SFRP2	5	geneontology_Biological_Process	0.0185185	Up
GO:0030195	GO:0030195	negative regulation of blood coagulation	3/270	50/18866	0.0346909	0.189019	0.159257	PLAU/FGB/FGA	3	geneontology_Biological_Process	0.0111111	Up
GO:0045814	GO:0045814	negative regulation of gene expression, epigenetic	5/270	126/18866	0.0349691	0.190174	0.16023	CDC45/ATAD2/EZH2/HMGA1/DNMT3B	5	geneontology_Biological_Process	0.0185185	Up
GO:0061448	GO:0061448	connective tissue development	8/270	262/18866	0.0353831	0.192061	0.16182	POC1A/TYMS/GREM1/STC1/LOXL2/COL11A1/SULF1/SFRP2	8	geneontology_Biological_Process	0.0296296	Up
GO:0031061	GO:0031061	negative regulation of histone methylation	2/270	21/18866	0.0358347	0.193413	0.162959	BRCA1/DNMT3B	2	geneontology_Biological_Process	0.00740741	Up
GO:0042107	GO:0042107	cytokine metabolic process	2/270	21/18866	0.0358347	0.193413	0.162959	IGF2BP3/IGF2BP2	2	geneontology_Biological_Process	0.00740741	Up
GO:0042276	GO:0042276	error-prone translesion synthesis	2/270	21/18866	0.0358347	0.193413	0.162959	POLE2/RFC4	2	geneontology_Biological_Process	0.00740741	Up
GO:0032436	GO:0032436	positive regulation of proteasomal ubiquitin-dependent protein catabolic process	4/270	87/18866	0.0362716	0.195064	0.164351	CDC20/PLK1/AURKA/GCLC	4	geneontology_Biological_Process	0.0148148	Up
GO:0032873	GO:0032873	negative regulation of stress-activated MAPK cascade	3/270	51/18866	0.0364809	0.195064	0.164351	FOXM1/PBK/SFRP2	3	geneontology_Biological_Process	0.0111111	Up
GO:0070303	GO:0070303	negative regulation of stress-activated protein kinase signaling cascade	3/270	51/18866	0.0364809	0.195064	0.164351	FOXM1/PBK/SFRP2	3	geneontology_Biological_Process	0.0111111	Up
GO:0090102	GO:0090102	cochlea development	3/270	51/18866	0.0364809	0.195064	0.164351	CCNA2/MCM2/CTHRC1	3	geneontology_Biological_Process	0.0111111	Up
GO:1900047	GO:1900047	negative regulation of hemostasis	3/270	51/18866	0.0364809	0.195064	0.164351	PLAU/FGB/FGA	3	geneontology_Biological_Process	0.0111111	Up
GO:0090559	GO:0090559	regulation of membrane permeability	4/270	88/18866	0.0375874	0.200606	0.16902	E2F1/GZMB/PMAIP1/GCLC	4	geneontology_Biological_Process	0.0148148	Up
GO:0007623	GO:0007623	circadian rhythm	7/270	218/18866	0.0378183	0.201463	0.169742	TOP2A/CDK1/TYMS/EZH2/TIMELESS/ARNTL2/NMU	7	geneontology_Biological_Process	0.0259259	Up
GO:0021543	GO:0021543	pallium development	6/270	173/18866	0.0384999	0.204714	0.172481	ASPM/KIF14/TACC3/EZH2/WDR62/SLC2A1	6	geneontology_Biological_Process	0.0222222	Up
GO:0051098	GO:0051098	regulation of binding	10/270	367/18866	0.0391628	0.207853	0.175126	NEK2/HJURP/CDCA5/AURKB/PLK1/AURKA/CDT1/E2F1/STMN1/CTHRC1	10	geneontology_Biological_Process	0.037037	Up
GO:0007163	GO:0007163	establishment or maintenance of cell polarity	7/270	220/18866	0.0394146	0.208803	0.175926	CENPA/KIF2C/NDC80/PLK1/MAD2L1/SAPCD2/KIF20B	7	geneontology_Biological_Process	0.0259259	Up
GO:0032210	GO:0032210	regulation of telomere maintenance via telomerase	3/270	53/18866	0.0402006	0.211813	0.178462	NEK2/AURKB/PIF1	3	geneontology_Biological_Process	0.0111111	Up
GO:1900024	GO:1900024	regulation of substrate adhesion-dependent cell spreading	3/270	53/18866	0.0402006	0.211813	0.178462	MELTF/FGB/FGA	3	geneontology_Biological_Process	0.0111111	Up
GO:0006766	GO:0006766	vitamin metabolic process	5/270	131/18866	0.0402784	0.211813	0.178462	MTHFD2/PSAT1/SLC2A1/GCLC/CYP24A1	5	geneontology_Biological_Process	0.0185185	Up
GO:0032434	GO:0032434	regulation of proteasomal ubiquitin-dependent protein catabolic process	5/270	131/18866	0.0402784	0.211813	0.178462	CDC20/PLK1/AURKA/PBK/GCLC	5	geneontology_Biological_Process	0.0185185	Up
GO:1904951	GO:1904951	positive regulation of establishment of protein localization	10/270	370/18866	0.0410081	0.215255	0.181362	CDK1/GTSE1/E2F1/KIF20B/ECT2/GZMB/PMAIP1/FGB/NMU/FGA	10	geneontology_Biological_Process	0.037037	Up
GO:0001843	GO:0001843	neural tube closure	4/270	91/18866	0.0416977	0.218474	0.184075	STIL/KIF20B/CTHRC1/SFRP2	4	geneontology_Biological_Process	0.0148148	Up
GO:0000002	GO:0000002	mitochondrial genome maintenance	2/270	23/18866	0.0423769	0.220822	0.186053	PIF1/DNA2	2	geneontology_Biological_Process	0.00740741	Up
GO:0009147	GO:0009147	pyrimidine nucleoside triphosphate metabolic process	2/270	23/18866	0.0423769	0.220822	0.186053	TYMS/UCK2	2	geneontology_Biological_Process	0.00740741	Up
GO:0051570	GO:0051570	regulation of histone H3-K9 methylation	2/270	23/18866	0.0423769	0.220822	0.186053	BRCA1/DNMT3B	2	geneontology_Biological_Process	0.00740741	Up
GO:0072175	GO:0072175	epithelial tube formation	5/270	133/18866	0.0425318	0.221227	0.186394	STIL/KIF20B/CTHRC1/GREM1/SFRP2	5	geneontology_Biological_Process	0.0185185	Up
GO:0060606	GO:0060606	tube closure	4/270	92/18866	0.0431221	0.223891	0.188639	STIL/KIF20B/CTHRC1/SFRP2	4	geneontology_Biological_Process	0.0148148	Up
GO:0002931	GO:0002931	response to ischemia	3/270	55/18866	0.0441046	0.227755	0.191894	EIF4EBP1/GJB2/UCHL1	3	geneontology_Biological_Process	0.0111111	Up
GO:0032781	GO:0032781	positive regulation of ATPase activity	3/270	55/18866	0.0441046	0.227755	0.191894	NCAPH/UHRF1/PFN2	3	geneontology_Biological_Process	0.0111111	Up
GO:0050819	GO:0050819	negative regulation of coagulation	3/270	55/18866	0.0441046	0.227755	0.191894	PLAU/FGB/FGA	3	geneontology_Biological_Process	0.0111111	Up
GO:0048469	GO:0048469	cell maturation	6/270	179/18866	0.0442147	0.227912	0.192027	CCNB1/KIF14/TRIP13/AURKA/TYMS/PAEP	6	geneontology_Biological_Process	0.0222222	Up
GO:0044706	GO:0044706	multi-multicellular organism process	7/270	226/18866	0.044466	0.228796	0.192771	CTSV/SLC2A1/STC1/STC2/GJB2/FOSL1/ABCC2	7	geneontology_Biological_Process	0.0259259	Up
GO:2000117	GO:2000117	negative regulation of cysteine-type endopeptidase activity	4/270	93/18866	0.0445737	0.228939	0.192892	BIRC5/MAGEA3/SFRP2/VIL1	4	geneontology_Biological_Process	0.0148148	Up
GO:0048565	GO:0048565	digestive tract development	5/270	135/18866	0.0448598	0.229734	0.193561	CCNB1/TYMS/CXCL8/SFRP2/CPS1	5	geneontology_Biological_Process	0.0185185	Up
GO:0007281	GO:0007281	germ cell development	8/270	275/18866	0.0448887	0.229734	0.193561	CCNB1/ASPM/TRIP13/AURKA/KNL1/BRIP1/YBX2/PAEP	8	geneontology_Biological_Process	0.0296296	Up
GO:0044321	GO:0044321	response to leptin	2/270	24/18866	0.0458024	0.232336	0.195753	CCNA2/FGB	2	geneontology_Biological_Process	0.00740741	Up
GO:0051446	GO:0051446	positive regulation of meiotic cell cycle	2/270	24/18866	0.0458024	0.232336	0.195753	CDC25C/CDC25A	2	geneontology_Biological_Process	0.00740741	Up
GO:0070193	GO:0070193	synaptonemal complex organization	2/270	24/18866	0.0458024	0.232336	0.195753	PLK1/TRIP13	2	geneontology_Biological_Process	0.00740741	Up
GO:0090169	GO:0090169	regulation of spindle assembly	2/270	24/18866	0.0458024	0.232336	0.195753	SPAG5/PLK1	2	geneontology_Biological_Process	0.00740741	Up
GO:0098743	GO:0098743	cell aggregation	2/270	24/18866	0.0458024	0.232336	0.195753	COL11A1/BPIFA1	2	geneontology_Biological_Process	0.00740741	Up
GO:0010332	GO:0010332	response to gamma radiation	3/270	56/18866	0.0461249	0.233558	0.196784	RAD51/XRCC2/CXCL10	3	geneontology_Biological_Process	0.0111111	Up
GO:1905330	GO:1905330	regulation of morphogenesis of an epithelium	6/270	181/18866	0.0462314	0.233684	0.19689	SAPCD2/CTHRC1/GREM1/SULF1/CXCL10/SFRP2	6	geneontology_Biological_Process	0.0222222	Up
GO:0097711	GO:0097711	ciliary basal body-plasma membrane docking	4/270	95/18866	0.0475582	0.239968	0.202184	NEK2/CDK1/PLK1/PLK4	4	geneontology_Biological_Process	0.0148148	Up
GO:0070936	GO:0070936	protein K48-linked ubiquitination	3/270	57/18866	0.0481903	0.242304	0.204152	UBE2C/UBE2T/SKP2	3	geneontology_Biological_Process	0.0111111	Up
GO:0071398	GO:0071398	cellular response to fatty acid	3/270	57/18866	0.0481903	0.242304	0.204152	CCNB1/E2F1/CPS1	3	geneontology_Biological_Process	0.0111111	Up
GO:0045992	GO:0045992	negative regulation of embryonic development	2/270	25/18866	0.0493259	0.247147	0.208233	SULF1/SFRP2	2	geneontology_Biological_Process	0.00740741	Up
GO:1904385	GO:1904385	cellular response to angiotensin	2/270	25/18866	0.0493259	0.247147	0.208233	CDC6/BRIP1	2	geneontology_Biological_Process	0.00740741	Up
GO:1903749	GO:1903749	positive regulation of establishment of protein localization to mitochondrion	3/270	58/18866	0.0503004	0.25159	0.211976	E2F1/GZMB/PMAIP1	3	geneontology_Biological_Process	0.0111111	Up
GO:1901655	GO:1901655	cellular response to ketone	4/270	97/18866	0.0506509	0.252902	0.213081	EIF4EBP1/DNMT3B/GJB2/ABCC2	4	geneontology_Biological_Process	0.0148148	Up
GO:2001234	GO:2001234	negative regulation of apoptotic signaling pathway	7/270	233/18866	0.050865	0.253529	0.21361	BRCA1/DDIAS/MAGEA3/GCLC/FGB/SFRP2/FGA	7	geneontology_Biological_Process	0.0259259	Up
GO:0016579	GO:0016579	protein deubiquitination	8/270	283/18866	0.0515022	0.256259	0.21591	CDC20/CCNA2/CDK1/CDC25A/BRCA1/CLSPN/SKP2/UCHL1	8	geneontology_Biological_Process	0.0296296	Up
GO:0014020	GO:0014020	primary neural tube formation	4/270	98/18866	0.0522378	0.259469	0.218614	STIL/KIF20B/CTHRC1/SFRP2	4	geneontology_Biological_Process	0.0148148	Up
GO:0098930	GO:0098930	axonal transport	3/270	59/18866	0.0524548	0.260096	0.219143	KIF4A/KIF1A/UCHL1	3	geneontology_Biological_Process	0.0111111	Up
GO:0034114	GO:0034114	regulation of heterotypic cell-cell adhesion	2/270	26/18866	0.052944	0.26027	0.21929	FGB/FGA	2	geneontology_Biological_Process	0.00740741	Up
GO:0060384	GO:0060384	innervation	2/270	26/18866	0.052944	0.26027	0.21929	SULF1/SEMA3A	2	geneontology_Biological_Process	0.00740741	Up
GO:0071377	GO:0071377	cellular response to glucagon stimulus	2/270	26/18866	0.052944	0.26027	0.21929	GJB2/CPS1	2	geneontology_Biological_Process	0.00740741	Up
GO:0090025	GO:0090025	regulation of monocyte chemotaxis	2/270	26/18866	0.052944	0.26027	0.21929	GREM1/CXCL10	2	geneontology_Biological_Process	0.00740741	Up
GO:1904353	GO:1904353	regulation of telomere capping	2/270	26/18866	0.052944	0.26027	0.21929	NEK2/AURKB	2	geneontology_Biological_Process	0.00740741	Up
GO:0031333	GO:0031333	negative regulation of protein-containing complex assembly	5/270	142/18866	0.0535986	0.263037	0.221621	KIF14/STMN1/EIF4EBP1/PFN2/VIL1	5	geneontology_Biological_Process	0.0185185	Up
GO:0010717	GO:0010717	regulation of epithelial to mesenchymal transition	4/270	99/18866	0.0538516	0.263827	0.222286	EZH2/GREM1/LOXL2/SFRP2	4	geneontology_Biological_Process	0.0148148	Up
GO:0097549	GO:0097549	chromatin organization involved in negative regulation of transcription	5/270	143/18866	0.0549222	0.268613	0.226319	CDC45/ATAD2/EZH2/HELLS/HMGA1	5	geneontology_Biological_Process	0.0185185	Up
GO:0035282	GO:0035282	segmentation	4/270	100/18866	0.0554922	0.270477	0.22789	XRCC2/SEMA3A/DLL3/SFRP2	4	geneontology_Biological_Process	0.0148148	Up
GO:0070301	GO:0070301	cellular response to hydrogen peroxide	4/270	100/18866	0.0554922	0.270477	0.22789	CDK1/EZH2/ECT2/SPHK1	4	geneontology_Biological_Process	0.0148148	Up
GO:0030900	GO:0030900	forebrain development	10/270	391/18866	0.0556094	0.270588	0.227983	ASPM/KIF14/STIL/TACC3/EZH2/E2F1/WDR62/SLC2A1/SEMA3A/KIF1A	10	geneontology_Biological_Process	0.037037	Up
GO:0003416	GO:0003416	endochondral bone growth	2/270	27/18866	0.0566534	0.274271	0.231086	POC1A/STC1	2	geneontology_Biological_Process	0.00740741	Up
GO:0015949	GO:0015949	nucleobase-containing small molecule interconversion	2/270	27/18866	0.0566534	0.274271	0.231086	RRM2/TYMS	2	geneontology_Biological_Process	0.00740741	Up
GO:0018126	GO:0018126	protein hydroxylation	2/270	27/18866	0.0566534	0.274271	0.231086	PLOD2/EGLN3	2	geneontology_Biological_Process	0.00740741	Up
GO:1904356	GO:1904356	regulation of telomere maintenance via telomere lengthening	3/270	61/18866	0.0568951	0.274977	0.231681	NEK2/AURKB/PIF1	3	geneontology_Biological_Process	0.0111111	Up
GO:0001578	GO:0001578	microtubule bundle formation	4/270	101/18866	0.0571596	0.27579	0.232366	PLK1/PRC1/KIF20A/PSRC1	4	geneontology_Biological_Process	0.0148148	Up
GO:0097193	GO:0097193	intrinsic apoptotic signaling pathway	8/270	290/18866	0.0577804	0.278317	0.234495	MELK/BRCA1/E2F1/DDIAS/E2F2/PMAIP1/MAGEA3/SFRP2	8	geneontology_Biological_Process	0.0296296	Up
GO:2000060	GO:2000060	positive regulation of ubiquitin-dependent protein catabolic process	4/270	102/18866	0.0588537	0.282683	0.238174	CDC20/PLK1/AURKA/GCLC	4	geneontology_Biological_Process	0.0148148	Up
GO:0042542	GO:0042542	response to hydrogen peroxide	5/270	146/18866	0.0590059	0.282683	0.238174	CDK1/EZH2/ECT2/SPHK1/FOSL1	5	geneontology_Biological_Process	0.0185185	Up
GO:0044344	GO:0044344	cellular response to fibroblast growth factor stimulus	5/270	146/18866	0.0590059	0.282683	0.238174	SHCBP1/SULF1/GCLC/CXCL8/CPS1	5	geneontology_Biological_Process	0.0185185	Up
GO:0034113	GO:0034113	heterotypic cell-cell adhesion	3/270	62/18866	0.0591801	0.282683	0.238174	DSP/FGB/FGA	3	geneontology_Biological_Process	0.0111111	Up
GO:0055025	GO:0055025	positive regulation of cardiac muscle tissue development	3/270	62/18866	0.0591801	0.282683	0.238174	CCNB1/CDK1/GREM1	3	geneontology_Biological_Process	0.0111111	Up
GO:0055123	GO:0055123	digestive system development	5/270	147/18866	0.0604048	0.285423	0.240482	CCNB1/TYMS/CXCL8/SFRP2/CPS1	5	geneontology_Biological_Process	0.0185185	Up
GO:0010575	GO:0010575	positive regulation of vascular endothelial growth factor production	2/270	28/18866	0.0604506	0.285423	0.240482	BRCA1/SULF1	2	geneontology_Biological_Process	0.00740741	Up
GO:0021846	GO:0021846	cell proliferation in forebrain	2/270	28/18866	0.0604506	0.285423	0.240482	KIF14/KIF1A	2	geneontology_Biological_Process	0.00740741	Up
GO:0060512	GO:0060512	prostate gland morphogenesis	2/270	28/18866	0.0604506	0.285423	0.240482	SULF1/SERPINB5	2	geneontology_Biological_Process	0.00740741	Up
GO:0072376	GO:0072376	protein activation cascade	2/270	28/18866	0.0604506	0.285423	0.240482	FGB/FGA	2	geneontology_Biological_Process	0.00740741	Up
GO:0072378	GO:0072378	blood coagulation, fibrin clot formation	2/270	28/18866	0.0604506	0.285423	0.240482	FGB/FGA	2	geneontology_Biological_Process	0.00740741	Up
GO:1990776	GO:1990776	response to angiotensin	2/270	28/18866	0.0604506	0.285423	0.240482	CDC6/BRIP1	2	geneontology_Biological_Process	0.00740741	Up
GO:0008630	GO:0008630	intrinsic apoptotic signaling pathway in response to DNA damage	4/270	103/18866	0.0605743	0.285536	0.240577	BRCA1/E2F1/DDIAS/SFRP2	4	geneontology_Biological_Process	0.0148148	Up
GO:0043279	GO:0043279	response to alkaloid	4/270	104/18866	0.0623215	0.29329	0.24711	CCNA2/RAD51/BLM/DNMT3B	4	geneontology_Biological_Process	0.0148148	Up
GO:0051146	GO:0051146	striated muscle cell differentiation	8/270	295/18866	0.0625498	0.293881	0.247609	CCNB1/CDK1/EZH2/ADAM12/GREM1/TNNT1/CXCL10/UCHL1	8	geneontology_Biological_Process	0.0296296	Up
GO:2001022	GO:2001022	positive regulation of response to DNA damage stimulus	4/270	105/18866	0.064095	0.300649	0.25331	FOXM1/BRCA1/TIMELESS/PMAIP1	4	geneontology_Biological_Process	0.0148148	Up
GO:0051569	GO:0051569	regulation of histone H3-K4 methylation	2/270	29/18866	0.0643324	0.300778	0.253419	BRCA1/DNMT3B	2	geneontology_Biological_Process	0.00740741	Up
GO:0060351	GO:0060351	cartilage development involved in endochondral bone morphogenesis	2/270	29/18866	0.0643324	0.300778	0.253419	POC1A/STC1	2	geneontology_Biological_Process	0.00740741	Up
GO:0009615	GO:0009615	response to virus	9/270	349/18866	0.0645273	0.301198	0.253773	HMGA1/STMN1/SKP2/MMP12/PMAIP1/APOBEC3B/CXCL10/FOSL1/BPIFA1	9	geneontology_Biological_Process	0.0333333	Up
GO:0035148	GO:0035148	tube formation	5/270	150/18866	0.0647138	0.301577	0.254092	STIL/KIF20B/CTHRC1/GREM1/SFRP2	5	geneontology_Biological_Process	0.0185185	Up
GO:0001841	GO:0001841	neural tube formation	4/270	106/18866	0.0658949	0.306085	0.257891	STIL/KIF20B/CTHRC1/SFRP2	4	geneontology_Biological_Process	0.0148148	Up
GO:0034446	GO:0034446	substrate adhesion-dependent cell spreading	4/270	106/18866	0.0658949	0.306085	0.257891	KIF14/MELTF/FGB/FGA	4	geneontology_Biological_Process	0.0148148	Up
GO:0006979	GO:0006979	response to oxidative stress	11/270	458/18866	0.0660966	0.306526	0.258262	MELK/CCNA2/CDK1/EZH2/ECT2/SPHK1/STC2/GJB2/GCLC/FOSL1/ABCC2	11	geneontology_Biological_Process	0.0407407	Up
GO:0051205	GO:0051205	protein insertion into membrane	3/270	65/18866	0.066289	0.306921	0.258595	E2F1/GZMB/PMAIP1	3	geneontology_Biological_Process	0.0111111	Up
GO:0070646	GO:0070646	protein modification by small protein removal	8/270	300/18866	0.0675588	0.312296	0.263124	CDC20/CCNA2/CDK1/CDC25A/BRCA1/CLSPN/SKP2/UCHL1	8	geneontology_Biological_Process	0.0296296	Up
GO:0001837	GO:0001837	epithelial to mesenchymal transition	5/270	152/18866	0.0676801	0.312353	0.263172	FAM83D/EZH2/GREM1/LOXL2/SFRP2	5	geneontology_Biological_Process	0.0185185	Up
GO:0010800	GO:0010800	positive regulation of peptidyl-threonine phosphorylation	2/270	30/18866	0.0682957	0.313679	0.264289	PLK1/SPHK1	2	geneontology_Biological_Process	0.00740741	Up
GO:0033688	GO:0033688	regulation of osteoblast proliferation	2/270	30/18866	0.0682957	0.313679	0.264289	CTHRC1/GREM1	2	geneontology_Biological_Process	0.00740741	Up
GO:0043457	GO:0043457	regulation of cellular respiration	2/270	30/18866	0.0682957	0.313679	0.264289	CCNB1/CDK1	2	geneontology_Biological_Process	0.00740741	Up
GO:0046824	GO:0046824	positive regulation of nucleocytoplasmic transport	3/270	66/18866	0.0687417	0.314719	0.265165	CDK1/GTSE1/ECT2	3	geneontology_Biological_Process	0.0111111	Up
GO:1901607	GO:1901607	alpha-amino acid biosynthetic process	3/270	66/18866	0.0687417	0.314719	0.265165	PSAT1/PLOD2/CPS1	3	geneontology_Biological_Process	0.0111111	Up
GO:0071774	GO:0071774	response to fibroblast growth factor	5/270	153/18866	0.0691911	0.316271	0.266473	SHCBP1/SULF1/GCLC/CXCL8/CPS1	5	geneontology_Biological_Process	0.0185185	Up
GO:0031099	GO:0031099	regeneration	6/270	201/18866	0.0695272	0.317301	0.267341	CCNA2/CCNB1/CDK1/AURKA/TYMS/EZH2	6	geneontology_Biological_Process	0.0222222	Up
GO:0006221	GO:0006221	pyrimidine nucleotide biosynthetic process	2/270	31/18866	0.0723373	0.327518	0.275949	TYMS/UCK2	2	geneontology_Biological_Process	0.00740741	Up
GO:0021772	GO:0021772	olfactory bulb development	2/270	31/18866	0.0723373	0.327518	0.275949	KIF14/SEMA3A	2	geneontology_Biological_Process	0.00740741	Up
GO:0045987	GO:0045987	positive regulation of smooth muscle contraction	2/270	31/18866	0.0723373	0.327518	0.275949	SPHK1/NMU	2	geneontology_Biological_Process	0.00740741	Up
GO:0098868	GO:0098868	bone growth	2/270	31/18866	0.0723373	0.327518	0.275949	POC1A/STC1	2	geneontology_Biological_Process	0.00740741	Up
GO:1902230	GO:1902230	negative regulation of intrinsic apoptotic signaling pathway in response to DNA damage	2/270	31/18866	0.0723373	0.327518	0.275949	DDIAS/SFRP2	2	geneontology_Biological_Process	0.00740741	Up
GO:0048511	GO:0048511	rhythmic process	8/270	305/18866	0.0728088	0.329132	0.277309	TOP2A/CDK1/DTL/TYMS/EZH2/TIMELESS/ARNTL2/NMU	8	geneontology_Biological_Process	0.0296296	Up
GO:1901800	GO:1901800	positive regulation of proteasomal protein catabolic process	4/270	110/18866	0.0733545	0.331077	0.278948	CDC20/PLK1/AURKA/GCLC	4	geneontology_Biological_Process	0.0148148	Up
GO:2001233	GO:2001233	regulation of apoptotic signaling pathway	10/270	413/18866	0.074208	0.334403	0.28175	BRCA1/E2F1/DDIAS/GZMB/PMAIP1/MAGEA3/GCLC/FGB/SFRP2/FGA	10	geneontology_Biological_Process	0.037037	Up
GO:0062197	GO:0062197	cellular response to chemical stress	9/270	360/18866	0.0750685	0.337749	0.284569	MELK/CCNA2/CDK1/EZH2/ECT2/DNMT3B/SLC2A1/SPHK1/GJB2	9	geneontology_Biological_Process	0.0333333	Up
GO:0006513	GO:0006513	protein monoubiquitination	3/270	69/18866	0.0763422	0.339717	0.286228	UBE2T/DTL/UHRF1	3	geneontology_Biological_Process	0.0111111	Up
GO:0007004	GO:0007004	telomere maintenance via telomerase	3/270	69/18866	0.0763422	0.339717	0.286228	NEK2/AURKB/PIF1	3	geneontology_Biological_Process	0.0111111	Up
GO:0002082	GO:0002082	regulation of oxidative phosphorylation	2/270	32/18866	0.0764542	0.339717	0.286228	CCNB1/CDK1	2	geneontology_Biological_Process	0.00740741	Up
GO:0006335	GO:0006335	DNA replication-dependent nucleosome assembly	2/270	32/18866	0.0764542	0.339717	0.286228	ASF1B/CHAF1B	2	geneontology_Biological_Process	0.00740741	Up
GO:0032350	GO:0032350	regulation of hormone metabolic process	2/270	32/18866	0.0764542	0.339717	0.286228	STC2/GAL	2	geneontology_Biological_Process	0.00740741	Up
GO:0034723	GO:0034723	DNA replication-dependent nucleosome organization	2/270	32/18866	0.0764542	0.339717	0.286228	ASF1B/CHAF1B	2	geneontology_Biological_Process	0.00740741	Up
GO:0071295	GO:0071295	cellular response to vitamin	2/270	32/18866	0.0764542	0.339717	0.286228	BRIP1/CYP24A1	2	geneontology_Biological_Process	0.00740741	Up
GO:1902235	GO:1902235	regulation of endoplasmic reticulum stress-induced intrinsic apoptotic signaling pathway	2/270	32/18866	0.0764542	0.339717	0.286228	PMAIP1/MAGEA3	2	geneontology_Biological_Process	0.00740741	Up
GO:0043687	GO:0043687	post-translational protein modification	9/270	363/18866	0.0781173	0.34657	0.292001	DSCC1/DTL/ESCO2/CCNF/SKP2/TMEM132A/STC2/MELTF/FGA	9	geneontology_Biological_Process	0.0333333	Up
GO:2000058	GO:2000058	regulation of ubiquitin-dependent protein catabolic process	5/270	159/18866	0.0786464	0.348378	0.293525	CDC20/PLK1/AURKA/PBK/GCLC	5	geneontology_Biological_Process	0.0185185	Up
GO:0001756	GO:0001756	somitogenesis	3/270	70/18866	0.0789548	0.348473	0.293605	XRCC2/DLL3/SFRP2	3	geneontology_Biological_Process	0.0111111	Up
GO:0008088	GO:0008088	axo-dendritic transport	3/270	70/18866	0.0789548	0.348473	0.293605	KIF4A/KIF1A/UCHL1	3	geneontology_Biological_Process	0.0111111	Up
GO:0045766	GO:0045766	positive regulation of angiogenesis	6/270	208/18866	0.0790326	0.348473	0.293605	BRCA1/SPHK1/ADAM12/GREM1/CXCL8/SFRP2	6	geneontology_Biological_Process	0.0222222	Up
GO:0021537	GO:0021537	telencephalon development	7/270	259/18866	0.0795331	0.350141	0.29501	ASPM/KIF14/TACC3/EZH2/WDR62/SLC2A1/SEMA3A	7	geneontology_Biological_Process	0.0259259	Up
GO:0009954	GO:0009954	proximal/distal pattern formation	2/270	33/18866	0.0806434	0.352861	0.297302	GREM1/HOXB9	2	geneontology_Biological_Process	0.00740741	Up
GO:0021988	GO:0021988	olfactory lobe development	2/270	33/18866	0.0806434	0.352861	0.297302	KIF14/SEMA3A	2	geneontology_Biological_Process	0.00740741	Up
GO:0042755	GO:0042755	eating behavior	2/270	33/18866	0.0806434	0.352861	0.297302	NMU/UCHL1	2	geneontology_Biological_Process	0.00740741	Up
GO:0048384	GO:0048384	retinoic acid receptor signaling pathway	2/270	33/18866	0.0806434	0.352861	0.297302	EZH2/PRAME	2	geneontology_Biological_Process	0.00740741	Up
GO:0014823	GO:0014823	response to activity	3/270	71/18866	0.0816059	0.355986	0.299934	CDK1/DNMT3B/GCLC	3	geneontology_Biological_Process	0.0111111	Up
GO:0045739	GO:0045739	positive regulation of DNA repair	3/270	71/18866	0.0816059	0.355986	0.299934	FOXM1/BRCA1/TIMELESS	3	geneontology_Biological_Process	0.0111111	Up
GO:0010970	GO:0010970	transport along microtubule	5/270	161/18866	0.0819451	0.356922	0.300723	KIF4A/KIF23/KIF3C/KIF1A/UCHL1	5	geneontology_Biological_Process	0.0185185	Up
GO:0009123	GO:0009123	nucleoside monophosphate metabolic process	3/270	72/18866	0.0842952	0.36646	0.308759	TK1/TYMS/UCK2	3	geneontology_Biological_Process	0.0111111	Up
GO:0032212	GO:0032212	positive regulation of telomere maintenance via telomerase	2/270	34/18866	0.0849021	0.36646	0.308759	NEK2/AURKB	2	geneontology_Biological_Process	0.00740741	Up
GO:0043094	GO:0043094	cellular metabolic compound salvage	2/270	34/18866	0.0849021	0.36646	0.308759	TK1/UCK2	2	geneontology_Biological_Process	0.00740741	Up
GO:0045907	GO:0045907	positive regulation of vasoconstriction	2/270	34/18866	0.0849021	0.36646	0.308759	FGB/FGA	2	geneontology_Biological_Process	0.00740741	Up
GO:0046685	GO:0046685	response to arsenic-containing substance	2/270	34/18866	0.0849021	0.36646	0.308759	GCLC/ABCC2	2	geneontology_Biological_Process	0.00740741	Up
GO:2000352	GO:2000352	negative regulation of endothelial cell apoptotic process	2/270	34/18866	0.0849021	0.36646	0.308759	FGB/FGA	2	geneontology_Biological_Process	0.00740741	Up
GO:0033157	GO:0033157	regulation of intracellular protein transport	7/270	264/18866	0.0859398	0.370381	0.312063	CDK1/GTSE1/E2F1/KIF20B/ECT2/GZMB/PMAIP1	7	geneontology_Biological_Process	0.0259259	Up
GO:0003208	GO:0003208	cardiac ventricle morphogenesis	3/270	73/18866	0.087022	0.373921	0.315045	DSP/COL11A1/SFRP2	3	geneontology_Biological_Process	0.0111111	Up
GO:1903747	GO:1903747	regulation of establishment of protein localization to mitochondrion	3/270	73/18866	0.087022	0.373921	0.315045	E2F1/GZMB/PMAIP1	3	geneontology_Biological_Process	0.0111111	Up
GO:1904019	GO:1904019	epithelial cell apoptotic process	4/270	117/18866	0.0873887	0.374934	0.315899	E2F1/E2F2/FGB/FGA	4	geneontology_Biological_Process	0.0148148	Up
GO:0009416	GO:0009416	response to light stimulus	8/270	319/18866	0.0887947	0.378877	0.319221	AURKB/DTL/CHEK1/PBK/PCLAF/CDC25A/FEN1/NMU	8	geneontology_Biological_Process	0.0296296	Up
GO:0009112	GO:0009112	nucleobase metabolic process	2/270	35/18866	0.0892273	0.378877	0.319221	TYMS/CPS1	2	geneontology_Biological_Process	0.00740741	Up
GO:0009262	GO:0009262	deoxyribonucleotide metabolic process	2/270	35/18866	0.0892273	0.378877	0.319221	RRM2/TYMS	2	geneontology_Biological_Process	0.00740741	Up
GO:0010259	GO:0010259	multicellular organism aging	2/270	35/18866	0.0892273	0.378877	0.319221	RAD54L/CTSV	2	geneontology_Biological_Process	0.00740741	Up
GO:0033687	GO:0033687	osteoblast proliferation	2/270	35/18866	0.0892273	0.378877	0.319221	CTHRC1/GREM1	2	geneontology_Biological_Process	0.00740741	Up
GO:0110111	GO:0110111	negative regulation of animal organ morphogenesis	2/270	35/18866	0.0892273	0.378877	0.319221	GREM1/SULF1	2	geneontology_Biological_Process	0.00740741	Up
GO:0043281	GO:0043281	regulation of cysteine-type endopeptidase activity involved in apoptotic process	6/270	215/18866	0.0892331	0.378877	0.319221	BIRC5/PMAIP1/EGLN3/MAGEA3/SFRP2/VIL1	6	geneontology_Biological_Process	0.0222222	Up
GO:0007569	GO:0007569	cell aging	4/270	118/18866	0.0894928	0.379418	0.319677	CDK1/FOXM1/CHEK1/HMGA1	4	geneontology_Biological_Process	0.0148148	Up
GO:0051865	GO:0051865	protein autoubiquitination	3/270	74/18866	0.0897858	0.380098	0.32025	UBE2T/UHRF1/BRCA1	3	geneontology_Biological_Process	0.0111111	Up
GO:0048193	GO:0048193	Golgi vesicle transport	9/270	374/18866	0.0899363	0.380173	0.320313	KIF2C/KIF4A/KIF23/KIF11/KIF15/CENPE/RACGAP1/KIF18A/KIF3C	9	geneontology_Biological_Process	0.0333333	Up
GO:0010810	GO:0010810	regulation of cell-substrate adhesion	6/270	217/18866	0.0922738	0.389479	0.328154	MMP12/GREM1/MELTF/PLAU/FGB/FGA	6	geneontology_Biological_Process	0.0222222	Up
GO:0043627	GO:0043627	response to estrogen	3/270	75/18866	0.092586	0.390223	0.328781	BRCA1/GAL/ABCC2	3	geneontology_Biological_Process	0.0111111	Up
GO:2000781	GO:2000781	positive regulation of double-strand break repair	2/270	36/18866	0.0936164	0.3938	0.331794	FOXM1/TIMELESS	2	geneontology_Biological_Process	0.00740741	Up
GO:0051056	GO:0051056	regulation of small GTPase mediated signal transduction	8/270	323/18866	0.0937095	0.3938	0.331794	KIF14/FOXM1/DEPDC1B/RACGAP1/ARHGAP11A/ECT2/STMN1/RHOV	8	geneontology_Biological_Process	0.0296296	Up
GO:0006278	GO:0006278	RNA-dependent DNA biosynthetic process	3/270	76/18866	0.0954221	0.399824	0.33687	NEK2/AURKB/PIF1	3	geneontology_Biological_Process	0.0111111	Up
GO:1903524	GO:1903524	positive regulation of blood circulation	3/270	76/18866	0.0954221	0.399824	0.33687	FGB/NMU/FGA	3	geneontology_Biological_Process	0.0111111	Up
GO:0051100	GO:0051100	negative regulation of binding	5/270	169/18866	0.0958602	0.401073	0.337923	NEK2/AURKB/AURKA/E2F1/STMN1	5	geneontology_Biological_Process	0.0185185	Up
GO:0034614	GO:0034614	cellular response to reactive oxygen species	5/270	170/18866	0.0976793	0.407678	0.343487	CCNA2/CDK1/EZH2/ECT2/SPHK1	5	geneontology_Biological_Process	0.0185185	Up
GO:0060969	GO:0060969	negative regulation of gene silencing	2/270	37/18866	0.0980667	0.407678	0.343487	ATAD2/HMGA1	2	geneontology_Biological_Process	0.00740741	Up
GO:1904358	GO:1904358	positive regulation of telomere maintenance via telomere lengthening	2/270	37/18866	0.0980667	0.407678	0.343487	NEK2/AURKB	2	geneontology_Biological_Process	0.00740741	Up
GO:2000273	GO:2000273	positive regulation of signaling receptor activity	2/270	37/18866	0.0980667	0.407678	0.343487	NCAPG2/GREM1	2	geneontology_Biological_Process	0.00740741	Up
GO:0045471	GO:0045471	response to ethanol	4/270	122/18866	0.0981498	0.407678	0.343487	CDK1/TYMS/EIF4EBP1/GGH	4	geneontology_Biological_Process	0.0148148	Up
GO:0046785	GO:0046785	microtubule polymerization	3/270	77/18866	0.0982934	0.407683	0.343492	TPX2/PSRC1/STMN1	3	geneontology_Biological_Process	0.0111111	Up
GO:0071241	GO:0071241	cellular response to inorganic substance	6/270	221/18866	0.0985214	0.408038	0.343791	CCNA2/CCNB1/RAD51/BLM/ECT2/TIMELESS	6	geneontology_Biological_Process	0.0222222	Up
GO:0070252	GO:0070252	actin-mediated cell contraction	4/270	123/18866	0.100373	0.415108	0.349747	DSP/STC1/TNNT1/VIL1	4	geneontology_Biological_Process	0.0148148	Up
GO:0061045	GO:0061045	negative regulation of wound healing	3/270	78/18866	0.101199	0.417175	0.351489	PLAU/FGB/FGA	3	geneontology_Biological_Process	0.0111111	Up
GO:0072332	GO:0072332	intrinsic apoptotic signaling pathway by p53 class mediator	3/270	78/18866	0.101199	0.417175	0.351489	E2F1/E2F2/PMAIP1	3	geneontology_Biological_Process	0.0111111	Up
GO:0008406	GO:0008406	gonad development	6/270	223/18866	0.101728	0.417175	0.351489	ASPM/BRIP1/KIF18A/CTSV/SEMA3A/SFRP2	6	geneontology_Biological_Process	0.0222222	Up
GO:0016485	GO:0016485	protein processing	6/270	223/18866	0.101728	0.417175	0.351489	MELTF/MAGEA3/PLAU/FGB/PCSK1/FGA	6	geneontology_Biological_Process	0.0222222	Up
GO:0002385	GO:0002385	mucosal immune response	2/270	38/18866	0.102576	0.417175	0.351489	H2BC11/BPIFA1	2	geneontology_Biological_Process	0.00740741	Up
GO:0042769	GO:0042769	DNA damage response, detection of DNA damage	2/270	38/18866	0.102576	0.417175	0.351489	DTL/RFC4	2	geneontology_Biological_Process	0.00740741	Up
GO:0043029	GO:0043029	T cell homeostasis	2/270	38/18866	0.102576	0.417175	0.351489	CCNB2/PMAIP1	2	geneontology_Biological_Process	0.00740741	Up
GO:0051567	GO:0051567	histone H3-K9 methylation	2/270	38/18866	0.102576	0.417175	0.351489	BRCA1/DNMT3B	2	geneontology_Biological_Process	0.00740741	Up
GO:0060045	GO:0060045	positive regulation of cardiac muscle cell proliferation	2/270	38/18866	0.102576	0.417175	0.351489	CCNB1/CDK1	2	geneontology_Biological_Process	0.00740741	Up
GO:0071392	GO:0071392	cellular response to estradiol stimulus	2/270	38/18866	0.102576	0.417175	0.351489	CCNA2/KIF18A	2	geneontology_Biological_Process	0.00740741	Up
GO:1900026	GO:1900026	positive regulation of substrate adhesion-dependent cell spreading	2/270	38/18866	0.102576	0.417175	0.351489	FGB/FGA	2	geneontology_Biological_Process	0.00740741	Up
GO:0022612	GO:0022612	gland morphogenesis	4/270	124/18866	0.10262	0.417175	0.351489	SULF1/SEMA3A/SERPINB5/FGL1	4	geneontology_Biological_Process	0.0148148	Up
GO:0006937	GO:0006937	regulation of muscle contraction	5/270	173/18866	0.103241	0.41896	0.352993	SPHK1/DSP/STC1/TNNT1/NMU	5	geneontology_Biological_Process	0.0185185	Up
GO:0043624	GO:0043624	cellular protein complex disassembly	6/270	224/18866	0.103351	0.41896	0.352993	TPX2/KIF2C/KIF18B/KIF18A/STMN1/VIL1	6	geneontology_Biological_Process	0.0222222	Up
GO:0032147	GO:0032147	activation of protein kinase activity	8/270	331/18866	0.103998	0.41978	0.353684	TPX2/CDK1/KIF14/PBK/IQGAP3/CLSPN/ECT2/GREM1	8	geneontology_Biological_Process	0.0296296	Up
GO:0021675	GO:0021675	nerve development	3/270	79/18866	0.104139	0.41978	0.353684	CTSV/SULF1/SEMA3A	3	geneontology_Biological_Process	0.0111111	Up
GO:0032272	GO:0032272	negative regulation of protein polymerization	3/270	79/18866	0.104139	0.41978	0.353684	STMN1/PFN2/VIL1	3	geneontology_Biological_Process	0.0111111	Up
GO:0071260	GO:0071260	cellular response to mechanical stimulus	3/270	79/18866	0.104139	0.41978	0.353684	CHEK1/SLC2A1/GCLC	3	geneontology_Biological_Process	0.0111111	Up
GO:0008637	GO:0008637	apoptotic mitochondrial changes	4/270	125/18866	0.10489	0.42221	0.355731	E2F1/GZMB/PMAIP1/GCLC	4	geneontology_Biological_Process	0.0148148	Up
GO:0032204	GO:0032204	regulation of telomere maintenance	3/270	80/18866	0.107113	0.427071	0.359827	NEK2/AURKB/PIF1	3	geneontology_Biological_Process	0.0111111	Up
GO:0070828	GO:0070828	heterochromatin organization	3/270	80/18866	0.107113	0.427071	0.359827	HELLS/HMGA1/LOXL2	3	geneontology_Biological_Process	0.0111111	Up
GO:0009163	GO:0009163	nucleoside biosynthetic process	2/270	39/18866	0.10714	0.427071	0.359827	TK1/UCK2	2	geneontology_Biological_Process	0.00740741	Up
GO:0031111	GO:0031111	negative regulation of microtubule polymerization or depolymerization	2/270	39/18866	0.10714	0.427071	0.359827	TPX2/STMN1	2	geneontology_Biological_Process	0.00740741	Up
GO:0032660	GO:0032660	regulation of interleukin-17 production	2/270	39/18866	0.10714	0.427071	0.359827	SPHK1/SLC7A5	2	geneontology_Biological_Process	0.00740741	Up
GO:0033146	GO:0033146	regulation of intracellular estrogen receptor signaling pathway	2/270	39/18866	0.10714	0.427071	0.359827	BRCA1/SKP2	2	geneontology_Biological_Process	0.00740741	Up
GO:1902229	GO:1902229	regulation of intrinsic apoptotic signaling pathway in response to DNA damage	2/270	39/18866	0.10714	0.427071	0.359827	DDIAS/SFRP2	2	geneontology_Biological_Process	0.00740741	Up
GO:0007548	GO:0007548	sex differentiation	7/270	280/18866	0.108354	0.431308	0.363397	ASPM/CENPI/BRIP1/KIF18A/CTSV/SEMA3A/SFRP2	7	geneontology_Biological_Process	0.0259259	Up
GO:1900180	GO:1900180	regulation of protein localization to nucleus	4/270	127/18866	0.109497	0.434051	0.365708	CDK1/GTSE1/PLK1/ECT2	4	geneontology_Biological_Process	0.0148148	Up
GO:1903052	GO:1903052	positive regulation of proteolysis involved in cellular protein catabolic process	4/270	127/18866	0.109497	0.434051	0.365708	CDC20/PLK1/AURKA/GCLC	4	geneontology_Biological_Process	0.0148148	Up
GO:1905477	GO:1905477	positive regulation of protein localization to membrane	4/270	127/18866	0.109497	0.434051	0.365708	E2F1/GZMB/PMAIP1/VIL1	4	geneontology_Biological_Process	0.0148148	Up
GO:0048705	GO:0048705	skeletal system morphogenesis	6/270	228/18866	0.10998	0.435365	0.366815	POC1A/GREM1/STC1/COL11A1/SFRP2/HOXB9	6	geneontology_Biological_Process	0.0222222	Up
GO:0045137	GO:0045137	development of primary sexual characteristics	6/270	229/18866	0.111671	0.438465	0.369427	ASPM/BRIP1/KIF18A/CTSV/SEMA3A/SFRP2	6	geneontology_Biological_Process	0.0222222	Up
GO:0048762	GO:0048762	mesenchymal cell differentiation	6/270	229/18866	0.111671	0.438465	0.369427	FAM83D/EZH2/GREM1/LOXL2/SEMA3A/SFRP2	6	geneontology_Biological_Process	0.0222222	Up
GO:0000096	GO:0000096	sulfur amino acid metabolic process	2/270	40/18866	0.111758	0.438465	0.369427	GCLC/CPS1	2	geneontology_Biological_Process	0.00740741	Up
GO:0006730	GO:0006730	one-carbon metabolic process	2/270	40/18866	0.111758	0.438465	0.369427	TYMS/MTHFD2	2	geneontology_Biological_Process	0.00740741	Up
GO:0009069	GO:0009069	serine family amino acid metabolic process	2/270	40/18866	0.111758	0.438465	0.369427	PSAT1/GCLC	2	geneontology_Biological_Process	0.00740741	Up
GO:0042307	GO:0042307	positive regulation of protein import into nucleus	2/270	40/18866	0.111758	0.438465	0.369427	CDK1/ECT2	2	geneontology_Biological_Process	0.00740741	Up
GO:0072089	GO:0072089	stem cell proliferation	4/270	128/18866	0.111835	0.438465	0.369427	ASPM/RACGAP1/CCNE1/SFRP2	4	geneontology_Biological_Process	0.0148148	Up
GO:0051260	GO:0051260	protein homooligomerization	5/270	178/18866	0.112851	0.441486	0.371972	TK1/POLQ/BLM/ECT2/PFKP	5	geneontology_Biological_Process	0.0185185	Up
GO:0030193	GO:0030193	regulation of blood coagulation	3/270	82/18866	0.113158	0.441486	0.371972	PLAU/FGB/FGA	3	geneontology_Biological_Process	0.0111111	Up
GO:0007160	GO:0007160	cell-matrix adhesion	6/270	230/18866	0.113375	0.441486	0.371972	MMP12/GREM1/PLAU/FGB/LYPD3/FGA	6	geneontology_Biological_Process	0.0222222	Up
GO:0051495	GO:0051495	positive regulation of cytoskeleton organization	6/270	230/18866	0.113375	0.441486	0.371972	SPAG5/PLK4/POC1A/PSRC1/PFN2/VIL1	6	geneontology_Biological_Process	0.0222222	Up
GO:0097191	GO:0097191	extrinsic apoptotic signaling pathway	6/270	230/18866	0.113375	0.441486	0.371972	BRCA1/PMAIP1/GCLC/FGB/SFRP2/FGA	6	geneontology_Biological_Process	0.0222222	Up
GO:0071482	GO:0071482	cellular response to light stimulus	4/270	129/18866	0.114194	0.444071	0.37415	AURKB/CHEK1/PBK/CDC25A	4	geneontology_Biological_Process	0.0148148	Up
GO:0051259	GO:0051259	protein complex oligomerization	6/270	231/18866	0.115092	0.446958	0.376582	RRM2/TK1/POLQ/BLM/ECT2/PFKP	6	geneontology_Biological_Process	0.0222222	Up
GO:1900046	GO:1900046	regulation of hemostasis	3/270	83/18866	0.116229	0.450277	0.379379	PLAU/FGB/FGA	3	geneontology_Biological_Process	0.0111111	Up
GO:0002251	GO:0002251	organ or tissue specific immune response	2/270	41/18866	0.116428	0.450277	0.379379	H2BC11/BPIFA1	2	geneontology_Biological_Process	0.00740741	Up
GO:0031062	GO:0031062	positive regulation of histone methylation	2/270	41/18866	0.116428	0.450277	0.379379	BRCA1/DNMT3B	2	geneontology_Biological_Process	0.00740741	Up
GO:0009410	GO:0009410	response to xenobiotic stimulus	4/270	130/18866	0.116575	0.450277	0.379379	E2F1/MCM7/GCLC/ABCC2	4	geneontology_Biological_Process	0.0148148	Up
GO:0046887	GO:0046887	positive regulation of hormone secretion	4/270	131/18866	0.118979	0.45894	0.386678	GAL/FGB/NMU/FGA	4	geneontology_Biological_Process	0.0148148	Up
GO:0008652	GO:0008652	cellular amino acid biosynthetic process	3/270	84/18866	0.11933	0.459678	0.3873	PSAT1/PLOD2/CPS1	3	geneontology_Biological_Process	0.0111111	Up
GO:1904591	GO:1904591	positive regulation of protein import	2/270	42/18866	0.121145	0.466043	0.392663	CDK1/ECT2	2	geneontology_Biological_Process	0.00740741	Up
GO:0000302	GO:0000302	response to reactive oxygen species	6/270	235/18866	0.122092	0.468427	0.394671	CCNA2/CDK1/EZH2/ECT2/SPHK1/FOSL1	6	geneontology_Biological_Process	0.0222222	Up
GO:1904018	GO:1904018	positive regulation of vasculature development	6/270	235/18866	0.122092	0.468427	0.394671	BRCA1/SPHK1/ADAM12/GREM1/CXCL8/SFRP2	6	geneontology_Biological_Process	0.0222222	Up
GO:0045844	GO:0045844	positive regulation of striated muscle tissue development	3/270	85/18866	0.122462	0.468594	0.394812	CCNB1/CDK1/GREM1	3	geneontology_Biological_Process	0.0111111	Up
GO:0048636	GO:0048636	positive regulation of muscle organ development	3/270	85/18866	0.122462	0.468594	0.394812	CCNB1/CDK1/GREM1	3	geneontology_Biological_Process	0.0111111	Up
GO:0060485	GO:0060485	mesenchyme development	7/270	290/18866	0.123805	0.472636	0.398218	FAM83D/EZH2/GREM1/LOXL2/SEMA3A/DLL3/SFRP2	7	geneontology_Biological_Process	0.0259259	Up
GO:0006997	GO:0006997	nucleus organization	4/270	133/18866	0.123849	0.472636	0.398218	CCNB2/CCNB1/CDK1/PLK1	4	geneontology_Biological_Process	0.0148148	Up
GO:0034109	GO:0034109	homotypic cell-cell adhesion	3/270	86/18866	0.125624	0.473564	0.399	DSP/FGB/FGA	3	geneontology_Biological_Process	0.0111111	Up
GO:1901863	GO:1901863	positive regulation of muscle tissue development	3/270	86/18866	0.125624	0.473564	0.399	CCNB1/CDK1/GREM1	3	geneontology_Biological_Process	0.0111111	Up
GO:0046777	GO:0046777	protein autophosphorylation	6/270	237/18866	0.125669	0.473564	0.399	NEK2/MELK/AURKB/TTK/AURKA/GREM1	6	geneontology_Biological_Process	0.0222222	Up
GO:0045765	GO:0045765	regulation of angiogenesis	9/270	403/18866	0.125871	0.473564	0.399	BRCA1/E2F2/SPHK1/ADAM12/GREM1/SULF1/CXCL10/CXCL8/SFRP2	9	geneontology_Biological_Process	0.0333333	Up
GO:0007339	GO:0007339	binding of sperm to zona pellucida	2/270	43/18866	0.125909	0.473564	0.399	LY6K/PAEP	2	geneontology_Biological_Process	0.00740741	Up
GO:0046688	GO:0046688	response to copper ion	2/270	43/18866	0.125909	0.473564	0.399	CDK1/LOXL2	2	geneontology_Biological_Process	0.00740741	Up
GO:0051154	GO:0051154	negative regulation of striated muscle cell differentiation	2/270	43/18866	0.125909	0.473564	0.399	EZH2/CXCL10	2	geneontology_Biological_Process	0.00740741	Up
GO:0071364	GO:0071364	cellular response to epidermal growth factor stimulus	2/270	43/18866	0.125909	0.473564	0.399	MCM7/VIL1	2	geneontology_Biological_Process	0.00740741	Up
GO:0086004	GO:0086004	regulation of cardiac muscle cell contraction	2/270	43/18866	0.125909	0.473564	0.399	DSP/STC1	2	geneontology_Biological_Process	0.00740741	Up
GO:1901659	GO:1901659	glycosyl compound biosynthetic process	2/270	43/18866	0.125909	0.473564	0.399	TK1/UCK2	2	geneontology_Biological_Process	0.00740741	Up
GO:2000648	GO:2000648	positive regulation of stem cell proliferation	2/270	43/18866	0.125909	0.473564	0.399	ASPM/CCNE1	2	geneontology_Biological_Process	0.00740741	Up
GO:0045995	GO:0045995	regulation of embryonic development	4/270	134/18866	0.126315	0.473847	0.399238	CDK1/RACGAP1/SULF1/SFRP2	4	geneontology_Biological_Process	0.0148148	Up
GO:0046683	GO:0046683	response to organophosphorus	4/270	134/18866	0.126315	0.473847	0.399238	TYMS/STC1/FOSL1/CPS1	4	geneontology_Biological_Process	0.0148148	Up
GO:0034249	GO:0034249	negative regulation of cellular amide metabolic process	6/270	238/18866	0.127476	0.477445	0.402269	TYMS/EIF4EBP1/SPHK1/IGF2BP3/GZMB/IGF2BP2	6	geneontology_Biological_Process	0.0222222	Up
GO:0051262	GO:0051262	protein tetramerization	3/270	87/18866	0.128815	0.477445	0.402269	RRM2/TK1/PFKP	3	geneontology_Biological_Process	0.0111111	Up
GO:2000116	GO:2000116	regulation of cysteine-type endopeptidase activity	6/270	239/18866	0.129297	0.477445	0.402269	BIRC5/PMAIP1/EGLN3/MAGEA3/SFRP2/VIL1	6	geneontology_Biological_Process	0.0222222	Up
GO:0017145	GO:0017145	stem cell division	2/270	44/18866	0.130717	0.477445	0.402269	ASPM/SFRP2	2	geneontology_Biological_Process	0.00740741	Up
GO:0031670	GO:0031670	cellular response to nutrient	2/270	44/18866	0.130717	0.477445	0.402269	BRIP1/CYP24A1	2	geneontology_Biological_Process	0.00740741	Up
GO:0032620	GO:0032620	interleukin-17 production	2/270	44/18866	0.130717	0.477445	0.402269	SPHK1/SLC7A5	2	geneontology_Biological_Process	0.00740741	Up
GO:1902667	GO:1902667	regulation of axon guidance	2/270	44/18866	0.130717	0.477445	0.402269	SEMA3A/TUBB2B	2	geneontology_Biological_Process	0.00740741	Up
GO:0061138	GO:0061138	morphogenesis of a branching epithelium	5/270	187/18866	0.131185	0.477445	0.402269	TIMELESS/GREM1/SULF1/SEMA3A/SFRP2	5	geneontology_Biological_Process	0.0185185	Up
GO:0009798	GO:0009798	axis specification	3/270	88/18866	0.132035	0.477445	0.402269	AURKA/STIL/STC1	3	geneontology_Biological_Process	0.0111111	Up
GO:0050818	GO:0050818	regulation of coagulation	3/270	88/18866	0.132035	0.477445	0.402269	PLAU/FGB/FGA	3	geneontology_Biological_Process	0.0111111	Up
GO:0002934	GO:0002934	desmosome organization	1/270	10/18866	0.134271	0.477445	0.402269	DSP	1	geneontology_Biological_Process	0.0037037	Up
GO:0003376	GO:0003376	sphingosine-1-phosphate receptor signaling pathway	1/270	10/18866	0.134271	0.477445	0.402269	SPHK1	1	geneontology_Biological_Process	0.0037037	Up
GO:0006222	GO:0006222	UMP biosynthetic process	1/270	10/18866	0.134271	0.477445	0.402269	UCK2	1	geneontology_Biological_Process	0.0037037	Up
GO:0009173	GO:0009173	pyrimidine ribonucleoside monophosphate metabolic process	1/270	10/18866	0.134271	0.477445	0.402269	UCK2	1	geneontology_Biological_Process	0.0037037	Up
GO:0009174	GO:0009174	pyrimidine ribonucleoside monophosphate biosynthetic process	1/270	10/18866	0.134271	0.477445	0.402269	UCK2	1	geneontology_Biological_Process	0.0037037	Up
GO:0015893	GO:0015893	drug transport	1/270	10/18866	0.134271	0.477445	0.402269	ABCC2	1	geneontology_Biological_Process	0.0037037	Up
GO:0030388	GO:0030388	fructose 1,6-bisphosphate metabolic process	1/270	10/18866	0.134271	0.477445	0.402269	PFKP	1	geneontology_Biological_Process	0.0037037	Up
GO:0031943	GO:0031943	regulation of glucocorticoid metabolic process	1/270	10/18866	0.134271	0.477445	0.402269	GAL	1	geneontology_Biological_Process	0.0037037	Up
GO:0032836	GO:0032836	glomerular basement membrane development	1/270	10/18866	0.134271	0.477445	0.402269	SULF1	1	geneontology_Biological_Process	0.0037037	Up
GO:0034085	GO:0034085	establishment of sister chromatid cohesion	1/270	10/18866	0.134271	0.477445	0.402269	CDCA5	1	geneontology_Biological_Process	0.0037037	Up
GO:0034770	GO:0034770	histone H4-K20 methylation	1/270	10/18866	0.134271	0.477445	0.402269	BRCA1	1	geneontology_Biological_Process	0.0037037	Up
GO:0035581	GO:0035581	sequestering of extracellular ligand from receptor	1/270	10/18866	0.134271	0.477445	0.402269	GREM1	1	geneontology_Biological_Process	0.0037037	Up
GO:0035860	GO:0035860	glial cell-derived neurotrophic factor receptor signaling pathway	1/270	10/18866	0.134271	0.477445	0.402269	SULF1	1	geneontology_Biological_Process	0.0037037	Up
GO:0035933	GO:0035933	glucocorticoid secretion	1/270	10/18866	0.134271	0.477445	0.402269	GAL	1	geneontology_Biological_Process	0.0037037	Up
GO:0045647	GO:0045647	negative regulation of erythrocyte differentiation	1/270	10/18866	0.134271	0.477445	0.402269	NCAPG2	1	geneontology_Biological_Process	0.0037037	Up
GO:0045876	GO:0045876	positive regulation of sister chromatid cohesion	1/270	10/18866	0.134271	0.477445	0.402269	FEN1	1	geneontology_Biological_Process	0.0037037	Up
GO:0046049	GO:0046049	UMP metabolic process	1/270	10/18866	0.134271	0.477445	0.402269	UCK2	1	geneontology_Biological_Process	0.0037037	Up
GO:0048262	GO:0048262	determination of dorsal/ventral asymmetry	1/270	10/18866	0.134271	0.477445	0.402269	GREM1	1	geneontology_Biological_Process	0.0037037	Up
GO:0051409	GO:0051409	response to nitrosative stress	1/270	10/18866	0.134271	0.477445	0.402269	GCLC	1	geneontology_Biological_Process	0.0037037	Up
GO:0051541	GO:0051541	elastin metabolic process	1/270	10/18866	0.134271	0.477445	0.402269	MMP12	1	geneontology_Biological_Process	0.0037037	Up
GO:0060346	GO:0060346	bone trabecula formation	1/270	10/18866	0.134271	0.477445	0.402269	GREM1	1	geneontology_Biological_Process	0.0037037	Up
GO:0060513	GO:0060513	prostatic bud formation	1/270	10/18866	0.134271	0.477445	0.402269	SULF1	1	geneontology_Biological_Process	0.0037037	Up
GO:0060600	GO:0060600	dichotomous subdivision of an epithelial terminal unit	1/270	10/18866	0.134271	0.477445	0.402269	SEMA3A	1	geneontology_Biological_Process	0.0037037	Up
GO:0070314	GO:0070314	G1 to G0 transition	1/270	10/18866	0.134271	0.477445	0.402269	EZH2	1	geneontology_Biological_Process	0.0037037	Up
GO:0070341	GO:0070341	fat cell proliferation	1/270	10/18866	0.134271	0.477445	0.402269	E2F1	1	geneontology_Biological_Process	0.0037037	Up
GO:0070344	GO:0070344	regulation of fat cell proliferation	1/270	10/18866	0.134271	0.477445	0.402269	E2F1	1	geneontology_Biological_Process	0.0037037	Up
GO:0070383	GO:0070383	DNA cytosine deamination	1/270	10/18866	0.134271	0.477445	0.402269	APOBEC3B	1	geneontology_Biological_Process	0.0037037	Up
GO:0090673	GO:0090673	endothelial cell-matrix adhesion	1/270	10/18866	0.134271	0.477445	0.402269	MMP12	1	geneontology_Biological_Process	0.0037037	Up
GO:1902237	GO:1902237	positive regulation of endoplasmic reticulum stress-induced intrinsic apoptotic signaling pathway	1/270	10/18866	0.134271	0.477445	0.402269	PMAIP1	1	geneontology_Biological_Process	0.0037037	Up
GO:1903431	GO:1903431	positive regulation of cell maturation	1/270	10/18866	0.134271	0.477445	0.402269	AURKA	1	geneontology_Biological_Process	0.0037037	Up
GO:1904338	GO:1904338	regulation of dopaminergic neuron differentiation	1/270	10/18866	0.134271	0.477445	0.402269	SFRP2	1	geneontology_Biological_Process	0.0037037	Up
GO:2000018	GO:2000018	regulation of male gonad development	1/270	10/18866	0.134271	0.477445	0.402269	SEMA3A	1	geneontology_Biological_Process	0.0037037	Up
GO:0001892	GO:0001892	embryonic placenta development	3/270	89/18866	0.135283	0.479081	0.403648	PLK4/E2F8/E2F7	3	geneontology_Biological_Process	0.0111111	Up
GO:0061053	GO:0061053	somite development	3/270	89/18866	0.135283	0.479081	0.403648	XRCC2/DLL3/SFRP2	3	geneontology_Biological_Process	0.0111111	Up
GO:0007520	GO:0007520	myoblast fusion	2/270	45/18866	0.135567	0.479081	0.403648	ADAM12/CXCL10	2	geneontology_Biological_Process	0.00740741	Up
GO:0031057	GO:0031057	negative regulation of histone modification	2/270	45/18866	0.135567	0.479081	0.403648	BRCA1/DNMT3B	2	geneontology_Biological_Process	0.00740741	Up
GO:2001222	GO:2001222	regulation of neuron migration	2/270	45/18866	0.135567	0.479081	0.403648	KIF20B/SEMA3A	2	geneontology_Biological_Process	0.00740741	Up
GO:0003018	GO:0003018	vascular process in circulatory system	5/270	190/18866	0.137579	0.483806	0.407629	GCLC/FGB/ABCC2/CPS1/FGA	5	geneontology_Biological_Process	0.0185185	Up
GO:0006575	GO:0006575	cellular modified amino acid metabolic process	5/270	190/18866	0.137579	0.483806	0.407629	TYMS/MTHFD2/GGH/PLOD2/GCLC	5	geneontology_Biological_Process	0.0185185	Up
GO:0030308	GO:0030308	negative regulation of cell growth	5/270	190/18866	0.137579	0.483806	0.407629	PSRC1/GREM1/GNG4/SEMA3A/SFRP2	5	geneontology_Biological_Process	0.0185185	Up
GO:0099111	GO:0099111	microtubule-based transport	5/270	190/18866	0.137579	0.483806	0.407629	KIF4A/KIF23/KIF3C/KIF1A/UCHL1	5	geneontology_Biological_Process	0.0185185	Up
GO:0070542	GO:0070542	response to fatty acid	3/270	90/18866	0.138558	0.484052	0.407836	CCNB1/E2F1/CPS1	3	geneontology_Biological_Process	0.0111111	Up
GO:0006220	GO:0006220	pyrimidine nucleotide metabolic process	2/270	46/18866	0.140456	0.484052	0.407836	TYMS/UCK2	2	geneontology_Biological_Process	0.00740741	Up
GO:0045682	GO:0045682	regulation of epidermis development	3/270	91/18866	0.14186	0.484052	0.407836	EZH2/CTSV/GAL	3	geneontology_Biological_Process	0.0111111	Up
GO:0097306	GO:0097306	cellular response to alcohol	3/270	91/18866	0.14186	0.484052	0.407836	RAD51/BRCA1/BLM	3	geneontology_Biological_Process	0.0111111	Up
GO:2000177	GO:2000177	regulation of neural precursor cell proliferation	3/270	91/18866	0.14186	0.484052	0.407836	ASPM/SHCBP1/CIP2A	3	geneontology_Biological_Process	0.0111111	Up
GO:0032386	GO:0032386	regulation of intracellular transport	8/270	358/18866	0.143109	0.484052	0.407836	CDK1/SPAG5/GTSE1/E2F1/KIF20B/ECT2/GZMB/PMAIP1	8	geneontology_Biological_Process	0.0296296	Up
GO:0061136	GO:0061136	regulation of proteasomal protein catabolic process	5/270	193/18866	0.144109	0.484052	0.407836	CDC20/PLK1/AURKA/PBK/GCLC	5	geneontology_Biological_Process	0.0185185	Up
GO:0031589	GO:0031589	cell-substrate adhesion	8/270	359/18866	0.144682	0.484052	0.407836	KIF14/MMP12/GREM1/MELTF/PLAU/FGB/LYPD3/FGA	8	geneontology_Biological_Process	0.0296296	Up
GO:0031058	GO:0031058	positive regulation of histone modification	3/270	92/18866	0.145189	0.484052	0.407836	CCNB1/BRCA1/DNMT3B	3	geneontology_Biological_Process	0.0111111	Up
GO:0007140	GO:0007140	male meiotic nuclear division	2/270	47/18866	0.145383	0.484052	0.407836	TRIP13/KIF18A	2	geneontology_Biological_Process	0.00740741	Up
GO:0014075	GO:0014075	response to amine	2/270	47/18866	0.145383	0.484052	0.407836	CDK1/CPS1	2	geneontology_Biological_Process	0.00740741	Up
GO:0030574	GO:0030574	collagen catabolic process	2/270	47/18866	0.145383	0.484052	0.407836	MMP12/MMP1	2	geneontology_Biological_Process	0.00740741	Up
GO:0045933	GO:0045933	positive regulation of muscle contraction	2/270	47/18866	0.145383	0.484052	0.407836	SPHK1/NMU	2	geneontology_Biological_Process	0.00740741	Up
GO:0046677	GO:0046677	response to antibiotic	2/270	47/18866	0.145383	0.484052	0.407836	EZH2/GJB2	2	geneontology_Biological_Process	0.00740741	Up
GO:0070849	GO:0070849	response to epidermal growth factor	2/270	47/18866	0.145383	0.484052	0.407836	MCM7/VIL1	2	geneontology_Biological_Process	0.00740741	Up
GO:1903115	GO:1903115	regulation of actin filament-based movement	2/270	47/18866	0.145383	0.484052	0.407836	DSP/STC1	2	geneontology_Biological_Process	0.00740741	Up
GO:1902115	GO:1902115	regulation of organelle assembly	5/270	194/18866	0.146315	0.484052	0.407836	SPAG5/PLK1/PLK4/STIL/BRCA1	5	geneontology_Biological_Process	0.0185185	Up
GO:0000050	GO:0000050	urea cycle	1/270	11/18866	0.146667	0.484052	0.407836	CPS1	1	geneontology_Biological_Process	0.0037037	Up
GO:0005984	GO:0005984	disaccharide metabolic process	1/270	11/18866	0.146667	0.484052	0.407836	SLC2A1	1	geneontology_Biological_Process	0.0037037	Up
GO:0007028	GO:0007028	cytoplasm organization	1/270	11/18866	0.146667	0.484052	0.407836	FOSL1	1	geneontology_Biological_Process	0.0037037	Up
GO:0009629	GO:0009629	response to gravity	1/270	11/18866	0.146667	0.484052	0.407836	FOSL1	1	geneontology_Biological_Process	0.0037037	Up
GO:0014820	GO:0014820	tonic smooth muscle contraction	1/270	11/18866	0.146667	0.484052	0.407836	NMU	1	geneontology_Biological_Process	0.0037037	Up
GO:0017085	GO:0017085	response to insecticide	1/270	11/18866	0.146667	0.484052	0.407836	CCNB1	1	geneontology_Biological_Process	0.0037037	Up
GO:0018401	GO:0018401	peptidyl-proline hydroxylation to 4-hydroxy-L-proline	1/270	11/18866	0.146667	0.484052	0.407836	EGLN3	1	geneontology_Biological_Process	0.0037037	Up
GO:0019042	GO:0019042	viral latency	1/270	11/18866	0.146667	0.484052	0.407836	HMGA1	1	geneontology_Biological_Process	0.0037037	Up
GO:0021561	GO:0021561	facial nerve development	1/270	11/18866	0.146667	0.484052	0.407836	SEMA3A	1	geneontology_Biological_Process	0.0037037	Up
GO:0021604	GO:0021604	cranial nerve structural organization	1/270	11/18866	0.146667	0.484052	0.407836	SEMA3A	1	geneontology_Biological_Process	0.0037037	Up
GO:0021610	GO:0021610	facial nerve morphogenesis	1/270	11/18866	0.146667	0.484052	0.407836	SEMA3A	1	geneontology_Biological_Process	0.0037037	Up
GO:0031442	GO:0031442	positive regulation of mRNA 3'-end processing	1/270	11/18866	0.146667	0.484052	0.407836	CCNB1	1	geneontology_Biological_Process	0.0037037	Up
GO:0031652	GO:0031652	positive regulation of heat generation	1/270	11/18866	0.146667	0.484052	0.407836	NMU	1	geneontology_Biological_Process	0.0037037	Up
GO:0031915	GO:0031915	positive regulation of synaptic plasticity	1/270	11/18866	0.146667	0.484052	0.407836	CDC20	1	geneontology_Biological_Process	0.0037037	Up
GO:0032060	GO:0032060	bleb assembly	1/270	11/18866	0.146667	0.484052	0.407836	ANLN	1	geneontology_Biological_Process	0.0037037	Up
GO:0032253	GO:0032253	dense core granule localization	1/270	11/18866	0.146667	0.484052	0.407836	KIF1A	1	geneontology_Biological_Process	0.0037037	Up
GO:0033148	GO:0033148	positive regulation of intracellular estrogen receptor signaling pathway	1/270	11/18866	0.146667	0.484052	0.407836	SKP2	1	geneontology_Biological_Process	0.0037037	Up
GO:0040015	GO:0040015	negative regulation of multicellular organism growth	1/270	11/18866	0.146667	0.484052	0.407836	STC2	1	geneontology_Biological_Process	0.0037037	Up
GO:0044848	GO:0044848	biological phase	1/270	11/18866	0.146667	0.484052	0.407836	GAL	1	geneontology_Biological_Process	0.0037037	Up
GO:0048102	GO:0048102	autophagic cell death	1/270	11/18866	0.146667	0.484052	0.407836	CTSV	1	geneontology_Biological_Process	0.0037037	Up
GO:0051574	GO:0051574	positive regulation of histone H3-K9 methylation	1/270	11/18866	0.146667	0.484052	0.407836	BRCA1	1	geneontology_Biological_Process	0.0037037	Up
GO:0051974	GO:0051974	negative regulation of telomerase activity	1/270	11/18866	0.146667	0.484052	0.407836	PIF1	1	geneontology_Biological_Process	0.0037037	Up
GO:0060281	GO:0060281	regulation of oocyte development	1/270	11/18866	0.146667	0.484052	0.407836	AURKA	1	geneontology_Biological_Process	0.0037037	Up
GO:0060354	GO:0060354	negative regulation of cell adhesion molecule production	1/270	11/18866	0.146667	0.484052	0.407836	CXCL8	1	geneontology_Biological_Process	0.0037037	Up
GO:0060379	GO:0060379	cardiac muscle cell myoblast differentiation	1/270	11/18866	0.146667	0.484052	0.407836	GREM1	1	geneontology_Biological_Process	0.0037037	Up
GO:0071281	GO:0071281	cellular response to iron ion	1/270	11/18866	0.146667	0.484052	0.407836	CCNB1	1	geneontology_Biological_Process	0.0037037	Up
GO:0071372	GO:0071372	cellular response to follicle-stimulating hormone stimulus	1/270	11/18866	0.146667	0.484052	0.407836	GCLC	1	geneontology_Biological_Process	0.0037037	Up
GO:0099519	GO:0099519	dense core granule cytoskeletal transport	1/270	11/18866	0.146667	0.484052	0.407836	KIF1A	1	geneontology_Biological_Process	0.0037037	Up
GO:0150104	GO:0150104	transport across blood-brain barrier	1/270	11/18866	0.146667	0.484052	0.407836	ABCC2	1	geneontology_Biological_Process	0.0037037	Up
GO:1901950	GO:1901950	dense core granule transport	1/270	11/18866	0.146667	0.484052	0.407836	KIF1A	1	geneontology_Biological_Process	0.0037037	Up
GO:1903011	GO:1903011	negative regulation of bone development	1/270	11/18866	0.146667	0.484052	0.407836	GREM1	1	geneontology_Biological_Process	0.0037037	Up
GO:1905168	GO:1905168	positive regulation of double-strand break repair via homologous recombination	1/270	11/18866	0.146667	0.484052	0.407836	TIMELESS	1	geneontology_Biological_Process	0.0037037	Up
GO:1905879	GO:1905879	regulation of oogenesis	1/270	11/18866	0.146667	0.484052	0.407836	AURKA	1	geneontology_Biological_Process	0.0037037	Up
GO:1905902	GO:1905902	regulation of mesoderm formation	1/270	11/18866	0.146667	0.484052	0.407836	SFRP2	1	geneontology_Biological_Process	0.0037037	Up
GO:2000035	GO:2000035	regulation of stem cell division	1/270	11/18866	0.146667	0.484052	0.407836	SFRP2	1	geneontology_Biological_Process	0.0037037	Up
GO:2000392	GO:2000392	regulation of lamellipodium morphogenesis	1/270	11/18866	0.146667	0.484052	0.407836	VIL1	1	geneontology_Biological_Process	0.0037037	Up
GO:0007006	GO:0007006	mitochondrial membrane organization	4/270	142/18866	0.146769	0.484052	0.407836	E2F1/GZMB/PMAIP1/GCLC	4	geneontology_Biological_Process	0.0148148	Up
GO:0030510	GO:0030510	regulation of BMP signaling pathway	3/270	93/18866	0.148542	0.488214	0.411343	GREM1/SULF1/SFRP2	3	geneontology_Biological_Process	0.0111111	Up
GO:0031146	GO:0031146	SCF-dependent proteasomal ubiquitin-dependent protein catabolic process	3/270	93/18866	0.148542	0.488214	0.411343	KIF14/CCNF/SKP2	3	geneontology_Biological_Process	0.0111111	Up
GO:1903035	GO:1903035	negative regulation of response to wounding	3/270	93/18866	0.148542	0.488214	0.411343	PLAU/FGB/FGA	3	geneontology_Biological_Process	0.0111111	Up
GO:0035296	GO:0035296	regulation of tube diameter	4/270	143/18866	0.149412	0.489092	0.412082	GCLC/FGB/CPS1/FGA	4	geneontology_Biological_Process	0.0148148	Up
GO:0097746	GO:0097746	regulation of blood vessel diameter	4/270	143/18866	0.149412	0.489092	0.412082	GCLC/FGB/CPS1/FGA	4	geneontology_Biological_Process	0.0148148	Up
GO:0008089	GO:0008089	anterograde axonal transport	2/270	48/18866	0.150345	0.489092	0.412082	KIF4A/KIF1A	2	geneontology_Biological_Process	0.00740741	Up
GO:0010799	GO:0010799	regulation of peptidyl-threonine phosphorylation	2/270	48/18866	0.150345	0.489092	0.412082	PLK1/SPHK1	2	geneontology_Biological_Process	0.00740741	Up
GO:0033628	GO:0033628	regulation of cell adhesion mediated by integrin	2/270	48/18866	0.150345	0.489092	0.412082	PLAU/SFRP2	2	geneontology_Biological_Process	0.00740741	Up
GO:0042220	GO:0042220	response to cocaine	2/270	48/18866	0.150345	0.489092	0.412082	CCNA2/DNMT3B	2	geneontology_Biological_Process	0.00740741	Up
GO:0055010	GO:0055010	ventricular cardiac muscle tissue morphogenesis	2/270	48/18866	0.150345	0.489092	0.412082	DSP/COL11A1	2	geneontology_Biological_Process	0.00740741	Up
GO:0055023	GO:0055023	positive regulation of cardiac muscle tissue growth	2/270	48/18866	0.150345	0.489092	0.412082	CCNB1/CDK1	2	geneontology_Biological_Process	0.00740741	Up
GO:1904036	GO:1904036	negative regulation of epithelial cell apoptotic process	2/270	48/18866	0.150345	0.489092	0.412082	FGB/FGA	2	geneontology_Biological_Process	0.00740741	Up
GO:0002040	GO:0002040	sprouting angiogenesis	5/270	196/18866	0.15077	0.489917	0.412778	E2F8/E2F2/E2F7/GREM1/LOXL2	5	geneontology_Biological_Process	0.0185185	Up
GO:0051591	GO:0051591	response to cAMP	3/270	94/18866	0.151921	0.490172	0.412992	STC1/FOSL1/CPS1	3	geneontology_Biological_Process	0.0111111	Up
GO:0060349	GO:0060349	bone morphogenesis	3/270	94/18866	0.151921	0.490172	0.412992	POC1A/STC1/SFRP2	3	geneontology_Biological_Process	0.0111111	Up
GO:0035150	GO:0035150	regulation of tube size	4/270	144/18866	0.152074	0.490172	0.412992	GCLC/FGB/CPS1/FGA	4	geneontology_Biological_Process	0.0148148	Up
GO:0048839	GO:0048839	inner ear development	5/270	197/18866	0.153019	0.490172	0.412992	CCNA2/MCM2/CTHRC1/COL11A1/GJB2	5	geneontology_Biological_Process	0.0185185	Up
GO:0030850	GO:0030850	prostate gland development	2/270	49/18866	0.155341	0.490172	0.412992	SULF1/SERPINB5	2	geneontology_Biological_Process	0.00740741	Up
GO:0042149	GO:0042149	cellular response to glucose starvation	2/270	49/18866	0.155341	0.490172	0.412992	SLC2A1/PMAIP1	2	geneontology_Biological_Process	0.00740741	Up
GO:0042398	GO:0042398	cellular modified amino acid biosynthetic process	2/270	49/18866	0.155341	0.490172	0.412992	PLOD2/GCLC	2	geneontology_Biological_Process	0.00740741	Up
GO:0047496	GO:0047496	vesicle transport along microtubule	2/270	49/18866	0.155341	0.490172	0.412992	KIF23/KIF1A	2	geneontology_Biological_Process	0.00740741	Up
GO:1900087	GO:1900087	positive regulation of G1/S transition of mitotic cell cycle	2/270	49/18866	0.155341	0.490172	0.412992	CDC6/CDC45	2	geneontology_Biological_Process	0.00740741	Up
GO:0034599	GO:0034599	cellular response to oxidative stress	7/270	310/18866	0.157842	0.490172	0.412992	MELK/CCNA2/CDK1/EZH2/ECT2/SPHK1/GJB2	7	geneontology_Biological_Process	0.0259259	Up
GO:0045926	GO:0045926	negative regulation of growth	6/270	254/18866	0.158058	0.490172	0.412992	PSRC1/GREM1/GNG4/STC2/SEMA3A/SFRP2	6	geneontology_Biological_Process	0.0222222	Up
GO:0006303	GO:0006303	double-strand break repair via nonhomologous end joining	3/270	96/18866	0.158751	0.490172	0.412992	AUNIP/POLQ/BRCA1	3	geneontology_Biological_Process	0.0111111	Up
GO:0006002	GO:0006002	fructose 6-phosphate metabolic process	1/270	12/18866	0.158887	0.490172	0.412992	PFKP	1	geneontology_Biological_Process	0.0037037	Up
GO:0006216	GO:0006216	cytidine catabolic process	1/270	12/18866	0.158887	0.490172	0.412992	APOBEC3B	1	geneontology_Biological_Process	0.0037037	Up
GO:0006534	GO:0006534	cysteine metabolic process	1/270	12/18866	0.158887	0.490172	0.412992	GCLC	1	geneontology_Biological_Process	0.0037037	Up
GO:0006563	GO:0006563	L-serine metabolic process	1/270	12/18866	0.158887	0.490172	0.412992	PSAT1	1	geneontology_Biological_Process	0.0037037	Up
GO:0009972	GO:0009972	cytidine deamination	1/270	12/18866	0.158887	0.490172	0.412992	APOBEC3B	1	geneontology_Biological_Process	0.0037037	Up
GO:0010232	GO:0010232	vascular transport	1/270	12/18866	0.158887	0.490172	0.412992	ABCC2	1	geneontology_Biological_Process	0.0037037	Up
GO:0010454	GO:0010454	negative regulation of cell fate commitment	1/270	12/18866	0.158887	0.490172	0.412992	SFRP2	1	geneontology_Biological_Process	0.0037037	Up
GO:0010755	GO:0010755	regulation of plasminogen activation	1/270	12/18866	0.158887	0.490172	0.412992	MELTF	1	geneontology_Biological_Process	0.0037037	Up
GO:0015803	GO:0015803	branched-chain amino acid transport	1/270	12/18866	0.158887	0.490172	0.412992	SLC7A5	1	geneontology_Biological_Process	0.0037037	Up
GO:0016554	GO:0016554	cytidine to uridine editing	1/270	12/18866	0.158887	0.490172	0.412992	APOBEC3B	1	geneontology_Biological_Process	0.0037037	Up
GO:0021559	GO:0021559	trigeminal nerve development	1/270	12/18866	0.158887	0.490172	0.412992	SEMA3A	1	geneontology_Biological_Process	0.0037037	Up
GO:0033690	GO:0033690	positive regulation of osteoblast proliferation	1/270	12/18866	0.158887	0.490172	0.412992	CTHRC1	1	geneontology_Biological_Process	0.0037037	Up
GO:0034086	GO:0034086	maintenance of sister chromatid cohesion	1/270	12/18866	0.158887	0.490172	0.412992	DSCC1	1	geneontology_Biological_Process	0.0037037	Up
GO:0034088	GO:0034088	maintenance of mitotic sister chromatid cohesion	1/270	12/18866	0.158887	0.490172	0.412992	DSCC1	1	geneontology_Biological_Process	0.0037037	Up
GO:0035630	GO:0035630	bone mineralization involved in bone maturation	1/270	12/18866	0.158887	0.490172	0.412992	GREM1	1	geneontology_Biological_Process	0.0037037	Up
GO:0042118	GO:0042118	endothelial cell activation	1/270	12/18866	0.158887	0.490172	0.412992	CXCL10	1	geneontology_Biological_Process	0.0037037	Up
GO:0042178	GO:0042178	xenobiotic catabolic process	1/270	12/18866	0.158887	0.490172	0.412992	ABCC2	1	geneontology_Biological_Process	0.0037037	Up
GO:0042363	GO:0042363	fat-soluble vitamin catabolic process	1/270	12/18866	0.158887	0.490172	0.412992	CYP24A1	1	geneontology_Biological_Process	0.0037037	Up
GO:0046087	GO:0046087	cytidine metabolic process	1/270	12/18866	0.158887	0.490172	0.412992	APOBEC3B	1	geneontology_Biological_Process	0.0037037	Up
GO:0046689	GO:0046689	response to mercury ion	1/270	12/18866	0.158887	0.490172	0.412992	ABCC2	1	geneontology_Biological_Process	0.0037037	Up
GO:0051095	GO:0051095	regulation of helicase activity	1/270	12/18866	0.158887	0.490172	0.412992	MCM2	1	geneontology_Biological_Process	0.0037037	Up
GO:0051657	GO:0051657	maintenance of organelle location	1/270	12/18866	0.158887	0.490172	0.412992	ASPM	1	geneontology_Biological_Process	0.0037037	Up
GO:0051798	GO:0051798	positive regulation of hair follicle development	1/270	12/18866	0.158887	0.490172	0.412992	GAL	1	geneontology_Biological_Process	0.0037037	Up
GO:0060394	GO:0060394	negative regulation of pathway-restricted SMAD protein phosphorylation	1/270	12/18866	0.158887	0.490172	0.412992	GREM1	1	geneontology_Biological_Process	0.0037037	Up
GO:0060453	GO:0060453	regulation of gastric acid secretion	1/270	12/18866	0.158887	0.490172	0.412992	NMU	1	geneontology_Biological_Process	0.0037037	Up
GO:0060536	GO:0060536	cartilage morphogenesis	1/270	12/18866	0.158887	0.490172	0.412992	STC1	1	geneontology_Biological_Process	0.0037037	Up
GO:0070493	GO:0070493	thrombin-activated receptor signaling pathway	1/270	12/18866	0.158887	0.490172	0.412992	STMN1	1	geneontology_Biological_Process	0.0037037	Up
GO:0071481	GO:0071481	cellular response to X-ray	1/270	12/18866	0.158887	0.490172	0.412992	SFRP2	1	geneontology_Biological_Process	0.0037037	Up
GO:0072537	GO:0072537	fibroblast activation	1/270	12/18866	0.158887	0.490172	0.412992	GCLC	1	geneontology_Biological_Process	0.0037037	Up
GO:0090520	GO:0090520	sphingolipid mediated signaling pathway	1/270	12/18866	0.158887	0.490172	0.412992	SPHK1	1	geneontology_Biological_Process	0.0037037	Up
GO:0098885	GO:0098885	modification of postsynaptic actin cytoskeleton	1/270	12/18866	0.158887	0.490172	0.412992	PFN2	1	geneontology_Biological_Process	0.0037037	Up
GO:1900115	GO:1900115	extracellular regulation of signal transduction	1/270	12/18866	0.158887	0.490172	0.412992	GREM1	1	geneontology_Biological_Process	0.0037037	Up
GO:1900116	GO:1900116	extracellular negative regulation of signal transduction	1/270	12/18866	0.158887	0.490172	0.412992	GREM1	1	geneontology_Biological_Process	0.0037037	Up
GO:1902287	GO:1902287	semaphorin-plexin signaling pathway involved in axon guidance	1/270	12/18866	0.158887	0.490172	0.412992	SEMA3A	1	geneontology_Biological_Process	0.0037037	Up
GO:1905941	GO:1905941	positive regulation of gonad development	1/270	12/18866	0.158887	0.490172	0.412992	SEMA3A	1	geneontology_Biological_Process	0.0037037	Up
GO:0030705	GO:0030705	cytoskeleton-dependent intracellular transport	5/270	200/18866	0.15985	0.492611	0.415048	KIF4A/KIF23/KIF3C/KIF1A/UCHL1	5	geneontology_Biological_Process	0.0185185	Up
GO:0010718	GO:0010718	positive regulation of epithelial to mesenchymal transition	2/270	50/18866	0.160368	0.492621	0.415056	EZH2/LOXL2	2	geneontology_Biological_Process	0.00740741	Up
GO:0021695	GO:0021695	cerebellar cortex development	2/270	50/18866	0.160368	0.492621	0.415056	KIF14/EZH2	2	geneontology_Biological_Process	0.00740741	Up
GO:1903580	GO:1903580	positive regulation of ATP metabolic process	2/270	50/18866	0.160368	0.492621	0.415056	CCNB1/CDK1	2	geneontology_Biological_Process	0.00740741	Up
GO:0001763	GO:0001763	morphogenesis of a branching structure	5/270	201/18866	0.162154	0.492848	0.415247	TIMELESS/GREM1/SULF1/SEMA3A/SFRP2	5	geneontology_Biological_Process	0.0185185	Up
GO:0045862	GO:0045862	positive regulation of proteolysis	8/270	370/18866	0.162548	0.492848	0.415247	CDC20/PLK1/AURKA/PMAIP1/MELTF/EGLN3/GCLC/SFRP2	8	geneontology_Biological_Process	0.0296296	Up
GO:0031113	GO:0031113	regulation of microtubule polymerization	2/270	51/18866	0.165425	0.492848	0.415247	PSRC1/STMN1	2	geneontology_Biological_Process	0.00740741	Up
GO:0032206	GO:0032206	positive regulation of telomere maintenance	2/270	51/18866	0.165425	0.492848	0.415247	NEK2/AURKB	2	geneontology_Biological_Process	0.00740741	Up
GO:0071675	GO:0071675	regulation of mononuclear cell migration	2/270	51/18866	0.165425	0.492848	0.415247	GREM1/CXCL10	2	geneontology_Biological_Process	0.00740741	Up
GO:0014074	GO:0014074	response to purine-containing compound	4/270	149/18866	0.165645	0.492848	0.415247	DNMT3B/STC1/FOSL1/CPS1	4	geneontology_Biological_Process	0.0148148	Up
GO:0031056	GO:0031056	regulation of histone modification	4/270	149/18866	0.165645	0.492848	0.415247	CCNB1/CHEK1/BRCA1/DNMT3B	4	geneontology_Biological_Process	0.0148148	Up
GO:1903364	GO:1903364	positive regulation of cellular protein catabolic process	4/270	149/18866	0.165645	0.492848	0.415247	CDC20/PLK1/AURKA/GCLC	4	geneontology_Biological_Process	0.0148148	Up
GO:2001243	GO:2001243	negative regulation of intrinsic apoptotic signaling pathway	3/270	98/18866	0.165674	0.492848	0.415247	DDIAS/MAGEA3/SFRP2	3	geneontology_Biological_Process	0.0111111	Up
GO:0010951	GO:0010951	negative regulation of endopeptidase activity	6/270	258/18866	0.166168	0.492848	0.415247	BIRC5/PTTG1/MAGEA3/SFRP2/SERPINB5/VIL1	6	geneontology_Biological_Process	0.0222222	Up
GO:0051607	GO:0051607	defense response to virus	6/270	258/18866	0.166168	0.492848	0.415247	SKP2/MMP12/PMAIP1/APOBEC3B/CXCL10/BPIFA1	6	geneontology_Biological_Process	0.0222222	Up
GO:0006473	GO:0006473	protein acetylation	5/270	203/18866	0.166802	0.492848	0.415247	DSCC1/CHEK1/ESCO2/BRCA1/SPHK1	5	geneontology_Biological_Process	0.0185185	Up
GO:0006606	GO:0006606	protein import into nucleus	4/270	150/18866	0.16841	0.492848	0.415247	CDK1/KPNA2/ECT2/MMP12	4	geneontology_Biological_Process	0.0148148	Up
GO:0035264	GO:0035264	multicellular organism growth	4/270	150/18866	0.16841	0.492848	0.415247	XRCC2/STIL/STC2/VIL1	4	geneontology_Biological_Process	0.0148148	Up
GO:0060348	GO:0060348	bone development	5/270	204/18866	0.169146	0.492848	0.415247	POC1A/GREM1/STC1/SULF1/SFRP2	5	geneontology_Biological_Process	0.0185185	Up
GO:0090277	GO:0090277	positive regulation of peptide hormone secretion	3/270	99/18866	0.169168	0.492848	0.415247	FGB/NMU/FGA	3	geneontology_Biological_Process	0.0111111	Up
GO:0030514	GO:0030514	negative regulation of BMP signaling pathway	2/270	52/18866	0.170509	0.492848	0.415247	GREM1/SFRP2	2	geneontology_Biological_Process	0.00740741	Up
GO:0032330	GO:0032330	regulation of chondrocyte differentiation	2/270	52/18866	0.170509	0.492848	0.415247	GREM1/LOXL2	2	geneontology_Biological_Process	0.00740741	Up
GO:0060421	GO:0060421	positive regulation of heart growth	2/270	52/18866	0.170509	0.492848	0.415247	CCNB1/CDK1	2	geneontology_Biological_Process	0.00740741	Up
GO:0000722	GO:0000722	telomere maintenance via recombination	1/270	13/18866	0.170932	0.492848	0.415247	RAD51	1	geneontology_Biological_Process	0.0037037	Up
GO:0002903	GO:0002903	negative regulation of B cell apoptotic process	1/270	13/18866	0.170932	0.492848	0.415247	AURKB	1	geneontology_Biological_Process	0.0037037	Up
GO:0003084	GO:0003084	positive regulation of systemic arterial blood pressure	1/270	13/18866	0.170932	0.492848	0.415247	NMU	1	geneontology_Biological_Process	0.0037037	Up
GO:0003337	GO:0003337	mesenchymal to epithelial transition involved in metanephros morphogenesis	1/270	13/18866	0.170932	0.492848	0.415247	GREM1	1	geneontology_Biological_Process	0.0037037	Up
GO:0006264	GO:0006264	mitochondrial DNA replication	1/270	13/18866	0.170932	0.492848	0.415247	DNA2	1	geneontology_Biological_Process	0.0037037	Up
GO:0007171	GO:0007171	activation of transmembrane receptor protein tyrosine kinase activity	1/270	13/18866	0.170932	0.492848	0.415247	GREM1	1	geneontology_Biological_Process	0.0037037	Up
GO:0007494	GO:0007494	midgut development	1/270	13/18866	0.170932	0.492848	0.415247	CPS1	1	geneontology_Biological_Process	0.0037037	Up
GO:0007501	GO:0007501	mesodermal cell fate specification	1/270	13/18866	0.170932	0.492848	0.415247	SFRP2	1	geneontology_Biological_Process	0.0037037	Up
GO:0009265	GO:0009265	2'-deoxyribonucleotide biosynthetic process	1/270	13/18866	0.170932	0.492848	0.415247	TYMS	1	geneontology_Biological_Process	0.0037037	Up
GO:0009650	GO:0009650	UV protection	1/270	13/18866	0.170932	0.492848	0.415247	FEN1	1	geneontology_Biological_Process	0.0037037	Up
GO:0015801	GO:0015801	aromatic amino acid transport	1/270	13/18866	0.170932	0.492848	0.415247	SLC7A5	1	geneontology_Biological_Process	0.0037037	Up
GO:0016264	GO:0016264	gap junction assembly	1/270	13/18866	0.170932	0.492848	0.415247	GJB2	1	geneontology_Biological_Process	0.0037037	Up
GO:0019627	GO:0019627	urea metabolic process	1/270	13/18866	0.170932	0.492848	0.415247	CPS1	1	geneontology_Biological_Process	0.0037037	Up
GO:0021681	GO:0021681	cerebellar granular layer development	1/270	13/18866	0.170932	0.492848	0.415247	KIF14	1	geneontology_Biological_Process	0.0037037	Up
GO:0030002	GO:0030002	cellular anion homeostasis	1/270	13/18866	0.170932	0.492848	0.415247	ABCC2	1	geneontology_Biological_Process	0.0037037	Up
GO:0030320	GO:0030320	cellular monovalent inorganic anion homeostasis	1/270	13/18866	0.170932	0.492848	0.415247	ABCC2	1	geneontology_Biological_Process	0.0037037	Up
GO:0030497	GO:0030497	fatty acid elongation	1/270	13/18866	0.170932	0.492848	0.415247	ELOVL6	1	geneontology_Biological_Process	0.0037037	Up
GO:0031115	GO:0031115	negative regulation of microtubule polymerization	1/270	13/18866	0.170932	0.492848	0.415247	STMN1	1	geneontology_Biological_Process	0.0037037	Up
GO:0031650	GO:0031650	regulation of heat generation	1/270	13/18866	0.170932	0.492848	0.415247	NMU	1	geneontology_Biological_Process	0.0037037	Up
GO:0032530	GO:0032530	regulation of microvillus organization	1/270	13/18866	0.170932	0.492848	0.415247	VIL1	1	geneontology_Biological_Process	0.0037037	Up
GO:0032536	GO:0032536	regulation of cell projection size	1/270	13/18866	0.170932	0.492848	0.415247	VIL1	1	geneontology_Biological_Process	0.0037037	Up
GO:0032725	GO:0032725	positive regulation of granulocyte macrophage colony-stimulating factor production	1/270	13/18866	0.170932	0.492848	0.415247	PAEP	1	geneontology_Biological_Process	0.0037037	Up
GO:0033127	GO:0033127	regulation of histone phosphorylation	1/270	13/18866	0.170932	0.492848	0.415247	CCNB1	1	geneontology_Biological_Process	0.0037037	Up
GO:0033145	GO:0033145	positive regulation of intracellular steroid hormone receptor signaling pathway	1/270	13/18866	0.170932	0.492848	0.415247	SKP2	1	geneontology_Biological_Process	0.0037037	Up
GO:0033147	GO:0033147	negative regulation of intracellular estrogen receptor signaling pathway	1/270	13/18866	0.170932	0.492848	0.415247	BRCA1	1	geneontology_Biological_Process	0.0037037	Up
GO:0034244	GO:0034244	negative regulation of transcription elongation from RNA polymerase II promoter	1/270	13/18866	0.170932	0.492848	0.415247	EZH2	1	geneontology_Biological_Process	0.0037037	Up
GO:0035563	GO:0035563	positive regulation of chromatin binding	1/270	13/18866	0.170932	0.492848	0.415247	CDT1	1	geneontology_Biological_Process	0.0037037	Up
GO:0038007	GO:0038007	netrin-activated signaling pathway	1/270	13/18866	0.170932	0.492848	0.415247	TUBB3	1	geneontology_Biological_Process	0.0037037	Up
GO:0042635	GO:0042635	positive regulation of hair cycle	1/270	13/18866	0.170932	0.492848	0.415247	GAL	1	geneontology_Biological_Process	0.0037037	Up
GO:0042761	GO:0042761	very long-chain fatty acid biosynthetic process	1/270	13/18866	0.170932	0.492848	0.415247	ELOVL6	1	geneontology_Biological_Process	0.0037037	Up
GO:0046385	GO:0046385	deoxyribose phosphate biosynthetic process	1/270	13/18866	0.170932	0.492848	0.415247	TYMS	1	geneontology_Biological_Process	0.0037037	Up
GO:0050910	GO:0050910	detection of mechanical stimulus involved in sensory perception of sound	1/270	13/18866	0.170932	0.492848	0.415247	COL11A1	1	geneontology_Biological_Process	0.0037037	Up
GO:0060340	GO:0060340	positive regulation of type I interferon-mediated signaling pathway	1/270	13/18866	0.170932	0.492848	0.415247	MMP12	1	geneontology_Biological_Process	0.0037037	Up
GO:0060601	GO:0060601	lateral sprouting from an epithelium	1/270	13/18866	0.170932	0.492848	0.415247	SULF1	1	geneontology_Biological_Process	0.0037037	Up
GO:0061430	GO:0061430	bone trabecula morphogenesis	1/270	13/18866	0.170932	0.492848	0.415247	GREM1	1	geneontology_Biological_Process	0.0037037	Up
GO:0071941	GO:0071941	nitrogen cycle metabolic process	1/270	13/18866	0.170932	0.492848	0.415247	CPS1	1	geneontology_Biological_Process	0.0037037	Up
GO:0090179	GO:0090179	planar cell polarity pathway involved in neural tube closure	1/270	13/18866	0.170932	0.492848	0.415247	SFRP2	1	geneontology_Biological_Process	0.0037037	Up
GO:1900025	GO:1900025	negative regulation of substrate adhesion-dependent cell spreading	1/270	13/18866	0.170932	0.492848	0.415247	MELTF	1	geneontology_Biological_Process	0.0037037	Up
GO:1902285	GO:1902285	semaphorin-plexin signaling pathway involved in neuron projection guidance	1/270	13/18866	0.170932	0.492848	0.415247	SEMA3A	1	geneontology_Biological_Process	0.0037037	Up
GO:1902916	GO:1902916	positive regulation of protein polyubiquitination	1/270	13/18866	0.170932	0.492848	0.415247	SKP2	1	geneontology_Biological_Process	0.0037037	Up
GO:1904424	GO:1904424	regulation of GTP binding	1/270	13/18866	0.170932	0.492848	0.415247	STMN1	1	geneontology_Biological_Process	0.0037037	Up
GO:1990403	GO:1990403	embryonic brain development	1/270	13/18866	0.170932	0.492848	0.415247	TUBB2B	1	geneontology_Biological_Process	0.0037037	Up
GO:0061041	GO:0061041	regulation of wound healing	4/270	151/18866	0.171192	0.493102	0.415461	PLAU/FGB/VIL1/FGA	4	geneontology_Biological_Process	0.0148148	Up
GO:0045069	GO:0045069	regulation of viral genome replication	3/270	100/18866	0.172684	0.4969	0.418661	TOP2A/APOBEC3B/CXCL8	3	geneontology_Biological_Process	0.0111111	Up
GO:0042594	GO:0042594	response to starvation	5/270	206/18866	0.173872	0.499653	0.420981	CTSV/EIF4EBP1/SLC2A1/PMAIP1/CPS1	5	geneontology_Biological_Process	0.0185185	Up
GO:0007605	GO:0007605	sensory perception of sound	4/270	152/18866	0.17399	0.499653	0.420981	BIRC5/COCH/COL11A1/GJB2	4	geneontology_Biological_Process	0.0148148	Up
GO:0098687	GO:0098687	chromosomal region	59/274	350/19559	1.163e-46	3.20987e-44	2.55859e-44	NEK2/CENPA/HJURP/NUF2/BIRC5/KIF2C/CDCA5/BUB1/AURKB/NCAPG/BUB1B/CCNB1/SKA3/CDK1/TTK/CDCA8/NDC80/SPAG5/SKA1/ZWINT/SGO1/PLK1/RAD51/CENPF/DSCC1/AURKA/CENPI/SPC24/SPC25/ORC1/CENPE/MAD2L1/CHEK1/KNL1/CENPW/CDT1/MCM4/MCM6/FEN1/OIP5/ERCC6L/CENPU/ESCO2/CENPN/SGO2/EZH2/MCM2/CENPK/HELLS/BLM/CENPM/RECQL4/KIF18A/CENPH/KNTC1/PIF1/MCM7/DNA2/INCENP	59	geneontology_Cellular_Component	0.215328	Up
GO:0000775	GO:0000775	chromosome, centromeric region	45/274	196/19559	7.60062e-42	1.04888e-39	8.36068e-40	NEK2/CENPA/HJURP/NUF2/BIRC5/KIF2C/CDCA5/BUB1/AURKB/NCAPG/BUB1B/CCNB1/SKA3/TTK/CDCA8/NDC80/SPAG5/SKA1/ZWINT/SGO1/PLK1/CENPF/DSCC1/AURKA/CENPI/SPC24/SPC25/CENPE/MAD2L1/KNL1/CENPW/CDT1/OIP5/ERCC6L/CENPU/ESCO2/CENPN/SGO2/CENPK/HELLS/CENPM/KIF18A/CENPH/KNTC1/INCENP	45	geneontology_Cellular_Component	0.164234	Up
GO:0000793	GO:0000793	condensed chromosome	44/274	222/19559	6.41886e-38	4.69822e-36	3.74496e-36	NEK2/CENPA/HJURP/NUF2/BIRC5/KIF2C/TOP2A/NCAPH/BUB1/AURKB/NCAPG/BUB1B/CCNB1/SKA3/NDC80/SPAG5/SKA1/ZWINT/SGO1/PLK1/RAD51/CENPF/AURKA/SPC24/SPC25/CENPE/MAD2L1/MKI67/CHEK1/KNL1/CENPW/CDT1/NCAPG2/ERCC6L/CENPU/CENPN/BRCA1/SGO2/CENPK/BLM/CENPM/CENPH/KNTC1/INCENP	44	geneontology_Cellular_Component	0.160584	Up
GO:0000779	GO:0000779	condensed chromosome, centromeric region	36/274	122/19559	6.80902e-38	4.69822e-36	3.74496e-36	NEK2/CENPA/HJURP/NUF2/BIRC5/KIF2C/BUB1/AURKB/NCAPG/BUB1B/CCNB1/SKA3/NDC80/SPAG5/SKA1/ZWINT/SGO1/PLK1/CENPF/AURKA/SPC24/SPC25/CENPE/MAD2L1/KNL1/CENPW/CDT1/ERCC6L/CENPU/CENPN/SGO2/CENPK/CENPM/CENPH/KNTC1/INCENP	36	geneontology_Cellular_Component	0.131387	Up
GO:0000776	GO:0000776	kinetochore	37/274	137/19559	2.5102e-37	1.38563e-35	1.10449e-35	NEK2/CENPA/HJURP/NUF2/BIRC5/KIF2C/BUB1/AURKB/BUB1B/CCNB1/SKA3/TTK/NDC80/SPAG5/SKA1/ZWINT/SGO1/PLK1/CENPF/CENPI/SPC24/SPC25/CENPE/MAD2L1/KNL1/CENPW/CDT1/ERCC6L/CENPU/CENPN/SGO2/CENPK/CENPM/KIF18A/CENPH/KNTC1/INCENP	37	geneontology_Cellular_Component	0.135036	Up
GO:0005819	GO:0005819	spindle	51/274	367/19559	6.34577e-36	2.91906e-34	2.32678e-34	TPX2/NEK2/CDC20/BIRC5/KIF2C/KIF4A/DLGAP5/KIF23/CKAP2L/AURKB/BUB1B/KIFC1/CDC6/CCNB1/SKA3/CDK1/NUSAP1/TTK/CDCA8/KIF18B/SPAG5/SKA1/ASPM/KIF11/KIF14/SGO1/PLK1/PRC1/KIF20A/CENPF/KIF15/ESPL1/AURKA/SHCBP1/CENPE/MAD2L1/RACGAP1/PLK4/AUNIP/POC1A/HASPIN/FAM83D/TACC3/KIF20B/ECT2/PSRC1/KIF18A/KNTC1/CDC7/INCENP/WDR62	51	geneontology_Cellular_Component	0.186131	Up
GO:0000777	GO:0000777	condensed chromosome kinetochore	33/274	106/19559	1.14453e-35	4.51273e-34	3.59711e-34	NEK2/CENPA/HJURP/NUF2/BIRC5/KIF2C/BUB1/BUB1B/CCNB1/SKA3/NDC80/SPAG5/SKA1/ZWINT/SGO1/PLK1/CENPF/SPC24/SPC25/CENPE/MAD2L1/KNL1/CENPW/CDT1/ERCC6L/CENPU/CENPN/SGO2/CENPK/CENPM/CENPH/KNTC1/INCENP	33	geneontology_Cellular_Component	0.120438	Up
GO:0072686	GO:0072686	mitotic spindle	25/274	133/19559	2.86205e-21	9.87408e-20	7.87065e-20	TPX2/KIF23/CKAP2L/AURKB/KIFC1/SKA3/CDK1/NUSAP1/KIF18B/SPAG5/SKA1/ASPM/KIF11/PRC1/ESPL1/AURKA/CENPE/MAD2L1/RACGAP1/FAM83D/TACC3/KIF20B/ECT2/KIF18A/CDC7	25	geneontology_Cellular_Component	0.0912409	Up
GO:0000922	GO:0000922	spindle pole	26/274	165/19559	4.82274e-20	1.47897e-18	1.17889e-18	TPX2/NEK2/CDC20/DLGAP5/CKAP2L/AURKB/CDC6/CCNB1/SPAG5/ASPM/KIF11/SGO1/PLK1/PRC1/CENPF/AURKA/MAD2L1/PLK4/AUNIP/POC1A/FAM83D/TACC3/KIF20B/PSRC1/KNTC1/WDR62	26	geneontology_Cellular_Component	0.0948905	Up
GO:0030496	GO:0030496	midbody	25/274	182/19559	7.84059e-18	2.164e-16	1.72493e-16	CEP55/NEK2/BIRC5/KIF4A/KIF23/AURKB/CDK1/CDCA8/SPAG5/ASPM/KIF14/ANLN/PLK1/PRC1/KIF20A/CENPF/AURKA/SHCBP1/CENPE/RACGAP1/KIF20B/ECT2/PSRC1/INCENP/SLC2A1	25	geneontology_Cellular_Component	0.0912409	Up
GO:0005874	GO:0005874	microtubule	35/274	431/19559	4.49608e-17	1.12811e-15	8.99216e-16	TPX2/NEK2/BIRC5/KIF2C/KIF4A/KIF23/AURKB/KIFC1/SKA3/CDK1/NUSAP1/KIF18B/SPAG5/SKA1/ASPM/KIF11/GTSE1/KIF14/PLK1/PRC1/KIF20A/KIF15/AURKA/CENPE/RACGAP1/KIF20B/PSRC1/KIF18A/KNTC1/INCENP/STMN1/KIF3C/TUBB3/TUBB2B/KIF1A	35	geneontology_Cellular_Component	0.127737	Up
GO:0000794	GO:0000794	condensed nuclear chromosome	19/274	103/19559	2.77329e-16	6.37856e-15	5.08436e-15	NEK2/CENPA/NUF2/NCAPH/BUB1/AURKB/BUB1B/CCNB1/NDC80/SGO1/PLK1/RAD51/AURKA/CHEK1/BRCA1/SGO2/CENPK/BLM/INCENP	19	geneontology_Cellular_Component	0.0693431	Up
GO:0005876	GO:0005876	spindle microtubule	16/274	66/19559	6.48474e-16	1.37676e-14	1.09742e-14	BIRC5/KIF4A/AURKB/SKA3/CDK1/NUSAP1/KIF18B/SKA1/KIF11/PLK1/PRC1/AURKA/CENPE/PSRC1/KIF18A/KNTC1	16	geneontology_Cellular_Component	0.0583942	Up
GO:0051233	GO:0051233	spindle midzone	13/274	36/19559	1.04372e-15	2.05762e-14	1.64013e-14	AURKB/CDC6/CDCA8/KIF18B/KIF14/PLK1/PRC1/AURKA/CENPE/RACGAP1/KIF20B/KIF18A/INCENP	13	geneontology_Cellular_Component	0.0474453	Up
GO:0000780	GO:0000780	condensed nuclear chromosome, centromeric region	12/274	32/19559	7.90331e-15	1.45421e-13	1.15915e-13	CENPA/NUF2/BUB1/AURKB/BUB1B/CCNB1/NDC80/SGO1/PLK1/AURKA/SGO2/CENPK	12	geneontology_Cellular_Component	0.0437956	Up
GO:0000940	GO:0000940	condensed chromosome outer kinetochore	8/274	14/19559	3.74042e-12	6.45223e-11	5.14308e-11	BUB1/BUB1B/CCNB1/SKA3/NDC80/SKA1/PLK1/CENPF	8	geneontology_Cellular_Component	0.0291971	Up
GO:0005871	GO:0005871	kinesin complex	12/274	51/19559	4.38711e-12	7.1226e-11	5.67744e-11	KIF2C/KIF23/KIFC1/KIF18B/KIF11/KIF14/KIF20A/KIF15/KIF20B/KIF18A/KIF3C/KIF1A	12	geneontology_Cellular_Component	0.0437956	Up
GO:0000778	GO:0000778	condensed nuclear chromosome kinetochore	8/274	17/19559	2.91951e-11	4.47658e-10	3.56829e-10	CENPA/NUF2/BUB1/BUB1B/CCNB1/NDC80/PLK1/CENPK	8	geneontology_Cellular_Component	0.0291971	Up
GO:0005875	GO:0005875	microtubule associated complex	17/274	159/19559	9.73569e-11	1.41424e-09	1.12729e-09	BIRC5/KIF2C/KIF23/AURKB/KIFC1/CDCA8/KIF18B/KIF11/KIF14/KIF20A/KIF15/AURKA/KIF20B/KIF18A/INCENP/KIF3C/KIF1A	17	geneontology_Cellular_Component	0.0620438	Up
GO:0005657	GO:0005657	replication fork	11/274	71/19559	4.06198e-09	5.60553e-08	4.46818e-08	MCM10/CDC45/UHRF1/XRCC2/GINS2/WDHD1/RFC4/BLM/GINS4/PIF1/TIMELESS	11	geneontology_Cellular_Component	0.040146	Up
GO:0000307	GO:0000307	cyclin-dependent protein kinase holoenzyme complex	9/274	43/19559	6.77629e-09	8.90599e-08	7.09897e-08	CCNB2/CCNA2/CCNB1/CDK1/CCNE1/CCNF/CKS1B/CCNE2/CKS2	9	geneontology_Cellular_Component	0.0328467	Up
GO:1990023	GO:1990023	mitotic spindle midzone	6/274	14/19559	1.9559e-08	2.45376e-07	1.9559e-07	AURKB/KIF18B/PRC1/CENPE/KIF20B/KIF18A	6	geneontology_Cellular_Component	0.0218978	Up
GO:0000781	GO:0000781	chromosome, telomeric region	14/274	164/19559	8.15536e-08	9.78643e-07	7.80078e-07	CDK1/RAD51/ORC1/CHEK1/MCM4/MCM6/FEN1/EZH2/MCM2/BLM/RECQL4/PIF1/MCM7/DNA2	14	geneontology_Cellular_Component	0.0510949	Up
GO:0045171	GO:0045171	intercellular bridge	9/274	71/19559	6.35506e-07	7.30833e-06	5.82548e-06	CEP55/TPX2/KIF23/CDCA8/PRC1/KIF20A/FAM83D/KIF20B/CDC7	9	geneontology_Cellular_Component	0.0328467	Up
GO:0010369	GO:0010369	chromocenter	5/274	15/19559	1.39268e-06	1.53751e-05	1.22555e-05	AURKB/CDCA8/OIP5/ESCO2/INCENP	5	geneontology_Cellular_Component	0.0182482	Up
GO:0045120	GO:0045120	pronucleus	5/274	16/19559	2.00255e-06	2.12579e-05	1.69447e-05	CCNA2/CENPF/AURKA/EZH2/SLC2A1	5	geneontology_Cellular_Component	0.0182482	Up
GO:1902554	GO:1902554	serine/threonine protein kinase complex	9/274	89/19559	4.35474e-06	4.45151e-05	3.54831e-05	CCNB2/CCNA2/CCNB1/CDK1/CCNE1/CCNF/CKS1B/CCNE2/CKS2	9	geneontology_Cellular_Component	0.0328467	Up
GO:0000784	GO:0000784	nuclear chromosome, telomeric region	10/274	124/19559	9.91294e-06	9.77132e-05	7.78874e-05	CDK1/RAD51/ORC1/MCM4/MCM6/FEN1/MCM2/PIF1/MCM7/DNA2	10	geneontology_Cellular_Component	0.0364963	Up
GO:0000792	GO:0000792	heterochromatin	8/274	78/19559	1.34501e-05	0.000128008	0.000102035	CENPA/UHRF1/EME1/ESCO2/HELLS/WDR76/INCENP/HMGA1	8	geneontology_Cellular_Component	0.0291971	Up
GO:1902911	GO:1902911	protein kinase complex	9/274	104/19559	1.56806e-05	0.000144261	0.000114991	CCNB2/CCNA2/CCNB1/CDK1/CCNE1/CCNF/CKS1B/CCNE2/CKS2	9	geneontology_Cellular_Component	0.0328467	Up
GO:0042555	GO:0042555	MCM complex	4/274	12/19559	1.70715e-05	0.000151991	0.000121152	MCM4/MCM6/MCM2/MCM7	4	geneontology_Cellular_Component	0.0145985	Up
GO:0043596	GO:0043596	nuclear replication fork	6/274	41/19559	2.13154e-05	0.000183846	0.000146543	MCM10/CDC45/GINS2/WDHD1/GINS4/TIMELESS	6	geneontology_Cellular_Component	0.0218978	Up
GO:0000800	GO:0000800	lateral element	4/274	14/19559	3.37666e-05	0.000279079	0.000222455	RAD51/BRCA1/BLM/INCENP	4	geneontology_Cellular_Component	0.0145985	Up
GO:0005814	GO:0005814	centriole	10/274	143/19559	3.43793e-05	0.000279079	0.000222455	CEP55/TOP2A/PLK1/AURKA/PLK4/POC1A/STIL/TEDC2/CCNF/WDR62	10	geneontology_Cellular_Component	0.0364963	Up
GO:0097431	GO:0097431	mitotic spindle pole	5/274	30/19559	5.56409e-05	0.000438768	0.000349743	SPAG5/ASPM/AURKA/FAM83D/KIF20B	5	geneontology_Cellular_Component	0.0182482	Up
GO:0031461	GO:0031461	cullin-RING ubiquitin ligase complex	10/274	162/19559	9.8615e-05	0.000756049	0.000602648	CDC20/BUB1B/UBE2C/DTL/UBE2S/CCNF/CKS1B/CKS2/SKP2/ZYG11A	10	geneontology_Cellular_Component	0.0364963	Up
GO:0005721	GO:0005721	pericentric heterochromatin	4/274	20/19559	0.000152954	0.00114095	0.000909455	CENPA/ESCO2/HELLS/INCENP	4	geneontology_Cellular_Component	0.0145985	Up
GO:0005680	GO:0005680	anaphase-promoting complex	4/274	22/19559	0.000225893	0.0016407	0.0013078	CDC20/BUB1B/UBE2C/UBE2S	4	geneontology_Cellular_Component	0.0145985	Up
GO:0061695	GO:0061695	transferase complex, transferring phosphorus-containing groups	12/274	253/19559	0.000249653	0.00176678	0.0014083	CCNB2/CCNA2/CCNB1/CDK1/POLE2/CCNE1/CCNF/CKS1B/CCNE2/DNA2/CKS2/PFKP	12	geneontology_Cellular_Component	0.0437956	Up
GO:0000795	GO:0000795	synaptonemal complex	5/274	42/19559	0.000289591	0.00194944	0.0015539	PLK1/RAD51/BRCA1/BLM/INCENP	5	geneontology_Cellular_Component	0.0182482	Up
GO:0099086	GO:0099086	synaptonemal structure	5/274	42/19559	0.000289591	0.00194944	0.0015539	PLK1/RAD51/BRCA1/BLM/INCENP	5	geneontology_Cellular_Component	0.0182482	Up
GO:0070938	GO:0070938	contractile ring	3/274	10/19559	0.000303384	0.00199366	0.00158915	ANLN/PRC1/KIF20B	3	geneontology_Cellular_Component	0.0109489	Up
GO:0000152	GO:0000152	nuclear ubiquitin ligase complex	5/274	43/19559	0.00032398	0.0020795	0.00165757	CDC20/BUB1B/UBE2C/BRCA1/UBE2S	5	geneontology_Cellular_Component	0.0182482	Up
GO:0034451	GO:0034451	centriolar satellite	7/274	95/19559	0.000379236	0.00237884	0.00189618	CEP55/DLGAP5/SPAG5/PLK1/CENPU/TACC3/WDR62	7	geneontology_Cellular_Component	0.0255474	Up
GO:0032153	GO:0032153	cell division site	6/274	72/19559	0.000515543	0.00316199	0.00252043	CEP55/ANLN/KIF20A/RACGAP1/PLK4/ECT2	6	geneontology_Cellular_Component	0.0218978	Up
GO:0072687	GO:0072687	meiotic spindle	3/274	12/19559	0.000544759	0.00326855	0.00260537	ASPM/AURKA/INCENP	3	geneontology_Cellular_Component	0.0109489	Up
GO:0090543	GO:0090543	Flemming body	4/274	31/19559	0.000880076	0.00516811	0.00411951	CEP55/KIF23/KIF14/RACGAP1	4	geneontology_Cellular_Component	0.0145985	Up
GO:0032154	GO:0032154	cleavage furrow	5/274	54/19559	0.000939186	0.00540032	0.0043046	CEP55/KIF20A/RACGAP1/PLK4/ECT2	5	geneontology_Cellular_Component	0.0182482	Up
GO:0090734	GO:0090734	site of DNA damage	6/274	82/19559	0.00102858	0.00579365	0.00461812	RAD51/AUNIP/HROB/ESCO2/WDR76/TIMELESS	6	geneontology_Cellular_Component	0.0218978	Up
GO:0031616	GO:0031616	spindle pole centrosome	3/274	15/19559	0.00109212	0.00602853	0.00480535	DLGAP5/AURKB/AURKA	3	geneontology_Cellular_Component	0.0109489	Up
GO:0005720	GO:0005720	nuclear heterochromatin	4/274	34/19559	0.00125514	0.00666192	0.00531022	CENPA/UHRF1/EME1/ESCO2	4	geneontology_Cellular_Component	0.0145985	Up
GO:1990752	GO:1990752	microtubule end	4/274	34/19559	0.00125514	0.00666192	0.00531022	KIF2C/KIF18B/SPAG5/ASPM	4	geneontology_Cellular_Component	0.0145985	Up
GO:0000151	GO:0000151	ubiquitin ligase complex	11/274	287/19559	0.00250582	0.0130492	0.0104015	CDC20/BUB1B/UBE2C/DTL/BRCA1/UBE2S/CCNF/CKS1B/CKS2/SKP2/ZYG11A	11	geneontology_Cellular_Component	0.040146	Up
GO:0035371	GO:0035371	microtubule plus-end	3/274	23/19559	0.00391346	0.0200021	0.0159437	KIF2C/KIF18B/SPAG5	3	geneontology_Cellular_Component	0.0109489	Up
GO:0016363	GO:0016363	nuclear matrix	6/274	109/19559	0.00435207	0.0218395	0.0174083	KIF4A/CENPF/CENPW/UHRF1/LMNB1/BLM	6	geneontology_Cellular_Component	0.0218978	Up
GO:0000235	GO:0000235	astral microtubule	2/274	11/19559	0.00989375	0.0479066	0.0381864	KIF18B/KIF18A	2	geneontology_Cellular_Component	0.00729927	Up
GO:0005818	GO:0005818	aster	2/274	11/19559	0.00989375	0.0479066	0.0381864	KIF18B/KIF18A	2	geneontology_Cellular_Component	0.00729927	Up
GO:0034399	GO:0034399	nuclear periphery	6/274	131/19559	0.0104304	0.0496342	0.0395635	KIF4A/CENPF/CENPW/UHRF1/LMNB1/BLM	6	geneontology_Cellular_Component	0.0218978	Up
GO:0019005	GO:0019005	SCF ubiquitin ligase complex	4/274	63/19559	0.0117571	0.0549992	0.04384	CCNF/CKS1B/CKS2/SKP2	4	geneontology_Cellular_Component	0.0145985	Up
GO:0001741	GO:0001741	XY body	2/274	13/19559	0.0137749	0.0633647	0.0505081	PLK4/ESCO2	2	geneontology_Cellular_Component	0.00729927	Up
GO:0044815	GO:0044815	DNA packaging complex	5/274	116/19559	0.02374	0.106643	0.0850054	CENPA/NCAPH/NCAPG/NCAPG2/H2BC11	5	geneontology_Cellular_Component	0.0182482	Up
GO:0005881	GO:0005881	cytoplasmic microtubule	4/274	78/19559	0.0239561	0.106643	0.0850054	KIF2C/KIF18B/GTSE1/KIF18A	4	geneontology_Cellular_Component	0.0145985	Up
GO:0090575	GO:0090575	RNA polymerase II transcription regulator complex	6/274	161/19559	0.0260944	0.114319	0.0911234	E2F8/E2F1/E2F2/HMGA1/E2F7/HOXB9	6	geneontology_Cellular_Component	0.0218978	Up
GO:0043073	GO:0043073	germ cell nucleus	2/274	19/19559	0.0285822	0.123261	0.0982512	TRIP13/AURKA	2	geneontology_Cellular_Component	0.00729927	Up
GO:0042575	GO:0042575	DNA polymerase complex	2/274	22/19559	0.0375688	0.159523	0.127156	POLE2/DNA2	2	geneontology_Cellular_Component	0.00729927	Up
GO:0062023	GO:0062023	collagen-containing extracellular matrix	11/274	427/19559	0.0389496	0.16288	0.129832	CTHRC1/COCH/GREM1/LOXL2/COL11A1/SULF1/ADAMDEC1/FGB/SFRP2/FGL1/FGA	11	geneontology_Cellular_Component	0.040146	Up
GO:1904115	GO:1904115	axon cytoplasm	3/274	57/19559	0.0457373	0.18841	0.150182	KIF4A/KIF1A/UCHL1	3	geneontology_Cellular_Component	0.0109489	Up
GO:0035861	GO:0035861	site of double-strand break	3/274	61/19559	0.0540437	0.219354	0.174847	RAD51/ESCO2/TIMELESS	3	geneontology_Cellular_Component	0.0109489	Up
GO:0000803	GO:0000803	sex chromosome	2/274	30/19559	0.0657998	0.263199	0.209796	PLK4/ESCO2	2	geneontology_Cellular_Component	0.00729927	Up
GO:0032993	GO:0032993	protein-DNA complex	6/274	205/19559	0.0691366	0.272596	0.217286	CENPA/CDC45/GINS1/GINS2/GINS4/H2BC11	6	geneontology_Cellular_Component	0.0218978	Up
GO:0099738	GO:0099738	cell cortex region	2/274	42/19559	0.116977	0.454729	0.362465	ANLN/SAPCD2	2	geneontology_Cellular_Component	0.00729927	Up
GO:0009295	GO:0009295	nucleoid	2/274	43/19559	0.121599	0.458761	0.365679	DNA2/CPS1	2	geneontology_Cellular_Component	0.00729927	Up
GO:0042645	GO:0042645	mitochondrial nucleoid	2/274	43/19559	0.121599	0.458761	0.365679	DNA2/CPS1	2	geneontology_Cellular_Component	0.00729927	Up
GO:0120111	GO:0120111	neuron projection cytoplasm	3/274	87/19559	0.123001	0.458761	0.365679	KIF4A/KIF1A/UCHL1	3	geneontology_Cellular_Component	0.0109489	Up
GO:0005667	GO:0005667	transcription regulator complex	9/274	413/19559	0.127664	0.469805	0.374483	DEPDC1/E2F8/E2F1/E2F2/HMGA1/E2F7/RCOR2/ARNTL2/HOXB9	9	geneontology_Cellular_Component	0.0328467	Up
GO:0005916	GO:0005916	fascia adherens	1/274	10/19559	0.131608	0.471738	0.376023	DSP	1	geneontology_Cellular_Component	0.00364964	Up
GO:0097539	GO:0097539	ciliary transition fiber	1/274	10/19559	0.131608	0.471738	0.376023	CENPF	1	geneontology_Cellular_Component	0.00364964	Up
GO:0005938	GO:0005938	cell cortex	7/274	305/19559	0.137919	0.483803	0.38564	MELK/ANLN/SAPCD2/ECT2/SLC2A1/FGB/FGA	7	geneontology_Cellular_Component	0.0255474	Up
GO:0005902	GO:0005902	microvillus	3/274	93/19559	0.142004	0.483803	0.38564	CTSV/SLC7A5/VIL1	3	geneontology_Cellular_Component	0.0109489	Up
GO:0005652	GO:0005652	nuclear lamina	1/274	11/19559	0.14378	0.483803	0.38564	LMNB1	1	geneontology_Cellular_Component	0.00364964	Up
GO:0099568	GO:0099568	cytoplasmic region	6/274	254/19559	0.147505	0.483803	0.38564	KIF4A/ANLN/CENPF/SAPCD2/KIF1A/UCHL1	6	geneontology_Cellular_Component	0.0218978	Up
GO:0005583	GO:0005583	fibrillar collagen trimer	1/274	12/19559	0.155781	0.483803	0.38564	COL11A1	1	geneontology_Cellular_Component	0.00364964	Up
GO:0005751	GO:0005751	mitochondrial respiratory chain complex IV	1/274	12/19559	0.155781	0.483803	0.38564	C15orf48	1	geneontology_Cellular_Component	0.00364964	Up
GO:0031464	GO:0031464	Cul4A-RING E3 ubiquitin ligase complex	1/274	12/19559	0.155781	0.483803	0.38564	DTL	1	geneontology_Cellular_Component	0.00364964	Up
GO:0031680	GO:0031680	G-protein beta/gamma-subunit complex	1/274	12/19559	0.155781	0.483803	0.38564	GNG4	1	geneontology_Cellular_Component	0.00364964	Up
GO:0044615	GO:0044615	nuclear pore nuclear basket	1/274	12/19559	0.155781	0.483803	0.38564	MAD2L1	1	geneontology_Cellular_Component	0.00364964	Up
GO:0098643	GO:0098643	banded collagen fibril	1/274	12/19559	0.155781	0.483803	0.38564	COL11A1	1	geneontology_Cellular_Component	0.00364964	Up
GO:0098992	GO:0098992	neuronal dense core vesicle	1/274	12/19559	0.155781	0.483803	0.38564	KIF1A	1	geneontology_Cellular_Component	0.00364964	Up
GO:0005911	GO:0005911	cell-cell junction	10/274	493/19559	0.156009	0.483803	0.38564	CDCA3/IQGAP3/SAPCD2/ECT2/SLC2A1/CDH24/DSP/STEAP1/GJB2/ABCC2	10	geneontology_Cellular_Component	0.0364963	Up
GO:0014704	GO:0014704	intercalated disc	2/274	51/19559	0.159992	0.490642	0.391091	SLC2A1/DSP	2	geneontology_Cellular_Component	0.00729927	Up
GO:0033646	GO:0033646	host intracellular part	1/274	13/19559	0.167615	0.497437	0.396508	TOP2A	1	geneontology_Cellular_Component	0.00364964	Up
GO:0043656	GO:0043656	host intracellular region	1/274	13/19559	0.167615	0.497437	0.396508	TOP2A	1	geneontology_Cellular_Component	0.00364964	Up
GO:0099243	GO:0099243	extrinsic component of synaptic membrane	1/274	13/19559	0.167615	0.497437	0.396508	KPNA2	1	geneontology_Cellular_Component	0.00364964	Up
GO:0016887	GO:0016887	ATPase activity	35/266	423/18352	6.65124e-17	2.52082e-14	2.28242e-14	KIF2C/TOP2A/KIF23/KIFC1/KIF18B/KIF11/KIF14/RAD51/KIF20A/KIF15/RAD54L/DSCC1/MCM4/MCM6/XRCC2/ERCC6L/POLQ/GINS2/BRIP1/ATAD2/MCM2/HELLS/RFC4/KIF20B/BLM/RECQL4/KIF18A/GINS4/PIF1/MCM7/DNA2/KIF3C/PFN2/ABCC2/KIF1A	35	geneontology_Molecular_Function	0.131579	Up
GO:0008094	GO:0008094	DNA-dependent ATPase activity	19/266	108/18352	1.26448e-15	2.24189e-13	2.02988e-13	TOP2A/RAD51/RAD54L/DSCC1/MCM4/MCM6/XRCC2/ERCC6L/POLQ/GINS2/BRIP1/MCM2/RFC4/BLM/RECQL4/GINS4/PIF1/MCM7/DNA2	19	geneontology_Molecular_Function	0.0714286	Up
GO:0008017	GO:0008017	microtubule binding	27/266	265/18352	1.77459e-15	2.24189e-13	2.02988e-13	TPX2/BIRC5/KIF2C/KIF4A/DLGAP5/KIF23/KIFC1/NUSAP1/KIF18B/SPAG5/SKA1/KIF11/GTSE1/KIF14/PLK1/PRC1/KIF20A/CENPF/KIF15/CENPE/RACGAP1/FAM83D/KIF20B/PSRC1/KIF18A/KIF3C/KIF1A	27	geneontology_Molecular_Function	0.101504	Up
GO:0140097	GO:0140097	catalytic activity, acting on DNA	24/266	209/18352	4.75823e-15	4.50842e-13	4.08206e-13	TOP2A/EXO1/RAD51/RAD54L/DSCC1/MCM4/MCM6/FEN1/ERCC6L/POLQ/POLE2/GINS2/BRIP1/MCM2/RFC4/BLM/RECQL4/GINS4/PIF1/MCM7/NEIL3/DNA2/HMGA1/DNMT3B	24	geneontology_Molecular_Function	0.0902256	Up
GO:0003678	GO:0003678	DNA helicase activity	16/266	78/18352	1.86143e-14	1.41097e-12	1.27753e-12	RAD51/DSCC1/MCM4/MCM6/ERCC6L/POLQ/GINS2/BRIP1/MCM2/RFC4/BLM/RECQL4/GINS4/PIF1/MCM7/DNA2	16	geneontology_Molecular_Function	0.0601504	Up
GO:0015631	GO:0015631	tubulin binding	29/266	365/18352	1.02948e-13	6.5029e-12	5.88792e-12	TPX2/BIRC5/KIF2C/KIF4A/DLGAP5/KIF23/KIFC1/NUSAP1/KIF18B/SPAG5/SKA1/KIF11/GTSE1/KIF14/PLK1/PRC1/KIF20A/CENPF/KIF15/CENPE/RACGAP1/FAM83D/BRCA1/KIF20B/PSRC1/KIF18A/STMN1/KIF3C/KIF1A	29	geneontology_Molecular_Function	0.109023	Up
GO:0017116	GO:0017116	single-stranded DNA helicase activity	9/266	18/18352	1.07017e-12	5.79422e-11	5.24626e-11	RAD51/DSCC1/MCM6/POLQ/MCM2/RFC4/PIF1/MCM7/DNA2	9	geneontology_Molecular_Function	0.0338346	Up
GO:0003777	GO:0003777	microtubule motor activity	14/266	77/18352	4.77478e-12	2.26205e-10	2.04813e-10	KIF2C/KIF4A/KIF23/KIFC1/KIF18B/KIF11/KIF14/KIF20A/KIF15/CENPE/KIF20B/KIF18A/KIF3C/KIF1A	14	geneontology_Molecular_Function	0.0526316	Up
GO:0004386	GO:0004386	helicase activity	18/266	160/18352	1.95016e-11	8.21236e-10	7.43572e-10	RAD51/RAD54L/DSCC1/MCM4/MCM6/ERCC6L/POLQ/GINS2/BRIP1/MCM2/HELLS/RFC4/BLM/RECQL4/GINS4/PIF1/MCM7/DNA2	18	geneontology_Molecular_Function	0.0676692	Up
GO:0003688	GO:0003688	DNA replication origin binding	8/266	23/18352	7.12329e-10	2.69973e-08	2.44441e-08	MCM10/CDC6/CDC45/ORC1/MCM4/MCM6/MCM2/MCM7	8	geneontology_Molecular_Function	0.0300752	Up
GO:0043138	GO:0043138	3'-5' DNA helicase activity	7/266	19/18352	5.39406e-09	1.8585e-07	1.68274e-07	MCM6/GINS2/MCM2/BLM/RECQL4/GINS4/MCM7	7	geneontology_Molecular_Function	0.0263158	Up
GO:0003774	GO:0003774	motor activity	14/266	132/18352	7.6582e-09	2.41872e-07	2.18998e-07	KIF2C/KIF4A/KIF23/KIFC1/KIF18B/KIF11/KIF14/KIF20A/KIF15/CENPE/KIF20B/KIF18A/KIF3C/KIF1A	14	geneontology_Molecular_Function	0.0526316	Up
GO:0008574	GO:0008574	ATP-dependent microtubule motor activity, plus-end-directed	6/266	16/18352	6.21412e-08	1.81165e-06	1.64033e-06	KIF18B/KIF11/KIF14/KIF20B/KIF18A/KIF1A	6	geneontology_Molecular_Function	0.0225564	Up
GO:0035173	GO:0035173	histone kinase activity	6/266	17/18352	9.48722e-08	2.56833e-06	2.32544e-06	AURKB/CCNB1/CDK1/AURKA/CHEK1/HASPIN	6	geneontology_Molecular_Function	0.0225564	Up
GO:0016538	GO:0016538	cyclin-dependent protein serine/threonine kinase regulator activity	8/266	50/18352	5.55954e-07	1.40471e-05	1.27187e-05	CCNB2/CCNA2/CCNB1/CCNE1/CCNF/CKS1B/CCNE2/CKS2	8	geneontology_Molecular_Function	0.0300752	Up
GO:0003697	GO:0003697	single-stranded DNA binding	11/266	114/18352	8.30996e-07	1.96842e-05	1.78227e-05	MCM10/CDC45/RAD51/RAD51AP1/HROB/MCM4/MCM6/MCM2/BLM/MCM7/NEIL3	11	geneontology_Molecular_Function	0.0413534	Up
GO:0019887	GO:0019887	protein kinase regulator activity	13/266	185/18352	3.15063e-06	7.02406e-05	6.35979e-05	TPX2/CCNB2/CCNA2/CCNB1/DBF4/CCNE1/CCNF/CKS1B/CCNE2/INCENP/CKS2/GREM1/CXCL10	13	geneontology_Molecular_Function	0.0488722	Up
GO:0000217	GO:0000217	DNA secondary structure binding	6/266	34/18352	8.38276e-06	0.000167214	0.000151401	XRCC2/CLSPN/BLM/RECQL4/NEIL3/HMGA1	6	geneontology_Molecular_Function	0.0225564	Up
GO:1990939	GO:1990939	ATP-dependent microtubule motor activity	6/266	34/18352	8.38276e-06	0.000167214	0.000151401	KIF18B/KIF11/KIF14/KIF20B/KIF18A/KIF1A	6	geneontology_Molecular_Function	0.0225564	Up
GO:0019207	GO:0019207	kinase regulator activity	13/266	216/18352	1.68976e-05	0.00032021	0.000289928	TPX2/CCNB2/CCNA2/CCNB1/DBF4/CCNE1/CCNF/CKS1B/CCNE2/INCENP/CKS2/GREM1/CXCL10	13	geneontology_Molecular_Function	0.0488722	Up
GO:0003684	GO:0003684	damaged DNA binding	7/266	65/18352	4.22049e-05	0.000761698	0.000689664	AUNIP/FEN1/POLQ/BRCA1/BLM/RECQL4/NEIL3	7	geneontology_Molecular_Function	0.0263158	Up
GO:0030295	GO:0030295	protein kinase activator activity	7/266	82/18352	0.000187008	0.00322163	0.00291696	TPX2/CCNB1/DBF4/CKS1B/INCENP/CKS2/GREM1	7	geneontology_Molecular_Function	0.0263158	Up
GO:0043539	GO:0043539	protein serine/threonine kinase activator activity	5/266	38/18352	0.000209116	0.00344587	0.00311999	CCNB1/DBF4/CKS1B/INCENP/CKS2	5	geneontology_Molecular_Function	0.018797	Up
GO:0019209	GO:0019209	kinase activator activity	7/266	89/18352	0.000311046	0.00491194	0.00444741	TPX2/CCNB1/DBF4/CKS1B/INCENP/CKS2/GREM1	7	geneontology_Molecular_Function	0.0263158	Up
GO:0048256	GO:0048256	flap endonuclease activity	3/266	10/18352	0.000335077	0.00507976	0.00459937	EXO1/FEN1/DNA2	3	geneontology_Molecular_Function	0.0112782	Up
GO:0097617	GO:0097617	annealing activity	3/266	13/18352	0.000773259	0.0112717	0.0102058	RAD54L/BLM/RECQL4	3	geneontology_Molecular_Function	0.0112782	Up
GO:0016888	GO:0016888	endodeoxyribonuclease activity, producing 5'-phosphomonoesters	3/266	17/18352	0.00176134	0.0241517	0.0218677	EXO1/FEN1/DNA2	3	geneontology_Molecular_Function	0.0112782	Up
GO:0004674	GO:0004674	protein serine/threonine kinase activity	15/266	435/18352	0.0017843	0.0241517	0.0218677	NEK2/MELK/BUB1/AURKB/BUB1B/CDK1/TTK/PLK1/AURKA/PKMYT1/CHEK1/PLK4/PBK/HASPIN/CDC7	15	geneontology_Molecular_Function	0.056391	Up
GO:0008409	GO:0008409	5'-3' exonuclease activity	3/266	19/18352	0.00245677	0.0321074	0.029071	EXO1/FEN1/POLQ	3	geneontology_Molecular_Function	0.0112782	Up
GO:0070182	GO:0070182	DNA polymerase binding	3/266	20/18352	0.00285959	0.0361262	0.0327097	RAD51/CDT1/FANCI	3	geneontology_Molecular_Function	0.0112782	Up
GO:0004712	GO:0004712	protein serine/threonine/tyrosine kinase activity	4/266	45/18352	0.0040323	0.0492981	0.044636	AURKB/TTK/AURKA/PBK	4	geneontology_Molecular_Function	0.0150376	Up
GO:0042910	GO:0042910	xenobiotic transmembrane transporter activity	3/266	27/18352	0.00680973	0.0806527	0.0730254	SLC2A1/SLC7A5/ABCC2	3	geneontology_Molecular_Function	0.0112782	Up
GO:0042393	GO:0042393	histone binding	9/266	238/18352	0.00809247	0.0918306	0.0831462	HJURP/ASF1B/UHRF1/NCAPG2/ATAD2/MCM2/CKS1B/CHAF1B/CKS2	9	geneontology_Molecular_Function	0.0338346	Up
GO:0016595	GO:0016595	glutamate binding	2/266	10/18352	0.0087227	0.0918306	0.0831462	GCLC/CPS1	2	geneontology_Molecular_Function	0.0075188	Up
GO:0032356	GO:0032356	oxidized DNA binding	2/266	10/18352	0.0087227	0.0918306	0.0831462	BLM/RECQL4	2	geneontology_Molecular_Function	0.0075188	Up
GO:0051880	GO:0051880	G-quadruplex DNA binding	2/266	10/18352	0.0087227	0.0918306	0.0831462	BLM/PIF1	2	geneontology_Molecular_Function	0.0075188	Up
GO:0004523	GO:0004523	RNA-DNA hybrid ribonuclease activity	2/266	11/18352	0.0105598	0.108166	0.0979372	EXO1/FEN1	2	geneontology_Molecular_Function	0.0075188	Up
GO:0003906	GO:0003906	DNA-(apurinic or apyrimidinic site) endonuclease activity	2/266	13/18352	0.014693	0.146543	0.132685	NEIL3/HMGA1	2	geneontology_Molecular_Function	0.0075188	Up
GO:0004520	GO:0004520	endodeoxyribonuclease activity	3/266	40/18352	0.0200468	0.194814	0.17639	EXO1/FEN1/DNA2	3	geneontology_Molecular_Function	0.0112782	Up
GO:0061631	GO:0061631	ubiquitin conjugating enzyme activity	3/266	42/18352	0.0228084	0.21611	0.195672	UBE2C/UBE2T/UBE2S	3	geneontology_Molecular_Function	0.0112782	Up
GO:0019894	GO:0019894	kinesin binding	3/266	43/18352	0.0242628	0.217386	0.196828	KIF18B/PRC1/FAM83D	3	geneontology_Molecular_Function	0.0112782	Up
GO:0043130	GO:0043130	ubiquitin binding	4/266	76/18352	0.0245496	0.217386	0.196828	TOP2A/CKS1B/CKS2/UCHL1	4	geneontology_Molecular_Function	0.0150376	Up
GO:0000400	GO:0000400	four-way junction DNA binding	2/266	17/18352	0.0246639	0.217386	0.196828	XRCC2/BLM	2	geneontology_Molecular_Function	0.0075188	Up
GO:0061650	GO:0061650	ubiquitin-like protein conjugating enzyme activity	3/266	44/18352	0.0257663	0.221942	0.200953	UBE2C/UBE2T/UBE2S	3	geneontology_Molecular_Function	0.0112782	Up
GO:0004175	GO:0004175	endopeptidase activity	12/266	440/18352	0.0273563	0.226457	0.20504	ESPL1/CTSV/MMP12/ADAM12/GZMB/ADAMDEC1/PLAU/PCSK1/TMPRSS11E/UCHL1/MMP1/CPS1	12	geneontology_Molecular_Function	0.0451128	Up
GO:0045236	GO:0045236	CXCR chemokine receptor binding	2/266	18/18352	0.0274855	0.226457	0.20504	CXCL10/CXCL8	2	geneontology_Molecular_Function	0.0075188	Up
GO:0016893	GO:0016893	endonuclease activity, active with either ribo- or deoxyribonucleic acids and producing 5'-phosphomonoesters	3/266	48/18352	0.0322687	0.259061	0.234562	EXO1/FEN1/DNA2	3	geneontology_Molecular_Function	0.0112782	Up
GO:0031418	GO:0031418	L-ascorbic acid binding	2/266	20/18352	0.0334934	0.259061	0.234562	PLOD2/EGLN3	2	geneontology_Molecular_Function	0.0075188	Up
GO:0051010	GO:0051010	microtubule plus-end binding	2/266	20/18352	0.0334934	0.259061	0.234562	KIF2C/KIF18A	2	geneontology_Molecular_Function	0.0075188	Up
GO:0000287	GO:0000287	magnesium ion binding	7/266	217/18352	0.0392017	0.291251	0.263708	TOP2A/PLK1/FEN1/MTHFD2/PIF1/SPHK1/GCLC	7	geneontology_Molecular_Function	0.0263158	Up
GO:0004529	GO:0004529	exodeoxyribonuclease activity	2/266	22/18352	0.0399606	0.291251	0.263708	EXO1/FEN1	2	geneontology_Molecular_Function	0.0075188	Up
GO:0016895	GO:0016895	exodeoxyribonuclease activity, producing 5'-phosphomonoesters	2/266	22/18352	0.0399606	0.291251	0.263708	EXO1/FEN1	2	geneontology_Molecular_Function	0.0075188	Up
GO:0032182	GO:0032182	ubiquitin-like protein binding	4/266	94/18352	0.0478412	0.34211	0.309757	TOP2A/CKS1B/CKS2/UCHL1	4	geneontology_Molecular_Function	0.0150376	Up
GO:0003887	GO:0003887	DNA-directed DNA polymerase activity	2/266	25/18352	0.0504547	0.347679	0.314799	POLQ/POLE2	2	geneontology_Molecular_Function	0.0075188	Up
GO:0043027	GO:0043027	cysteine-type endopeptidase inhibitor activity involved in apoptotic process	2/266	25/18352	0.0504547	0.347679	0.314799	BIRC5/VIL1	2	geneontology_Molecular_Function	0.0075188	Up
GO:0004536	GO:0004536	deoxyribonuclease activity	3/266	59/18352	0.0540872	0.347841	0.314946	EXO1/FEN1/DNA2	3	geneontology_Molecular_Function	0.0112782	Up
GO:0004869	GO:0004869	cysteine-type endopeptidase inhibitor activity	3/266	59/18352	0.0540872	0.347841	0.314946	BIRC5/PTTG1/VIL1	3	geneontology_Molecular_Function	0.0112782	Up
GO:0030371	GO:0030371	translation repressor activity	2/266	26/18352	0.0541494	0.347841	0.314946	TYMS/EIF4EBP1	2	geneontology_Molecular_Function	0.0075188	Up
GO:0048027	GO:0048027	mRNA 5'-UTR binding	2/266	26/18352	0.0541494	0.347841	0.314946	IGF2BP3/IGF2BP2	2	geneontology_Molecular_Function	0.0075188	Up
GO:0008022	GO:0008022	protein C-terminus binding	6/266	189/18352	0.0576175	0.359967	0.325925	CDC20/TOP2A/RAD51/CENPF/MAD2L1/MKI67	6	geneontology_Molecular_Function	0.0225564	Up
GO:0042974	GO:0042974	retinoic acid receptor binding	2/266	27/18352	0.0579366	0.359967	0.325925	HMGA1/PRAME	2	geneontology_Molecular_Function	0.0075188	Up
GO:0005506	GO:0005506	iron ion binding	5/266	151/18352	0.069054	0.41827	0.378714	RRM2/PLOD2/MELTF/EGLN3/CYP24A1	5	geneontology_Molecular_Function	0.018797	Up
GO:0017147	GO:0017147	Wnt-protein binding	2/266	30/18352	0.0698188	0.41827	0.378714	CTHRC1/SFRP2	2	geneontology_Molecular_Function	0.0075188	Up
GO:0004222	GO:0004222	metalloendopeptidase activity	4/266	108/18352	0.0721449	0.41827	0.378714	MMP12/ADAM12/ADAMDEC1/MMP1	4	geneontology_Molecular_Function	0.0150376	Up
GO:0051536	GO:0051536	iron-sulfur cluster binding	3/266	67/18352	0.0733796	0.41827	0.378714	KIF4A/BRIP1/DNA2	3	geneontology_Molecular_Function	0.0112782	Up
GO:0051540	GO:0051540	metal cluster binding	3/266	67/18352	0.0733796	0.41827	0.378714	KIF4A/BRIP1/DNA2	3	geneontology_Molecular_Function	0.0112782	Up
GO:0050699	GO:0050699	WW domain binding	2/266	31/18352	0.0739422	0.41827	0.378714	CDC25C/KIF20B	2	geneontology_Molecular_Function	0.0075188	Up
GO:0051721	GO:0051721	protein phosphatase 2A binding	2/266	32/18352	0.0781416	0.431847	0.391007	EIF4EBP1/SPHK1	2	geneontology_Molecular_Function	0.0075188	Up
GO:0048029	GO:0048029	monosaccharide binding	3/266	69/18352	0.0786212	0.431847	0.391007	PFKP/PLOD2/EGLN3	3	geneontology_Molecular_Function	0.0112782	Up
GO:0071855	GO:0071855	neuropeptide receptor binding	2/266	33/18352	0.082414	0.446213	0.404014	GAL/NMU	2	geneontology_Molecular_Function	0.0075188	Up
GO:0042826	GO:0042826	histone deacetylase binding	4/266	115/18352	0.086255	0.460432	0.416889	CDC20/TOP2A/KPNA2/DNMT3B	4	geneontology_Molecular_Function	0.0150376	Up
GO:0031406	GO:0031406	carboxylic acid binding	6/266	212/18352	0.0887586	0.466918	0.422761	HMMR/TYMS/PLOD2/EGLN3/GCLC/CPS1	6	geneontology_Molecular_Function	0.0225564	Up
GO:0016814	GO:0016814	hydrolase activity, acting on carbon-nitrogen (but not peptide) bonds, in cyclic amidines	2/266	35/18352	0.091166	0.466918	0.422761	MTHFD2/APOBEC3B	2	geneontology_Molecular_Function	0.0075188	Up
GO:0016891	GO:0016891	endoribonuclease activity, producing 5'-phosphomonoesters	2/266	35/18352	0.091166	0.466918	0.422761	EXO1/FEN1	2	geneontology_Molecular_Function	0.0075188	Up
GO:0034061	GO:0034061	DNA polymerase activity	2/266	36/18352	0.0956398	0.476941	0.431836	POLQ/POLE2	2	geneontology_Molecular_Function	0.0075188	Up
GO:0042162	GO:0042162	telomeric DNA binding	2/266	36/18352	0.0956398	0.476941	0.431836	BLM/PIF1	2	geneontology_Molecular_Function	0.0075188	Up
GO:0004252	GO:0004252	serine-type endopeptidase activity	5/266	169/18352	0.0997777	0.491113	0.444669	GZMB/PLAU/PCSK1/TMPRSS11E/MMP1	5	geneontology_Molecular_Function	0.018797	Up
hsa00982	hsa00982	Drug metabolism - cytochrome P450	8/117	72/8093	8.30532e-06	0.00139529	0.00126765	ADH1B/HPGDS/MAOB/FMO5/MAOA/ADH1C/GSTA1/ALDH3A1	8	pathway_KEGG	0.0683761	Down
hsa00350	hsa00350	Tyrosine metabolism	5/117	36/8093	0.000152736	0.00979298	0.00889713	ADH1B/MAOB/MAOA/ADH1C/ALDH3A1	5	pathway_KEGG	0.042735	Down
hsa04610	hsa04610	Complement and coagulation cascades	7/117	85/8093	0.0002145	0.00979298	0.00889713	C7/CLU/C4BPA/C3/CPB2/SERPIND1/SERPINA1	7	pathway_KEGG	0.0598291	Down
hsa00590	hsa00590	Arachidonic acid metabolism	6/117	61/8093	0.000233166	0.00979298	0.00889713	PLA2G1B/PLA2G10/PLA2G4F/HPGDS/PTGDS/ALOX15B	6	pathway_KEGG	0.0512821	Down
hsa04972	hsa04972	Pancreatic secretion	7/117	102/8093	0.000655913	0.0220387	0.0200226	PLA2G1B/PLA2G10/SCTR/KCNQ1/CFTR/CPA3/CPB2	7	pathway_KEGG	0.0598291	Down
hsa00360	hsa00360	Phenylalanine metabolism	3/117	17/8093	0.00172721	0.0483619	0.0439378	MAOB/MAOA/ALDH3A1	3	pathway_KEGG	0.025641	Down
hsa00340	hsa00340	Histidine metabolism	3/117	22/8093	0.00371124	0.0820305	0.0745265	MAOB/MAOA/ALDH3A1	3	pathway_KEGG	0.025641	Down
hsa02010	hsa02010	ABC transporters	4/117	45/8093	0.00391509	0.0820305	0.0745265	ABCA8/ABCC6/ABCA3/CFTR	4	pathway_KEGG	0.034188	Down
hsa00980	hsa00980	Metabolism of xenobiotics by cytochrome P450	5/117	78/8093	0.00528679	0.0820305	0.0745265	ADH1B/HPGDS/ADH1C/GSTA1/ALDH3A1	5	pathway_KEGG	0.042735	Down
hsa05030	hsa05030	Cocaine addiction	4/117	49/8093	0.00532672	0.0820305	0.0745265	MAOB/MAOA/PPP1R1B/FOSB	4	pathway_KEGG	0.034188	Down
hsa00592	hsa00592	alpha-Linolenic acid metabolism	3/117	25/8093	0.00537105	0.0820305	0.0745265	PLA2G1B/PLA2G10/PLA2G4F	3	pathway_KEGG	0.025641	Down
hsa00591	hsa00591	Linoleic acid metabolism	3/117	29/8093	0.00818314	0.114564	0.104084	PLA2G1B/PLA2G10/PLA2G4F	3	pathway_KEGG	0.025641	Down
hsa04976	hsa04976	Bile secretion	5/117	89/8093	0.00917318	0.118546	0.107701	SCTR/AQP4/CFTR/AQP1/NR0B2	5	pathway_KEGG	0.042735	Down
hsa04530	hsa04530	Tight junction	7/117	169/8093	0.0111012	0.133214	0.121028	CD1E/CD1C/CD1A/MYH11/CLDN18/CFTR/CLDN2	7	pathway_KEGG	0.0598291	Down
hsa05031	hsa05031	Amphetamine addiction	4/117	69/8093	0.0174462	0.195397	0.177522	MAOB/MAOA/PPP1R1B/FOSB	4	pathway_KEGG	0.034188	Down
hsa00380	hsa00380	Tryptophan metabolism	3/117	42/8093	0.022457	0.223587	0.203133	INMT/MAOB/MAOA	3	pathway_KEGG	0.025641	Down
hsa05133	hsa05133	Pertussis	4/117	76/8093	0.023986	0.223587	0.203133	C4BPA/SFTPA1/SFTPA2/C3	4	pathway_KEGG	0.034188	Down
hsa05412	hsa05412	Arrhythmogenic right ventricular cardiomyopathy	4/117	77/8093	0.0250261	0.223587	0.203133	CACNA2D2/ITGA9/SGCA/DES	4	pathway_KEGG	0.034188	Down
hsa04726	hsa04726	Serotonergic synapse	5/117	115/8093	0.0252866	0.223587	0.203133	PLA2G4F/MAOB/CYP4X1/MAOA/ALOX15B	5	pathway_KEGG	0.042735	Down
hsa00565	hsa00565	Ether lipid metabolism	3/117	49/8093	0.0335265	0.281622	0.25586	PLA2G1B/PLA2G10/PLA2G4F	3	pathway_KEGG	0.025641	Down
hsa05410	hsa05410	Hypertrophic cardiomyopathy	4/117	90/8093	0.0410315	0.328252	0.298224	CACNA2D2/ITGA9/SGCA/DES	4	pathway_KEGG	0.034188	Down
hsa04614	hsa04614	Renin-angiotensin system	2/117	23/8093	0.0430275	0.328574	0.298516	CTSG/CPA3	2	pathway_KEGG	0.017094	Down
hsa05414	hsa05414	Dilated cardiomyopathy	4/117	96/8093	0.049995	0.358342	0.325562	CACNA2D2/ITGA9/SGCA/DES	4	pathway_KEGG	0.034188	Down
hsa00480	hsa00480	Glutathione metabolism	3/117	58/8093	0.0511917	0.358342	0.325562	HPGDS/GGT6/GSTA1	3	pathway_KEGG	0.025641	Down
hsa04978	hsa04978	Mineral absorption	3/117	60/8093	0.0556232	0.373788	0.339594	CYBRD1/SLC26A9/SLC34A2	3	pathway_KEGG	0.025641	Down
hsa05146	hsa05146	Amoebiasis	4/117	102/8093	0.0599522	0.380712	0.345885	CD1E/CD1C/CTSG/CD1A	4	pathway_KEGG	0.034188	Down
hsa04974	hsa04974	Protein digestion and absorption	4/117	103/8093	0.0617074	0.380712	0.345885	ELN/KCNQ1/CPA3/CPB2	4	pathway_KEGG	0.034188	Down
hsa04060	hsa04060	Cytokine-cytokine receptor interaction	8/117	295/8093	0.063452	0.380712	0.345885	IL33/GDF10/EDA2R/CX3CR1/CCL17/BMP3/CXCL17/CXCL14	8	pathway_KEGG	0.0683761	Down
hsa00010	hsa00010	Glycolysis / Gluconeogenesis	3/117	67/8093	0.0725052	0.42003	0.381606	ADH1B/ADH1C/ALDH3A1	3	pathway_KEGG	0.025641	Down
hsa00830	hsa00830	Retinol metabolism	3/117	68/8093	0.0750847	0.420474	0.38201	ADH1B/HSD17B6/ADH1C	3	pathway_KEGG	0.025641	Down
GO:0019731	GO:0019731	antibacterial humoral response	8/236	59/18866	6.81573e-07	0.000959996	0.000878153	PLA2G1B/SFTPD/CTSG/SLPI/PGC/WFDC2/SPINK5/DMBT1	8	geneontology_Biological_Process	0.0338983	Down
GO:0046456	GO:0046456	icosanoid biosynthetic process	8/236	59/18866	6.81573e-07	0.000959996	0.000878153	PLA2G1B/GGTLC1/PLA2G4F/HPGDS/GGT6/PTGDS/HPGD/ALOX15B	8	geneontology_Biological_Process	0.0338983	Down
GO:0051384	GO:0051384	response to glucocorticoid	11/236	147/18866	2.47047e-06	0.00221324	0.00202455	MAOB/ALPL/PTPRU/FAM107A/ABCA3/S100B/SCGB1A1/AQP1/FOSB/UCN3/ALDH3A1	11	geneontology_Biological_Process	0.0466102	Down
GO:0006690	GO:0006690	icosanoid metabolic process	10/236	122/18866	3.14269e-06	0.00221324	0.00202455	PLA2G1B/GGTLC1/PLA2G10/PLA2G4F/HPGDS/GGT6/PTGDS/HPGD/ALOX15B/GSTA1	10	geneontology_Biological_Process	0.0423729	Down
GO:0016485	GO:0016485	protein processing	13/236	223/18866	4.9289e-06	0.00238177	0.00217872	CTSH/SHH/CTSG/CLEC3B/LRRK2/TMPRSS2/PRSS12/CPA3/CTSE/PCSK2/CPB2/CES1/HP	13	geneontology_Biological_Process	0.0550847	Down
GO:0006833	GO:0006833	water transport	5/236	21/18866	5.073e-06	0.00238177	0.00217872	AQP4/AQP5/CFTR/AQP3/AQP1	5	geneontology_Biological_Process	0.0211864	Down
GO:0031960	GO:0031960	response to corticosteroid	11/236	164/18866	7.11972e-06	0.00258912	0.00236839	MAOB/ALPL/PTPRU/FAM107A/ABCA3/S100B/SCGB1A1/AQP1/FOSB/UCN3/ALDH3A1	11	geneontology_Biological_Process	0.0466102	Down
GO:0048875	GO:0048875	chemical homeostasis within a tissue	4/236	11/18866	7.35286e-06	0.00258912	0.00236839	CTSH/ADGRF5/SFTPD/NAPSA	4	geneontology_Biological_Process	0.0169492	Down
GO:0019730	GO:0019730	antimicrobial humoral response	10/236	137/18866	8.88067e-06	0.00277965	0.00254268	PLA2G1B/SFTPD/CLU/CTSG/SLPI/PGC/WFDC2/SPINK5/DMBT1/CXCL14	10	geneontology_Biological_Process	0.0423729	Down
GO:0042044	GO:0042044	fluid transport	5/236	28/18866	2.28114e-05	0.00642597	0.00587814	AQP4/AQP5/CFTR/AQP3/AQP1	5	geneontology_Biological_Process	0.0211864	Down
GO:0006575	GO:0006575	cellular modified amino acid metabolic process	11/236	190/18866	2.83703e-05	0.00726538	0.00664598	FOLR1/PLA2G1B/GGTLC1/PLA2G10/PLA2G4F/HPGDS/DUOXA1/DUOX1/GGT6/CRYM/GSTA1	11	geneontology_Biological_Process	0.0466102	Down
GO:0048545	GO:0048545	response to steroid hormone	15/236	346/18866	3.24456e-05	0.0076166	0.00696726	TCF21/NR3C2/MAOB/ALPL/PTPRU/FAM107A/ABCA3/SCGB2A1/LMO3/S100B/SCGB1A1/AQP1/FOSB/UCN3/ALDH3A1	15	geneontology_Biological_Process	0.0635593	Down
GO:1901570	GO:1901570	fatty acid derivative biosynthetic process	8/236	103/18866	4.55831e-05	0.0098775	0.00903541	PLA2G1B/GGTLC1/PLA2G4F/HPGDS/GGT6/PTGDS/HPGD/ALOX15B	8	geneontology_Biological_Process	0.0338983	Down
GO:0007586	GO:0007586	digestion	9/236	141/18866	7.20061e-05	0.0137502	0.012578	CHIA/KCNQ1/PGC/CAPN8/AQP5/AQP1/CAPN9/CHIT1/UCN3	9	geneontology_Biological_Process	0.0381356	Down
GO:1901568	GO:1901568	fatty acid derivative metabolic process	10/236	175/18866	7.32174e-05	0.0137502	0.012578	PLA2G1B/GGTLC1/PLA2G10/PLA2G4F/HPGDS/GGT6/PTGDS/HPGD/ALOX15B/GSTA1	10	geneontology_Biological_Process	0.0423729	Down
GO:0006959	GO:0006959	humoral immune response	15/236	377/18866	8.56638e-05	0.0143484	0.0131251	MFAP4/C7/PLA2G1B/SFTPD/CLU/CTSG/SLPI/C4BPA/PGC/WFDC2/SPINK5/C3/CPB2/DMBT1/CXCL14	15	geneontology_Biological_Process	0.0635593	Down
GO:0051604	GO:0051604	protein maturation	13/236	293/18866	8.65894e-05	0.0143484	0.0131251	CTSH/SHH/CTSG/CLEC3B/LRRK2/TMPRSS2/PRSS12/CPA3/CTSE/PCSK2/CPB2/CES1/HP	13	geneontology_Biological_Process	0.0550847	Down
GO:0042445	GO:0042445	hormone metabolic process	11/236	221/18866	0.00011125	0.0174106	0.0159263	ADH1B/HSD17B6/SHH/CTSG/DUOXA1/DUOX1/CRYM/CPA3/PCSK2/ADH1C/CES1	11	geneontology_Biological_Process	0.0466102	Down
GO:0016540	GO:0016540	protein autoprocessing	4/236	21/18866	0.00012085	0.0179176	0.0163901	SHH/TMPRSS2/CTSE/PCSK2	4	geneontology_Biological_Process	0.0169492	Down
GO:0007585	GO:0007585	respiratory gaseous exchange by respiratory system	6/236	66/18866	0.000174566	0.0245876	0.0224915	ELN/SFTPD/SFTPB/SFTPC/SFTPA1/SFTPA2	6	geneontology_Biological_Process	0.0254237	Down
GO:0015701	GO:0015701	bicarbonate transport	5/236	43/18866	0.00019179	0.0257272	0.0235339	SLC26A9/CA3/CFTR/AQP1/HBB	5	geneontology_Biological_Process	0.0211864	Down
GO:0001913	GO:0001913	T cell mediated cytotoxicity	5/236	44/18866	0.000214192	0.0266208	0.0243513	CTSH/CD1E/CD1C/CD1A/AGER	5	geneontology_Biological_Process	0.0211864	Down
GO:0048251	GO:0048251	elastic fiber assembly	3/236	10/18866	0.000217351	0.0266208	0.0243513	MFAP4/TNXB/MYH11	3	geneontology_Biological_Process	0.0127119	Down
GO:0045600	GO:0045600	positive regulation of fat cell differentiation	6/236	72/18866	0.00028205	0.0331056	0.0302833	PRDM16/ZBTB16/ZBTB7C/WIF1/LMO3/LPL	6	geneontology_Biological_Process	0.0254237	Down
GO:0006692	GO:0006692	prostanoid metabolic process	5/236	49/18866	0.000357486	0.0387322	0.0354302	PLA2G4F/HPGDS/PTGDS/HPGD/GSTA1	5	geneontology_Biological_Process	0.0211864	Down
GO:0006693	GO:0006693	prostaglandin metabolic process	5/236	49/18866	0.000357486	0.0387322	0.0354302	PLA2G4F/HPGDS/PTGDS/HPGD/GSTA1	5	geneontology_Biological_Process	0.0211864	Down
GO:0002002	GO:0002002	regulation of angiotensin levels in blood	3/236	12/18866	0.00039116	0.0393535	0.0359985	CTSG/CPA3/CES1	3	geneontology_Biological_Process	0.0127119	Down
GO:0002003	GO:0002003	angiotensin maturation	3/236	12/18866	0.00039116	0.0393535	0.0359985	CTSG/CPA3/CES1	3	geneontology_Biological_Process	0.0127119	Down
GO:0030104	GO:0030104	water homeostasis	6/236	79/18866	0.000466661	0.0453305	0.0414659	SCTR/SCNN1B/AQP4/CFTR/AQP3/AQP1	6	geneontology_Biological_Process	0.0254237	Down
GO:0019755	GO:0019755	one-carbon compound transport	3/236	13/18866	0.000503822	0.0457828	0.0418796	AQP5/AQP3/AQP1	3	geneontology_Biological_Process	0.0127119	Down
GO:1900272	GO:1900272	negative regulation of long-term synaptic potentiation	3/236	13/18866	0.000503822	0.0457828	0.0418796	CX3CR1/FAM107A/AGER	3	geneontology_Biological_Process	0.0127119	Down
GO:0002475	GO:0002475	antigen processing and presentation via MHC class Ib	3/236	14/18866	0.000635322	0.0556458	0.0509018	CD1E/CD1C/CD1A	3	geneontology_Biological_Process	0.0127119	Down
GO:1901889	GO:1901889	negative regulation of cell junction assembly	4/236	32/18866	0.000651868	0.0556458	0.0509018	ROBO2/DLC1/FAM107A/APOD	4	geneontology_Biological_Process	0.0169492	Down
GO:0033559	GO:0033559	unsaturated fatty acid metabolic process	7/236	118/18866	0.000712963	0.0582608	0.0532939	PLA2G10/PLA2G4F/HPGDS/PTGDS/HPGD/ALOX15B/GSTA1	7	geneontology_Biological_Process	0.029661	Down
GO:0042743	GO:0042743	hydrogen peroxide metabolic process	5/236	57/18866	0.000723865	0.0582608	0.0532939	MAOB/DUOXA1/DUOX1/HBB/HP	5	geneontology_Biological_Process	0.0211864	Down
GO:0031638	GO:0031638	zymogen activation	5/236	58/18866	0.000784182	0.0607881	0.0556057	CTSH/CLEC3B/PRSS12/CPB2/HP	5	geneontology_Biological_Process	0.0211864	Down
GO:0045861	GO:0045861	negative regulation of proteolysis	13/236	369/18866	0.000798424	0.0607881	0.0556057	CST5/SHH/ITIH5/CPAMD8/LRRK2/SLPI/WFDC2/SPINK5/AQP1/C3/CPB2/SERPIND1/SERPINA1	13	geneontology_Biological_Process	0.0550847	Down
GO:0006636	GO:0006636	unsaturated fatty acid biosynthetic process	5/236	59/18866	0.00084817	0.0628762	0.0575158	PLA2G4F/HPGDS/PTGDS/HPGD/ALOX15B	5	geneontology_Biological_Process	0.0211864	Down
GO:0001914	GO:0001914	regulation of T cell mediated cytotoxicity	4/236	35/18866	0.000921722	0.063329	0.05793	CD1E/CD1C/CD1A/AGER	4	geneontology_Biological_Process	0.0169492	Down
GO:0016486	GO:0016486	peptide hormone processing	4/236	35/18866	0.000921722	0.063329	0.05793	CTSG/CPA3/PCSK2/CES1	4	geneontology_Biological_Process	0.0169492	Down
GO:0140448	GO:0140448	signaling receptor ligand precursor processing	4/236	35/18866	0.000921722	0.063329	0.05793	CTSG/CPA3/PCSK2/CES1	4	geneontology_Biological_Process	0.0169492	Down
GO:0001656	GO:0001656	metanephros development	6/236	91/18866	0.000988394	0.066293	0.0606413	ROBO2/CTSH/SHH/TCF21/IRX1/IRX3	6	geneontology_Biological_Process	0.0254237	Down
GO:0050665	GO:0050665	hydrogen peroxide biosynthetic process	3/236	17/18866	0.00115441	0.0732729	0.0670261	MAOB/DUOXA1/DUOX1	3	geneontology_Biological_Process	0.0127119	Down
GO:0070293	GO:0070293	renal absorption	3/236	17/18866	0.00115441	0.0732729	0.0670261	KCNQ1/AQP3/HBB	3	geneontology_Biological_Process	0.0127119	Down
GO:0051591	GO:0051591	response to cAMP	6/236	94/18866	0.00117049	0.0732729	0.0670261	DUOX1/KCNQ1/CFTR/AQP1/FOSB/ALDH3A1	6	geneontology_Biological_Process	0.0254237	Down
GO:0036148	GO:0036148	phosphatidylglycerol acyl-chain remodeling	3/236	18/18866	0.00137257	0.0789087	0.0721815	PLA2G1B/PLA2G10/PLA2G4F	3	geneontology_Biological_Process	0.0127119	Down
GO:0036149	GO:0036149	phosphatidylinositol acyl-chain remodeling	3/236	18/18866	0.00137257	0.0789087	0.0721815	PLA2G1B/PLA2G10/PLA2G4F	3	geneontology_Biological_Process	0.0127119	Down
GO:0051895	GO:0051895	negative regulation of focal adhesion assembly	3/236	18/18866	0.00137257	0.0789087	0.0721815	DLC1/FAM107A/APOD	3	geneontology_Biological_Process	0.0127119	Down
GO:0150118	GO:0150118	negative regulation of cell-substrate junction organization	3/236	18/18866	0.00137257	0.0789087	0.0721815	DLC1/FAM107A/APOD	3	geneontology_Biological_Process	0.0127119	Down
GO:0030198	GO:0030198	extracellular matrix organization	13/236	395/18866	0.00147701	0.0812382	0.0743124	ADAMTS8/MFAP4/ITGA9/ELN/CTSG/TNXB/NDNF/MYH11/SPINK5/MMP28/TPSAB1/CPB2/HAS3	13	geneontology_Biological_Process	0.0550847	Down
GO:0002920	GO:0002920	regulation of humoral immune response	7/236	134/18866	0.00150056	0.0812382	0.0743124	C7/CLU/C4BPA/PGC/SPINK5/C3/CPB2	7	geneontology_Biological_Process	0.029661	Down
GO:0043062	GO:0043062	extracellular structure organization	13/236	396/18866	0.00151055	0.0812382	0.0743124	ADAMTS8/MFAP4/ITGA9/ELN/CTSG/TNXB/NDNF/MYH11/SPINK5/MMP28/TPSAB1/CPB2/HAS3	13	geneontology_Biological_Process	0.0550847	Down
GO:0042493	GO:0042493	response to drug	13/236	397/18866	0.00154473	0.0812382	0.0743124	CYP4B1/SLC22A3/ABCC6/MAOB/KCNQ1/ABCA3/APOD/SCGB1A1/LPL/AQP1/CPB2/FOSB/ALDH3A1	13	geneontology_Biological_Process	0.0550847	Down
GO:0010951	GO:0010951	negative regulation of endopeptidase activity	10/236	258/18866	0.00157647	0.0812382	0.0743124	CST5/ITIH5/CPAMD8/SLPI/WFDC2/SPINK5/AQP1/C3/SERPIND1/SERPINA1	10	geneontology_Biological_Process	0.0423729	Down
GO:0001991	GO:0001991	regulation of systemic arterial blood pressure by circulatory renin-angiotensin	3/236	19/18866	0.00161496	0.0812382	0.0743124	CTSG/CPA3/CES1	3	geneontology_Biological_Process	0.0127119	Down
GO:0010744	GO:0010744	positive regulation of macrophage derived foam cell differentiation	3/236	19/18866	0.00161496	0.0812382	0.0743124	PLA2G10/ALOX15B/LPL	3	geneontology_Biological_Process	0.0127119	Down
GO:0042116	GO:0042116	macrophage activation	6/236	101/18866	0.00169493	0.0837653	0.076624	IL33/ADGRF5/PLA2G10/CLU/LRRK2/AGER	6	geneontology_Biological_Process	0.0254237	Down
GO:0015669	GO:0015669	gas transport	3/236	20/18866	0.00188252	0.0898822	0.0822194	AQP5/AQP1/HBB	3	geneontology_Biological_Process	0.0127119	Down
GO:0051412	GO:0051412	response to corticosterone	3/236	20/18866	0.00188252	0.0898822	0.0822194	MAOB/FOSB/UCN3	3	geneontology_Biological_Process	0.0127119	Down
GO:0050891	GO:0050891	multicellular organismal water homeostasis	5/236	71/18866	0.00195419	0.0912317	0.0834539	SCNN1B/AQP4/CFTR/AQP3/AQP1	5	geneontology_Biological_Process	0.0211864	Down
GO:0097529	GO:0097529	myeloid leukocyte migration	9/236	222/18866	0.00197555	0.0912317	0.0834539	VEGFD/ITGA9/PLA2G1B/SFTPD/CX3CR1/CCL17/AGER/MMP28/CXCL17	9	geneontology_Biological_Process	0.0381356	Down
GO:0019370	GO:0019370	leukotriene biosynthetic process	3/236	21/18866	0.00217613	0.096344	0.0881304	PLA2G1B/GGTLC1/GGT6	3	geneontology_Biological_Process	0.0127119	Down
GO:0036150	GO:0036150	phosphatidylserine acyl-chain remodeling	3/236	21/18866	0.00217613	0.096344	0.0881304	PLA2G1B/PLA2G10/PLA2G4F	3	geneontology_Biological_Process	0.0127119	Down
GO:0085029	GO:0085029	extracellular matrix assembly	4/236	44/18866	0.00218886	0.096344	0.0881304	MFAP4/TNXB/MYH11/HAS3	4	geneontology_Biological_Process	0.0169492	Down
GO:0010466	GO:0010466	negative regulation of peptidase activity	10/236	272/18866	0.00232119	0.100597	0.0920208	CST5/ITIH5/CPAMD8/SLPI/WFDC2/SPINK5/AQP1/C3/SERPIND1/SERPINA1	10	geneontology_Biological_Process	0.0423729	Down
GO:0001909	GO:0001909	leukocyte mediated cytotoxicity	6/236	108/18866	0.00238111	0.10163	0.0929659	CTSH/CD1E/CD1C/CTSG/CD1A/AGER	6	geneontology_Biological_Process	0.0254237	Down
GO:0001676	GO:0001676	long-chain fatty acid metabolic process	6/236	113/18866	0.00298627	0.125557	0.114853	PLA2G10/HPGDS/PTGDS/HPGD/ALOX15B/GSTA1	6	geneontology_Biological_Process	0.0254237	Down
GO:0001655	GO:0001655	urogenital system development	11/236	330/18866	0.00305075	0.125983	0.115243	ROBO2/CTSH/SHH/TCF21/KLF15/LRRK2/ZBTB16/IRX1/HPGD/IRX3/ALOX15B	11	geneontology_Biological_Process	0.0466102	Down
GO:0001822	GO:0001822	kidney development	10/236	283/18866	0.00308586	0.125983	0.115243	ROBO2/CTSH/SHH/TCF21/KLF15/LRRK2/ZBTB16/IRX1/HPGD/IRX3	10	geneontology_Biological_Process	0.0423729	Down
GO:0002822	GO:0002822	regulation of adaptive immune response based on somatic recombination of immune receptors built from immunoglobulin superfamily domains	7/236	153/18866	0.00317496	0.12777	0.116877	CD1E/CD1C/IL33/CD1A/C4BPA/AGER/C3	7	geneontology_Biological_Process	0.029661	Down
GO:0019883	GO:0019883	antigen processing and presentation of endogenous antigen	3/236	24/18866	0.00322147	0.127815	0.116919	CD1E/CD1C/CD1A	3	geneontology_Biological_Process	0.0127119	Down
GO:0052548	GO:0052548	regulation of endopeptidase activity	13/236	434/18866	0.00334212	0.130761	0.119613	CST5/CTSH/ITIH5/DLC1/CPAMD8/SLPI/WFDC2/SPINK5/AGER/AQP1/C3/SERPIND1/SERPINA1	13	geneontology_Biological_Process	0.0550847	Down
GO:0001774	GO:0001774	microglial cell activation	4/236	50/18866	0.00350293	0.133348	0.12198	IL33/CLU/LRRK2/AGER	4	geneontology_Biological_Process	0.0169492	Down
GO:0002269	GO:0002269	leukocyte activation involved in inflammatory response	4/236	50/18866	0.00350293	0.133348	0.12198	IL33/CLU/LRRK2/AGER	4	geneontology_Biological_Process	0.0169492	Down
GO:0045662	GO:0045662	negative regulation of myoblast differentiation	3/236	25/18866	0.00362727	0.13624	0.124626	SOSTDC1/CCL17/CXCL14	3	geneontology_Biological_Process	0.0127119	Down
GO:0010876	GO:0010876	lipid localization	13/236	440/18866	0.00375171	0.137894	0.126138	ABCA8/PLA2G1B/SHH/PLA2G10/PLA2G4F/CLU/ABCA3/CFTR/APOD/SFTPA1/LPL/C3/CES1	13	geneontology_Biological_Process	0.0550847	Down
GO:0072001	GO:0072001	renal system development	10/236	292/18866	0.00385062	0.137894	0.126138	ROBO2/CTSH/SHH/TCF21/KLF15/LRRK2/ZBTB16/IRX1/HPGD/IRX3	10	geneontology_Biological_Process	0.0423729	Down
GO:0010883	GO:0010883	regulation of lipid storage	4/236	52/18866	0.00403863	0.137894	0.126138	PLA2G10/LPL/C3/CES1	4	geneontology_Biological_Process	0.0169492	Down
GO:0060425	GO:0060425	lung morphogenesis	4/236	52/18866	0.00403863	0.137894	0.126138	CTSH/SHH/TCF21/NKX2-1	4	geneontology_Biological_Process	0.0169492	Down
GO:0003081	GO:0003081	regulation of systemic arterial blood pressure by renin-angiotensin	3/236	26/18866	0.00406291	0.137894	0.126138	CTSG/CPA3/CES1	3	geneontology_Biological_Process	0.0127119	Down
GO:0010884	GO:0010884	positive regulation of lipid storage	3/236	26/18866	0.00406291	0.137894	0.126138	PLA2G10/LPL/C3	3	geneontology_Biological_Process	0.0127119	Down
GO:0036152	GO:0036152	phosphatidylethanolamine acyl-chain remodeling	3/236	26/18866	0.00406291	0.137894	0.126138	PLA2G1B/PLA2G10/PLA2G4F	3	geneontology_Biological_Process	0.0127119	Down
GO:0042403	GO:0042403	thyroid hormone metabolic process	3/236	26/18866	0.00406291	0.137894	0.126138	DUOXA1/DUOX1/CRYM	3	geneontology_Biological_Process	0.0127119	Down
GO:0006817	GO:0006817	phosphate ion transport	3/236	27/18866	0.00452901	0.151884	0.138935	ADAMTS8/ROS1/SLC34A2	3	geneontology_Biological_Process	0.0127119	Down
GO:0006749	GO:0006749	glutathione metabolic process	4/236	54/18866	0.00462715	0.153349	0.140276	GGTLC1/HPGDS/GGT6/GSTA1	4	geneontology_Biological_Process	0.0169492	Down
GO:0003014	GO:0003014	renal system process	6/236	125/18866	0.00490142	0.159246	0.145669	ADGRF5/KCNQ1/AQP4/AQP3/AQP1/HBB	6	geneontology_Biological_Process	0.0254237	Down
GO:0001916	GO:0001916	positive regulation of T cell mediated cytotoxicity	3/236	28/18866	0.00502617	0.159246	0.145669	CD1E/CD1C/CD1A	3	geneontology_Biological_Process	0.0127119	Down
GO:0031069	GO:0031069	hair follicle morphogenesis	3/236	28/18866	0.00502617	0.159246	0.145669	SHH/SOSTDC1/FOXQ1	3	geneontology_Biological_Process	0.0127119	Down
GO:0002819	GO:0002819	regulation of adaptive immune response	7/236	168/18866	0.00529163	0.159246	0.145669	CD1E/CD1C/IL33/CD1A/C4BPA/AGER/C3	7	geneontology_Biological_Process	0.029661	Down
GO:0002685	GO:0002685	regulation of leukocyte migration	8/236	212/18866	0.00533092	0.159246	0.145669	VEGFD/IL33/CX3CR1/AGER/MMP28/APOD/CXCL17/CXCL14	8	geneontology_Biological_Process	0.0338983	Down
GO:0042063	GO:0042063	gliogenesis	10/236	307/18866	0.0054518	0.159246	0.145669	SHH/IL33/KLF15/CX3CR1/CLU/TPPP/DAAM2/AGER/S100B/NKX2-1	10	geneontology_Biological_Process	0.0423729	Down
GO:1903409	GO:1903409	reactive oxygen species biosynthetic process	6/236	128/18866	0.00549576	0.159246	0.145669	CX3CR1/CLU/MAOB/DUOXA1/DUOX1/HBB	6	geneontology_Biological_Process	0.0254237	Down
GO:0035116	GO:0035116	embryonic hindlimb morphogenesis	3/236	29/18866	0.00555495	0.159246	0.145669	SHH/TBX4/ZBTB16	3	geneontology_Biological_Process	0.0127119	Down
GO:0036151	GO:0036151	phosphatidylcholine acyl-chain remodeling	3/236	29/18866	0.00555495	0.159246	0.145669	PLA2G1B/PLA2G10/PLA2G4F	3	geneontology_Biological_Process	0.0127119	Down
GO:0060441	GO:0060441	epithelial tube branching involved in lung morphogenesis	3/236	29/18866	0.00555495	0.159246	0.145669	CTSH/SHH/NKX2-1	3	geneontology_Biological_Process	0.0127119	Down
GO:1905517	GO:1905517	macrophage migration	4/236	57/18866	0.00561392	0.159246	0.145669	SFTPD/CX3CR1/MMP28/CXCL17	4	geneontology_Biological_Process	0.0169492	Down
GO:0007178	GO:0007178	transmembrane receptor protein serine/threonine kinase signaling pathway	11/236	359/18866	0.00571206	0.159246	0.145669	FOLR1/CHRDL1/SHH/PRDM16/GDF10/TMEM100/SOSTDC1/ATOH8/HPGD/BMP3/NKX2-1	11	geneontology_Biological_Process	0.0466102	Down
GO:0019369	GO:0019369	arachidonic acid metabolic process	4/236	58/18866	0.00597168	0.159246	0.145669	PLA2G10/HPGDS/PTGDS/ALOX15B	4	geneontology_Biological_Process	0.0169492	Down
GO:0001906	GO:0001906	cell killing	7/236	172/18866	0.00600252	0.159246	0.145669	CTSH/CD1E/CD1C/CTSG/CD1A/AGER/C3	7	geneontology_Biological_Process	0.029661	Down
GO:0006022	GO:0006022	aminoglycan metabolic process	7/236	172/18866	0.00600252	0.159246	0.145669	ITIH5/CHIA/B3GNT8/OGN/NDNF/HAS3/CHIT1	7	geneontology_Biological_Process	0.029661	Down
GO:0015698	GO:0015698	inorganic anion transport	7/236	172/18866	0.00600252	0.159246	0.145669	ADAMTS8/SLC26A9/CLIC3/ROS1/CFTR/CLIC5/SLC34A2	7	geneontology_Biological_Process	0.029661	Down
GO:0052547	GO:0052547	regulation of peptidase activity	13/236	466/18866	0.006023	0.159246	0.145669	CST5/CTSH/ITIH5/DLC1/CPAMD8/SLPI/WFDC2/SPINK5/AGER/AQP1/C3/SERPIND1/SERPINA1	13	geneontology_Biological_Process	0.0550847	Down
GO:0001516	GO:0001516	prostaglandin biosynthetic process	3/236	30/18866	0.00611588	0.159246	0.145669	PLA2G4F/HPGDS/PTGDS	3	geneontology_Biological_Process	0.0127119	Down
GO:0006884	GO:0006884	cell volume homeostasis	3/236	30/18866	0.00611588	0.159246	0.145669	SCTR/AQP4/AQP1	3	geneontology_Biological_Process	0.0127119	Down
GO:0042133	GO:0042133	neurotransmitter metabolic process	3/236	30/18866	0.00611588	0.159246	0.145669	MAOB/MAOA/SLC44A4	3	geneontology_Biological_Process	0.0127119	Down
GO:0046457	GO:0046457	prostanoid biosynthetic process	3/236	30/18866	0.00611588	0.159246	0.145669	PLA2G4F/HPGDS/PTGDS	3	geneontology_Biological_Process	0.0127119	Down
GO:0006633	GO:0006633	fatty acid biosynthetic process	7/236	173/18866	0.00619088	0.159246	0.145669	PLA2G1B/PLA2G4F/HPGDS/PTGDS/HPGD/ALOX15B/LPL	7	geneontology_Biological_Process	0.029661	Down
GO:0043030	GO:0043030	regulation of macrophage activation	4/236	59/18866	0.0063443	0.159246	0.145669	IL33/ADGRF5/PLA2G10/LRRK2	4	geneontology_Biological_Process	0.0169492	Down
GO:0042476	GO:0042476	odontogenesis	6/236	132/18866	0.00636811	0.159246	0.145669	SHH/ALPL/SOSTDC1/AQP5/AQP3/AQP1	6	geneontology_Biological_Process	0.0254237	Down
GO:0060993	GO:0060993	kidney morphogenesis	5/236	94/18866	0.00654	0.159246	0.145669	SHH/TCF21/LRRK2/IRX1/IRX3	5	geneontology_Biological_Process	0.0211864	Down
GO:0019614	GO:0019614	catechol-containing compound catabolic process	2/236	10/18866	0.00656306	0.159246	0.145669	MAOB/MAOA	2	geneontology_Biological_Process	0.00847458	Down
GO:0042424	GO:0042424	catecholamine catabolic process	2/236	10/18866	0.00656306	0.159246	0.145669	MAOB/MAOA	2	geneontology_Biological_Process	0.00847458	Down
GO:0072070	GO:0072070	loop of Henle development	2/236	10/18866	0.00656306	0.159246	0.145669	IRX1/IRX3	2	geneontology_Biological_Process	0.00847458	Down
GO:1901748	GO:1901748	leukotriene D4 metabolic process	2/236	10/18866	0.00656306	0.159246	0.145669	GGTLC1/GGT6	2	geneontology_Biological_Process	0.00847458	Down
GO:1901750	GO:1901750	leukotriene D4 biosynthetic process	2/236	10/18866	0.00656306	0.159246	0.145669	GGTLC1/GGT6	2	geneontology_Biological_Process	0.00847458	Down
GO:0046394	GO:0046394	carboxylic acid biosynthetic process	11/236	367/18866	0.00670063	0.159246	0.145669	PLA2G1B/GGTLC1/PLA2G4F/HPGDS/GGT6/PTGDS/HPGD/ALOX15B/LPL/HAS3/CES1	11	geneontology_Biological_Process	0.0466102	Down
GO:0021772	GO:0021772	olfactory bulb development	3/236	31/18866	0.00670944	0.159246	0.145669	ROBO2/LRRK2/CRTAC1	3	geneontology_Biological_Process	0.0127119	Down
GO:0061900	GO:0061900	glial cell activation	4/236	60/18866	0.00673203	0.159246	0.145669	IL33/CLU/LRRK2/AGER	4	geneontology_Biological_Process	0.0169492	Down
GO:0015850	GO:0015850	organic hydroxy compound transport	9/236	268/18866	0.00677903	0.159246	0.145669	SLC22A3/SHH/PLA2G10/CLU/MAOB/CFTR/AQP3/AQP1/CES1	9	geneontology_Biological_Process	0.0381356	Down
GO:0016053	GO:0016053	organic acid biosynthetic process	11/236	368/18866	0.00683308	0.159246	0.145669	PLA2G1B/GGTLC1/PLA2G4F/HPGDS/GGT6/PTGDS/HPGD/ALOX15B/LPL/HAS3/CES1	11	geneontology_Biological_Process	0.0466102	Down
GO:0046683	GO:0046683	response to organophosphorus	6/236	134/18866	0.00684015	0.159246	0.145669	DUOX1/KCNQ1/CFTR/AQP1/FOSB/ALDH3A1	6	geneontology_Biological_Process	0.0254237	Down
GO:0010743	GO:0010743	regulation of macrophage derived foam cell differentiation	3/236	32/18866	0.00733609	0.162722	0.14885	PLA2G10/ALOX15B/LPL	3	geneontology_Biological_Process	0.0127119	Down
GO:0042744	GO:0042744	hydrogen peroxide catabolic process	3/236	32/18866	0.00733609	0.162722	0.14885	DUOX1/HBB/HP	3	geneontology_Biological_Process	0.0127119	Down
GO:0048730	GO:0048730	epidermis morphogenesis	3/236	32/18866	0.00733609	0.162722	0.14885	SHH/SOSTDC1/FOXQ1	3	geneontology_Biological_Process	0.0127119	Down
GO:0050482	GO:0050482	arachidonic acid secretion	3/236	32/18866	0.00733609	0.162722	0.14885	PLA2G1B/PLA2G10/PLA2G4F	3	geneontology_Biological_Process	0.0127119	Down
GO:0051385	GO:0051385	response to mineralocorticoid	3/236	32/18866	0.00733609	0.162722	0.14885	MAOB/FOSB/UCN3	3	geneontology_Biological_Process	0.0127119	Down
GO:1903963	GO:1903963	arachidonate transport	3/236	32/18866	0.00733609	0.162722	0.14885	PLA2G1B/PLA2G10/PLA2G4F	3	geneontology_Biological_Process	0.0127119	Down
GO:0019371	GO:0019371	cyclooxygenase pathway	2/236	11/18866	0.00795572	0.170647	0.156099	HPGDS/PTGDS	2	geneontology_Biological_Process	0.00847458	Down
GO:0042135	GO:0042135	neurotransmitter catabolic process	2/236	11/18866	0.00795572	0.170647	0.156099	MAOB/MAOA	2	geneontology_Biological_Process	0.00847458	Down
GO:0098883	GO:0098883	synapse pruning	2/236	11/18866	0.00795572	0.170647	0.156099	CX3CR1/C3	2	geneontology_Biological_Process	0.00847458	Down
GO:2000049	GO:2000049	positive regulation of cell-cell adhesion mediated by cadherin	2/236	11/18866	0.00795572	0.170647	0.156099	FOXA2/PTPRU	2	geneontology_Biological_Process	0.00847458	Down
GO:0021988	GO:0021988	olfactory lobe development	3/236	33/18866	0.00799624	0.170647	0.156099	ROBO2/LRRK2/CRTAC1	3	geneontology_Biological_Process	0.0127119	Down
GO:0010001	GO:0010001	glial cell differentiation	8/236	230/18866	0.0085555	0.181209	0.165761	SHH/KLF15/CLU/TPPP/DAAM2/AGER/S100B/NKX2-1	8	geneontology_Biological_Process	0.0338983	Down
GO:0006658	GO:0006658	phosphatidylserine metabolic process	3/236	34/18866	0.00869029	0.181337	0.165878	PLA2G1B/PLA2G10/PLA2G4F	3	geneontology_Biological_Process	0.0127119	Down
GO:1902692	GO:1902692	regulation of neuroblast proliferation	3/236	34/18866	0.00869029	0.181337	0.165878	SHH/CX3CR1/LRRK2	3	geneontology_Biological_Process	0.0127119	Down
GO:0072073	GO:0072073	kidney epithelium development	6/236	142/18866	0.00898414	0.18145	0.165981	ROBO2/SHH/TCF21/KLF15/IRX1/IRX3	6	geneontology_Biological_Process	0.0254237	Down
GO:0030595	GO:0030595	leukocyte chemotaxis	8/236	232/18866	0.00898803	0.18145	0.165981	VEGFD/ITGA9/PLA2G1B/SFTPD/CCL17/MMP28/CXCL17/CXCL14	8	geneontology_Biological_Process	0.0338983	Down
GO:0060840	GO:0060840	artery development	5/236	102/18866	0.00916157	0.18145	0.165981	ROBO2/FOLR1/SHH/ADGRF5/HPGD	5	geneontology_Biological_Process	0.0211864	Down
GO:0045598	GO:0045598	regulation of fat cell differentiation	6/236	143/18866	0.00928237	0.18145	0.165981	PRDM16/ZBTB16/ZBTB7C/WIF1/LMO3/LPL	6	geneontology_Biological_Process	0.0254237	Down
GO:0006691	GO:0006691	leukotriene metabolic process	3/236	35/18866	0.00941859	0.18145	0.165981	PLA2G1B/GGTLC1/GGT6	3	geneontology_Biological_Process	0.0127119	Down
GO:0046471	GO:0046471	phosphatidylglycerol metabolic process	3/236	35/18866	0.00941859	0.18145	0.165981	PLA2G1B/PLA2G10/PLA2G4F	3	geneontology_Biological_Process	0.0127119	Down
GO:0097305	GO:0097305	response to alcohol	8/236	234/18866	0.00943671	0.18145	0.165981	MAOB/CA3/HPGD/CLDN18/CFTR/FOSB/CES1/UCN3	8	geneontology_Biological_Process	0.0338983	Down
GO:0006069	GO:0006069	ethanol oxidation	2/236	12/18866	0.00946863	0.18145	0.165981	ADH1B/ADH1C	2	geneontology_Biological_Process	0.00847458	Down
GO:0010755	GO:0010755	regulation of plasminogen activation	2/236	12/18866	0.00946863	0.18145	0.165981	CLEC3B/CPB2	2	geneontology_Biological_Process	0.00847458	Down
GO:0030157	GO:0030157	pancreatic juice secretion	2/236	12/18866	0.00946863	0.18145	0.165981	AQP5/AQP1	2	geneontology_Biological_Process	0.00847458	Down
GO:0046541	GO:0046541	saliva secretion	2/236	12/18866	0.00946863	0.18145	0.165981	AQP5/AQP1	2	geneontology_Biological_Process	0.00847458	Down
GO:0061517	GO:0061517	macrophage proliferation	2/236	12/18866	0.00946863	0.18145	0.165981	IL33/CLU	2	geneontology_Biological_Process	0.00847458	Down
GO:0048709	GO:0048709	oligodendrocyte differentiation	5/236	103/18866	0.00953342	0.181457	0.165987	SHH/CLU/TPPP/DAAM2/NKX2-1	5	geneontology_Biological_Process	0.0211864	Down
GO:0045444	GO:0045444	fat cell differentiation	8/236	235/18866	0.00966721	0.182769	0.167187	ADGRF5/PRDM16/GDF10/ZBTB16/ZBTB7C/WIF1/LMO3/LPL	8	geneontology_Biological_Process	0.0338983	Down
GO:0002456	GO:0002456	T cell mediated immunity	5/236	104/18866	0.00991554	0.186214	0.170339	CTSH/CD1E/CD1C/CD1A/AGER	5	geneontology_Biological_Process	0.0211864	Down
GO:0030301	GO:0030301	cholesterol transport	5/236	105/18866	0.010308	0.19162	0.175284	SHH/PLA2G10/CLU/CFTR/CES1	5	geneontology_Biological_Process	0.0211864	Down
GO:0048167	GO:0048167	regulation of synaptic plasticity	7/236	191/18866	0.0103888	0.19162	0.175284	SCTR/CX3CR1/FAM107A/RASGRF1/AGER/SORCS2/S100B	7	geneontology_Biological_Process	0.029661	Down
GO:0032642	GO:0032642	regulation of chemokine production	4/236	68/18866	0.0104075	0.19162	0.175284	ACKR1/AGER/APOD/LPL	4	geneontology_Biological_Process	0.0169492	Down
GO:0072593	GO:0072593	reactive oxygen species metabolic process	9/236	288/18866	0.0105791	0.191808	0.175456	SFTPD/CX3CR1/CLU/MAOB/DUOXA1/LRRK2/DUOX1/HBB/HP	9	geneontology_Biological_Process	0.0381356	Down
GO:0006869	GO:0006869	lipid transport	11/236	393/18866	0.0108643	0.191808	0.175456	ABCA8/PLA2G1B/SHH/PLA2G10/PLA2G4F/CLU/ABCA3/CFTR/APOD/SFTPA1/CES1	11	geneontology_Biological_Process	0.0466102	Down
GO:0003091	GO:0003091	renal water homeostasis	3/236	37/18866	0.0109792	0.191808	0.175456	AQP4/AQP3/AQP1	3	geneontology_Biological_Process	0.0127119	Down
GO:0035137	GO:0035137	hindlimb morphogenesis	3/236	37/18866	0.0109792	0.191808	0.175456	SHH/TBX4/ZBTB16	3	geneontology_Biological_Process	0.0127119	Down
GO:0071542	GO:0071542	dopaminergic neuron differentiation	3/236	37/18866	0.0109792	0.191808	0.175456	VEGFD/SHH/FOXA2	3	geneontology_Biological_Process	0.0127119	Down
GO:0002921	GO:0002921	negative regulation of humoral immune response	2/236	13/18866	0.0110986	0.191808	0.175456	C4BPA/SPINK5	2	geneontology_Biological_Process	0.00847458	Down
GO:0008228	GO:0008228	opsonization	2/236	13/18866	0.0110986	0.191808	0.175456	C4BPA/SFTPA1	2	geneontology_Biological_Process	0.00847458	Down
GO:0015791	GO:0015791	polyol transport	2/236	13/18866	0.0110986	0.191808	0.175456	AQP3/AQP1	2	geneontology_Biological_Process	0.00847458	Down
GO:0019336	GO:0019336	phenol-containing compound catabolic process	2/236	13/18866	0.0110986	0.191808	0.175456	MAOB/MAOA	2	geneontology_Biological_Process	0.00847458	Down
GO:0046348	GO:0046348	amino sugar catabolic process	2/236	13/18866	0.0110986	0.191808	0.175456	CHIA/CHIT1	2	geneontology_Biological_Process	0.00847458	Down
GO:0014074	GO:0014074	response to purine-containing compound	6/236	149/18866	0.0112219	0.192757	0.176324	DUOX1/KCNQ1/CFTR/AQP1/FOSB/ALDH3A1	6	geneontology_Biological_Process	0.0254237	Down
GO:0006631	GO:0006631	fatty acid metabolic process	11/236	396/18866	0.01145	0.195482	0.178816	PLA2G1B/PLA2G10/PLA2G4F/HPGDS/PTGDS/HPGD/ALOX15B/LPL/C3/CES1/GSTA1	11	geneontology_Biological_Process	0.0466102	Down
GO:0035148	GO:0035148	tube formation	6/236	150/18866	0.011571	0.196359	0.179619	FOLR1/SHH/DLC1/IRX1/ATOH8/IRX3	6	geneontology_Biological_Process	0.0254237	Down
GO:0010742	GO:0010742	macrophage derived foam cell differentiation	3/236	38/18866	0.0118122	0.198065	0.181179	PLA2G10/ALOX15B/LPL	3	geneontology_Biological_Process	0.0127119	Down
GO:0090077	GO:0090077	foam cell differentiation	3/236	38/18866	0.0118122	0.198065	0.181179	PLA2G10/ALOX15B/LPL	3	geneontology_Biological_Process	0.0127119	Down
GO:0018958	GO:0018958	phenol-containing compound metabolic process	5/236	109/18866	0.0119845	0.199766	0.182735	MAOB/DUOXA1/DUOX1/CRYM/MAOA	5	geneontology_Biological_Process	0.0211864	Down
GO:0009749	GO:0009749	response to glucose	7/236	197/18866	0.0121643	0.20157	0.184386	FOXA2/AGER/CFTR/LPL/CPB2/NR0B2/UCN3	7	geneontology_Biological_Process	0.029661	Down
GO:0007389	GO:0007389	pattern specification process	12/236	455/18866	0.0123706	0.203339	0.186004	ROBO2/FOLR1/SHH/BTG2/ZBTB16/FOXA2/IRX1/DAAM2/SOSTDC1/IRX3/C3/NKX2-1	12	geneontology_Biological_Process	0.0508475	Down
GO:0072009	GO:0072009	nephron epithelium development	5/236	110/18866	0.0124309	0.203339	0.186004	SHH/TCF21/KLF15/IRX1/IRX3	5	geneontology_Biological_Process	0.0211864	Down
GO:0072330	GO:0072330	monocarboxylic acid biosynthetic process	8/236	246/18866	0.0124876	0.203339	0.186004	PLA2G1B/PLA2G4F/HPGDS/PTGDS/HPGD/ALOX15B/LPL/CES1	8	geneontology_Biological_Process	0.0338983	Down
GO:0035358	GO:0035358	regulation of peroxisome proliferator activated receptor signaling pathway	2/236	14/18866	0.0128425	0.206727	0.189103	LMO3/ALOX15B	2	geneontology_Biological_Process	0.00847458	Down
GO:0050930	GO:0050930	induction of positive chemotaxis	2/236	14/18866	0.0128425	0.206727	0.189103	VEGFD/AGER	2	geneontology_Biological_Process	0.00847458	Down
GO:0002706	GO:0002706	regulation of lymphocyte mediated immunity	6/236	154/18866	0.0130442	0.208781	0.190982	CD1E/CD1C/CD1A/C4BPA/AGER/C3	6	geneontology_Biological_Process	0.0254237	Down
GO:0002709	GO:0002709	regulation of T cell mediated immunity	4/236	73/18866	0.0132561	0.209789	0.191904	CD1E/CD1C/CD1A/AGER	4	geneontology_Biological_Process	0.0169492	Down
GO:0072078	GO:0072078	nephron tubule morphogenesis	4/236	73/18866	0.0132561	0.209789	0.191904	SHH/TCF21/IRX1/IRX3	4	geneontology_Biological_Process	0.0169492	Down
GO:0031099	GO:0031099	regeneration	7/236	201/18866	0.0134636	0.211882	0.193819	FOLR1/SGCA/RTN4RL1/PTPRU/APOD/CPB2/NR0B2	7	geneontology_Biological_Process	0.029661	Down
GO:0001990	GO:0001990	regulation of systemic arterial blood pressure by hormone	3/236	40/18866	0.0135844	0.212596	0.194471	CTSG/CPA3/CES1	3	geneontology_Biological_Process	0.0127119	Down
GO:0009746	GO:0009746	response to hexose	7/236	202/18866	0.0138034	0.214828	0.196513	FOXA2/AGER/CFTR/LPL/CPB2/NR0B2/UCN3	7	geneontology_Biological_Process	0.029661	Down
GO:0046503	GO:0046503	glycerolipid catabolic process	4/236	74/18866	0.0138795	0.214828	0.196513	PLA2G10/PLA2G4F/LPL/AADAC	4	geneontology_Biological_Process	0.0169492	Down
GO:0003002	GO:0003002	regionalization	10/236	355/18866	0.0142359	0.21763	0.199076	ROBO2/SHH/BTG2/ZBTB16/FOXA2/IRX1/SOSTDC1/IRX3/C3/NKX2-1	10	geneontology_Biological_Process	0.0423729	Down
GO:0001910	GO:0001910	regulation of leukocyte mediated cytotoxicity	4/236	75/18866	0.0145213	0.21763	0.199076	CD1E/CD1C/CD1A/AGER	4	geneontology_Biological_Process	0.0169492	Down
GO:0032602	GO:0032602	chemokine production	4/236	75/18866	0.0145213	0.21763	0.199076	ACKR1/AGER/APOD/LPL	4	geneontology_Biological_Process	0.0169492	Down
GO:0061844	GO:0061844	antimicrobial humoral immune response mediated by antimicrobial peptide	4/236	75/18866	0.0145213	0.21763	0.199076	PLA2G1B/PGC/SPINK5/CXCL14	4	geneontology_Biological_Process	0.0169492	Down
GO:0072088	GO:0072088	nephron epithelium morphogenesis	4/236	75/18866	0.0145213	0.21763	0.199076	SHH/TCF21/IRX1/IRX3	4	geneontology_Biological_Process	0.0169492	Down
GO:0048286	GO:0048286	lung alveolus development	3/236	41/18866	0.0145241	0.21763	0.199076	TCF21/SFTPD/NKX2-1	3	geneontology_Biological_Process	0.0127119	Down
GO:0007519	GO:0007519	skeletal muscle tissue development	6/236	158/18866	0.0146441	0.217905	0.199328	HLF/SHH/TCF21/ELN/BTG2/S100B	6	geneontology_Biological_Process	0.0254237	Down
GO:0072075	GO:0072075	metanephric mesenchyme development	2/236	15/18866	0.0146972	0.217905	0.199328	SHH/TCF21	2	geneontology_Biological_Process	0.00847458	Down
GO:0030449	GO:0030449	regulation of complement activation	5/236	115/18866	0.0148322	0.21845	0.199827	C7/CLU/C4BPA/C3/CPB2	5	geneontology_Biological_Process	0.0211864	Down
GO:0090092	GO:0090092	regulation of transmembrane receptor protein serine/threonine kinase signaling pathway	8/236	254/18866	0.014889	0.21845	0.199827	FOLR1/CHRDL1/SHH/PRDM16/GDF10/SOSTDC1/BMP3/NKX2-1	8	geneontology_Biological_Process	0.0338983	Down
GO:0048246	GO:0048246	macrophage chemotaxis	3/236	42/18866	0.0154998	0.225405	0.206188	SFTPD/MMP28/CXCL17	3	geneontology_Biological_Process	0.0127119	Down
GO:0034284	GO:0034284	response to monosaccharide	7/236	207/18866	0.015595	0.225405	0.206188	FOXA2/AGER/CFTR/LPL/CPB2/NR0B2/UCN3	7	geneontology_Biological_Process	0.029661	Down
GO:0002697	GO:0002697	regulation of immune effector process	12/236	470/18866	0.0156031	0.225405	0.206188	C7/CD1E/CD1C/IL33/CLU/CD1A/C4BPA/PGC/SPINK5/AGER/C3/CPB2	12	geneontology_Biological_Process	0.0508475	Down
GO:0061333	GO:0061333	renal tubule morphogenesis	4/236	77/18866	0.0158605	0.225651	0.206413	SHH/TCF21/IRX1/IRX3	4	geneontology_Biological_Process	0.0169492	Down
GO:0072028	GO:0072028	nephron morphogenesis	4/236	77/18866	0.0158605	0.225651	0.206413	SHH/TCF21/IRX1/IRX3	4	geneontology_Biological_Process	0.0169492	Down
GO:0150076	GO:0150076	neuroinflammatory response	4/236	77/18866	0.0158605	0.225651	0.206413	IL33/CLU/LRRK2/AGER	4	geneontology_Biological_Process	0.0169492	Down
GO:0051346	GO:0051346	negative regulation of hydrolase activity	12/236	473/18866	0.0163201	0.227506	0.208111	CST5/ITIH5/CPAMD8/LRRK2/SLPI/WFDC2/SPINK5/AQP1/C3/PPP1R1B/SERPIND1/SERPINA1	12	geneontology_Biological_Process	0.0508475	Down
GO:0015918	GO:0015918	sterol transport	5/236	118/18866	0.0164125	0.227506	0.208111	SHH/PLA2G10/CLU/CFTR/CES1	5	geneontology_Biological_Process	0.0211864	Down
GO:0001953	GO:0001953	negative regulation of cell-matrix adhesion	3/236	43/18866	0.0165116	0.227506	0.208111	DLC1/FAM107A/APOD	3	geneontology_Biological_Process	0.0127119	Down
GO:0021537	GO:0021537	telencephalon development	8/236	259/18866	0.0165508	0.227506	0.208111	ROBO2/SHH/BTG2/LRRK2/RTN4RL1/CRTAC1/AQP1/NKX2-1	8	geneontology_Biological_Process	0.0338983	Down
GO:0007379	GO:0007379	segment specification	2/236	16/18866	0.0166597	0.227506	0.208111	IRX1/IRX3	2	geneontology_Biological_Process	0.00847458	Down
GO:0019372	GO:0019372	lipoxygenase pathway	2/236	16/18866	0.0166597	0.227506	0.208111	HPGD/ALOX15B	2	geneontology_Biological_Process	0.00847458	Down
GO:0051770	GO:0051770	positive regulation of nitric-oxide synthase biosynthetic process	2/236	16/18866	0.0166597	0.227506	0.208111	IL33/LRRK2	2	geneontology_Biological_Process	0.00847458	Down
GO:0060572	GO:0060572	morphogenesis of an epithelial bud	2/236	16/18866	0.0166597	0.227506	0.208111	SHH/SOSTDC1	2	geneontology_Biological_Process	0.00847458	Down
GO:0060326	GO:0060326	cell chemotaxis	9/236	311/18866	0.0167177	0.227506	0.208111	VEGFD/ITGA9/PLA2G1B/SFTPD/CX3CR1/CCL17/MMP28/CXCL17/CXCL14	9	geneontology_Biological_Process	0.0381356	Down
GO:0031670	GO:0031670	cellular response to nutrient	3/236	44/18866	0.0175596	0.236676	0.216499	FOLR1/FOXA2/LPL	3	geneontology_Biological_Process	0.0127119	Down
GO:1905521	GO:1905521	regulation of macrophage migration	3/236	44/18866	0.0175596	0.236676	0.216499	CX3CR1/MMP28/CXCL17	3	geneontology_Biological_Process	0.0127119	Down
GO:0098656	GO:0098656	anion transmembrane transport	9/236	315/18866	0.0180069	0.239394	0.218985	FOLR1/ADAMTS8/SLC26A9/SLC16A11/CLIC3/CFTR/CLIC5/SLC44A4/SLC1A7	9	geneontology_Biological_Process	0.0381356	Down
GO:0048678	GO:0048678	response to axon injury	4/236	80/18866	0.0180105	0.239394	0.218985	FOLR1/RTN4RL1/APOD/FLRT3	4	geneontology_Biological_Process	0.0169492	Down
GO:0098661	GO:0098661	inorganic anion transmembrane transport	5/236	121/18866	0.0181012	0.239394	0.218985	ADAMTS8/SLC26A9/CLIC3/CFTR/CLIC5	5	geneontology_Biological_Process	0.0211864	Down
GO:0120254	GO:0120254	olefinic compound metabolic process	5/236	121/18866	0.0181012	0.239394	0.218985	PLA2G10/HPGDS/PTGDS/ALOX15B/GSTA1	5	geneontology_Biological_Process	0.0211864	Down
GO:0002460	GO:0002460	adaptive immune response based on somatic recombination of immune receptors built from immunoglobulin superfamily domains	10/236	370/18866	0.0184512	0.242883	0.222177	CTSH/C7/CD1E/CD1C/IL33/CLU/CD1A/C4BPA/AGER/C3	10	geneontology_Biological_Process	0.0423729	Down
GO:0006957	GO:0006957	complement activation, alternative pathway	2/236	17/18866	0.0187271	0.244733	0.223869	C7/C3	2	geneontology_Biological_Process	0.00847458	Down
GO:0019915	GO:0019915	lipid storage	4/236	81/18866	0.0187655	0.244733	0.223869	PLA2G10/LPL/C3/CES1	4	geneontology_Biological_Process	0.0169492	Down
GO:0060538	GO:0060538	skeletal muscle organ development	6/236	168/18866	0.0192307	0.249645	0.228362	HLF/SHH/TCF21/ELN/BTG2/S100B	6	geneontology_Biological_Process	0.0254237	Down
GO:0010874	GO:0010874	regulation of cholesterol efflux	3/236	46/18866	0.0197646	0.254232	0.232558	SHH/PLA2G10/CES1	3	geneontology_Biological_Process	0.0127119	Down
GO:0032309	GO:0032309	icosanoid secretion	3/236	46/18866	0.0197646	0.254232	0.232558	PLA2G1B/PLA2G10/PLA2G4F	3	geneontology_Biological_Process	0.0127119	Down
GO:0007584	GO:0007584	response to nutrient	6/236	171/18866	0.0207782	0.257364	0.235423	FOLR1/ALPL/FOXA2/AQP3/LPL/ALDH3A1	6	geneontology_Biological_Process	0.0254237	Down
GO:0010885	GO:0010885	regulation of cholesterol storage	2/236	18/18866	0.0208964	0.257364	0.235423	LPL/CES1	2	geneontology_Biological_Process	0.00847458	Down
GO:0032656	GO:0032656	regulation of interleukin-13 production	2/236	18/18866	0.0208964	0.257364	0.235423	IL33/SCGB1A1	2	geneontology_Biological_Process	0.00847458	Down
GO:0048557	GO:0048557	embryonic digestive tract morphogenesis	2/236	18/18866	0.0208964	0.257364	0.235423	SHH/TCF21	2	geneontology_Biological_Process	0.00847458	Down
GO:0071605	GO:0071605	monocyte chemotactic protein-1 production	2/236	18/18866	0.0208964	0.257364	0.235423	AGER/APOD	2	geneontology_Biological_Process	0.00847458	Down
GO:0071637	GO:0071637	regulation of monocyte chemotactic protein-1 production	2/236	18/18866	0.0208964	0.257364	0.235423	AGER/APOD	2	geneontology_Biological_Process	0.00847458	Down
GO:0072079	GO:0072079	nephron tubule formation	2/236	18/18866	0.0208964	0.257364	0.235423	IRX1/IRX3	2	geneontology_Biological_Process	0.00847458	Down
GO:0150078	GO:0150078	positive regulation of neuroinflammatory response	2/236	18/18866	0.0208964	0.257364	0.235423	IL33/LRRK2	2	geneontology_Biological_Process	0.00847458	Down
GO:0014003	GO:0014003	oligodendrocyte development	3/236	47/18866	0.0209217	0.257364	0.235423	SHH/CLU/TPPP	3	geneontology_Biological_Process	0.0127119	Down
GO:0042551	GO:0042551	neuron maturation	3/236	47/18866	0.0209217	0.257364	0.235423	LRRK2/IRX5/C3	3	geneontology_Biological_Process	0.0127119	Down
GO:0031669	GO:0031669	cellular response to nutrient levels	7/236	221/18866	0.0214818	0.263106	0.240675	FOLR1/LRRK2/FOXA2/FAM107A/AQP3/LPL/UCN3	7	geneontology_Biological_Process	0.029661	Down
GO:1900271	GO:1900271	regulation of long-term synaptic potentiation	3/236	48/18866	0.0221153	0.269692	0.2467	CX3CR1/FAM107A/AGER	3	geneontology_Biological_Process	0.0127119	Down
GO:0015718	GO:0015718	monocarboxylic acid transport	6/236	174/18866	0.0224081	0.270634	0.247561	PLA2G1B/PLA2G10/PLA2G4F/SLC16A11/SLC16A4/CES1	6	geneontology_Biological_Process	0.0254237	Down
GO:0045445	GO:0045445	myoblast differentiation	4/236	86/18866	0.022833	0.270634	0.247561	SHH/SOSTDC1/CCL17/CXCL14	4	geneontology_Biological_Process	0.0169492	Down
GO:0070664	GO:0070664	negative regulation of leukocyte proliferation	4/236	86/18866	0.022833	0.270634	0.247561	SHH/IL33/SFTPD/SCGB1A1	4	geneontology_Biological_Process	0.0169492	Down
GO:0002922	GO:0002922	positive regulation of humoral immune response	2/236	19/18866	0.0231648	0.270634	0.247561	PGC/C3	2	geneontology_Biological_Process	0.00847458	Down
GO:0031643	GO:0031643	positive regulation of myelination	2/236	19/18866	0.0231648	0.270634	0.247561	TPPP/S100B	2	geneontology_Biological_Process	0.00847458	Down
GO:0032674	GO:0032674	regulation of interleukin-5 production	2/236	19/18866	0.0231648	0.270634	0.247561	IL33/SCGB1A1	2	geneontology_Biological_Process	0.00847458	Down
GO:0060973	GO:0060973	cell migration involved in heart development	2/236	19/18866	0.0231648	0.270634	0.247561	FOLR1/FLRT3	2	geneontology_Biological_Process	0.00847458	Down
GO:0072074	GO:0072074	kidney mesenchyme development	2/236	19/18866	0.0231648	0.270634	0.247561	SHH/TCF21	2	geneontology_Biological_Process	0.00847458	Down
GO:0150146	GO:0150146	cell junction disassembly	2/236	19/18866	0.0231648	0.270634	0.247561	CX3CR1/C3	2	geneontology_Biological_Process	0.00847458	Down
GO:1900424	GO:1900424	regulation of defense response to bacterium	2/236	19/18866	0.0231648	0.270634	0.247561	PGC/SPINK5	2	geneontology_Biological_Process	0.00847458	Down
GO:0002686	GO:0002686	negative regulation of leukocyte migration	3/236	49/18866	0.0233454	0.270634	0.247561	IL33/MMP28/APOD	3	geneontology_Biological_Process	0.0127119	Down
GO:0015695	GO:0015695	organic cation transport	3/236	49/18866	0.0233454	0.270634	0.247561	SLC22A3/MAOB/SLC44A4	3	geneontology_Biological_Process	0.0127119	Down
GO:0001942	GO:0001942	hair follicle development	4/236	87/18866	0.0237058	0.272507	0.249275	SHH/SOSTDC1/SPINK5/FOXQ1	4	geneontology_Biological_Process	0.0169492	Down
GO:0060291	GO:0060291	long-term synaptic potentiation	4/236	87/18866	0.0237058	0.272507	0.249275	CX3CR1/FAM107A/AGER/S100B	4	geneontology_Biological_Process	0.0169492	Down
GO:0009410	GO:0009410	response to xenobiotic stimulus	5/236	130/18866	0.0238428	0.272507	0.249275	SCGB1A1/AADAC/CES1/GSTA1/ALDH3A1	5	geneontology_Biological_Process	0.0211864	Down
GO:0060562	GO:0060562	epithelial tube morphogenesis	9/236	331/18866	0.0238939	0.272507	0.249275	CTSH/FOLR1/SHH/TCF21/DLC1/IRX1/SOSTDC1/IRX3/NKX2-1	9	geneontology_Biological_Process	0.0381356	Down
GO:0030324	GO:0030324	lung development	6/236	177/18866	0.0241222	0.274001	0.250641	CTSH/SHH/TBX4/TCF21/SFTPD/NKX2-1	6	geneontology_Biological_Process	0.0254237	Down
GO:0046470	GO:0046470	phosphatidylcholine metabolic process	4/236	88/18866	0.0245986	0.274039	0.250676	PLA2G1B/PLA2G10/PLA2G4F/SLC44A4	4	geneontology_Biological_Process	0.0169492	Down
GO:0002711	GO:0002711	positive regulation of T cell mediated immunity	3/236	50/18866	0.0246119	0.274039	0.250676	CD1E/CD1C/CD1A	3	geneontology_Biological_Process	0.0127119	Down
GO:0003044	GO:0003044	regulation of systemic arterial blood pressure mediated by a chemical signal	3/236	50/18866	0.0246119	0.274039	0.250676	CTSG/CPA3/CES1	3	geneontology_Biological_Process	0.0127119	Down
GO:0071715	GO:0071715	icosanoid transport	3/236	50/18866	0.0246119	0.274039	0.250676	PLA2G1B/PLA2G10/PLA2G4F	3	geneontology_Biological_Process	0.0127119	Down
GO:1901571	GO:1901571	fatty acid derivative transport	3/236	50/18866	0.0246119	0.274039	0.250676	PLA2G1B/PLA2G10/PLA2G4F	3	geneontology_Biological_Process	0.0127119	Down
GO:0006956	GO:0006956	complement activation	6/236	178/18866	0.0247125	0.274075	0.25071	MFAP4/C7/CLU/C4BPA/C3/CPB2	6	geneontology_Biological_Process	0.0254237	Down
GO:0022404	GO:0022404	molting cycle process	4/236	89/18866	0.0255115	0.275543	0.252052	SHH/SOSTDC1/SPINK5/FOXQ1	4	geneontology_Biological_Process	0.0169492	Down
GO:0022405	GO:0022405	hair cycle process	4/236	89/18866	0.0255115	0.275543	0.252052	SHH/SOSTDC1/SPINK5/FOXQ1	4	geneontology_Biological_Process	0.0169492	Down
GO:0010878	GO:0010878	cholesterol storage	2/236	20/18866	0.0255295	0.275543	0.252052	LPL/CES1	2	geneontology_Biological_Process	0.00847458	Down
GO:0032634	GO:0032634	interleukin-5 production	2/236	20/18866	0.0255295	0.275543	0.252052	IL33/SCGB1A1	2	geneontology_Biological_Process	0.00847458	Down
GO:0045056	GO:0045056	transcytosis	2/236	20/18866	0.0255295	0.275543	0.252052	PIGR/AGER	2	geneontology_Biological_Process	0.00847458	Down
GO:0051767	GO:0051767	nitric-oxide synthase biosynthetic process	2/236	20/18866	0.0255295	0.275543	0.252052	IL33/LRRK2	2	geneontology_Biological_Process	0.00847458	Down
GO:0051769	GO:0051769	regulation of nitric-oxide synthase biosynthetic process	2/236	20/18866	0.0255295	0.275543	0.252052	IL33/LRRK2	2	geneontology_Biological_Process	0.00847458	Down
GO:0098773	GO:0098773	skin epidermis development	4/236	90/18866	0.0264446	0.281577	0.257572	SHH/SOSTDC1/SPINK5/FOXQ1	4	geneontology_Biological_Process	0.0169492	Down
GO:0030323	GO:0030323	respiratory tube development	6/236	181/18866	0.0265412	0.281577	0.257572	CTSH/SHH/TBX4/TCF21/SFTPD/NKX2-1	6	geneontology_Biological_Process	0.0254237	Down
GO:0019882	GO:0019882	antigen processing and presentation	7/236	232/18866	0.0270768	0.281577	0.257572	CTSH/CD207/CD1E/CD1C/CD1A/HLA-DQB2/CTSE	7	geneontology_Biological_Process	0.029661	Down
GO:0001912	GO:0001912	positive regulation of leukocyte mediated cytotoxicity	3/236	52/18866	0.0272543	0.281577	0.257572	CD1E/CD1C/CD1A	3	geneontology_Biological_Process	0.0127119	Down
GO:0031103	GO:0031103	axon regeneration	3/236	52/18866	0.0272543	0.281577	0.257572	FOLR1/RTN4RL1/APOD	3	geneontology_Biological_Process	0.0127119	Down
GO:0055078	GO:0055078	sodium ion homeostasis	3/236	52/18866	0.0272543	0.281577	0.257572	SCN7A/C7/SCNN1B	3	geneontology_Biological_Process	0.0127119	Down
GO:0051899	GO:0051899	membrane depolarization	4/236	91/18866	0.0273979	0.281577	0.257572	SCN4B/SCN7A/FHL1/LRRK2	4	geneontology_Biological_Process	0.0169492	Down
GO:2000177	GO:2000177	regulation of neural precursor cell proliferation	4/236	91/18866	0.0273979	0.281577	0.257572	SHH/CX3CR1/BTG2/LRRK2	4	geneontology_Biological_Process	0.0169492	Down
GO:0009743	GO:0009743	response to carbohydrate	7/236	233/18866	0.0276302	0.281577	0.257572	FOXA2/AGER/CFTR/LPL/CPB2/NR0B2/UCN3	7	geneontology_Biological_Process	0.029661	Down
GO:1903034	GO:1903034	regulation of response to wounding	6/236	183/18866	0.027809	0.281577	0.257572	DUOX1/RTN4RL1/FOXA2/AGER/CPB2/TSPAN8	6	geneontology_Biological_Process	0.0254237	Down
GO:0006837	GO:0006837	serotonin transport	2/236	21/18866	0.0279877	0.281577	0.257572	SLC22A3/MAOB	2	geneontology_Biological_Process	0.00847458	Down
GO:0010310	GO:0010310	regulation of hydrogen peroxide metabolic process	2/236	21/18866	0.0279877	0.281577	0.257572	DUOXA1/HP	2	geneontology_Biological_Process	0.00847458	Down
GO:0030878	GO:0030878	thyroid gland development	2/236	21/18866	0.0279877	0.281577	0.257572	SHH/NKX2-1	2	geneontology_Biological_Process	0.00847458	Down
GO:0032616	GO:0032616	interleukin-13 production	2/236	21/18866	0.0279877	0.281577	0.257572	IL33/SCGB1A1	2	geneontology_Biological_Process	0.00847458	Down
GO:0035357	GO:0035357	peroxisome proliferator activated receptor signaling pathway	2/236	21/18866	0.0279877	0.281577	0.257572	LMO3/ALOX15B	2	geneontology_Biological_Process	0.00847458	Down
GO:0043651	GO:0043651	linoleic acid metabolic process	2/236	21/18866	0.0279877	0.281577	0.257572	ALOX15B/GSTA1	2	geneontology_Biological_Process	0.00847458	Down
GO:0043691	GO:0043691	reverse cholesterol transport	2/236	21/18866	0.0279877	0.281577	0.257572	CLU/CES1	2	geneontology_Biological_Process	0.00847458	Down
GO:0090370	GO:0090370	negative regulation of cholesterol efflux	2/236	21/18866	0.0279877	0.281577	0.257572	SHH/PLA2G10	2	geneontology_Biological_Process	0.00847458	Down
GO:2000047	GO:2000047	regulation of cell-cell adhesion mediated by cadherin	2/236	21/18866	0.0279877	0.281577	0.257572	FOXA2/PTPRU	2	geneontology_Biological_Process	0.00847458	Down
GO:0040013	GO:0040013	negative regulation of locomotion	10/236	397/18866	0.0282525	0.283229	0.259083	ROBO2/SHH/IL33/DLC1/CX3CR1/PTPRU/MMP28/APOD/ALOX15B/NKX2-1	10	geneontology_Biological_Process	0.0423729	Down
GO:0031341	GO:0031341	regulation of cell killing	4/236	92/18866	0.0283716	0.283414	0.259252	CD1E/CD1C/CD1A/AGER	4	geneontology_Biological_Process	0.0169492	Down
GO:0045661	GO:0045661	regulation of myoblast differentiation	3/236	53/18866	0.02863	0.283981	0.259771	SOSTDC1/CCL17/CXCL14	3	geneontology_Biological_Process	0.0127119	Down
GO:0071320	GO:0071320	cellular response to cAMP	3/236	53/18866	0.02863	0.283981	0.259771	KCNQ1/CFTR/AQP1	3	geneontology_Biological_Process	0.0127119	Down
GO:0071695	GO:0071695	anatomical structure maturation	7/236	235/18866	0.0287599	0.284269	0.260034	CX3CR1/LRRK2/SPINK5/CFTR/IRX5/C3/FGFR3	7	geneontology_Biological_Process	0.029661	Down
GO:0042552	GO:0042552	myelination	5/236	137/18866	0.0290395	0.285786	0.261422	PLLP/CLU/MALL/TPPP/S100B	5	geneontology_Biological_Process	0.0211864	Down
GO:0019884	GO:0019884	antigen processing and presentation of exogenous antigen	6/236	185/18866	0.0291163	0.285786	0.261422	CD207/CD1E/CD1C/CD1A/HLA-DQB2/CTSE	6	geneontology_Biological_Process	0.0254237	Down
GO:0072080	GO:0072080	nephron tubule development	4/236	93/18866	0.0293656	0.286238	0.261836	SHH/TCF21/IRX1/IRX3	4	geneontology_Biological_Process	0.0169492	Down
GO:1903035	GO:1903035	negative regulation of response to wounding	4/236	93/18866	0.0293656	0.286238	0.261836	RTN4RL1/AGER/CPB2/TSPAN8	4	geneontology_Biological_Process	0.0169492	Down
GO:1905954	GO:1905954	positive regulation of lipid localization	4/236	94/18866	0.0303801	0.289693	0.264996	PLA2G10/LPL/C3/CES1	4	geneontology_Biological_Process	0.0169492	Down
GO:0006067	GO:0006067	ethanol metabolic process	2/236	22/18866	0.0305369	0.289693	0.264996	ADH1B/ADH1C	2	geneontology_Biological_Process	0.00847458	Down
GO:0007398	GO:0007398	ectoderm development	2/236	22/18866	0.0305369	0.289693	0.264996	SHH/EDA2R	2	geneontology_Biological_Process	0.00847458	Down
GO:0034104	GO:0034104	negative regulation of tissue remodeling	2/236	22/18866	0.0305369	0.289693	0.264996	AGER/CLDN18	2	geneontology_Biological_Process	0.00847458	Down
GO:0051131	GO:0051131	chaperone-mediated protein complex assembly	2/236	22/18866	0.0305369	0.289693	0.264996	CLU/HOPX	2	geneontology_Biological_Process	0.00847458	Down
GO:1901685	GO:1901685	glutathione derivative metabolic process	2/236	22/18866	0.0305369	0.289693	0.264996	HPGDS/GSTA1	2	geneontology_Biological_Process	0.00847458	Down
GO:1901687	GO:1901687	glutathione derivative biosynthetic process	2/236	22/18866	0.0305369	0.289693	0.264996	HPGDS/GSTA1	2	geneontology_Biological_Process	0.00847458	Down
GO:0007272	GO:0007272	ensheathment of neurons	5/236	139/18866	0.0306456	0.289693	0.264996	PLLP/CLU/MALL/TPPP/S100B	5	geneontology_Biological_Process	0.0211864	Down
GO:0008366	GO:0008366	axon ensheathment	5/236	139/18866	0.0306456	0.289693	0.264996	PLLP/CLU/MALL/TPPP/S100B	5	geneontology_Biological_Process	0.0211864	Down
GO:0061326	GO:0061326	renal tubule development	4/236	95/18866	0.031415	0.295974	0.270741	SHH/TCF21/IRX1/IRX3	4	geneontology_Biological_Process	0.0169492	Down
GO:0042742	GO:0042742	defense response to bacterium	9/236	348/18866	0.0315337	0.296101	0.270858	PLA2G1B/SFTPD/CTSG/SLPI/PGC/WFDC2/SPINK5/DMBT1/HP	9	geneontology_Biological_Process	0.0381356	Down
GO:0002683	GO:0002683	negative regulation of immune system process	11/236	463/18866	0.0318438	0.29802	0.272613	SHH/IL33/ADGRF5/SFTPD/ZBTB16/C4BPA/SPINK5/CLDN18/MMP28/APOD/SCGB1A1	11	geneontology_Biological_Process	0.0466102	Down
GO:0030336	GO:0030336	negative regulation of cell migration	9/236	350/18866	0.0325325	0.301457	0.275757	SHH/IL33/DLC1/CX3CR1/PTPRU/MMP28/APOD/ALOX15B/NKX2-1	9	geneontology_Biological_Process	0.0381356	Down
GO:0046942	GO:0046942	carboxylic acid transport	9/236	350/18866	0.0325325	0.301457	0.275757	FOLR1/PLA2G1B/PLA2G10/PLA2G4F/SLC26A9/SLC16A11/SLC16A4/SLC1A7/CES1	9	geneontology_Biological_Process	0.0381356	Down
GO:0002687	GO:0002687	positive regulation of leukocyte migration	5/236	142/18866	0.0331577	0.301457	0.275757	VEGFD/CX3CR1/AGER/CXCL17/CXCL14	5	geneontology_Biological_Process	0.0211864	Down
GO:0002052	GO:0002052	positive regulation of neuroblast proliferation	2/236	23/18866	0.0331742	0.301457	0.275757	SHH/CX3CR1	2	geneontology_Biological_Process	0.00847458	Down
GO:0006590	GO:0006590	thyroid hormone generation	2/236	23/18866	0.0331742	0.301457	0.275757	DUOXA1/DUOX1	2	geneontology_Biological_Process	0.00847458	Down
GO:0016338	GO:0016338	calcium-independent cell-cell adhesion via plasma membrane cell-adhesion molecules	2/236	23/18866	0.0331742	0.301457	0.275757	CLDN18/CLDN2	2	geneontology_Biological_Process	0.00847458	Down
GO:0031639	GO:0031639	plasminogen activation	2/236	23/18866	0.0331742	0.301457	0.275757	CLEC3B/CPB2	2	geneontology_Biological_Process	0.00847458	Down
GO:0032098	GO:0032098	regulation of appetite	2/236	23/18866	0.0331742	0.301457	0.275757	SLC22A3/SCTR	2	geneontology_Biological_Process	0.00847458	Down
GO:0071404	GO:0071404	cellular response to low-density lipoprotein particle stimulus	2/236	23/18866	0.0331742	0.301457	0.275757	LPL/CES1	2	geneontology_Biological_Process	0.00847458	Down
GO:1902476	GO:1902476	chloride transmembrane transport	4/236	97/18866	0.0335466	0.303861	0.277956	SLC26A9/CLIC3/CFTR/CLIC5	4	geneontology_Biological_Process	0.0169492	Down
GO:0072006	GO:0072006	nephron development	5/236	143/18866	0.0340228	0.306645	0.280502	SHH/TCF21/KLF15/IRX1/IRX3	5	geneontology_Biological_Process	0.0211864	Down
GO:0015849	GO:0015849	organic acid transport	9/236	353/18866	0.0340716	0.306645	0.280502	FOLR1/PLA2G1B/PLA2G10/PLA2G4F/SLC26A9/SLC16A11/SLC16A4/SLC1A7/CES1	9	geneontology_Biological_Process	0.0381356	Down
GO:0061005	GO:0061005	cell differentiation involved in kidney development	3/236	57/18866	0.0344941	0.309458	0.283076	SHH/TCF21/KLF15	3	geneontology_Biological_Process	0.0127119	Down
GO:0003272	GO:0003272	endocardial cushion formation	2/236	24/18866	0.0358972	0.318998	0.291802	ROBO2/TMEM100	2	geneontology_Biological_Process	0.00847458	Down
GO:0021871	GO:0021871	forebrain regionalization	2/236	24/18866	0.0358972	0.318998	0.291802	SHH/NKX2-1	2	geneontology_Biological_Process	0.00847458	Down
GO:1902993	GO:1902993	positive regulation of amyloid precursor protein catabolic process	2/236	24/18866	0.0358972	0.318998	0.291802	CLU/AGER	2	geneontology_Biological_Process	0.00847458	Down
GO:0031667	GO:0031667	response to nutrient levels	11/236	473/18866	0.0363036	0.321595	0.294178	FOLR1/SLC22A3/SCTR/LRRK2/ALPL/FOXA2/FAM107A/AQP3/LPL/UCN3/ALDH3A1	11	geneontology_Biological_Process	0.0466102	Down
GO:0031102	GO:0031102	neuron projection regeneration	3/236	59/18866	0.0376412	0.332399	0.304061	FOLR1/RTN4RL1/APOD	3	geneontology_Biological_Process	0.0127119	Down
GO:0042632	GO:0042632	cholesterol homeostasis	4/236	101/18866	0.0380574	0.335024	0.306462	PLA2G10/MALL/LPL/CES1	4	geneontology_Biological_Process	0.0169492	Down
GO:0009636	GO:0009636	response to toxic substance	7/236	250/18866	0.0382391	0.335468	0.306868	INMT/MAOB/DUOX1/HBB/CES1/HP/GSTA1	7	geneontology_Biological_Process	0.029661	Down
GO:0045109	GO:0045109	intermediate filament organization	2/236	25/18866	0.0387033	0.335468	0.306868	SHH/DES	2	geneontology_Biological_Process	0.00847458	Down
GO:0050927	GO:0050927	positive regulation of positive chemotaxis	2/236	25/18866	0.0387033	0.335468	0.306868	VEGFD/AGER	2	geneontology_Biological_Process	0.00847458	Down
GO:0060571	GO:0060571	morphogenesis of an epithelial fold	2/236	25/18866	0.0387033	0.335468	0.306868	SHH/SOSTDC1	2	geneontology_Biological_Process	0.00847458	Down
GO:0071677	GO:0071677	positive regulation of mononuclear cell migration	2/236	25/18866	0.0387033	0.335468	0.306868	AGER/CXCL17	2	geneontology_Biological_Process	0.00847458	Down
GO:0055092	GO:0055092	sterol homeostasis	4/236	102/18866	0.0392368	0.338281	0.309442	PLA2G10/MALL/LPL/CES1	4	geneontology_Biological_Process	0.0169492	Down
GO:1903428	GO:1903428	positive regulation of reactive oxygen species biosynthetic process	3/236	60/18866	0.039268	0.338281	0.309442	CLU/DUOXA1/HBB	3	geneontology_Biological_Process	0.0127119	Down
GO:0071560	GO:0071560	cellular response to transforming growth factor beta stimulus	7/236	252/18866	0.0396409	0.340452	0.311428	FOLR1/PRDM16/GDF10/CX3CR1/CLEC3B/HPGD/NKX2-1	7	geneontology_Biological_Process	0.029661	Down
GO:0031668	GO:0031668	cellular response to extracellular stimulus	7/236	253/18866	0.0403542	0.340578	0.311543	FOLR1/LRRK2/FOXA2/FAM107A/AQP3/LPL/UCN3	7	geneontology_Biological_Process	0.029661	Down
GO:0001823	GO:0001823	mesonephros development	4/236	103/18866	0.040437	0.340578	0.311543	ROBO2/SHH/TCF21/ZBTB16	4	geneontology_Biological_Process	0.0169492	Down
GO:0098869	GO:0098869	cellular oxidant detoxification	4/236	103/18866	0.040437	0.340578	0.311543	DUOX1/HBB/HP/GSTA1	4	geneontology_Biological_Process	0.0169492	Down
GO:2000146	GO:2000146	negative regulation of cell motility	9/236	365/18866	0.040731	0.340578	0.311543	SHH/IL33/DLC1/CX3CR1/PTPRU/MMP28/APOD/ALOX15B/NKX2-1	9	geneontology_Biological_Process	0.0381356	Down
GO:0031343	GO:0031343	positive regulation of cell killing	3/236	61/18866	0.0409301	0.340578	0.311543	CD1E/CD1C/CD1A	3	geneontology_Biological_Process	0.0127119	Down
GO:0002449	GO:0002449	lymphocyte mediated immunity	9/236	366/18866	0.041323	0.340578	0.311543	CTSH/C7/CD1E/CD1C/CLU/CD1A/C4BPA/AGER/C3	9	geneontology_Biological_Process	0.0381356	Down
GO:0008643	GO:0008643	carbohydrate transport	5/236	151/18866	0.0414475	0.340578	0.311543	PLA2G1B/KLF15/AQP3/AQP1/C3	5	geneontology_Biological_Process	0.0211864	Down
GO:0016331	GO:0016331	morphogenesis of embryonic epithelium	5/236	151/18866	0.0414475	0.340578	0.311543	FOLR1/SHH/DLC1/IRX1/IRX3	5	geneontology_Biological_Process	0.0211864	Down
GO:0061041	GO:0061041	regulation of wound healing	5/236	151/18866	0.0414475	0.340578	0.311543	DUOX1/FOXA2/AGER/CPB2/TSPAN8	5	geneontology_Biological_Process	0.0211864	Down
GO:0000272	GO:0000272	polysaccharide catabolic process	2/236	26/18866	0.04159	0.340578	0.311543	CHIA/CHIT1	2	geneontology_Biological_Process	0.00847458	Down
GO:0050926	GO:0050926	regulation of positive chemotaxis	2/236	26/18866	0.04159	0.340578	0.311543	VEGFD/AGER	2	geneontology_Biological_Process	0.00847458	Down
GO:0060037	GO:0060037	pharyngeal system development	2/236	26/18866	0.04159	0.340578	0.311543	FOLR1/ADGRF5	2	geneontology_Biological_Process	0.00847458	Down
GO:0060307	GO:0060307	regulation of ventricular cardiac muscle cell membrane repolarization	2/236	26/18866	0.04159	0.340578	0.311543	SCN4B/KCNQ1	2	geneontology_Biological_Process	0.00847458	Down
GO:0070633	GO:0070633	transepithelial transport	2/236	26/18866	0.04159	0.340578	0.311543	CFTR/AQP1	2	geneontology_Biological_Process	0.00847458	Down
GO:1901071	GO:1901071	glucosamine-containing compound metabolic process	2/236	26/18866	0.04159	0.340578	0.311543	CHIA/CHIT1	2	geneontology_Biological_Process	0.00847458	Down
GO:1905523	GO:1905523	positive regulation of macrophage migration	2/236	26/18866	0.04159	0.340578	0.311543	CX3CR1/CXCL17	2	geneontology_Biological_Process	0.00847458	Down
GO:0007405	GO:0007405	neuroblast proliferation	3/236	62/18866	0.0426272	0.34806	0.318387	SHH/CX3CR1/LRRK2	3	geneontology_Biological_Process	0.0127119	Down
GO:0002824	GO:0002824	positive regulation of adaptive immune response based on somatic recombination of immune receptors built from immunoglobulin superfamily domains	4/236	105/18866	0.0428994	0.348264	0.318574	CD1E/CD1C/CD1A/C3	4	geneontology_Biological_Process	0.0169492	Down
GO:0044070	GO:0044070	regulation of anion transport	4/236	105/18866	0.0428994	0.348264	0.318574	PLA2G10/ROS1/CFTR/CES1	4	geneontology_Biological_Process	0.0169492	Down
GO:0001678	GO:0001678	cellular glucose homeostasis	5/236	153/18866	0.0434451	0.351681	0.321699	KLF15/FOXA2/AGER/CFTR/CPB2	5	geneontology_Biological_Process	0.0211864	Down
GO:0060541	GO:0060541	respiratory system development	6/236	204/18866	0.0435716	0.351694	0.321711	CTSH/SHH/TBX4/TCF21/SFTPD/NKX2-1	6	geneontology_Biological_Process	0.0254237	Down
GO:0071559	GO:0071559	response to transforming growth factor beta	7/236	258/18866	0.0440465	0.352993	0.322899	FOLR1/PRDM16/GDF10/CX3CR1/CLEC3B/HPGD/NKX2-1	7	geneontology_Biological_Process	0.029661	Down
GO:0002708	GO:0002708	positive regulation of lymphocyte mediated immunity	4/236	106/18866	0.0441617	0.352993	0.322899	CD1E/CD1C/CD1A/C3	4	geneontology_Biological_Process	0.0169492	Down
GO:0034765	GO:0034765	regulation of ion transmembrane transport	11/236	489/18866	0.0443255	0.352993	0.322899	SCN4B/SCN7A/CACNA2D2/FHL1/KCNQ1/CLIC3/RASGRF1/KCNJ15/CFTR/CLIC5/RRAD	11	geneontology_Biological_Process	0.0466102	Down
GO:0051893	GO:0051893	regulation of focal adhesion assembly	3/236	63/18866	0.0443591	0.352993	0.322899	DLC1/FAM107A/APOD	3	geneontology_Biological_Process	0.0127119	Down
GO:0090109	GO:0090109	regulation of cell-substrate junction assembly	3/236	63/18866	0.0443591	0.352993	0.322899	DLC1/FAM107A/APOD	3	geneontology_Biological_Process	0.0127119	Down
GO:0045603	GO:0045603	positive regulation of endothelial cell differentiation	2/236	27/18866	0.0445548	0.353552	0.32341	TMEM100/ATOH8	2	geneontology_Biological_Process	0.00847458	Down
GO:0071383	GO:0071383	cellular response to steroid hormone stimulus	6/236	206/18866	0.0453137	0.358564	0.327995	TCF21/NR3C2/FAM107A/SCGB2A1/LMO3/AQP1	6	geneontology_Biological_Process	0.0254237	Down
GO:1903426	GO:1903426	regulation of reactive oxygen species biosynthetic process	4/236	107/18866	0.0454447	0.358593	0.328022	CX3CR1/CLU/DUOXA1/HBB	4	geneontology_Biological_Process	0.0169492	Down
GO:0033344	GO:0033344	cholesterol efflux	3/236	64/18866	0.0461256	0.361939	0.331082	SHH/PLA2G10/CES1	3	geneontology_Biological_Process	0.0127119	Down
GO:0042130	GO:0042130	negative regulation of T cell proliferation	3/236	64/18866	0.0461256	0.361939	0.331082	SHH/SFTPD/SCGB1A1	3	geneontology_Biological_Process	0.0127119	Down
GO:0003180	GO:0003180	aortic valve morphogenesis	2/236	28/18866	0.0475955	0.370377	0.338801	ROBO2/ELN	2	geneontology_Biological_Process	0.00847458	Down
GO:0010575	GO:0010575	positive regulation of vascular endothelial growth factor production	2/236	28/18866	0.0475955	0.370377	0.338801	C3/CXCL17	2	geneontology_Biological_Process	0.00847458	Down
GO:0044331	GO:0044331	cell-cell adhesion mediated by cadherin	2/236	28/18866	0.0475955	0.370377	0.338801	FOXA2/PTPRU	2	geneontology_Biological_Process	0.00847458	Down
GO:0048645	GO:0048645	animal organ formation	3/236	65/18866	0.0479266	0.370904	0.339284	ROBO2/FOLR1/SHH	3	geneontology_Biological_Process	0.0127119	Down
GO:1905953	GO:1905953	negative regulation of lipid localization	3/236	65/18866	0.0479266	0.370904	0.339284	SHH/PLA2G10/CES1	3	geneontology_Biological_Process	0.0127119	Down
GO:0002821	GO:0002821	positive regulation of adaptive immune response	4/236	110/18866	0.0494177	0.380469	0.348033	CD1E/CD1C/CD1A/C3	4	geneontology_Biological_Process	0.0169492	Down
GO:0150116	GO:0150116	regulation of cell-substrate junction organization	3/236	66/18866	0.0497617	0.380469	0.348033	DLC1/FAM107A/APOD	3	geneontology_Biological_Process	0.0127119	Down
GO:0051092	GO:0051092	positive regulation of NF-kappaB transcription factor activity	5/236	159/18866	0.0497806	0.380469	0.348033	PLA2G1B/EDA2R/CX3CR1/CLU/AGER	5	geneontology_Biological_Process	0.0211864	Down
GO:0055067	GO:0055067	monovalent inorganic cation homeostasis	5/236	159/18866	0.0497806	0.380469	0.348033	SCN7A/C7/SCNN1B/LRRK2/CFTR	5	geneontology_Biological_Process	0.0211864	Down
GO:0002703	GO:0002703	regulation of leukocyte mediated immunity	6/236	211/18866	0.0498571	0.380469	0.348033	CD1E/CD1C/CD1A/C4BPA/AGER/C3	6	geneontology_Biological_Process	0.0254237	Down
GO:0001958	GO:0001958	endochondral ossification	2/236	29/18866	0.0507096	0.380469	0.348033	ALPL/FGFR3	2	geneontology_Biological_Process	0.00847458	Down
GO:0008209	GO:0008209	androgen metabolic process	2/236	29/18866	0.0507096	0.380469	0.348033	HSD17B6/SHH	2	geneontology_Biological_Process	0.00847458	Down
GO:0036075	GO:0036075	replacement ossification	2/236	29/18866	0.0507096	0.380469	0.348033	ALPL/FGFR3	2	geneontology_Biological_Process	0.00847458	Down
GO:0043032	GO:0043032	positive regulation of macrophage activation	2/236	29/18866	0.0507096	0.380469	0.348033	IL33/LRRK2	2	geneontology_Biological_Process	0.00847458	Down
GO:0006821	GO:0006821	chloride transport	4/236	111/18866	0.0507833	0.380469	0.348033	SLC26A9/CLIC3/CFTR/CLIC5	4	geneontology_Biological_Process	0.0169492	Down
GO:0042303	GO:0042303	molting cycle	4/236	111/18866	0.0507833	0.380469	0.348033	SHH/SOSTDC1/SPINK5/FOXQ1	4	geneontology_Biological_Process	0.0169492	Down
GO:0042633	GO:0042633	hair cycle	4/236	111/18866	0.0507833	0.380469	0.348033	SHH/SOSTDC1/SPINK5/FOXQ1	4	geneontology_Biological_Process	0.0169492	Down
GO:0006026	GO:0006026	aminoglycan catabolic process	3/236	67/18866	0.0516307	0.384771	0.351968	CHIA/OGN/CHIT1	3	geneontology_Biological_Process	0.0127119	Down
GO:0070613	GO:0070613	regulation of protein processing	3/236	67/18866	0.0516307	0.384771	0.351968	CLEC3B/LRRK2/CPB2	3	geneontology_Biological_Process	0.0127119	Down
GO:0005976	GO:0005976	polysaccharide metabolic process	4/236	112/18866	0.0521694	0.387761	0.354703	CHIA/B3GNT8/HAS3/CHIT1	4	geneontology_Biological_Process	0.0169492	Down
GO:0071496	GO:0071496	cellular response to external stimulus	8/236	326/18866	0.0531678	0.391293	0.357934	FOLR1/LRRK2/FOXA2/FAM107A/AQP3/LPL/AQP1/UCN3	8	geneontology_Biological_Process	0.0338983	Down
GO:0010812	GO:0010812	negative regulation of cell-substrate adhesion	3/236	68/18866	0.0535333	0.391293	0.357934	DLC1/FAM107A/APOD	3	geneontology_Biological_Process	0.0127119	Down
GO:0045428	GO:0045428	regulation of nitric oxide biosynthetic process	3/236	68/18866	0.0535333	0.391293	0.357934	CX3CR1/CLU/HBB	3	geneontology_Biological_Process	0.0127119	Down
GO:0032963	GO:0032963	collagen metabolic process	4/236	113/18866	0.0535761	0.391293	0.357934	MFAP4/TNXB/MMP28/P3H2	4	geneontology_Biological_Process	0.0169492	Down
GO:1903510	GO:1903510	mucopolysaccharide metabolic process	4/236	113/18866	0.0535761	0.391293	0.357934	ITIH5/OGN/NDNF/HAS3	4	geneontology_Biological_Process	0.0169492	Down
GO:0010758	GO:0010758	regulation of macrophage chemotaxis	2/236	30/18866	0.0538949	0.391293	0.357934	MMP28/CXCL17	2	geneontology_Biological_Process	0.00847458	Down
GO:0032372	GO:0032372	negative regulation of sterol transport	2/236	30/18866	0.0538949	0.391293	0.357934	SHH/PLA2G10	2	geneontology_Biological_Process	0.00847458	Down
GO:0032375	GO:0032375	negative regulation of cholesterol transport	2/236	30/18866	0.0538949	0.391293	0.357934	SHH/PLA2G10	2	geneontology_Biological_Process	0.00847458	Down
GO:0099625	GO:0099625	ventricular cardiac muscle cell membrane repolarization	2/236	30/18866	0.0538949	0.391293	0.357934	SCN4B/KCNQ1	2	geneontology_Biological_Process	0.00847458	Down
GO:0006898	GO:0006898	receptor-mediated endocytosis	8/236	328/18866	0.0547228	0.396283	0.362499	FOLR1/CD207/SCGB3A2/SFTPD/CLU/C3/HBB/HP	8	geneontology_Biological_Process	0.0338983	Down
GO:1990748	GO:1990748	cellular detoxification	4/236	114/18866	0.0550033	0.397293	0.363422	DUOX1/HBB/HP/GSTA1	4	geneontology_Biological_Process	0.0169492	Down
GO:0035914	GO:0035914	skeletal muscle cell differentiation	3/236	69/18866	0.0554692	0.398614	0.364631	HLF/BTG2/S100B	3	geneontology_Biological_Process	0.0127119	Down
GO:1903317	GO:1903317	regulation of protein maturation	3/236	69/18866	0.0554692	0.398614	0.364631	CLEC3B/LRRK2/CPB2	3	geneontology_Biological_Process	0.0127119	Down
GO:0014072	GO:0014072	response to isoquinoline alkaloid	2/236	31/18866	0.057149	0.401468	0.367242	PPP1R1B/FOSB	2	geneontology_Biological_Process	0.00847458	Down
GO:0034368	GO:0034368	protein-lipid complex remodeling	2/236	31/18866	0.057149	0.401468	0.367242	PLA2G10/LPL	2	geneontology_Biological_Process	0.00847458	Down
GO:0034369	GO:0034369	plasma lipoprotein particle remodeling	2/236	31/18866	0.057149	0.401468	0.367242	PLA2G10/LPL	2	geneontology_Biological_Process	0.00847458	Down
GO:0043171	GO:0043171	peptide catabolic process	2/236	31/18866	0.057149	0.401468	0.367242	CTSH/GGTLC1	2	geneontology_Biological_Process	0.00847458	Down
GO:0043278	GO:0043278	response to morphine	2/236	31/18866	0.057149	0.401468	0.367242	PPP1R1B/FOSB	2	geneontology_Biological_Process	0.00847458	Down
GO:0060292	GO:0060292	long-term synaptic depression	2/236	31/18866	0.057149	0.401468	0.367242	AGER/SORCS2	2	geneontology_Biological_Process	0.00847458	Down
GO:0060914	GO:0060914	heart formation	2/236	31/18866	0.057149	0.401468	0.367242	ROBO2/FOLR1	2	geneontology_Biological_Process	0.00847458	Down
GO:0099623	GO:0099623	regulation of cardiac muscle cell membrane repolarization	2/236	31/18866	0.057149	0.401468	0.367242	SCN4B/KCNQ1	2	geneontology_Biological_Process	0.00847458	Down
GO:1900181	GO:1900181	negative regulation of protein localization to nucleus	2/236	31/18866	0.057149	0.401468	0.367242	CLDN18/APOD	2	geneontology_Biological_Process	0.00847458	Down
GO:0032374	GO:0032374	regulation of cholesterol transport	3/236	70/18866	0.0574383	0.402497	0.368183	SHH/PLA2G10/CES1	3	geneontology_Biological_Process	0.0127119	Down
GO:0030518	GO:0030518	intracellular steroid hormone receptor signaling pathway	4/236	116/18866	0.0579189	0.404812	0.3703	TCF21/NR3C2/SCGB2A1/LMO3	4	geneontology_Biological_Process	0.0169492	Down
GO:0030900	GO:0030900	forebrain development	9/236	391/18866	0.0580561	0.404812	0.3703	ROBO2/SHH/DLC1/BTG2/LRRK2/RTN4RL1/CRTAC1/AQP1/NKX2-1	9	geneontology_Biological_Process	0.0381356	Down
GO:0032371	GO:0032371	regulation of sterol transport	3/236	71/18866	0.0594401	0.413439	0.378192	SHH/PLA2G10/CES1	3	geneontology_Biological_Process	0.0127119	Down
GO:0003176	GO:0003176	aortic valve development	2/236	32/18866	0.0604699	0.414462	0.379128	ROBO2/ELN	2	geneontology_Biological_Process	0.00847458	Down
GO:0032673	GO:0032673	regulation of interleukin-4 production	2/236	32/18866	0.0604699	0.414462	0.379128	IL33/SCGB1A1	2	geneontology_Biological_Process	0.00847458	Down
GO:0034367	GO:0034367	protein-containing complex remodeling	2/236	32/18866	0.0604699	0.414462	0.379128	PLA2G10/LPL	2	geneontology_Biological_Process	0.00847458	Down
GO:0046475	GO:0046475	glycerophospholipid catabolic process	2/236	32/18866	0.0604699	0.414462	0.379128	PLA2G10/PLA2G4F	2	geneontology_Biological_Process	0.00847458	Down
GO:0086019	GO:0086019	cell-cell signaling involved in cardiac conduction	2/236	32/18866	0.0604699	0.414462	0.379128	SCN4B/KCNQ1	2	geneontology_Biological_Process	0.00847458	Down
GO:0098810	GO:0098810	neurotransmitter reuptake	2/236	32/18866	0.0604699	0.414462	0.379128	SLC22A3/SLC1A7	2	geneontology_Biological_Process	0.00847458	Down
GO:0006644	GO:0006644	phospholipid metabolic process	10/236	455/18866	0.0607887	0.415496	0.380073	PLA2G1B/ADGRF5/PLA2G10/PLA2G4F/PTPN13/ALOX15B/SLC44A4/LPL/FGFR3/NKX2-1	10	geneontology_Biological_Process	0.0423729	Down
GO:0006805	GO:0006805	xenobiotic metabolic process	4/236	118/18866	0.0609158	0.415496	0.380073	AADAC/CES1/GSTA1/ALDH3A1	4	geneontology_Biological_Process	0.0169492	Down
GO:0002699	GO:0002699	positive regulation of immune effector process	6/236	223/18866	0.0618689	0.420977	0.385088	CD1E/CD1C/IL33/CD1A/PGC/C3	6	geneontology_Biological_Process	0.0254237	Down
GO:0009954	GO:0009954	proximal/distal pattern formation	2/236	33/18866	0.0638553	0.430283	0.3936	IRX1/IRX3	2	geneontology_Biological_Process	0.00847458	Down
GO:0010955	GO:0010955	negative regulation of protein processing	2/236	33/18866	0.0638553	0.430283	0.3936	LRRK2/CPB2	2	geneontology_Biological_Process	0.00847458	Down
GO:0042573	GO:0042573	retinoic acid metabolic process	2/236	33/18866	0.0638553	0.430283	0.3936	ADH1B/ADH1C	2	geneontology_Biological_Process	0.00847458	Down
GO:1903318	GO:1903318	negative regulation of protein maturation	2/236	33/18866	0.0638553	0.430283	0.3936	LRRK2/CPB2	2	geneontology_Biological_Process	0.00847458	Down
GO:1905952	GO:1905952	regulation of lipid localization	5/236	171/18866	0.0640002	0.430283	0.3936	SHH/PLA2G10/LPL/C3/CES1	5	geneontology_Biological_Process	0.0211864	Down
GO:0051047	GO:0051047	positive regulation of secretion	8/236	340/18866	0.0646625	0.4337	0.396726	PLA2G1B/IL33/PLA2G10/CFTR/AQP1/CPB2/NR0B2/UCN3	8	geneontology_Biological_Process	0.0338983	Down
GO:0051271	GO:0051271	negative regulation of cellular component movement	9/236	400/18866	0.0650162	0.435037	0.397949	SHH/IL33/DLC1/CX3CR1/PTPRU/MMP28/APOD/ALOX15B/NKX2-1	9	geneontology_Biological_Process	0.0381356	Down
GO:0050714	GO:0050714	positive regulation of protein secretion	5/236	172/18866	0.0652783	0.435756	0.398606	PLA2G1B/IL33/CFTR/NR0B2/UCN3	5	geneontology_Biological_Process	0.0211864	Down
GO:0007613	GO:0007613	memory	4/236	121/18866	0.0655624	0.435858	0.3987	CX3CR1/RASGRF1/S100B/PPP1R1B	4	geneontology_Biological_Process	0.0169492	Down
GO:0032024	GO:0032024	positive regulation of insulin secretion	3/236	74/18866	0.0656393	0.435858	0.3987	CFTR/NR0B2/UCN3	3	geneontology_Biological_Process	0.0127119	Down
GO:0007411	GO:0007411	axon guidance	7/236	284/18866	0.0667112	0.435858	0.3987	ROBO2/GFRA1/SHH/PLA2G10/RAP1GAP/FLRT3/NKX2-1	7	geneontology_Biological_Process	0.029661	Down
GO:0021782	GO:0021782	glial cell development	4/236	122/18866	0.0671514	0.435858	0.3987	SHH/CLU/TPPP/AGER	4	geneontology_Biological_Process	0.0169492	Down
GO:0045471	GO:0045471	response to ethanol	4/236	122/18866	0.0671514	0.435858	0.3987	MAOB/CA3/HPGD/CLDN18	4	geneontology_Biological_Process	0.0169492	Down
GO:0097237	GO:0097237	cellular response to toxic substance	4/236	122/18866	0.0671514	0.435858	0.3987	DUOX1/HBB/HP/GSTA1	4	geneontology_Biological_Process	0.0169492	Down
GO:0042759	GO:0042759	long-chain fatty acid biosynthetic process	2/236	34/18866	0.0673031	0.435858	0.3987	HPGD/ALOX15B	2	geneontology_Biological_Process	0.00847458	Down
GO:0048566	GO:0048566	embryonic digestive tract development	2/236	34/18866	0.0673031	0.435858	0.3987	SHH/TCF21	2	geneontology_Biological_Process	0.00847458	Down
GO:0055094	GO:0055094	response to lipoprotein particle	2/236	34/18866	0.0673031	0.435858	0.3987	LPL/CES1	2	geneontology_Biological_Process	0.00847458	Down
GO:0016042	GO:0016042	lipid catabolic process	8/236	343/18866	0.067312	0.435858	0.3987	HSD17B6/PLA2G1B/PLA2G10/PLA2G4F/HPGD/LPL/AADAC/CES1	8	geneontology_Biological_Process	0.0338983	Down
GO:0097485	GO:0097485	neuron projection guidance	7/236	285/18866	0.0677011	0.435858	0.3987	ROBO2/GFRA1/SHH/PLA2G10/RAP1GAP/FLRT3/NKX2-1	7	geneontology_Biological_Process	0.029661	Down
GO:0015909	GO:0015909	long-chain fatty acid transport	3/236	75/18866	0.0677692	0.435858	0.3987	PLA2G1B/PLA2G10/PLA2G4F	3	geneontology_Biological_Process	0.0127119	Down
GO:0030858	GO:0030858	positive regulation of epithelial cell differentiation	3/236	75/18866	0.0677692	0.435858	0.3987	TMEM100/ATOH8/ALOX15B	3	geneontology_Biological_Process	0.0127119	Down
GO:0031100	GO:0031100	animal organ regeneration	3/236	75/18866	0.0677692	0.435858	0.3987	PTPRU/CPB2/NR0B2	3	geneontology_Biological_Process	0.0127119	Down
GO:0048844	GO:0048844	artery morphogenesis	3/236	75/18866	0.0677692	0.435858	0.3987	FOLR1/ADGRF5/HPGD	3	geneontology_Biological_Process	0.0127119	Down
GO:0050805	GO:0050805	negative regulation of synaptic transmission	3/236	75/18866	0.0677692	0.435858	0.3987	LRRK2/AGER/SORCS2	3	geneontology_Biological_Process	0.0127119	Down
GO:0048762	GO:0048762	mesenchymal cell differentiation	6/236	229/18866	0.068465	0.438331	0.400962	FOLR1/SHH/TCF21/FOXA2/TMEM100/NKX2-1	6	geneontology_Biological_Process	0.0254237	Down
GO:0050920	GO:0050920	regulation of chemotaxis	6/236	229/18866	0.068465	0.438331	0.400962	ROBO2/VEGFD/AGER/MMP28/CXCL17/CXCL14	6	geneontology_Biological_Process	0.0254237	Down
GO:0071466	GO:0071466	cellular response to xenobiotic stimulus	4/236	123/18866	0.0687602	0.439223	0.401778	AADAC/CES1/GSTA1/ALDH3A1	4	geneontology_Biological_Process	0.0169492	Down
GO:0021700	GO:0021700	developmental maturation	7/236	287/18866	0.0697073	0.444265	0.40639	CX3CR1/LRRK2/SPINK5/CFTR/IRX5/C3/FGFR3	7	geneontology_Biological_Process	0.029661	Down
GO:0072091	GO:0072091	regulation of stem cell proliferation	3/236	76/18866	0.0699303	0.444681	0.406771	SHH/CX3CR1/LRRK2	3	geneontology_Biological_Process	0.0127119	Down
GO:0002688	GO:0002688	regulation of leukocyte chemotaxis	4/236	124/18866	0.0703889	0.446589	0.408516	VEGFD/MMP28/CXCL17/CXCL14	4	geneontology_Biological_Process	0.0169492	Down
GO:0003203	GO:0003203	endocardial cushion morphogenesis	2/236	35/18866	0.0708113	0.447254	0.409124	ROBO2/TMEM100	2	geneontology_Biological_Process	0.00847458	Down
GO:0032633	GO:0032633	interleukin-4 production	2/236	35/18866	0.0708113	0.447254	0.409124	IL33/SCGB1A1	2	geneontology_Biological_Process	0.00847458	Down
GO:0001838	GO:0001838	embryonic epithelial tube formation	4/236	125/18866	0.0720372	0.45398	0.415276	FOLR1/DLC1/IRX1/IRX3	4	geneontology_Biological_Process	0.0169492	Down
GO:0060485	GO:0060485	mesenchyme development	7/236	290/18866	0.0727828	0.457654	0.418638	ROBO2/FOLR1/SHH/TCF21/FOXA2/TMEM100/NKX2-1	7	geneontology_Biological_Process	0.029661	Down
GO:0060395	GO:0060395	SMAD protein signal transduction	3/236	78/18866	0.0743449	0.461502	0.422158	GDF10/ATOH8/BMP3	3	geneontology_Biological_Process	0.0127119	Down
GO:0061045	GO:0061045	negative regulation of wound healing	3/236	78/18866	0.0743449	0.461502	0.422158	AGER/CPB2/TSPAN8	3	geneontology_Biological_Process	0.0127119	Down
GO:0002701	GO:0002701	negative regulation of production of molecular mediator of immune response	2/236	36/18866	0.0743777	0.461502	0.422158	IL33/SPINK5	2	geneontology_Biological_Process	0.00847458	Down
GO:0031128	GO:0031128	developmental induction	2/236	36/18866	0.0743777	0.461502	0.422158	ROBO2/NKX2-1	2	geneontology_Biological_Process	0.00847458	Down
GO:0033280	GO:0033280	response to vitamin D	2/236	36/18866	0.0743777	0.461502	0.422158	ALPL/AQP3	2	geneontology_Biological_Process	0.00847458	Down
GO:0071402	GO:0071402	cellular response to lipoprotein particle stimulus	2/236	36/18866	0.0743777	0.461502	0.422158	LPL/CES1	2	geneontology_Biological_Process	0.00847458	Down
GO:0001503	GO:0001503	ossification	9/236	412/18866	0.0750881	0.463084	0.423605	MGP/CHRDL1/SHH/GDF10/CLEC3B/ALPL/ZBTB16/FGFR3/BMP3	9	geneontology_Biological_Process	0.0381356	Down
GO:0071621	GO:0071621	granulocyte chemotaxis	4/236	127/18866	0.0753927	0.463084	0.423605	ITGA9/PLA2G1B/CCL17/CXCL17	4	geneontology_Biological_Process	0.0169492	Down
GO:0000302	GO:0000302	response to reactive oxygen species	6/236	235/18866	0.0754546	0.463084	0.423605	LRRK2/APOD/SCGB1A1/AQP1/HBB/HP	6	geneontology_Biological_Process	0.0254237	Down
GO:0001505	GO:0001505	regulation of neurotransmitter levels	6/236	235/18866	0.0754546	0.463084	0.423605	SLC22A3/MAOB/LRRK2/MAOA/SLC44A4/SLC1A7	6	geneontology_Biological_Process	0.0254237	Down
GO:1904018	GO:1904018	positive regulation of vasculature development	6/236	235/18866	0.0754546	0.463084	0.423605	CTSH/VEGFD/CX3CR1/TMEM100/AQP1/C3	6	geneontology_Biological_Process	0.0254237	Down
GO:0006809	GO:0006809	nitric oxide biosynthetic process	3/236	79/18866	0.0765977	0.466038	0.426307	CX3CR1/CLU/HBB	3	geneontology_Biological_Process	0.0127119	Down
GO:0010827	GO:0010827	regulation of glucose transmembrane transport	3/236	79/18866	0.0765977	0.466038	0.426307	PLA2G1B/KLF15/C3	3	geneontology_Biological_Process	0.0127119	Down
GO:0031016	GO:0031016	pancreas development	3/236	79/18866	0.0765977	0.466038	0.426307	SHH/FOXA2/MSLN	3	geneontology_Biological_Process	0.0127119	Down
GO:0050672	GO:0050672	negative regulation of lymphocyte proliferation	3/236	79/18866	0.0765977	0.466038	0.426307	SHH/SFTPD/SCGB1A1	3	geneontology_Biological_Process	0.0127119	Down
GO:0050796	GO:0050796	regulation of insulin secretion	5/236	181/18866	0.0774198	0.467505	0.427649	CACNA2D2/FOXA2/CFTR/NR0B2/UCN3	5	geneontology_Biological_Process	0.0211864	Down
GO:0030212	GO:0030212	hyaluronan metabolic process	2/236	37/18866	0.0780005	0.467505	0.427649	ITIH5/HAS3	2	geneontology_Biological_Process	0.00847458	Down
GO:0032941	GO:0032941	secretion by tissue	2/236	37/18866	0.0780005	0.467505	0.427649	AQP5/AQP1	2	geneontology_Biological_Process	0.00847458	Down
GO:0060428	GO:0060428	lung epithelium development	2/236	37/18866	0.0780005	0.467505	0.427649	SHH/NKX2-1	2	geneontology_Biological_Process	0.00847458	Down
GO:0086010	GO:0086010	membrane depolarization during action potential	2/236	37/18866	0.0780005	0.467505	0.427649	SCN4B/SCN7A	2	geneontology_Biological_Process	0.00847458	Down
GO:0097242	GO:0097242	amyloid-beta clearance	2/236	37/18866	0.0780005	0.467505	0.427649	CLU/C3	2	geneontology_Biological_Process	0.00847458	Down
GO:1905314	GO:1905314	semi-lunar valve development	2/236	37/18866	0.0780005	0.467505	0.427649	ROBO2/ELN	2	geneontology_Biological_Process	0.00847458	Down
GO:0002576	GO:0002576	platelet degranulation	4/236	129/18866	0.078826	0.46978	0.42973	VEGFD/CLU/CLEC3B/SERPINA1	4	geneontology_Biological_Process	0.0169492	Down
GO:0003151	GO:0003151	outflow tract morphogenesis	3/236	80/18866	0.0788803	0.46978	0.42973	ROBO2/FOLR1/ELN	3	geneontology_Biological_Process	0.0127119	Down
GO:0032945	GO:0032945	negative regulation of mononuclear cell proliferation	3/236	80/18866	0.0788803	0.46978	0.42973	SHH/SFTPD/SCGB1A1	3	geneontology_Biological_Process	0.0127119	Down
GO:0002237	GO:0002237	response to molecule of bacterial origin	8/236	356/18866	0.0795603	0.47283	0.43252	CX3CR1/CTSG/MAOB/ALPL/SLPI/HPGD/SCGB1A1/DMBT1	8	geneontology_Biological_Process	0.0338983	Down
GO:0002385	GO:0002385	mucosal immune response	2/236	38/18866	0.0816776	0.480346	0.439395	PLA2G1B/PIGR	2	geneontology_Biological_Process	0.00847458	Down
GO:0003156	GO:0003156	regulation of animal organ formation	2/236	38/18866	0.0816776	0.480346	0.439395	ROBO2/SHH	2	geneontology_Biological_Process	0.00847458	Down
GO:0019433	GO:0019433	triglyceride catabolic process	2/236	38/18866	0.0816776	0.480346	0.439395	LPL/AADAC	2	geneontology_Biological_Process	0.00847458	Down
GO:0032689	GO:0032689	negative regulation of interferon-gamma production	2/236	38/18866	0.0816776	0.480346	0.439395	IL33/SCGB1A1	2	geneontology_Biological_Process	0.00847458	Down
GO:0060306	GO:0060306	regulation of membrane repolarization	2/236	38/18866	0.0816776	0.480346	0.439395	SCN4B/KCNQ1	2	geneontology_Biological_Process	0.00847458	Down
GO:0032434	GO:0032434	regulation of proteasomal ubiquitin-dependent protein catabolic process	4/236	131/18866	0.0823361	0.48321	0.442015	SHH/IL33/CLU/LRRK2	4	geneontology_Biological_Process	0.0169492	Down
GO:0001666	GO:0001666	response to hypoxia	8/236	359/18866	0.0825642	0.483541	0.442318	VEGFD/NDNF/AGER/AQP3/S100B/AQP1/UCN3/ALDH3A1	8	geneontology_Biological_Process	0.0338983	Down
GO:0030193	GO:0030193	regulation of blood coagulation	3/236	82/18866	0.0835337	0.488204	0.446583	FOXA2/CPB2/TSPAN8	3	geneontology_Biological_Process	0.0127119	Down
GO:1902807	GO:1902807	negative regulation of cell cycle G1/S phase transition	4/236	132/18866	0.0841197	0.490611	0.448785	SUSD2/FHL1/BTG2/FAM107A	4	geneontology_Biological_Process	0.0169492	Down
GO:0007162	GO:0007162	negative regulation of cell adhesion	7/236	301/18866	0.0847387	0.492959	0.450932	SHH/DLC1/SFTPD/FAM107A/APOD/SCGB1A1/MUC21	7	geneontology_Biological_Process	0.029661	Down
GO:0086091	GO:0086091	regulation of heart rate by cardiac conduction	2/236	39/18866	0.0854072	0.492959	0.450932	SCN4B/KCNQ1	2	geneontology_Biological_Process	0.00847458	Down
GO:0050890	GO:0050890	cognition	7/236	302/18866	0.0858784	0.492959	0.450932	CX3CR1/BTG2/FAM107A/RASGRF1/AGER/S100B/PPP1R1B	7	geneontology_Biological_Process	0.029661	Down
GO:0048041	GO:0048041	focal adhesion assembly	3/236	83/18866	0.0859037	0.492959	0.450932	DLC1/FAM107A/APOD	3	geneontology_Biological_Process	0.0127119	Down
GO:0048708	GO:0048708	astrocyte differentiation	3/236	83/18866	0.0859037	0.492959	0.450932	SHH/AGER/S100B	3	geneontology_Biological_Process	0.0127119	Down
GO:1900046	GO:1900046	regulation of hemostasis	3/236	83/18866	0.0859037	0.492959	0.450932	FOXA2/CPB2/TSPAN8	3	geneontology_Biological_Process	0.0127119	Down
GO:0072175	GO:0072175	epithelial tube formation	4/236	133/18866	0.0859222	0.492959	0.450932	FOLR1/DLC1/IRX1/IRX3	4	geneontology_Biological_Process	0.0169492	Down
GO:0090101	GO:0090101	negative regulation of transmembrane receptor protein serine/threonine kinase signaling pathway	4/236	133/18866	0.0859222	0.492959	0.450932	CHRDL1/PRDM16/SOSTDC1/NKX2-1	4	geneontology_Biological_Process	0.0169492	Down
GO:0050727	GO:0050727	regulation of inflammatory response	9/236	425/18866	0.0870295	0.493472	0.451402	IL33/DUOXA1/LRRK2/AGER/APOD/SCGB1A1/LPL/C3/CXCL17	9	geneontology_Biological_Process	0.0381356	Down
GO:0009855	GO:0009855	determination of bilateral symmetry	4/236	134/18866	0.0877434	0.493472	0.451402	FOLR1/SHH/DAAM2/SOSTDC1	4	geneontology_Biological_Process	0.0169492	Down
GO:0034754	GO:0034754	cellular hormone metabolic process	4/236	134/18866	0.0877434	0.493472	0.451402	ADH1B/HSD17B6/SHH/ADH1C	4	geneontology_Biological_Process	0.0169492	Down
GO:0071333	GO:0071333	cellular response to glucose stimulus	4/236	134/18866	0.0877434	0.493472	0.451402	FOXA2/AGER/CFTR/CPB2	4	geneontology_Biological_Process	0.0169492	Down
GO:0042593	GO:0042593	glucose homeostasis	6/236	245/18866	0.0879725	0.493472	0.451402	ADGRF5/KLF15/FOXA2/AGER/CFTR/CPB2	6	geneontology_Biological_Process	0.0254237	Down
GO:0046209	GO:0046209	nitric oxide metabolic process	3/236	84/18866	0.0883021	0.493472	0.451402	CX3CR1/CLU/HBB	3	geneontology_Biological_Process	0.0127119	Down
GO:0050886	GO:0050886	endocrine process	3/236	84/18866	0.0883021	0.493472	0.451402	CTSG/CPA3/CES1	3	geneontology_Biological_Process	0.0127119	Down
GO:0010719	GO:0010719	negative regulation of epithelial to mesenchymal transition	2/236	40/18866	0.0891873	0.493472	0.451402	FOXA2/NKX2-1	2	geneontology_Biological_Process	0.00847458	Down
GO:0042417	GO:0042417	dopamine metabolic process	2/236	40/18866	0.0891873	0.493472	0.451402	MAOB/MAOA	2	geneontology_Biological_Process	0.00847458	Down
GO:0048713	GO:0048713	regulation of oligodendrocyte differentiation	2/236	40/18866	0.0891873	0.493472	0.451402	SHH/DAAM2	2	geneontology_Biological_Process	0.00847458	Down
GO:0072210	GO:0072210	metanephric nephron development	2/236	40/18866	0.0891873	0.493472	0.451402	TCF21/IRX1	2	geneontology_Biological_Process	0.00847458	Down
GO:1902991	GO:1902991	regulation of amyloid precursor protein catabolic process	2/236	40/18866	0.0891873	0.493472	0.451402	CLU/AGER	2	geneontology_Biological_Process	0.00847458	Down
GO:0033500	GO:0033500	carbohydrate homeostasis	6/236	246/18866	0.0892834	0.493472	0.451402	ADGRF5/KLF15/FOXA2/AGER/CFTR/CPB2	6	geneontology_Biological_Process	0.0254237	Down
GO:0009799	GO:0009799	specification of symmetry	4/236	135/18866	0.0895833	0.493472	0.451402	FOLR1/SHH/DAAM2/SOSTDC1	4	geneontology_Biological_Process	0.0169492	Down
GO:0071331	GO:0071331	cellular response to hexose stimulus	4/236	136/18866	0.0914416	0.493472	0.451402	FOXA2/AGER/CFTR/CPB2	4	geneontology_Biological_Process	0.0169492	Down
GO:0002251	GO:0002251	organ or tissue specific immune response	2/236	41/18866	0.0930162	0.493472	0.451402	PLA2G1B/PIGR	2	geneontology_Biological_Process	0.00847458	Down
GO:0006040	GO:0006040	amino sugar metabolic process	2/236	41/18866	0.0930162	0.493472	0.451402	CHIA/CHIT1	2	geneontology_Biological_Process	0.00847458	Down
GO:0035136	GO:0035136	forelimb morphogenesis	2/236	41/18866	0.0930162	0.493472	0.451402	SHH/ZBTB16	2	geneontology_Biological_Process	0.00847458	Down
GO:0051354	GO:0051354	negative regulation of oxidoreductase activity	2/236	41/18866	0.0930162	0.493472	0.451402	LRRK2/HP	2	geneontology_Biological_Process	0.00847458	Down
GO:0099622	GO:0099622	cardiac muscle cell membrane repolarization	2/236	41/18866	0.0930162	0.493472	0.451402	SCN4B/KCNQ1	2	geneontology_Biological_Process	0.00847458	Down
GO:0071326	GO:0071326	cellular response to monosaccharide stimulus	4/236	137/18866	0.0933184	0.493472	0.451402	FOXA2/AGER/CFTR/CPB2	4	geneontology_Biological_Process	0.0169492	Down
GO:0044272	GO:0044272	sulfur compound biosynthetic process	5/236	192/18866	0.0937941	0.493472	0.451402	GGTLC1/HPGDS/GGT6/OGN/GSTA1	5	geneontology_Biological_Process	0.0211864	Down
GO:0032102	GO:0032102	negative regulation of response to external stimulus	9/236	433/18866	0.0949115	0.493472	0.451402	ROBO2/RTN4RL1/SPINK5/AGER/MMP28/APOD/CPB2/CXCL17/TSPAN8	9	geneontology_Biological_Process	0.0381356	Down
GO:0002705	GO:0002705	positive regulation of leukocyte mediated immunity	4/236	138/18866	0.0952134	0.493472	0.451402	CD1E/CD1C/CD1A/C3	4	geneontology_Biological_Process	0.0169492	Down
GO:0098754	GO:0098754	detoxification	4/236	138/18866	0.0952134	0.493472	0.451402	DUOX1/HBB/HP/GSTA1	4	geneontology_Biological_Process	0.0169492	Down
GO:0036293	GO:0036293	response to decreased oxygen levels	8/236	371/18866	0.0952431	0.493472	0.451402	VEGFD/NDNF/AGER/AQP3/S100B/AQP1/UCN3/ALDH3A1	8	geneontology_Biological_Process	0.0338983	Down
GO:0002793	GO:0002793	positive regulation of peptide secretion	5/236	193/18866	0.0953645	0.493472	0.451402	PLA2G1B/IL33/CFTR/NR0B2/UCN3	5	geneontology_Biological_Process	0.0211864	Down
GO:0032436	GO:0032436	positive regulation of proteasomal ubiquitin-dependent protein catabolic process	3/236	87/18866	0.0956638	0.493472	0.451402	IL33/CLU/LRRK2	3	geneontology_Biological_Process	0.0127119	Down
GO:2001057	GO:2001057	reactive nitrogen species metabolic process	3/236	87/18866	0.0956638	0.493472	0.451402	CX3CR1/CLU/HBB	3	geneontology_Biological_Process	0.0127119	Down
GO:0001504	GO:0001504	neurotransmitter uptake	2/236	42/18866	0.096892	0.493472	0.451402	SLC22A3/SLC1A7	2	geneontology_Biological_Process	0.00847458	Down
GO:0044058	GO:0044058	regulation of digestive system process	2/236	42/18866	0.096892	0.493472	0.451402	KCNQ1/AQP1	2	geneontology_Biological_Process	0.00847458	Down
GO:0071470	GO:0071470	cellular response to osmotic stress	2/236	42/18866	0.096892	0.493472	0.451402	AQP5/AQP1	2	geneontology_Biological_Process	0.00847458	Down
GO:0043401	GO:0043401	steroid hormone mediated signaling pathway	4/236	139/18866	0.0971265	0.493472	0.451402	TCF21/NR3C2/SCGB2A1/LMO3	4	geneontology_Biological_Process	0.0169492	Down
GO:0032755	GO:0032755	positive regulation of interleukin-6 production	3/236	88/18866	0.098172	0.493472	0.451402	IL33/AGER/LPL	3	geneontology_Biological_Process	0.0127119	Down
GO:0050818	GO:0050818	regulation of coagulation	3/236	88/18866	0.098172	0.493472	0.451402	FOXA2/CPB2/TSPAN8	3	geneontology_Biological_Process	0.0127119	Down
GO:0070098	GO:0070098	chemokine-mediated signaling pathway	3/236	88/18866	0.098172	0.493472	0.451402	CX3CR1/ACKR1/CCL17	3	geneontology_Biological_Process	0.0127119	Down
GO:1903532	GO:1903532	positive regulation of secretion by cell	7/236	313/18866	0.0989899	0.493472	0.451402	PLA2G1B/IL33/PLA2G10/CFTR/CPB2/NR0B2/UCN3	7	geneontology_Biological_Process	0.029661	Down
GO:0009308	GO:0009308	amine metabolic process	4/236	140/18866	0.0990576	0.493472	0.451402	INMT/SLC22A3/MAOB/MAOA	4	geneontology_Biological_Process	0.0169492	Down
GO:0007565	GO:0007565	female pregnancy	5/236	196/18866	0.100156	0.493472	0.451402	TPPP3/HPGD/CLIC5/SCGB1A1/FOSB	5	geneontology_Biological_Process	0.0211864	Down
GO:0002823	GO:0002823	negative regulation of adaptive immune response based on somatic recombination of immune receptors built from immunoglobulin superfamily domains	2/236	43/18866	0.100813	0.493472	0.451402	IL33/C4BPA	2	geneontology_Biological_Process	0.00847458	Down
GO:0019432	GO:0019432	triglyceride biosynthetic process	2/236	43/18866	0.100813	0.493472	0.451402	LPL/C3	2	geneontology_Biological_Process	0.00847458	Down
GO:0030521	GO:0030521	androgen receptor signaling pathway	2/236	43/18866	0.100813	0.493472	0.451402	TCF21/SCGB2A1	2	geneontology_Biological_Process	0.00847458	Down
GO:0040019	GO:0040019	positive regulation of embryonic development	2/236	43/18866	0.100813	0.493472	0.451402	SHH/FOXA2	2	geneontology_Biological_Process	0.00847458	Down
GO:0046717	GO:0046717	acid secretion	2/236	43/18866	0.100813	0.493472	0.451402	KCNQ1/CES1	2	geneontology_Biological_Process	0.00847458	Down
GO:0090207	GO:0090207	regulation of triglyceride metabolic process	2/236	43/18866	0.100813	0.493472	0.451402	C3/AADAC	2	geneontology_Biological_Process	0.00847458	Down
GO:0090317	GO:0090317	negative regulation of intracellular protein transport	2/236	43/18866	0.100813	0.493472	0.451402	LRRK2/APOD	2	geneontology_Biological_Process	0.00847458	Down
GO:0150077	GO:0150077	regulation of neuroinflammatory response	2/236	43/18866	0.100813	0.493472	0.451402	IL33/LRRK2	2	geneontology_Biological_Process	0.00847458	Down
GO:2000648	GO:2000648	positive regulation of stem cell proliferation	2/236	43/18866	0.100813	0.493472	0.451402	SHH/CX3CR1	2	geneontology_Biological_Process	0.00847458	Down
GO:0006958	GO:0006958	complement activation, classical pathway	4/236	141/18866	0.101006	0.493472	0.451402	C7/CLU/C4BPA/C3	4	geneontology_Biological_Process	0.0169492	Down
GO:0007626	GO:0007626	locomotory behavior	5/236	198/18866	0.103416	0.493472	0.451402	HPGDS/LRRK2/FOXA2/PPP1R1B/NKX2-1	5	geneontology_Biological_Process	0.0211864	Down
GO:0003007	GO:0003007	heart morphogenesis	6/236	258/18866	0.105839	0.493472	0.451402	ROBO2/FOLR1/SHH/ELN/DLC1/TMEM100	6	geneontology_Biological_Process	0.0254237	Down
GO:0033273	GO:0033273	response to vitamin	3/236	91/18866	0.105854	0.493472	0.451402	FOLR1/ALPL/AQP3	3	geneontology_Biological_Process	0.0127119	Down
GO:0045682	GO:0045682	regulation of epidermis development	3/236	91/18866	0.105854	0.493472	0.451402	SPINK5/AQP3/ALOX15B	3	geneontology_Biological_Process	0.0127119	Down
GO:0060021	GO:0060021	roof of mouth development	3/236	91/18866	0.105854	0.493472	0.451402	SHH/TCF21/PRDM16	3	geneontology_Biological_Process	0.0127119	Down
GO:0009755	GO:0009755	hormone-mediated signaling pathway	5/236	200/18866	0.106729	0.493472	0.451402	TCF21/NR3C2/SCGB2A1/LMO3/UCN3	5	geneontology_Biological_Process	0.0211864	Down
GO:1901654	GO:1901654	response to ketone	5/236	200/18866	0.106729	0.493472	0.451402	MAOB/CFTR/AQP1/FOSB/UCN3	5	geneontology_Biological_Process	0.0211864	Down
GO:1901888	GO:1901888	regulation of cell junction assembly	5/236	200/18866	0.106729	0.493472	0.451402	ROBO2/DLC1/FAM107A/APOD/FLRT3	5	geneontology_Biological_Process	0.0211864	Down
GO:2000377	GO:2000377	regulation of reactive oxygen species metabolic process	5/236	200/18866	0.106729	0.493472	0.451402	CX3CR1/CLU/DUOXA1/HBB/HP	5	geneontology_Biological_Process	0.0211864	Down
GO:0050921	GO:0050921	positive regulation of chemotaxis	4/236	144/18866	0.106959	0.493472	0.451402	VEGFD/AGER/CXCL17/CXCL14	4	geneontology_Biological_Process	0.0169492	Down
GO:0001763	GO:0001763	morphogenesis of a branching structure	5/236	201/18866	0.108405	0.493472	0.451402	CTSH/SHH/TCF21/LRRK2/NKX2-1	5	geneontology_Biological_Process	0.0211864	Down
GO:0009953	GO:0009953	dorsal/ventral pattern formation	3/236	92/18866	0.108466	0.493472	0.451402	SHH/SOSTDC1/NKX2-1	3	geneontology_Biological_Process	0.0127119	Down
GO:0007611	GO:0007611	learning or memory	6/236	260/18866	0.108744	0.493472	0.451402	CX3CR1/BTG2/RASGRF1/AGER/S100B/PPP1R1B	6	geneontology_Biological_Process	0.0254237	Down
GO:0003197	GO:0003197	endocardial cushion development	2/236	45/18866	0.108784	0.493472	0.451402	ROBO2/TMEM100	2	geneontology_Biological_Process	0.00847458	Down
GO:0010828	GO:0010828	positive regulation of glucose transmembrane transport	2/236	45/18866	0.108784	0.493472	0.451402	KLF15/C3	2	geneontology_Biological_Process	0.00847458	Down
GO:0032722	GO:0032722	positive regulation of chemokine production	2/236	45/18866	0.108784	0.493472	0.451402	AGER/LPL	2	geneontology_Biological_Process	0.00847458	Down
GO:0035315	GO:0035315	hair cell differentiation	2/236	45/18866	0.108784	0.493472	0.451402	SPINK5/SLC44A4	2	geneontology_Biological_Process	0.00847458	Down
GO:0045429	GO:0045429	positive regulation of nitric oxide biosynthetic process	2/236	45/18866	0.108784	0.493472	0.451402	CLU/HBB	2	geneontology_Biological_Process	0.00847458	Down
GO:0045616	GO:0045616	regulation of keratinocyte differentiation	2/236	45/18866	0.108784	0.493472	0.451402	AQP3/ALOX15B	2	geneontology_Biological_Process	0.00847458	Down
GO:0090311	GO:0090311	regulation of protein deacetylation	2/236	45/18866	0.108784	0.493472	0.451402	LRRK2/TPPP	2	geneontology_Biological_Process	0.00847458	Down
GO:0071322	GO:0071322	cellular response to carbohydrate stimulus	4/236	145/18866	0.108978	0.493472	0.451402	FOXA2/AGER/CFTR/CPB2	4	geneontology_Biological_Process	0.0169492	Down
GO:0007179	GO:0007179	transforming growth factor beta receptor signaling pathway	5/236	202/18866	0.110093	0.493472	0.451402	FOLR1/PRDM16/GDF10/HPGD/NKX2-1	5	geneontology_Biological_Process	0.0211864	Down
GO:0001894	GO:0001894	tissue homeostasis	6/236	261/18866	0.110212	0.493472	0.451402	CTSH/ADGRF5/SFTPD/NAPSA/PIGR/CLDN18	6	geneontology_Biological_Process	0.0254237	Down
GO:0042542	GO:0042542	response to hydrogen peroxide	4/236	146/18866	0.111014	0.493472	0.451402	LRRK2/AQP1/HBB/HP	4	geneontology_Biological_Process	0.0169492	Down
GO:0051702	GO:0051702	interaction with symbiont	3/236	93/18866	0.111102	0.493472	0.451402	SFTPD/CTSG/AQP1	3	geneontology_Biological_Process	0.0127119	Down
GO:0017144	GO:0017144	drug metabolic process	2/236	46/18866	0.11283	0.493472	0.451402	CYP4B1/FMO5	2	geneontology_Biological_Process	0.00847458	Down
GO:0031641	GO:0031641	regulation of myelination	2/236	46/18866	0.11283	0.493472	0.451402	TPPP/S100B	2	geneontology_Biological_Process	0.00847458	Down
GO:0048538	GO:0048538	thymus development	2/236	46/18866	0.11283	0.493472	0.451402	SHH/SLC46A2	2	geneontology_Biological_Process	0.00847458	Down
GO:1904407	GO:1904407	positive regulation of nitric oxide metabolic process	2/236	46/18866	0.11283	0.493472	0.451402	CLU/HBB	2	geneontology_Biological_Process	0.00847458	Down
GO:0031644	GO:0031644	regulation of nervous system process	4/236	148/18866	0.115136	0.493472	0.451402	LRRK2/TMEM100/TPPP/S100B	4	geneontology_Biological_Process	0.0169492	Down
GO:0030522	GO:0030522	intracellular receptor signaling pathway	6/236	265/18866	0.116184	0.493472	0.451402	TCF21/NR3C2/SLC46A2/SCGB2A1/LMO3/ALOX15B	6	geneontology_Biological_Process	0.0254237	Down
GO:0003073	GO:0003073	regulation of systemic arterial blood pressure	3/236	95/18866	0.116449	0.493472	0.451402	CTSG/CPA3/CES1	3	geneontology_Biological_Process	0.0127119	Down
GO:0006953	GO:0006953	acute-phase response	2/236	47/18866	0.116915	0.493472	0.451402	SERPINA1/HP	2	geneontology_Biological_Process	0.00847458	Down
GO:0032369	GO:0032369	negative regulation of lipid transport	2/236	47/18866	0.116915	0.493472	0.451402	SHH/PLA2G10	2	geneontology_Biological_Process	0.00847458	Down
GO:0042572	GO:0042572	retinol metabolic process	2/236	47/18866	0.116915	0.493472	0.451402	ADH1B/ADH1C	2	geneontology_Biological_Process	0.00847458	Down
GO:0043268	GO:0043268	positive regulation of potassium ion transport	2/236	47/18866	0.116915	0.493472	0.451402	FHL1/KCNQ1	2	geneontology_Biological_Process	0.00847458	Down
GO:0046638	GO:0046638	positive regulation of alpha-beta T cell differentiation	2/236	47/18866	0.116915	0.493472	0.451402	SHH/ZBTB16	2	geneontology_Biological_Process	0.00847458	Down
GO:0046677	GO:0046677	response to antibiotic	2/236	47/18866	0.116915	0.493472	0.451402	PLA2G4F/ALPL	2	geneontology_Biological_Process	0.00847458	Down
GO:0050919	GO:0050919	negative chemotaxis	2/236	47/18866	0.116915	0.493472	0.451402	ROBO2/FLRT3	2	geneontology_Biological_Process	0.00847458	Down
GO:0043524	GO:0043524	negative regulation of neuron apoptotic process	4/236	149/18866	0.117223	0.493472	0.451402	CX3CR1/BTG2/NDNF/FOXQ1	4	geneontology_Biological_Process	0.0169492	Down
GO:0050804	GO:0050804	modulation of chemical synaptic transmission	9/236	454/18866	0.117517	0.493472	0.451402	CACNA2D2/SCTR/CX3CR1/LRRK2/FAM107A/RASGRF1/AGER/SORCS2/S100B	9	geneontology_Biological_Process	0.0381356	Down
GO:0001865	GO:0001865	NK T cell differentiation	1/236	10/18866	0.118308	0.493472	0.451402	ZBTB16	1	geneontology_Biological_Process	0.00423729	Down
GO:0002524	GO:0002524	hypersensitivity	1/236	10/18866	0.118308	0.493472	0.451402	C3	1	geneontology_Biological_Process	0.00423729	Down
GO:0003129	GO:0003129	heart induction	1/236	10/18866	0.118308	0.493472	0.451402	ROBO2	1	geneontology_Biological_Process	0.00423729	Down
GO:0006971	GO:0006971	hypotonic response	1/236	10/18866	0.118308	0.493472	0.451402	AQP5	1	geneontology_Biological_Process	0.00423729	Down
GO:0007440	GO:0007440	foregut morphogenesis	1/236	10/18866	0.118308	0.493472	0.451402	SHH	1	geneontology_Biological_Process	0.00423729	Down
GO:0010269	GO:0010269	response to selenium ion	1/236	10/18866	0.118308	0.493472	0.451402	MAOB	1	geneontology_Biological_Process	0.00423729	Down
GO:0010887	GO:0010887	negative regulation of cholesterol storage	1/236	10/18866	0.118308	0.493472	0.451402	CES1	1	geneontology_Biological_Process	0.00423729	Down
GO:0014041	GO:0014041	regulation of neuron maturation	1/236	10/18866	0.118308	0.493472	0.451402	LRRK2	1	geneontology_Biological_Process	0.00423729	Down
GO:0014877	GO:0014877	response to muscle inactivity involved in regulation of muscle adaptation	1/236	10/18866	0.118308	0.493472	0.451402	SGCA	1	geneontology_Biological_Process	0.00423729	Down
GO:0014894	GO:0014894	response to denervation involved in regulation of muscle adaptation	1/236	10/18866	0.118308	0.493472	0.451402	SGCA	1	geneontology_Biological_Process	0.00423729	Down
GO:0015696	GO:0015696	ammonium transport	1/236	10/18866	0.118308	0.493472	0.451402	AQP1	1	geneontology_Biological_Process	0.00423729	Down
GO:0015893	GO:0015893	drug transport	1/236	10/18866	0.118308	0.493472	0.451402	SLC22A3	1	geneontology_Biological_Process	0.00423729	Down
GO:0021877	GO:0021877	forebrain neuron fate commitment	1/236	10/18866	0.118308	0.493472	0.451402	NKX2-1	1	geneontology_Biological_Process	0.00423729	Down
GO:0021936	GO:0021936	regulation of cerebellar granule cell precursor proliferation	1/236	10/18866	0.118308	0.493472	0.451402	SHH	1	geneontology_Biological_Process	0.00423729	Down
GO:0030953	GO:0030953	astral microtubule organization	1/236	10/18866	0.118308	0.493472	0.451402	TPPP	1	geneontology_Biological_Process	0.00423729	Down
GO:0032308	GO:0032308	positive regulation of prostaglandin secretion	1/236	10/18866	0.118308	0.493472	0.451402	PLA2G10	1	geneontology_Biological_Process	0.00423729	Down
GO:0033083	GO:0033083	regulation of immature T cell proliferation	1/236	10/18866	0.118308	0.493472	0.451402	SHH	1	geneontology_Biological_Process	0.00423729	Down
GO:0033131	GO:0033131	regulation of glucokinase activity	1/236	10/18866	0.118308	0.493472	0.451402	FOXA2	1	geneontology_Biological_Process	0.00423729	Down
GO:0035860	GO:0035860	glial cell-derived neurotrophic factor receptor signaling pathway	1/236	10/18866	0.118308	0.493472	0.451402	GFRA1	1	geneontology_Biological_Process	0.00423729	Down
GO:0046598	GO:0046598	positive regulation of viral entry into host cell	1/236	10/18866	0.118308	0.493472	0.451402	TMPRSS2	1	geneontology_Biological_Process	0.00423729	Down
GO:0048262	GO:0048262	determination of dorsal/ventral asymmetry	1/236	10/18866	0.118308	0.493472	0.451402	SOSTDC1	1	geneontology_Biological_Process	0.00423729	Down
GO:0048739	GO:0048739	cardiac muscle fiber development	1/236	10/18866	0.118308	0.493472	0.451402	MYH11	1	geneontology_Biological_Process	0.00423729	Down
GO:0048755	GO:0048755	branching morphogenesis of a nerve	1/236	10/18866	0.118308	0.493472	0.451402	LRRK2	1	geneontology_Biological_Process	0.00423729	Down
GO:0051418	GO:0051418	microtubule nucleation by microtubule organizing center	1/236	10/18866	0.118308	0.493472	0.451402	TPPP	1	geneontology_Biological_Process	0.00423729	Down
GO:0051918	GO:0051918	negative regulation of fibrinolysis	1/236	10/18866	0.118308	0.493472	0.451402	CPB2	1	geneontology_Biological_Process	0.00423729	Down
GO:0060513	GO:0060513	prostatic bud formation	1/236	10/18866	0.118308	0.493472	0.451402	SHH	1	geneontology_Biological_Process	0.00423729	Down
GO:0060600	GO:0060600	dichotomous subdivision of an epithelial terminal unit	1/236	10/18866	0.118308	0.493472	0.451402	CTSH	1	geneontology_Biological_Process	0.00423729	Down
GO:0060768	GO:0060768	regulation of epithelial cell proliferation involved in prostate gland development	1/236	10/18866	0.118308	0.493472	0.451402	SHH	1	geneontology_Biological_Process	0.00423729	Down
GO:0061140	GO:0061140	lung secretory cell differentiation	1/236	10/18866	0.118308	0.493472	0.451402	NKX2-1	1	geneontology_Biological_Process	0.00423729	Down
GO:0070314	GO:0070314	G1 to G0 transition	1/236	10/18866	0.118308	0.493472	0.451402	ECRG4	1	geneontology_Biological_Process	0.00423729	Down
GO:0070327	GO:0070327	thyroid hormone transport	1/236	10/18866	0.118308	0.493472	0.451402	CRYM	1	geneontology_Biological_Process	0.00423729	Down
GO:0070424	GO:0070424	regulation of nucleotide-binding oligomerization domain containing signaling pathway	1/236	10/18866	0.118308	0.493472	0.451402	SLC46A2	1	geneontology_Biological_Process	0.00423729	Down
GO:0070942	GO:0070942	neutrophil mediated cytotoxicity	1/236	10/18866	0.118308	0.493472	0.451402	CTSG	1	geneontology_Biological_Process	0.00423729	Down
GO:0072203	GO:0072203	cell proliferation involved in metanephros development	1/236	10/18866	0.118308	0.493472	0.451402	SHH	1	geneontology_Biological_Process	0.00423729	Down
GO:0072488	GO:0072488	ammonium transmembrane transport	1/236	10/18866	0.118308	0.493472	0.451402	AQP1	1	geneontology_Biological_Process	0.00423729	Down
GO:0075294	GO:0075294	positive regulation by symbiont of entry into host	1/236	10/18866	0.118308	0.493472	0.451402	TMPRSS2	1	geneontology_Biological_Process	0.00423729	Down
GO:0090009	GO:0090009	primitive streak formation	1/236	10/18866	0.118308	0.493472	0.451402	FOXA2	1	geneontology_Biological_Process	0.00423729	Down
GO:0090043	GO:0090043	regulation of tubulin deacetylation	1/236	10/18866	0.118308	0.493472	0.451402	TPPP	1	geneontology_Biological_Process	0.00423729	Down
GO:0090649	GO:0090649	response to oxygen-glucose deprivation	1/236	10/18866	0.118308	0.493472	0.451402	AQP3	1	geneontology_Biological_Process	0.00423729	Down
GO:0097278	GO:0097278	complement-dependent cytotoxicity	1/236	10/18866	0.118308	0.493472	0.451402	C3	1	geneontology_Biological_Process	0.00423729	Down
GO:0098722	GO:0098722	asymmetric stem cell division	1/236	10/18866	0.118308	0.493472	0.451402	ZBTB16	1	geneontology_Biological_Process	0.00423729	Down
GO:0120252	GO:0120252	hydrocarbon metabolic process	1/236	10/18866	0.118308	0.493472	0.451402	CYP4B1	1	geneontology_Biological_Process	0.00423729	Down
GO:1900426	GO:1900426	positive regulation of defense response to bacterium	1/236	10/18866	0.118308	0.493472	0.451402	PGC	1	geneontology_Biological_Process	0.00423729	Down
GO:1901725	GO:1901725	regulation of histone deacetylase activity	1/236	10/18866	0.118308	0.493472	0.451402	LRRK2	1	geneontology_Biological_Process	0.00423729	Down
GO:1904338	GO:1904338	regulation of dopaminergic neuron differentiation	1/236	10/18866	0.118308	0.493472	0.451402	SHH	1	geneontology_Biological_Process	0.00423729	Down
GO:2000425	GO:2000425	regulation of apoptotic cell clearance	1/236	10/18866	0.118308	0.493472	0.451402	C3	1	geneontology_Biological_Process	0.00423729	Down
GO:2001054	GO:2001054	negative regulation of mesenchymal cell apoptotic process	1/236	10/18866	0.118308	0.493472	0.451402	SHH	1	geneontology_Biological_Process	0.00423729	Down
GO:2001225	GO:2001225	regulation of chloride transport	1/236	10/18866	0.118308	0.493472	0.451402	CFTR	1	geneontology_Biological_Process	0.00423729	Down
GO:0051090	GO:0051090	regulation of DNA-binding transcription factor activity	9/236	455/18866	0.118662	0.493472	0.451402	PLA2G1B/SHH/PLA2G10/EDA2R/CX3CR1/CLU/FOXA2/AGER/NR0B2	9	geneontology_Biological_Process	0.0381356	Down
GO:0099177	GO:0099177	regulation of trans-synaptic signaling	9/236	455/18866	0.118662	0.493472	0.451402	CACNA2D2/SCTR/CX3CR1/LRRK2/FAM107A/RASGRF1/AGER/SORCS2/S100B	9	geneontology_Biological_Process	0.0381356	Down
GO:0002690	GO:0002690	positive regulation of leukocyte chemotaxis	3/236	96/18866	0.119158	0.493472	0.451402	VEGFD/CXCL17/CXCL14	3	geneontology_Biological_Process	0.0127119	Down
GO:0045580	GO:0045580	regulation of T cell differentiation	4/236	150/18866	0.119326	0.493472	0.451402	SHH/SLC46A2/ZBTB16/SPINK5	4	geneontology_Biological_Process	0.0169492	Down
GO:0097530	GO:0097530	granulocyte migration	4/236	150/18866	0.119326	0.493472	0.451402	ITGA9/PLA2G1B/CCL17/CXCL17	4	geneontology_Biological_Process	0.0169492	Down
GO:0045766	GO:0045766	positive regulation of angiogenesis	5/236	208/18866	0.120491	0.493472	0.451402	CTSH/VEGFD/CX3CR1/AQP1/C3	5	geneontology_Biological_Process	0.0211864	Down
GO:0071456	GO:0071456	cellular response to hypoxia	5/236	208/18866	0.120491	0.493472	0.451402	NDNF/AQP3/S100B/AQP1/UCN3	5	geneontology_Biological_Process	0.0211864	Down
GO:0002820	GO:0002820	negative regulation of adaptive immune response	2/236	48/18866	0.121037	0.493472	0.451402	IL33/C4BPA	2	geneontology_Biological_Process	0.00847458	Down
GO:0010862	GO:0010862	positive regulation of pathway-restricted SMAD protein phosphorylation	2/236	48/18866	0.121037	0.493472	0.451402	GDF10/BMP3	2	geneontology_Biological_Process	0.00847458	Down
GO:0045601	GO:0045601	regulation of endothelial cell differentiation	2/236	48/18866	0.121037	0.493472	0.451402	TMEM100/ATOH8	2	geneontology_Biological_Process	0.00847458	Down
GO:0046461	GO:0046461	neutral lipid catabolic process	2/236	48/18866	0.121037	0.493472	0.451402	LPL/AADAC	2	geneontology_Biological_Process	0.00847458	Down
GO:0046464	GO:0046464	acylglycerol catabolic process	2/236	48/18866	0.121037	0.493472	0.451402	LPL/AADAC	2	geneontology_Biological_Process	0.00847458	Down
GO:0032651	GO:0032651	regulation of interleukin-1 beta production	3/236	97/18866	0.12189	0.493472	0.451402	CX3CR1/AGER/LPL	3	geneontology_Biological_Process	0.0127119	Down
GO:0046634	GO:0046634	regulation of alpha-beta T cell activation	3/236	97/18866	0.12189	0.493472	0.451402	SHH/ZBTB16/AGER	3	geneontology_Biological_Process	0.0127119	Down
GO:0050764	GO:0050764	regulation of phagocytosis	3/236	97/18866	0.12189	0.493472	0.451402	SFTPD/C4BPA/C3	3	geneontology_Biological_Process	0.0127119	Down
GO:0071674	GO:0071674	mononuclear cell migration	3/236	97/18866	0.12189	0.493472	0.451402	CCL17/AGER/CXCL17	3	geneontology_Biological_Process	0.0127119	Down
GO:1990868	GO:1990868	response to chemokine	3/236	97/18866	0.12189	0.493472	0.451402	CX3CR1/ACKR1/CCL17	3	geneontology_Biological_Process	0.0127119	Down
GO:1990869	GO:1990869	cellular response to chemokine	3/236	97/18866	0.12189	0.493472	0.451402	CX3CR1/ACKR1/CCL17	3	geneontology_Biological_Process	0.0127119	Down
GO:0045017	GO:0045017	glycerolipid biosynthetic process	6/236	270/18866	0.123874	0.493472	0.451402	PLA2G1B/PLA2G10/PTPN13/SLC44A4/LPL/C3	6	geneontology_Biological_Process	0.0254237	Down
GO:0051091	GO:0051091	positive regulation of DNA-binding transcription factor activity	6/236	270/18866	0.123874	0.493472	0.451402	PLA2G1B/SHH/EDA2R/CX3CR1/CLU/AGER	6	geneontology_Biological_Process	0.0254237	Down
GO:0050863	GO:0050863	regulation of T cell activation	7/236	332/18866	0.124069	0.493472	0.451402	SHH/SFTPD/SLC46A2/ZBTB16/SPINK5/AGER/SCGB1A1	7	geneontology_Biological_Process	0.029661	Down
GO:0001657	GO:0001657	ureteric bud development	3/236	98/18866	0.124645	0.493472	0.451402	ROBO2/SHH/TCF21	3	geneontology_Biological_Process	0.0127119	Down
GO:0006835	GO:0006835	dicarboxylic acid transport	3/236	98/18866	0.124645	0.493472	0.451402	FOLR1/SLC26A9/SLC1A7	3	geneontology_Biological_Process	0.0127119	Down
GO:0070482	GO:0070482	response to oxygen levels	8/236	396/18866	0.125012	0.493472	0.451402	VEGFD/NDNF/AGER/AQP3/S100B/AQP1/UCN3/ALDH3A1	8	geneontology_Biological_Process	0.0338983	Down
GO:0003254	GO:0003254	regulation of membrane depolarization	2/236	49/18866	0.125194	0.493472	0.451402	FHL1/LRRK2	2	geneontology_Biological_Process	0.00847458	Down
GO:0006654	GO:0006654	phosphatidic acid biosynthetic process	2/236	49/18866	0.125194	0.493472	0.451402	PLA2G1B/PLA2G10	2	geneontology_Biological_Process	0.00847458	Down
GO:0009395	GO:0009395	phospholipid catabolic process	2/236	49/18866	0.125194	0.493472	0.451402	PLA2G10/PLA2G4F	2	geneontology_Biological_Process	0.00847458	Down
GO:0030850	GO:0030850	prostate gland development	2/236	49/18866	0.125194	0.493472	0.451402	SHH/ALOX15B	2	geneontology_Biological_Process	0.00847458	Down
GO:0048641	GO:0048641	regulation of skeletal muscle tissue development	2/236	49/18866	0.125194	0.493472	0.451402	SHH/S100B	2	geneontology_Biological_Process	0.00847458	Down
GO:0072348	GO:0072348	sulfur compound transport	2/236	49/18866	0.125194	0.493472	0.451402	SLC26A9/SLC44A4	2	geneontology_Biological_Process	0.00847458	Down
GO:0086009	GO:0086009	membrane repolarization	2/236	49/18866	0.125194	0.493472	0.451402	SCN4B/KCNQ1	2	geneontology_Biological_Process	0.00847458	Down
GO:0008203	GO:0008203	cholesterol metabolic process	4/236	153/18866	0.125731	0.493472	0.451402	FMO5/CFTR/NR0B2/CES1	4	geneontology_Biological_Process	0.0169492	Down
GO:0045834	GO:0045834	positive regulation of lipid metabolic process	4/236	153/18866	0.125731	0.493472	0.451402	ADGRF5/AADAC/FGFR3/CES1	4	geneontology_Biological_Process	0.0169492	Down
GO:0032496	GO:0032496	response to lipopolysaccharide	7/236	334/18866	0.126882	0.493472	0.451402	CX3CR1/CTSG/MAOB/ALPL/SLPI/HPGD/SCGB1A1	7	geneontology_Biological_Process	0.029661	Down
GO:0007044	GO:0007044	cell-substrate junction assembly	3/236	99/18866	0.127423	0.493472	0.451402	DLC1/FAM107A/APOD	3	geneontology_Biological_Process	0.0127119	Down
GO:0050830	GO:0050830	defense response to Gram-positive bacterium	3/236	99/18866	0.127423	0.493472	0.451402	PLA2G1B/CTSG/DMBT1	3	geneontology_Biological_Process	0.0127119	Down
GO:0072163	GO:0072163	mesonephric epithelium development	3/236	99/18866	0.127423	0.493472	0.451402	ROBO2/SHH/TCF21	3	geneontology_Biological_Process	0.0127119	Down
GO:0072164	GO:0072164	mesonephric tubule development	3/236	99/18866	0.127423	0.493472	0.451402	ROBO2/SHH/TCF21	3	geneontology_Biological_Process	0.0127119	Down
GO:0090277	GO:0090277	positive regulation of peptide hormone secretion	3/236	99/18866	0.127423	0.493472	0.451402	CFTR/NR0B2/UCN3	3	geneontology_Biological_Process	0.0127119	Down
GO:1901215	GO:1901215	negative regulation of neuron death	5/236	212/18866	0.12767	0.493472	0.451402	CX3CR1/BTG2/LRRK2/NDNF/FOXQ1	5	geneontology_Biological_Process	0.0211864	Down
GO:0061351	GO:0061351	neural precursor cell proliferation	4/236	154/18866	0.127898	0.493472	0.451402	SHH/CX3CR1/BTG2/LRRK2	4	geneontology_Biological_Process	0.0169492	Down
GO:0001820	GO:0001820	serotonin secretion	1/236	11/18866	0.129343	0.493472	0.451402	MAOB	1	geneontology_Biological_Process	0.00423729	Down
GO:0006702	GO:0006702	androgen biosynthetic process	1/236	11/18866	0.129343	0.493472	0.451402	HSD17B6	1	geneontology_Biological_Process	0.00423729	Down
GO:0006751	GO:0006751	glutathione catabolic process	1/236	11/18866	0.129343	0.493472	0.451402	GGTLC1	1	geneontology_Biological_Process	0.00423729	Down
GO:0014870	GO:0014870	response to muscle inactivity	1/236	11/18866	0.129343	0.493472	0.451402	SGCA	1	geneontology_Biological_Process	0.00423729	Down
GO:0019532	GO:0019532	oxalate transport	1/236	11/18866	0.129343	0.493472	0.451402	SLC26A9	1	geneontology_Biological_Process	0.00423729	Down
GO:0021892	GO:0021892	cerebral cortex GABAergic interneuron differentiation	1/236	11/18866	0.129343	0.493472	0.451402	NKX2-1	1	geneontology_Biological_Process	0.00423729	Down
GO:0032306	GO:0032306	regulation of prostaglandin secretion	1/236	11/18866	0.129343	0.493472	0.451402	PLA2G10	1	geneontology_Biological_Process	0.00423729	Down
GO:0032754	GO:0032754	positive regulation of interleukin-5 production	1/236	11/18866	0.129343	0.493472	0.451402	IL33	1	geneontology_Biological_Process	0.00423729	Down
GO:0033079	GO:0033079	immature T cell proliferation	1/236	11/18866	0.129343	0.493472	0.451402	SHH	1	geneontology_Biological_Process	0.00423729	Down
GO:0033327	GO:0033327	Leydig cell differentiation	1/236	11/18866	0.129343	0.493472	0.451402	NKX2-1	1	geneontology_Biological_Process	0.00423729	Down
GO:0034372	GO:0034372	very-low-density lipoprotein particle remodeling	1/236	11/18866	0.129343	0.493472	0.451402	LPL	1	geneontology_Biological_Process	0.00423729	Down
GO:0035747	GO:0035747	natural killer cell chemotaxis	1/236	11/18866	0.129343	0.493472	0.451402	CXCL14	1	geneontology_Biological_Process	0.00423729	Down
GO:0042447	GO:0042447	hormone catabolic process	1/236	11/18866	0.129343	0.493472	0.451402	HSD17B6	1	geneontology_Biological_Process	0.00423729	Down
GO:0044848	GO:0044848	biological phase	1/236	11/18866	0.129343	0.493472	0.451402	SPINK5	1	geneontology_Biological_Process	0.00423729	Down
GO:0045060	GO:0045060	negative thymic T cell selection	1/236	11/18866	0.129343	0.493472	0.451402	SHH	1	geneontology_Biological_Process	0.00423729	Down
GO:0048642	GO:0048642	negative regulation of skeletal muscle tissue development	1/236	11/18866	0.129343	0.493472	0.451402	S100B	1	geneontology_Biological_Process	0.00423729	Down
GO:0051024	GO:0051024	positive regulation of immunoglobulin secretion	1/236	11/18866	0.129343	0.493472	0.451402	IL33	1	geneontology_Biological_Process	0.00423729	Down
GO:0051610	GO:0051610	serotonin uptake	1/236	11/18866	0.129343	0.493472	0.451402	SLC22A3	1	geneontology_Biological_Process	0.00423729	Down
GO:0060159	GO:0060159	regulation of dopamine receptor signaling pathway	1/236	11/18866	0.129343	0.493472	0.451402	LRRK2	1	geneontology_Biological_Process	0.00423729	Down
GO:0060174	GO:0060174	limb bud formation	1/236	11/18866	0.129343	0.493472	0.451402	SHH	1	geneontology_Biological_Process	0.00423729	Down
GO:0060439	GO:0060439	trachea morphogenesis	1/236	11/18866	0.129343	0.493472	0.451402	SHH	1	geneontology_Biological_Process	0.00423729	Down
GO:0060767	GO:0060767	epithelial cell proliferation involved in prostate gland development	1/236	11/18866	0.129343	0.493472	0.451402	SHH	1	geneontology_Biological_Process	0.00423729	Down
GO:0060837	GO:0060837	blood vessel endothelial cell differentiation	1/236	11/18866	0.129343	0.493472	0.451402	TMEM100	1	geneontology_Biological_Process	0.00423729	Down
GO:0061307	GO:0061307	cardiac neural crest cell differentiation involved in heart development	1/236	11/18866	0.129343	0.493472	0.451402	FOLR1	1	geneontology_Biological_Process	0.00423729	Down
GO:0061308	GO:0061308	cardiac neural crest cell development involved in heart development	1/236	11/18866	0.129343	0.493472	0.451402	FOLR1	1	geneontology_Biological_Process	0.00423729	Down
GO:0072205	GO:0072205	metanephric collecting duct development	1/236	11/18866	0.129343	0.493472	0.451402	SHH	1	geneontology_Biological_Process	0.00423729	Down
GO:0072321	GO:0072321	chaperone-mediated protein transport	1/236	11/18866	0.129343	0.493472	0.451402	CLU	1	geneontology_Biological_Process	0.00423729	Down
GO:0086016	GO:0086016	AV node cell action potential	1/236	11/18866	0.129343	0.493472	0.451402	SCN4B	1	geneontology_Biological_Process	0.00423729	Down
GO:0086027	GO:0086027	AV node cell to bundle of His cell signaling	1/236	11/18866	0.129343	0.493472	0.451402	SCN4B	1	geneontology_Biological_Process	0.00423729	Down
GO:0090205	GO:0090205	positive regulation of cholesterol metabolic process	1/236	11/18866	0.129343	0.493472	0.451402	CES1	1	geneontology_Biological_Process	0.00423729	Down
GO:0099624	GO:0099624	atrial cardiac muscle cell membrane repolarization	1/236	11/18866	0.129343	0.493472	0.451402	KCNQ1	1	geneontology_Biological_Process	0.00423729	Down
GO:1900003	GO:1900003	regulation of serine-type endopeptidase activity	1/236	11/18866	0.129343	0.493472	0.451402	SPINK5	1	geneontology_Biological_Process	0.00423729	Down
GO:1902571	GO:1902571	regulation of serine-type peptidase activity	1/236	11/18866	0.129343	0.493472	0.451402	SPINK5	1	geneontology_Biological_Process	0.00423729	Down
GO:1903011	GO:1903011	negative regulation of bone development	1/236	11/18866	0.129343	0.493472	0.451402	CLDN18	1	geneontology_Biological_Process	0.00423729	Down
GO:1903299	GO:1903299	regulation of hexokinase activity	1/236	11/18866	0.129343	0.493472	0.451402	FOXA2	1	geneontology_Biological_Process	0.00423729	Down
GO:1903980	GO:1903980	positive regulation of microglial cell activation	1/236	11/18866	0.129343	0.493472	0.451402	LRRK2	1	geneontology_Biological_Process	0.00423729	Down
GO:1904321	GO:1904321	response to forskolin	1/236	11/18866	0.129343	0.493472	0.451402	CFTR	1	geneontology_Biological_Process	0.00423729	Down
GO:1904322	GO:1904322	cellular response to forskolin	1/236	11/18866	0.129343	0.493472	0.451402	CFTR	1	geneontology_Biological_Process	0.00423729	Down
GO:1905245	GO:1905245	regulation of aspartic-type peptidase activity	1/236	11/18866	0.129343	0.493472	0.451402	AGER	1	geneontology_Biological_Process	0.00423729	Down
GO:0007528	GO:0007528	neuromuscular junction development	2/236	50/18866	0.129385	0.493472	0.451402	CACNA2D2/LRRK2	2	geneontology_Biological_Process	0.00847458	Down
GO:0008038	GO:0008038	neuron recognition	2/236	50/18866	0.129385	0.493472	0.451402	ROBO2/CRTAC1	2	geneontology_Biological_Process	0.00847458	Down
GO:0014009	GO:0014009	glial cell proliferation	2/236	50/18866	0.129385	0.493472	0.451402	IL33/CLU	2	geneontology_Biological_Process	0.00847458	Down
GO:0030195	GO:0030195	negative regulation of blood coagulation	2/236	50/18866	0.129385	0.493472	0.451402	CPB2/TSPAN8	2	geneontology_Biological_Process	0.00847458	Down
GO:0042987	GO:0042987	amyloid precursor protein catabolic process	2/236	50/18866	0.129385	0.493472	0.451402	CLU/AGER	2	geneontology_Biological_Process	0.00847458	Down
GO:0045104	GO:0045104	intermediate filament cytoskeleton organization	2/236	50/18866	0.129385	0.493472	0.451402	SHH/DES	2	geneontology_Biological_Process	0.00847458	Down
GO:0048546	GO:0048546	digestive tract morphogenesis	2/236	50/18866	0.129385	0.493472	0.451402	SHH/TCF21	2	geneontology_Biological_Process	0.00847458	Down
GO:1903727	GO:1903727	positive regulation of phospholipid metabolic process	2/236	50/18866	0.129385	0.493472	0.451402	ADGRF5/FGFR3	2	geneontology_Biological_Process	0.00847458	Down
GO:0030073	GO:0030073	insulin secretion	5/236	213/18866	0.129495	0.493472	0.451402	CACNA2D2/FOXA2/CFTR/NR0B2/UCN3	5	geneontology_Biological_Process	0.0211864	Down
GO:0090276	GO:0090276	regulation of peptide hormone secretion	5/236	213/18866	0.129495	0.493472	0.451402	CACNA2D2/FOXA2/CFTR/NR0B2/UCN3	5	geneontology_Biological_Process	0.0211864	Down
GO:0002455	GO:0002455	humoral immune response mediated by circulating immunoglobulin	4/236	155/18866	0.130081	0.493472	0.451402	C7/CLU/C4BPA/C3	4	geneontology_Biological_Process	0.0169492	Down
GO:0048754	GO:0048754	branching morphogenesis of an epithelial tube	4/236	155/18866	0.130081	0.493472	0.451402	CTSH/SHH/TCF21/NKX2-1	4	geneontology_Biological_Process	0.0169492	Down
GO:0045807	GO:0045807	positive regulation of endocytosis	3/236	100/18866	0.130223	0.493472	0.451402	CLU/LRRK2/C3	3	geneontology_Biological_Process	0.0127119	Down
GO:0000187	GO:0000187	activation of MAPK activity	4/236	156/18866	0.132279	0.493472	0.451402	PLA2G1B/LRRK2/ERN2/CXCL17	4	geneontology_Biological_Process	0.0169492	Down
GO:0001578	GO:0001578	microtubule bundle formation	3/236	101/18866	0.133044	0.493472	0.451402	TPPP/TPPP3/CAPN6	3	geneontology_Biological_Process	0.0127119	Down
GO:0001708	GO:0001708	cell fate specification	3/236	101/18866	0.133044	0.493472	0.451402	SHH/TBX4/FOXA2	3	geneontology_Biological_Process	0.0127119	Down
GO:0015908	GO:0015908	fatty acid transport	3/236	101/18866	0.133044	0.493472	0.451402	PLA2G1B/PLA2G10/PLA2G4F	3	geneontology_Biological_Process	0.0127119	Down
GO:0060191	GO:0060191	regulation of lipase activity	3/236	101/18866	0.133044	0.493472	0.451402	PLA2G1B/LPL/FGFR3	3	geneontology_Biological_Process	0.0127119	Down
GO:0021879	GO:0021879	forebrain neuron differentiation	2/236	51/18866	0.133608	0.493472	0.451402	ROBO2/NKX2-1	2	geneontology_Biological_Process	0.00847458	Down
GO:0043277	GO:0043277	apoptotic cell clearance	2/236	51/18866	0.133608	0.493472	0.451402	RHOBTB2/C3	2	geneontology_Biological_Process	0.00847458	Down
GO:0045103	GO:0045103	intermediate filament-based process	2/236	51/18866	0.133608	0.493472	0.451402	SHH/DES	2	geneontology_Biological_Process	0.00847458	Down
GO:0046460	GO:0046460	neutral lipid biosynthetic process	2/236	51/18866	0.133608	0.493472	0.451402	LPL/C3	2	geneontology_Biological_Process	0.00847458	Down
GO:0046463	GO:0046463	acylglycerol biosynthetic process	2/236	51/18866	0.133608	0.493472	0.451402	LPL/C3	2	geneontology_Biological_Process	0.00847458	Down
GO:0046473	GO:0046473	phosphatidic acid metabolic process	2/236	51/18866	0.133608	0.493472	0.451402	PLA2G1B/PLA2G10	2	geneontology_Biological_Process	0.00847458	Down
GO:0048146	GO:0048146	positive regulation of fibroblast proliferation	2/236	51/18866	0.133608	0.493472	0.451402	PLA2G1B/AQP1	2	geneontology_Biological_Process	0.00847458	Down
GO:0071675	GO:0071675	regulation of mononuclear cell migration	2/236	51/18866	0.133608	0.493472	0.451402	AGER/CXCL17	2	geneontology_Biological_Process	0.00847458	Down
GO:0071827	GO:0071827	plasma lipoprotein particle organization	2/236	51/18866	0.133608	0.493472	0.451402	PLA2G10/LPL	2	geneontology_Biological_Process	0.00847458	Down
GO:1900047	GO:1900047	negative regulation of hemostasis	2/236	51/18866	0.133608	0.493472	0.451402	CPB2/TSPAN8	2	geneontology_Biological_Process	0.00847458	Down
GO:1903573	GO:1903573	negative regulation of response to endoplasmic reticulum stress	2/236	51/18866	0.133608	0.493472	0.451402	CLU/LRRK2	2	geneontology_Biological_Process	0.00847458	Down
GO:0022600	GO:0022600	digestive system process	3/236	102/18866	0.135887	0.493472	0.451402	KCNQ1/AQP5/AQP1	3	geneontology_Biological_Process	0.0127119	Down
GO:0150115	GO:0150115	cell-substrate junction organization	3/236	102/18866	0.135887	0.493472	0.451402	DLC1/FAM107A/APOD	3	geneontology_Biological_Process	0.0127119	Down
GO:2000060	GO:2000060	positive regulation of ubiquitin-dependent protein catabolic process	3/236	102/18866	0.135887	0.493472	0.451402	IL33/CLU/LRRK2	3	geneontology_Biological_Process	0.0127119	Down
GO:0030203	GO:0030203	glycosaminoglycan metabolic process	4/236	158/18866	0.136721	0.493472	0.451402	ITIH5/OGN/NDNF/HAS3	4	geneontology_Biological_Process	0.0169492	Down
GO:0050729	GO:0050729	positive regulation of inflammatory response	4/236	158/18866	0.136721	0.493472	0.451402	IL33/LRRK2/LPL/C3	4	geneontology_Biological_Process	0.0169492	Down
GO:0003179	GO:0003179	heart valve morphogenesis	2/236	52/18866	0.137862	0.493472	0.451402	ROBO2/ELN	2	geneontology_Biological_Process	0.00847458	Down
GO:0009948	GO:0009948	anterior/posterior axis specification	2/236	52/18866	0.137862	0.493472	0.451402	SHH/FOXA2	2	geneontology_Biological_Process	0.00847458	Down
GO:0030514	GO:0030514	negative regulation of BMP signaling pathway	2/236	52/18866	0.137862	0.493472	0.451402	CHRDL1/SOSTDC1	2	geneontology_Biological_Process	0.00847458	Down
GO:0048260	GO:0048260	positive regulation of receptor-mediated endocytosis	2/236	52/18866	0.137862	0.493472	0.451402	CLU/C3	2	geneontology_Biological_Process	0.00847458	Down
GO:0072132	GO:0072132	mesenchyme morphogenesis	2/236	52/18866	0.137862	0.493472	0.451402	ROBO2/TMEM100	2	geneontology_Biological_Process	0.00847458	Down
GO:0030593	GO:0030593	neutrophil chemotaxis	3/236	103/18866	0.13875	0.493472	0.451402	ITGA9/PLA2G1B/CCL17	3	geneontology_Biological_Process	0.0127119	Down
GO:0036294	GO:0036294	cellular response to decreased oxygen levels	5/236	218/18866	0.138797	0.493472	0.451402	NDNF/AQP3/S100B/AQP1/UCN3	5	geneontology_Biological_Process	0.0211864	Down
GO:2000058	GO:2000058	regulation of ubiquitin-dependent protein catabolic process	4/236	159/18866	0.138965	0.493472	0.451402	SHH/IL33/CLU/LRRK2	4	geneontology_Biological_Process	0.0169492	Down
GO:0007517	GO:0007517	muscle organ development	8/236	407/18866	0.139498	0.493472	0.451402	HLF/SHH/TCF21/ELN/FHL1/BTG2/SGCA/S100B	8	geneontology_Biological_Process	0.0338983	Down
GO:0007596	GO:0007596	blood coagulation	7/236	343/18866	0.139939	0.493472	0.451402	SHH/FOXA2/CPB2/SERPIND1/SERPINA1/HBB/TSPAN8	7	geneontology_Biological_Process	0.029661	Down
GO:0007548	GO:0007548	sex differentiation	6/236	280/18866	0.139979	0.493472	0.451402	ROBO2/SHH/TCF21/CDKL2/IRX5/NKX2-1	6	geneontology_Biological_Process	0.0254237	Down
GO:0001867	GO:0001867	complement activation, lectin pathway	1/236	12/18866	0.14024	0.493472	0.451402	MFAP4	1	geneontology_Biological_Process	0.00423729	Down
GO:0002024	GO:0002024	diet induced thermogenesis	1/236	12/18866	0.14024	0.493472	0.451402	SCTR	1	geneontology_Biological_Process	0.00423729	Down
GO:0002551	GO:0002551	mast cell chemotaxis	1/236	12/18866	0.14024	0.493472	0.451402	VEGFD	1	geneontology_Biological_Process	0.00423729	Down
GO:0002713	GO:0002713	negative regulation of B cell mediated immunity	1/236	12/18866	0.14024	0.493472	0.451402	C4BPA	1	geneontology_Biological_Process	0.00423729	Down
GO:0002863	GO:0002863	positive regulation of inflammatory response to antigenic stimulus	1/236	12/18866	0.14024	0.493472	0.451402	C3	1	geneontology_Biological_Process	0.00423729	Down
GO:0002890	GO:0002890	negative regulation of immunoglobulin mediated immune response	1/236	12/18866	0.14024	0.493472	0.451402	C4BPA	1	geneontology_Biological_Process	0.00423729	Down
GO:0002923	GO:0002923	regulation of humoral immune response mediated by circulating immunoglobulin	1/236	12/18866	0.14024	0.493472	0.451402	C4BPA	1	geneontology_Biological_Process	0.00423729	Down
GO:0006554	GO:0006554	lysine catabolic process	1/236	12/18866	0.14024	0.493472	0.451402	CRYM	1	geneontology_Biological_Process	0.00423729	Down
GO:0010454	GO:0010454	negative regulation of cell fate commitment	1/236	12/18866	0.14024	0.493472	0.451402	SOSTDC1	1	geneontology_Biological_Process	0.00423729	Down
GO:0021670	GO:0021670	lateral ventricle development	1/236	12/18866	0.14024	0.493472	0.451402	AQP1	1	geneontology_Biological_Process	0.00423729	Down
GO:0021889	GO:0021889	olfactory bulb interneuron differentiation	1/236	12/18866	0.14024	0.493472	0.451402	ROBO2	1	geneontology_Biological_Process	0.00423729	Down
GO:0030259	GO:0030259	lipid glycosylation	1/236	12/18866	0.14024	0.493472	0.451402	ABO	1	geneontology_Biological_Process	0.00423729	Down
GO:0030311	GO:0030311	poly-N-acetyllactosamine biosynthetic process	1/236	12/18866	0.14024	0.493472	0.451402	B3GNT8	1	geneontology_Biological_Process	0.00423729	Down
[truncated: 373 more rows]
