# Supplementary material for: Chromatin Separation Regulators Predict the Prognosis and Immune Microenvironment Estimation in Lung Adenocarcinoma
Source: Front Genet. 2022 Jul 8;13:917150. doi: 10.3389/fgene.2022.917150 (PMC9305311; doi:10.3389/fgene.2022.917150)
Supplement: Supplementary file 1 [file DataSheet-1.zip › Supplementary materials/Supplementary Table 17.xlsx]

## Sheet: Sheet1
Name	Score	Rank	logFC	AveExpr	t	P.Value	adj.P.Val	B
ASPM	1.96e+103	1	1.82059	2.69913	25.6087	7.68e-94	3.27e-91	203.405	Up
AURKA	1.96e+103	25	1.81139	4.57399	23.4197	4.4e-83	1.11e-80	178.728	Up
AURKB	1.96e+103	1	2.11329	4.14958	26.7648	1.76e-99	1.39e-96	216.342	Up
BUB1	1.96e+103	1	1.88096	3.64122	26.7915	1.3e-99	1.08e-96	216.64	Up
BUB1B	1.96e+103	1	1.86886	3.41547	26.3477	1.89e-97	1.37e-94	211.685	Up
CCNA2	1.96e+103	1	1.94345	4.4102	26.3157	2.7e-97	1.81e-94	211.326	Up
CCNB1	1.96e+103	1	1.86942	5.56031	26.2425	6.15e-97	3.83e-94	210.507	Up
CCNB2	1.96e+103	1	1.95235	4.41825	28.5143	6.15e-108	9.74e-105	235.734	Up
CDC20	1.96e+103	27	2.30566	5.52811	28.7092	7.13e-109	1.55e-105	237.879	Up
CDC45	1.96e+103	1	1.87671	3.51819	24.9935	7.95e-91	2.67e-88	196.489	Up
CDC6	1.96e+103	39	1.96225	3.69222	26.3084	2.93e-97	1.89e-94	211.245	Up
CDCA5	1.96e+103	41	2.03804	4.1226	27.6461	9.37e-104	1.02e-100	226.141	Up
CDCA8	1.96e+103	1	1.85136	4.59492	25.9204	2.3e-95	1.11e-92	206.901	Up
CDK1	1.96e+103	1	1.90654	4.67387	26.1168	2.52e-96	1.37e-93	209.101	Up
CDKN3	1.96e+103	40	1.97327	3.84115	25.2314	5.41e-92	1.97e-89	199.166	Up
CENPA	1.96e+103	46	2.17039	3.24862	29.1808	3.95e-111	1.72e-107	243.052	Up
CENPE	1.96e+103	28	1.49757	2.28853	22.6339	3.3e-79	6.93e-77	169.84	Up
CENPF	1.96e+103	1	1.96426	3.74412	23.8033	5.67e-85	1.62e-82	183.064	Up
CEP55	1.96e+103	34	2.13968	4.37007	30.2155	4.76e-116	5.95e-112	254.33	Up
CHEK1	1.96e+103	50	1.4413	3.15094	22.1031	1.37e-76	2.68e-74	163.833	Up
DLGAP5	1.96e+103	1	2.10645	3.72106	27.7427	3.2e-104	3.72e-101	227.212	Up
DTL	1.96e+103	38	1.52585	3.4848	22.8868	1.87e-80	4.12e-78	172.7	Up
HMMR	1.96e+103	43	1.71845	3.56135	22.8738	2.16e-80	4.71e-78	172.554	Up
KIF11	1.96e+103	1	1.73656	4.10209	25.4874	3.02e-93	1.19e-90	202.042	Up
KIF15	1.96e+103	29	1.51105	2.4992	23.7807	7.32e-85	2.06e-82	182.808	Up
KIF20A	1.96e+103	1	1.74494	3.96908	24.4746	2.81e-88	8.17e-86	190.643	Up
KIF2C	1.96e+103	1	2.15395	4.19588	28.2753	8.66e-107	1.26e-103	233.099	Up
KIF4A	1.96e+103	47	2.15247	3.68408	28.01	1.64e-105	2.2e-102	230.169	Up
MAD2L1	1.96e+103	32	1.62283	3.43893	22.5339	1.03e-78	2.13e-76	168.707	Up
MCM10	1.96e+103	31	1.86986	2.50926	26.9318	2.71e-100	2.49e-97	218.203	Up
MELK	1.96e+103	1	2.21496	3.85472	28.6656	1.15e-108	2.24e-105	237.399	Up
MKI67	1.96e+103	30	1.94504	4.12558	22.2144	3.87e-77	7.66e-75	165.093	Up
NCAPG	1.96e+103	1	1.94732	3.23309	26.5398	2.19e-98	1.66e-95	213.831	Up
NCAPH	1.96e+103	42	1.95581	3.70434	27.1047	3.92e-101	3.8e-98	220.128	Up
NDC80	1.96e+103	36	1.884	3.35213	25.8152	7.5e-95	3.44e-92	205.722	Up
NUF2	1.96e+103	22	2.0867	3.47722	28.761	4.03e-109	1.17e-105	238.448	Up
NUSAP1	1.96e+103	23	1.73653	5.02056	26.0809	3.78e-96	2e-93	208.699	Up
PBK	1.96e+103	1	1.99326	3.60072	22.0959	1.49e-76	2.85e-74	163.752	Up
PLK1	1.96e+103	48	1.81853	4.07963	24.7621	1.09e-89	3.39e-87	193.883	Up
PLK4	1.96e+103	33	1.39843	2.84645	22.0984	1.44e-76	2.8e-74	163.781	Up
PRC1	1.96e+103	26	1.70185	4.2452	24.7469	1.29e-89	3.95e-87	193.712	Up
PTTG1	1.96e+103	45	1.41404	5.17429	16.8544	4.6e-51	4.61e-49	105.293	Up
RACGAP1	1.96e+103	37	1.44709	4.6843	22.3006	1.45e-77	2.94e-75	166.068	Up
RRM2	1.96e+103	49	2.08264	4.91209	25.4775	3.37e-93	1.31e-90	201.932	Up
SPAG5	1.96e+103	44	1.84512	4.15622	25.6782	3.51e-94	1.57e-91	204.185	Up
TOP2A	1.96e+103	1	2.27129	5.67855	27.7619	2.58e-104	3.22e-101	227.425	Up
TPX2	1.96e+103	1	2.46136	5.36109	30.1824	6.83e-116	5.95e-112	253.971	Up
TTK	1.96e+103	1	1.89293	2.86325	25.9935	1.01e-95	5.03e-93	207.72	Up
UBE2C	1.96e+103	24	2.63221	6.11966	26.1674	1.43e-96	8.3e-94	209.667	Up
ZWINT	1.96e+103	35	1.71938	5.36556	25.5858	9.94e-94	4.13e-91	203.148	Up
