# Supplementary material for: Chromatin Separation Regulators Predict the Prognosis and Immune Microenvironment Estimation in Lung Adenocarcinoma
Source: Front Genet. 2022 Jul 8;13:917150. doi: 10.3389/fgene.2022.917150 (PMC9305311; doi:10.3389/fgene.2022.917150)
Supplement: Supplementary file 1 [file DataSheet-1.zip › Supplementary materials/Supplementary Table 2.xlsx]

## Sheet: Sheet1
ONTOLOGY	ID	Description	GeneRatio	BgRatio	pvalue	p.adjust	qvalue	geneID	Count
BP	GO:0007059	chromosome segregation	108/2184	346/18723	9.42136e-23	5.53505e-19	4.91398e-19	PLK1/DLGAP5/ECT2/CCNB1/PRC1/KIF14/OIP5/HJURP/KIF18A/KNL1/SPC25/NEK2/KIF4A/CDCA5/SKA3/CENPH/NDC80/CDCA2/SPDL1/SGO2/BEX4/NCAPG/KIF23/TACC3/PTTG1/MKI67/SGO1/MAD2L1/SETDB2/NUP37/CENPE/KLHDC8B/BIRC5/FEN1/BUB1B/BUB3/CDC20/CDT1/CENPF/NUSAP1/SKA1/NCAPD2/CDC6/RACGAP1/BUB1/RAN/FAM83D/SMC2/KIF2C/ESCO2/NCAPH/CENPN/PPP2R1A/HASPIN/CENPK/KNSTRN/SEPTIN1/SPAG5/ZWILCH/ZWINT/UBE2C/ESPL1/DSCC1/SLF1/CDCA8/KIFC1/SPC24…	108
BP	GO:0048285	organelle fission	129/2184	488/18723	7.89171e-20	1.70626e-16	1.51481e-16	ANLN/PLK1/DLGAP5/CCNB1/PRC1/KIF14/CDC25C/KIF18A/TPX2/NEK2/ASPM/KIF4A/CDCA5/CHEK1/NDC80/CDCA2/SPDL1/SGO2/CCNB2/NCAPG/KIF23/EPGN/TACC3/PTTG1/MKI67/KIF11/RAD51/UBE2S/SGO1/MAD2L1/SPHK1/CENPE/KLHDC8B/PKMYT1/HOXA13/AURKA/BUB1B/BUB3/CDC20/CDT1/CENPF/NUSAP1/KIF20B/HSF2BP/NCAPD2/CDC6/RACGAP1/BUB1/RAN/SMC2/KIF2C/NCAPH/HASPIN/CENPK/KNSTRN/SEPTIN1/SPAG5/ZWILCH/ZWINT/UBE2C/ESPL1/DSCC1/MND1/SLF1/CDCA8/MZT1/MTF…	129
BP	GO:0000280	nuclear division	120/2184	439/18723	8.71283e-20	1.70626e-16	1.51481e-16	ANLN/PLK1/DLGAP5/CCNB1/PRC1/KIF14/CDC25C/KIF18A/TPX2/NEK2/ASPM/KIF4A/CDCA5/CHEK1/NDC80/CDCA2/SPDL1/SGO2/CCNB2/NCAPG/KIF23/EPGN/TACC3/PTTG1/MKI67/KIF11/RAD51/UBE2S/SGO1/MAD2L1/SPHK1/CENPE/KLHDC8B/PKMYT1/HOXA13/AURKA/BUB1B/BUB3/CDC20/CDT1/CENPF/NUSAP1/KIF20B/HSF2BP/NCAPD2/CDC6/RACGAP1/BUB1/RAN/SMC2/KIF2C/NCAPH/HASPIN/CENPK/KNSTRN/SEPTIN1/SPAG5/ZWILCH/ZWINT/UBE2C/ESPL1/DSCC1/MND1/SLF1/CDCA8/MZT1/KIF…	120
BP	GO:0140014	mitotic nuclear division	90/2184	287/18723	2.58957e-19	3.80343e-16	3.37666e-16	ANLN/PLK1/DLGAP5/CCNB1/PRC1/KIF14/CDC25C/KIF18A/TPX2/NEK2/KIF4A/CDCA5/CHEK1/NDC80/CDCA2/SPDL1/SGO2/NCAPG/KIF23/EPGN/TACC3/PTTG1/MKI67/KIF11/UBE2S/SGO1/MAD2L1/SPHK1/CENPE/KLHDC8B/PKMYT1/HOXA13/AURKA/BUB1B/BUB3/CDC20/CDT1/CENPF/NUSAP1/KIF20B/NCAPD2/CDC6/RACGAP1/BUB1/RAN/SMC2/KIF2C/NCAPH/HASPIN/CENPK/KNSTRN/SPAG5/ZWILCH/ZWINT/UBE2C/ESPL1/DSCC1/SLF1/CDCA8/MZT1/KIFC1/NAA50/TTK/AURKB/BORA/NCAPG2/NUF2/M…	90
BP	GO:0098813	nuclear chromosome segregation	87/2184	281/18723	2.55327e-18	3.00009e-15	2.66346e-15	PLK1/DLGAP5/ECT2/CCNB1/PRC1/KIF14/KIF18A/KNL1/NEK2/KIF4A/CDCA5/NDC80/SPDL1/SGO2/NCAPG/KIF23/TACC3/PTTG1/SGO1/MAD2L1/CENPE/KLHDC8B/FEN1/BUB1B/BUB3/CDC20/CDT1/CENPF/NUSAP1/NCAPD2/CDC6/RACGAP1/BUB1/RAN/FAM83D/SMC2/KIF2C/ESCO2/NCAPH/HASPIN/CENPK/KNSTRN/SEPTIN1/SPAG5/ZWILCH/ZWINT/UBE2C/ESPL1/DSCC1/SLF1/CDCA8/KIFC1/NAA50/TTK/NDC1/AURKB/ACTR2/NCAPG2/NUF2/TOP2A/CCNE1/FANCD2/BRIP1/KIF18B/INCENP/CDC27/FBXO…	87
BP	GO:0000070	mitotic sister chromatid segregation	63/2184	168/18723	3.324e-18	3.25475e-15	2.88955e-15	PLK1/DLGAP5/CCNB1/PRC1/KIF14/KIF18A/NEK2/KIF4A/CDCA5/NDC80/SPDL1/SGO2/NCAPG/KIF23/TACC3/PTTG1/SGO1/MAD2L1/CENPE/BUB1B/BUB3/CDC20/CDT1/CENPF/NUSAP1/NCAPD2/CDC6/RACGAP1/BUB1/RAN/SMC2/KIF2C/NCAPH/HASPIN/CENPK/KNSTRN/SPAG5/ZWILCH/ZWINT/UBE2C/ESPL1/DSCC1/SLF1/CDCA8/KIFC1/NAA50/TTK/AURKB/NCAPG2/NUF2/KIF18B/INCENP/CDC27/FBXO5/HNRNPU/TRIP13/TUBG1/KPNB1/PSRC1/CENPC/KMT5A/CHMP5/KNTC1	63
BP	GO:0000819	sister chromatid segregation	67/2184	202/18723	4.3668e-16	3.665e-13	3.25376e-13	PLK1/DLGAP5/CCNB1/PRC1/KIF14/KIF18A/NEK2/KIF4A/CDCA5/NDC80/SPDL1/SGO2/NCAPG/KIF23/TACC3/PTTG1/SGO1/MAD2L1/CENPE/FEN1/BUB1B/BUB3/CDC20/CDT1/CENPF/NUSAP1/NCAPD2/CDC6/RACGAP1/BUB1/RAN/SMC2/KIF2C/ESCO2/NCAPH/HASPIN/CENPK/KNSTRN/SPAG5/ZWILCH/ZWINT/UBE2C/ESPL1/DSCC1/SLF1/CDCA8/KIFC1/NAA50/TTK/AURKB/NCAPG2/NUF2/TOP2A/KIF18B/INCENP/CDC27/FBXO5/HNRNPU/TRIP13/TUBG1/KPNB1/PHB2/PSRC1/CENPC/KMT5A/CHMP5/KNTC1	67
BP	GO:0006260	DNA replication	77/2184	260/18723	3.48298e-15	2.55782e-12	2.27081e-12	E2F7/RRM2/CCNA2/HMGA1/BCAR3/DTL/CHEK1/CDK1/RAD51/PCLAF/WDHD1/NBN/MCM5/FEN1/CACYBP/DUT/TICRR/CDT1/PPP2CA/RAC1/MCM4/CDC6/SMARCAL1/ESCO2/GRWD1/BLM/PPP2R1A/ORC1/POLD2/DSCC1/MCM10/FAM111B/CHAF1B/GLI2/CDC45/MCM6/CCNE1/POLA2/ALYREF/TIPIN/RRM1/FBXO5/PRIM1/DDX23/POLE2/SSRP1/S100A11/SSBP1/RFC4/ZPR1/GINS2/MCM2/TIMELESS/BRCA2/EME1/POLQ/GINS1/RFC2/EREG/CHAF1A/ORC6/PCNA/E2F8/RFC3/PRIMPOL/GTPBP4/TONSL/MCM7/NFIX…	77
BP	GO:0006261	DNA-dependent DNA replication	51/2184	151/18723	6.31374e-13	4.12147e-10	3.65901e-10	E2F7/HMGA1/RAD51/WDHD1/NBN/MCM5/FEN1/TICRR/CDT1/MCM4/CDC6/SMARCAL1/BLM/ORC1/POLD2/DSCC1/MCM10/CDC45/MCM6/CCNE1/POLA2/ALYREF/TIPIN/FBXO5/PRIM1/DDX23/POLE2/SSBP1/RFC4/ZPR1/MCM2/TIMELESS/BRCA2/EME1/POLQ/GINS1/RFC2/ORC6/PCNA/E2F8/RFC3/PRIMPOL/TONSL/MCM7/DONSON/GINS4/ORC2/RECQL/CDC7/CCNE2/STOML2	51
BP	GO:0034502	protein localization to chromosome	35/2184	92/18723	6.00661e-11	3.52888e-08	3.13292e-08	PLK1/CCT6A/KNL1/CDCA5/NDC80/SPDL1/CDK1/CCT4/XRCC5/BUB1B/BUB3/CCT3/CDT1/CCT7/CENPA/CCT8/ESCO2/HASPIN/ZWILCH/TCP1/SLF1/RUVBL2/TTK/AURKB/CCT2/CCT5/MTBP/BRCA2/MCM8/TERT/FAM47E/VCP/KNTC1/RCC2/NABP2	35
BP	GO:0007088	regulation of mitotic nuclear division	38/2184	110/18723	2.55727e-10	1.36582e-07	1.21256e-07	PLK1/DLGAP5/CCNB1/CDC25C/NEK2/CHEK1/NDC80/CDCA2/SPDL1/EPGN/MKI67/MAD2L1/SPHK1/PKMYT1/HOXA13/AURKA/BUB1B/BUB3/CDT1/CENPF/NUSAP1/KIF20B/BUB1/ZWILCH/ZWINT/ESPL1/TTK/AURKB/BORA/CDC27/FBXO5/MTBP/PDGFB/TRIP13/EREG/CD28/PRMT5/KNTC1	38
BP	GO:0007346	regulation of mitotic cell cycle	99/2184	457/18723	5.59643e-10	2.73992e-07	2.43248e-07	ANLN/PLK1/AVEN/DLGAP5/E2F7/CCNB1/KIF14/CDC25C/NEK2/DTL/CDCA5/CHEK1/NDC80/CDCA2/SPDL1/CKS1B/CDK1/STK33/EPGN/GTSE1/MKI67/MAD2L1/SPHK1/INTS13/NBN/CENPE/PKMYT1/HOXA13/AURKA/BUB1B/BUB3/TICRR/HMGA2/CDT1/CENPF/NUSAP1/KIF20B/CDC6/BTG2/BUB1/CDC25A/BLM/TFDP1/TMOD3/ZWILCH/TTLL12/ZWINT/UBE2C/ORC1/ESPL1/RDX/TTK/PSME3/EIF4G1/AURKB/BORA/CLSPN/FANCD2/TIPIN/CDC27/YWHAE/FBXO5/CDC73/HSPA2/SMARCD3/MTBP/BRCA1/HNRNPU/…	99
BP	GO:0033044	regulation of chromosome organization	52/2184	187/18723	1.25452e-09	5.66945e-07	5.03331e-07	PLK1/DLGAP5/CCT6A/CCNB1/NEK2/HNRNPC/CDCA5/NDC80/SPDL1/CCT4/TACC3/XRCC5/PTTG1/TRIM28/MAD2L1/SETDB2/NBN/CENPE/FEN1/BUB1B/BUB3/CCT3/CDT1/CENPF/CCT7/CDC6/BUB1/CCT8/ZWILCH/ZWINT/UBE2C/ESPL1/TCP1/PKIB/SLF1/TTK/AURKB/TOP2A/CCT2/CDC27/FBXO5/CCT5/SSBP1/HNRNPU/MCM2/TRIP13/RNF4/HNRNPA2B1/HNRNPD/KNTC1/NABP2/HNRNPA1	52
BP	GO:0051383	kinetochore organization	15/2184	23/18723	1.88805e-09	7.54336e-07	6.69695e-07	DLGAP5/CENPH/NDC80/CENPE/CDT1/CENPF/SMC2/CENPA/CENPN/CENPK/NUF2/CENPW/RNF4/CENPC/KNTC1	15
BP	GO:1902850	microtubule cytoskeleton organization involved in mitosis	44/2184	147/18723	1.92596e-09	7.54336e-07	6.69695e-07	PLK1/DLGAP5/CCNB1/PRC1/TPX2/SPC25/NEK2/KIF4A/CENPH/NDC80/ITGB1/SPDL1/KIF23/TACC3/KIF11/MAD2L1/INTS13/CENPE/AURKA/CDC20/NUSAP1/RACGAP1/RAN/CENPA/ESPL1/MZT1/KIFC1/SAPCD2/TTK/AURKB/BORA/NUF2/MYBL2/HNRNPU/KIF15/STIL/TUBG1/KPNB1/PSRC1/NDEL1/CKAP5/VCP/GPSM2/CHMP5	44
BP	GO:0006302	double-strand break repair	63/2184	251/18723	2.23048e-09	8.19006e-07	7.27109e-07	FOXM1/H2AX/CDCA5/CHEK1/XRCC5/RAD51/NBN/MCM5/FEN1/HMGA2/HSF2BP/MCM4/CYREN/XRCC6/SMARCAL1/ESCO2/BLM/SLF1/CDC45/MCM6/ACTR2/UBE2V2/PSMD14/FANCD2/BRIP1/AUNIP/PARPBP/RAD51AP1/BRCA1/HPF1/NHEJ1/GINS2/MCM2/TIMELESS/TRIP13/XRCC2/RAD54B/YY1/BRCA2/EME1/POLQ/TEX15/HSF1/PRPF19/OTUB1/RAD54L/MCM8/TONSL/HMGB2/MCM7/TWIST1/DCLRE1B/GINS4/C14orf39/UBE2N/MGMT/RECQL/VCP/RPA3/CDC7/RIF1/NABP2/RNF168	63
BP	GO:0090068	positive regulation of cell cycle process	60/2184	236/18723	3.16519e-09	1.09385e-06	9.71114e-07	DLGAP5/E2F7/ECT2/CCNB1/KIF14/CDC25C/DTL/CDCA5/NDC80/CDK1/KIF23/EPGN/MAD2L1/SPHK1/FEN1/HOXA13/AURKA/CDT1/NUSAP1/KIF20B/CDC6/RACGAP1/FAM83D/CDC25A/TFDP1/TMOD3/SPAG5/UBE2C/ESPL1/SLF1/RDX/PLK4/RHNO1/EIF4G1/PLSCR1/AURKB/RANBP1/CDC27/FBXO5/CDC73/HSPA2/SMARCD3/RAD51AP1/MTBP/HNRNPU/PDGFB/UBE2E2/NPM1/EREG/PHB2/E2F8/PRKCE/TERT/LSM11/CD28/KCNA5/CXCR5/GPSM2/CDC7/RCC2	60
BP	GO:0051321	meiotic cell cycle	64/2184	261/18723	4.5174e-09	1.47443e-06	1.30899e-06	PLK1/EXO1/CDC25C/KIF18A/NEK2/ASPM/H2AX/SGO2/CCNB2/PTTG1/RAD51/SGO1/NBN/PKMYT1/AURKA/BUB1B/BUB3/CDC20/HSF2BP/PPP2CA/NCAPD2/BUB1/SMC2/CDC25A/SEPTIN1/ESPL1/MND1/OSGIN2/TTK/NDC1/ACTR2/NUF2/TOP2A/CCNE1/FANCD2/BRIP1/INCENP/FBXO5/HSPA2/PDIK1L/RAD51AP1/TRIP13/MEI1/XRCC2/RAD54B/BRCA2/EME1/CKS2/TUBG1/WBP2NL/EREG/ACTR3/P3H4/TEX15/RAD54L/CENPC/FANCA/C14orf39/PSMD13/PSMC3IP/CCNE2/NSUN2/M1AP/AGO4	64
BP	GO:0007051	spindle organization	50/2184	184/18723	6.04745e-09	1.86994e-06	1.66012e-06	PLK1/DLGAP5/CCNB1/PRC1/TPX2/SPC25/NEK2/ASPM/KIF4A/CENPH/NDC80/CCNB2/KIF23/TACC3/KIF11/INTS13/CENPE/AURKA/CDC20/RACGAP1/RAN/KNSTRN/SEPTIN1/SPAG5/ESPL1/MZT1/KIFC1/TTK/AURKB/BORA/NUF2/MYBL2/INCENP/MAPRE3/AUNIP/FBXO5/HNRNPU/CCDC69/KIF15/RNF4/STIL/TUBG1/KPNB1/PSRC1/CKAP5/TUBB/VCP/GPSM2/CHMP5/GOLGA8B	50
BP	GO:1903046	meiotic cell cycle process	53/2184	202/18723	8.08769e-09	2.26161e-06	2.00784e-06	PLK1/CDC25C/KIF18A/ASPM/SGO2/CCNB2/PTTG1/RAD51/SGO1/AURKA/BUB1B/CDC20/HSF2BP/NCAPD2/BUB1/SMC2/CDC25A/SEPTIN1/ESPL1/MND1/TTK/NDC1/ACTR2/NUF2/TOP2A/CCNE1/FANCD2/BRIP1/INCENP/FBXO5/HSPA2/RAD51AP1/TRIP13/MEI1/RAD54B/BRCA2/EME1/CKS2/TUBG1/EREG/ACTR3/P3H4/TEX15/RAD54L/CENPC/FANCA/C14orf39/PSMD13/PSMC3IP/CCNE2/NSUN2/M1AP/AGO4	53
BP	GO:0140694	non-membrane-bounded organelle assembly	81/2184	367/18723	8.54577e-09	2.26161e-06	2.00784e-06	ANLN/PLK1/DLGAP5/KRT8/FSCN1/PRC1/TPX2/NEK2/ASPM/KIF4A/EIF2S1/CENPH/ITGB1/CCNB2/KIF23/XRCC5/KIF11/CENPE/AURKA/CDC20/CENPF/RACGAP1/EIF6/CENPA/CENPN/TMOD3/CENPK/SEPTIN1/SPAG5/ASB2/MYOZ1/ACTG1/MZT1/KIFC1/PLK4/AURKB/NOP2/MYBL2/TNNT1/NBDY/INCENP/G3BP1/MAPRE3/FBXO5/C1QBP/BRCA1/MRPS2/HNRNPU/CCDC69/DHX37/CENPW/KIF15/PGM5/LMOD3/RNF4/ASAP1/TRAF7/NIP7/STIL/WDR1/LSM3/NPM1/BOP1/KPNB1/CENPC/SASS6/SQLE/POC1B/RPS…	81
BP	GO:0045787	positive regulation of cell cycle	72/2184	313/18723	9.40737e-09	2.26161e-06	2.00784e-06	FOSL1/DLGAP5/E2F7/ECT2/CCNB1/KIF14/CDC25C/DTL/CDCA5/CHEK1/NDC80/CKS1B/CDK1/KIF23/EPGN/MAD2L1/SPHK1/FEN1/HOXA13/AURKA/CDT1/NUSAP1/KIF20B/CDC6/RACGAP1/FAM83D/CDK5R1/CDC25A/TFDP1/TMOD3/SPAG5/UBE2C/ESPL1/SLF1/RDX/PLK4/RHNO1/EIF4G1/PLSCR1/AURKB/RAD23A/RANBP1/MAPRE3/CDC27/FBXO5/CDC73/HSPA2/SMARCD3/RAD51AP1/MTBP/HNRNPU/PDGFB/BRCA2/CKS2/UBE2E2/NPM1/EREG/PHB2/EIF4E/ABL1/E2F8/HSF1/PSRC1/PRKCE/TERT/LSM11/CD…	72
BP	GO:0008608	attachment of spindle microtubules to kinetochore	18/2184	35/18723	9.50648e-09	2.26161e-06	2.00784e-06	ECT2/CCNB1/KNL1/NEK2/NDC80/SGO1/CENPE/BUB3/CDT1/RACGAP1/KIF2C/KNSTRN/SPAG5/AURKB/NUF2/HNRNPU/CENPC/RCC2	18
BP	GO:0034501	protein localization to kinetochore	13/2184	19/18723	9.82977e-09	2.26161e-06	2.00784e-06	KNL1/NDC80/SPDL1/CDK1/BUB3/CDT1/HASPIN/ZWILCH/TTK/AURKB/MTBP/KNTC1/RCC2	13
BP	GO:1903083	protein localization to condensed chromosome	13/2184	19/18723	9.82977e-09	2.26161e-06	2.00784e-06	KNL1/NDC80/SPDL1/CDK1/BUB3/CDT1/HASPIN/ZWILCH/TTK/AURKB/MTBP/KNTC1/RCC2	13
BP	GO:0071459	protein localization to chromosome, centromeric region	15/2184	25/18723	1.00088e-08	2.26161e-06	2.00784e-06	KNL1/NDC80/SPDL1/CDK1/BUB1B/BUB3/CDT1/CENPA/HASPIN/ZWILCH/TTK/AURKB/MTBP/KNTC1/RCC2	15
BP	GO:0019884	antigen processing and presentation of exogenous antigen	21/2184	47/18723	1.4099e-08	3.06783e-06	2.7236e-06	CTSL/CTSV/HLA-DMA/CD1D/HLA-DOB/CD1C/CD1E/HLA-DMB/HLA-DRB5/CD1B/HLA-DPB1/HLA-DQA1/AP3B1/HLA-DRA/HLA-DOA/HLA-DRB1/CD74/HLA-DQB1/HLA-DPA1/TAP1/CLEC4A	21
BP	GO:0051983	regulation of chromosome segregation	31/2184	91/18723	1.63195e-08	3.42419e-06	3.03997e-06	PLK1/DLGAP5/CCNB1/NDC80/CDCA2/SPDL1/TACC3/PTTG1/MKI67/MAD2L1/CENPE/BUB1B/BUB3/CDT1/CENPF/CDC6/BUB1/KIF2C/ZWILCH/ZWINT/UBE2C/ESPL1/TTK/PLSCR1/AURKB/CDC27/FBXO5/HNRNPU/TRIP13/KNTC1/RCC2	31
BP	GO:0010965	regulation of mitotic sister chromatid separation	25/2184	65/18723	2.48459e-08	5.03344e-06	4.46866e-06	PLK1/DLGAP5/CCNB1/NDC80/SPDL1/TACC3/PTTG1/MAD2L1/CENPE/BUB1B/BUB3/CDT1/CENPF/CDC6/BUB1/ZWILCH/ZWINT/UBE2C/ESPL1/TTK/AURKB/CDC27/FBXO5/TRIP13/KNTC1	25
BP	GO:1901987	regulation of cell cycle phase transition	83/2184	390/18723	3.20279e-08	6.14997e-06	5.4599e-06	ANLN/PLK1/AVEN/DLGAP5/E2F7/CCNB1/KIF14/CDC25C/H2AX/DTL/CDCA5/CHEK1/NDC80/SPDL1/CDK1/STK33/GTSE1/MAD2L1/NBN/CENPE/AURKA/BUB1B/BUB3/TICRR/HMGA2/CDT1/CENPF/INTS7/CDC6/BUB1/FAM83D/CDC25A/BLM/TFDP1/TMOD3/ZWILCH/ZWINT/UBE2C/ORC1/ESPL1/RDX/CDC45/TTK/RHNO1/PSME3/EIF4G1/AURKB/CLSPN/SUSD2/FANCD2/BRIP1/TIPIN/WDR76/CDC27/FBXO5/CDC73/HSPA2/SMARCD3/MTBP/BRCA1/TIMELESS/TRIP13/EME1/UBE2E2/GFI1B/NPM1/PHB2/PRPF19/…	83
BP	GO:0034508	centromere complex assembly	16/2184	30/18723	3.24509e-08	6.14997e-06	5.4599e-06	DLGAP5/OIP5/HJURP/CENPH/CENPE/CENPF/CENPA/CENPN/CENPK/MIS18A/CENPI/CENPW/RNF4/HELLS/CENPC/KNTC1	16
BP	GO:0051783	regulation of nuclear division	40/2184	139/18723	3.50188e-08	6.42923e-06	5.70783e-06	PLK1/DLGAP5/CCNB1/CDC25C/NEK2/CHEK1/NDC80/CDCA2/SPDL1/EPGN/MKI67/MAD2L1/SPHK1/PKMYT1/HOXA13/AURKA/BUB1B/BUB3/CDC20/CDT1/CENPF/NUSAP1/KIF20B/BUB1/ZWILCH/ZWINT/ESPL1/TTK/AURKB/BORA/CDC27/FBXO5/RAD51AP1/MTBP/PDGFB/TRIP13/EREG/CD28/PRMT5/KNTC1	40
BP	GO:0007091	metaphase/anaphase transition of mitotic cell cycle	24/2184	62/18723	4.07267e-08	7.12881e-06	6.32891e-06	PLK1/DLGAP5/CCNB1/NDC80/SPDL1/TACC3/MAD2L1/CENPE/BUB1B/BUB3/CDT1/CENPF/CDC6/BUB1/ZWILCH/ZWINT/UBE2C/ESPL1/TTK/AURKB/CDC27/FBXO5/TRIP13/KNTC1	24
BP	GO:0044772	mitotic cell cycle phase transition	88/2184	424/18723	4.22332e-08	7.12881e-06	6.32891e-06	ANLN/PLK1/AVEN/DLGAP5/E2F7/CCNB1/CCNA2/CDKN3/KIF14/CDC25C/FOXM1/DTL/CDCA5/CHEK1/NDC80/ITGB1/SPDL1/CDK1/CCNB2/TACC3/GTSE1/UBE2S/MAD2L1/NBN/CENPE/PKMYT1/AURKA/CALM3/BUB1B/BUB3/TICRR/HMGA2/CDT1/CENPF/CDC6/BUB1/MELK/CDC25A/BLM/TFDP1/TMOD3/ZWILCH/ZWINT/UBE2C/ORC1/ESPL1/RDX/TTK/PSME3/EIF4G1/AURKB/CLSPN/CCNE1/CDC27/FBXO5/CDC73/HSPA2/SMARCD3/MTBP/BRCA1/IQGAP3/ZPR1/MASTL/BACH1/TRIP13/TAF2/CKS2/UBE2E2/GFI1…	88
BP	GO:0006270	DNA replication initiation	17/2184	34/18723	4.24695e-08	7.12881e-06	6.32891e-06	NBN/MCM5/TICRR/CDT1/MCM4/CDC6/ORC1/MCM10/CDC45/MCM6/CCNE1/POLA2/MCM2/ORC6/MCM7/ORC2/CCNE2	17
BP	GO:0051306	mitotic sister chromatid separation	25/2184	67/18723	5.05095e-08	8.24287e-06	7.31797e-06	PLK1/DLGAP5/CCNB1/NDC80/SPDL1/TACC3/PTTG1/MAD2L1/CENPE/BUB1B/BUB3/CDT1/CENPF/CDC6/BUB1/ZWILCH/ZWINT/UBE2C/ESPL1/TTK/AURKB/CDC27/FBXO5/TRIP13/KNTC1	25
BP	GO:0007052	mitotic spindle organization	36/2184	120/18723	5.19366e-08	8.24669e-06	7.32136e-06	PLK1/DLGAP5/CCNB1/PRC1/TPX2/SPC25/NEK2/KIF4A/CENPH/NDC80/KIF23/TACC3/KIF11/INTS13/CENPE/AURKA/CDC20/RACGAP1/RAN/MZT1/KIFC1/TTK/AURKB/BORA/NUF2/MYBL2/HNRNPU/KIF15/STIL/TUBG1/KPNB1/PSRC1/CKAP5/VCP/GPSM2/CHMP5	36
BP	GO:0090329	regulation of DNA-dependent DNA replication	20/2184	46/18723	5.48334e-08	8.47753e-06	7.5263e-06	E2F7/NBN/TICRR/CDT1/SMARCAL1/BLM/DSCC1/TIPIN/FBXO5/SSBP1/RFC4/TIMELESS/BRCA2/RFC2/PCNA/E2F8/RFC3/DONSON/CDC7/STOML2	20
BP	GO:0140013	meiotic nuclear division	48/2184	185/18723	5.87993e-08	8.56789e-06	7.60652e-06	PLK1/KIF18A/ASPM/SGO2/CCNB2/PTTG1/RAD51/SGO1/AURKA/BUB1B/CDC20/HSF2BP/BUB1/SMC2/SEPTIN1/ESPL1/MND1/TTK/NDC1/ACTR2/NUF2/TOP2A/CCNE1/FANCD2/BRIP1/INCENP/FBXO5/HSPA2/RAD51AP1/TRIP13/MEI1/RAD54B/BRCA2/EME1/CKS2/EREG/ACTR3/P3H4/TEX15/RAD54L/CENPC/FANCA/C14orf39/PSMD13/PSMC3IP/CCNE2/M1AP/AGO4	48
BP	GO:0033045	regulation of sister chromatid segregation	26/2184	72/18723	5.9793e-08	8.56789e-06	7.60652e-06	PLK1/DLGAP5/CCNB1/NDC80/SPDL1/TACC3/PTTG1/MAD2L1/CENPE/BUB1B/BUB3/CDT1/CENPF/CDC6/BUB1/ZWILCH/ZWINT/UBE2C/ESPL1/TTK/AURKB/CDC27/FBXO5/HNRNPU/TRIP13/KNTC1	26
BP	GO:1905818	regulation of chromosome separation	26/2184	72/18723	5.9793e-08	8.56789e-06	7.60652e-06	PLK1/DLGAP5/CCNB1/NDC80/SPDL1/TACC3/PTTG1/MAD2L1/CENPE/BUB1B/BUB3/CDT1/CENPF/CDC6/BUB1/ZWILCH/ZWINT/UBE2C/ESPL1/TTK/PLSCR1/AURKB/CDC27/FBXO5/TRIP13/KNTC1	26
BP	GO:0071897	DNA biosynthetic process	47/2184	180/18723	6.53102e-08	9.03583e-06	8.02195e-06	CCT6A/TK1/PTGES3/NEK2/HNRNPC/DTL/CCT4/TYMS/XRCC5/PCLAF/SPHK1/CCT3/CENPF/CCT7/CCT8/TFDP1/TCP1/POLD2/DSCC1/RGN/PKIB/HROB/AURKB/LOX/HSP90AA1/GAR1/CCT2/CCT5/HGF/POLE2/PARM1/RFC4/HNRNPU/PDGFB/HNRNPA2B1/POLQ/RFC2/PCNA/RFC3/HNRNPD/PRIMPOL/KLF4/TERT/CHRAC1/VCP/HNRNPA1/POLE4	47
BP	GO:0000075	cell cycle checkpoint signaling	45/2184	169/18723	6.61346e-08	9.03583e-06	8.02195e-06	PLK1/CCNB1/H2AX/DTL/CHEK1/NDC80/SPDL1/CDK1/STK33/GTSE1/MAD2L1/NBN/BUB1B/BUB3/TICRR/HMGA2/CDT1/CENPF/INTS7/CDC6/BUB1/BLM/ZWILCH/ZWINT/ORC1/CDC45/TTK/RHNO1/AURKB/CLSPN/FANCD2/BRIP1/TIPIN/WDR76/BRCA1/TIMELESS/TRIP13/EME1/PRPF19/TRIAP1/DONSON/NSUN2/ATRIP/KNTC1/NABP2	45
BP	GO:0006275	regulation of DNA replication	33/2184	107/18723	8.89413e-08	1.18757e-05	1.05432e-05	E2F7/CCNA2/BCAR3/CDK1/NBN/CACYBP/TICRR/CDT1/PPP2CA/RAC1/CDC6/SMARCAL1/ESCO2/BLM/PPP2R1A/DSCC1/GLI2/TIPIN/FBXO5/S100A11/SSBP1/RFC4/TIMELESS/BRCA2/RFC2/EREG/PCNA/E2F8/RFC3/GTPBP4/DONSON/CDC7/STOML2	33
BP	GO:0030071	regulation of mitotic metaphase/anaphase transition	23/2184	60/18723	9.62438e-08	1.25652e-05	1.11553e-05	PLK1/DLGAP5/CCNB1/NDC80/SPDL1/MAD2L1/CENPE/BUB1B/BUB3/CDT1/CENPF/CDC6/BUB1/ZWILCH/ZWINT/UBE2C/ESPL1/TTK/AURKB/CDC27/FBXO5/TRIP13/KNTC1	23
BP	GO:0044784	metaphase/anaphase transition of cell cycle	24/2184	65/18723	1.17616e-07	1.50216e-05	1.33361e-05	PLK1/DLGAP5/CCNB1/NDC80/SPDL1/TACC3/MAD2L1/CENPE/BUB1B/BUB3/CDT1/CENPF/CDC6/BUB1/ZWILCH/ZWINT/UBE2C/ESPL1/TTK/AURKB/CDC27/FBXO5/TRIP13/KNTC1	24
BP	GO:0002399	MHC class II protein complex assembly	11/2184	16/18723	1.32513e-07	1.5888e-05	1.41053e-05	HLA-DMA/HLA-DOB/HLA-DMB/HLA-DRB5/HLA-DPB1/HLA-DQA1/HLA-DRA/HLA-DOA/HLA-DRB1/HLA-DQB1/HLA-DPA1	11
BP	GO:0002503	peptide antigen assembly with MHC class II protein complex	11/2184	16/18723	1.32513e-07	1.5888e-05	1.41053e-05	HLA-DMA/HLA-DOB/HLA-DMB/HLA-DRB5/HLA-DPB1/HLA-DQA1/HLA-DRA/HLA-DOA/HLA-DRB1/HLA-DQB1/HLA-DPA1	11
BP	GO:0070200	establishment of protein localization to telomere	11/2184	16/18723	1.32513e-07	1.5888e-05	1.41053e-05	CCT6A/CCT4/CCT3/CCT7/CCT8/TCP1/CCT2/CCT5/BRCA2/TERT/NABP2	11
BP	GO:2000573	positive regulation of DNA biosynthetic process	24/2184	66/18723	1.6449e-07	1.93276e-05	1.71589e-05	CCT6A/PTGES3/NEK2/CCT4/XRCC5/CCT3/CCT7/CCT8/TCP1/DSCC1/PKIB/AURKB/HSP90AA1/CCT2/CCT5/HGF/PARM1/RFC4/PDGFB/RFC2/PCNA/RFC3/KLF4/HNRNPA1	24
BP	GO:0051303	establishment of chromosome localization	27/2184	80/18723	1.68238e-07	1.93804e-05	1.72058e-05	DLGAP5/CCNB1/KIF14/KIF18A/CDCA5/NDC80/SPDL1/CENPE/CDT1/CENPF/FAM83D/KIF2C/SEPTIN1/SPAG5/CDCA8/KIFC1/AURKB/ACTR2/NUF2/INCENP/HNRNPU/KPNB1/ACTR3/PSRC1/CENPC/NDEL1/CHMP5	27
BP	GO:0000723	telomere maintenance	37/2184	131/18723	1.90413e-07	2.1513e-05	1.90991e-05	EXO1/CCT6A/PTGES3/NEK2/HNRNPC/CCT4/XRCC5/RAD51/NBN/FEN1/CCT3/CCT7/XRCC6/SMARCAL1/CCT8/BLM/TCP1/PKIB/AURKB/CCNE1/HSP90AA1/GAR1/CCT2/CCT5/HNRNPU/HNRNPA2B1/BRCA2/TPRKB/PCNA/HNRNPD/TERT/DCLRE1B/RPA3/CCNE2/RIF1/NABP2/HNRNPA1	37
BP	GO:1901990	regulation of mitotic cell cycle phase transition	66/2184	299/18723	1.99667e-07	2.21329e-05	1.96494e-05	ANLN/PLK1/AVEN/DLGAP5/E2F7/CCNB1/KIF14/CDC25C/DTL/CDCA5/CHEK1/NDC80/SPDL1/CDK1/GTSE1/MAD2L1/NBN/CENPE/AURKA/BUB1B/BUB3/TICRR/HMGA2/CDT1/CENPF/CDC6/BUB1/CDC25A/BLM/TFDP1/TMOD3/ZWILCH/ZWINT/UBE2C/ORC1/ESPL1/RDX/TTK/PSME3/EIF4G1/AURKB/CLSPN/CDC27/FBXO5/CDC73/HSPA2/SMARCD3/MTBP/BRCA1/TRIP13/UBE2E2/GFI1B/PHB2/KLF4/TERT/LSM11/KCNA5/TRIAP1/DONSON/BID/CDC7/FHL1/KNTC1/RCC2/NABP2/ID2	66
BP	GO:0044786	cell cycle DNA replication	18/2184	41/18723	2.11871e-07	2.30508e-05	2.04644e-05	E2F7/RAD51/FEN1/CDT1/MCM4/BLM/CDC45/MCM6/TIPIN/FBXO5/ZPR1/MCM2/BRCA2/GINS1/PCNA/E2F8/DONSON/CDC7	18
BP	GO:1902099	regulation of metaphase/anaphase transition of cell cycle	23/2184	63/18723	2.72833e-07	2.91435e-05	2.58734e-05	PLK1/DLGAP5/CCNB1/NDC80/SPDL1/MAD2L1/CENPE/BUB1B/BUB3/CDT1/CENPF/CDC6/BUB1/ZWILCH/ZWINT/UBE2C/ESPL1/TTK/AURKB/CDC27/FBXO5/TRIP13/KNTC1	23
BP	GO:0050000	chromosome localization	27/2184	82/18723	2.97786e-07	3.1241e-05	2.77356e-05	DLGAP5/CCNB1/KIF14/KIF18A/CDCA5/NDC80/SPDL1/CENPE/CDT1/CENPF/FAM83D/KIF2C/SEPTIN1/SPAG5/CDCA8/KIFC1/AURKB/ACTR2/NUF2/INCENP/HNRNPU/KPNB1/ACTR3/PSRC1/CENPC/NDEL1/CHMP5	27
BP	GO:0033047	regulation of mitotic sister chromatid segregation	19/2184	46/18723	3.15135e-07	3.2481e-05	2.88365e-05	PLK1/CCNB1/NDC80/SPDL1/PTTG1/MAD2L1/BUB1B/BUB3/CDT1/CENPF/BUB1/ZWILCH/ZWINT/TTK/AURKB/FBXO5/HNRNPU/TRIP13/KNTC1	19
BP	GO:0000725	recombinational repair	38/2184	140/18723	4.00295e-07	4.05471e-05	3.59975e-05	H2AX/CHEK1/RAD51/NBN/MCM5/FEN1/MCM4/BLM/HROB/CDC45/RHNO1/MCM6/ACTR2/PSMD14/AUNIP/PARPBP/RAD51AP1/BRCA1/GINS2/MCM2/TIMELESS/XRCC2/RAD54B/YY1/BRCA2/POLQ/TEX15/RAD54L/MCM8/TONSL/MCM7/GINS4/UBE2N/RECQL/RPA3/CDC7/RIF1/NABP2	38
BP	GO:0006310	DNA recombination	66/2184	305/18723	4.28956e-07	4.27138e-05	3.79211e-05	EXO1/KPNA2/H2AX/CHEK1/XRCC5/RAD51/NBN/MCM5/HSPD1/FEN1/HSF2BP/CD40LG/MCM4/CYREN/XRCC6/BLM/MND1/HROB/RUVBL2/CDC45/ACTL6A/UNG/RHNO1/MCM6/ACTR2/TOP2A/PSMD14/FANCD2/ALYREF/BRIP1/AUNIP/PARPBP/RAD51AP1/BRCA1/NHEJ1/GINS2/MCM2/TIMELESS/TRIP13/XRCC2/RAD54B/YY1/BRCA2/EME1/POLQ/PTPRC/TPRKB/TEX15/RAD54L/MCM8/TONSL/CD28/HMGB2/MCM7/GINS4/C14orf39/UBE2N/RECQL/PSMC3IP/IL7R/RPA3/MCRS1/CDC7/RIF1/NABP2/RNF168	66
BP	GO:0033046	negative regulation of sister chromatid segregation	18/2184	43/18723	5.06482e-07	4.79932e-05	4.26081e-05	PLK1/CCNB1/NDC80/SPDL1/PTTG1/MAD2L1/BUB1B/BUB3/CDT1/CENPF/BUB1/ZWILCH/ZWINT/TTK/AURKB/FBXO5/TRIP13/KNTC1	18
BP	GO:0033048	negative regulation of mitotic sister chromatid segregation	18/2184	43/18723	5.06482e-07	4.79932e-05	4.26081e-05	PLK1/CCNB1/NDC80/SPDL1/PTTG1/MAD2L1/BUB1B/BUB3/CDT1/CENPF/BUB1/ZWILCH/ZWINT/TTK/AURKB/FBXO5/TRIP13/KNTC1	18
BP	GO:2000816	negative regulation of mitotic sister chromatid separation	18/2184	43/18723	5.06482e-07	4.79932e-05	4.26081e-05	PLK1/CCNB1/NDC80/SPDL1/PTTG1/MAD2L1/BUB1B/BUB3/CDT1/CENPF/BUB1/ZWILCH/ZWINT/TTK/AURKB/FBXO5/TRIP13/KNTC1	18
BP	GO:0051310	metaphase plate congression	23/2184	65/18723	5.22326e-07	4.8709e-05	4.32436e-05	CCNB1/KIF14/KIF18A/CDCA5/NDC80/SPDL1/CENPE/CDT1/CENPF/FAM83D/KIF2C/SEPTIN1/SPAG5/CDCA8/KIFC1/AURKB/NUF2/INCENP/HNRNPU/KPNB1/PSRC1/CENPC/CHMP5	23
BP	GO:0000727	double-strand break repair via break-induced replication	9/2184	12/18723	6.22598e-07	5.71526e-05	5.07397e-05	MCM5/MCM4/CDC45/MCM6/GINS2/MCM2/MCM7/GINS4/CDC7	9
BP	GO:0032392	DNA geometric change	28/2184	90/18723	6.76238e-07	6.11215e-05	5.42633e-05	HMGA1/XRCC5/RAD51/NBN/MCM5/MCM4/XRCC6/BLM/ERCC6L/DSCC1/RUVBL2/MCM6/TOP2A/BRIP1/G3BP1/SSBP1/RFC4/MCM2/HNRNPA2B1/RAD54B/POLQ/RFC2/RFC3/RAD54L/MCM8/HMGB2/MCM7/RECQL	28
BP	GO:0045839	negative regulation of mitotic nuclear division	19/2184	48/18723	6.95039e-07	6.1869e-05	5.49269e-05	PLK1/CCNB1/CHEK1/NDC80/SPDL1/MAD2L1/BUB1B/BUB3/CDT1/CENPF/BUB1/ZWILCH/ZWINT/TTK/AURKB/FBXO5/MTBP/TRIP13/KNTC1	19
BP	GO:0002501	peptide antigen assembly with MHC protein complex	11/2184	18/18723	7.71665e-07	6.66696e-05	5.91889e-05	HLA-DMA/HLA-DOB/HLA-DMB/HLA-DRB5/HLA-DPB1/HLA-DQA1/HLA-DRA/HLA-DOA/HLA-DRB1/HLA-DQB1/HLA-DPA1	11
BP	GO:0051382	kinetochore assembly	11/2184	18/18723	7.71665e-07	6.66696e-05	5.91889e-05	DLGAP5/CENPH/CENPE/CENPF/CENPA/CENPN/CENPK/CENPW/RNF4/CENPC/KNTC1	11
BP	GO:0045841	negative regulation of mitotic metaphase/anaphase transition	17/2184	40/18723	8.10113e-07	6.8977e-05	6.12374e-05	PLK1/CCNB1/NDC80/SPDL1/MAD2L1/BUB1B/BUB3/CDT1/CENPF/BUB1/ZWILCH/ZWINT/TTK/AURKB/FBXO5/TRIP13/KNTC1	17
BP	GO:0051054	positive regulation of DNA metabolic process	48/2184	201/18723	8.50974e-07	7.07288e-05	6.27926e-05	CCT6A/PTGES3/FOXM1/NEK2/NPAS2/H2AX/CCT4/XRCC5/RAD51/TRIM28/NBN/CCT3/CCT7/CCT8/PRKCD/TCP1/DSCC1/PKIB/SLF1/AURKB/ACTR2/UBE2V2/HSP90AA1/CCT2/CCT5/HGF/RAD51AP1/BRCA1/PARM1/RFC4/PDGFB/TIMELESS/HNRNPA2B1/RFC2/PTPRC/PCNA/HSF1/RFC3/HNRNPD/KLF4/CD28/UBE2N/TOX/MGMT/RIF1/NABP2/HNRNPA1/RNF168	48
BP	GO:0051304	chromosome separation	29/2184	96/18723	8.54766e-07	7.07288e-05	6.27926e-05	PLK1/DLGAP5/CCNB1/NDC80/SPDL1/TACC3/PTTG1/MAD2L1/CENPE/BUB1B/BUB3/CDT1/CENPF/CDC6/BUB1/ZWILCH/ZWINT/UBE2C/ESPL1/TTK/PLSCR1/AURKB/TOP2A/CDC27/FBXO5/TRIP13/EME1/KNTC1/M1AP	29
BP	GO:0051985	negative regulation of chromosome segregation	18/2184	45/18723	1.13476e-06	9.08612e-05	8.06661e-05	PLK1/CCNB1/NDC80/SPDL1/PTTG1/MAD2L1/BUB1B/BUB3/CDT1/CENPF/BUB1/ZWILCH/ZWINT/TTK/AURKB/FBXO5/TRIP13/KNTC1	18
BP	GO:1905819	negative regulation of chromosome separation	18/2184	45/18723	1.13476e-06	9.08612e-05	8.06661e-05	PLK1/CCNB1/NDC80/SPDL1/PTTG1/MAD2L1/BUB1B/BUB3/CDT1/CENPF/BUB1/ZWILCH/ZWINT/TTK/AURKB/FBXO5/TRIP13/KNTC1	18
BP	GO:0007093	mitotic cell cycle checkpoint signaling	35/2184	129/18723	1.14446e-06	9.08612e-05	8.06661e-05	PLK1/CCNB1/DTL/CHEK1/NDC80/SPDL1/CDK1/STK33/GTSE1/MAD2L1/NBN/BUB1B/BUB3/TICRR/HMGA2/CDT1/CENPF/CDC6/BUB1/BLM/ZWILCH/ZWINT/ORC1/TTK/AURKB/CLSPN/FANCD2/TIPIN/BRCA1/TRIP13/EME1/TRIAP1/DONSON/KNTC1/NABP2	35
BP	GO:1904851	positive regulation of establishment of protein localization to telomere	8/2184	10/18723	1.22636e-06	9.60652e-05	8.52861e-05	CCT6A/CCT4/CCT3/CCT7/CCT8/TCP1/CCT2/CCT5	8
BP	GO:0061982	meiosis I cell cycle process	36/2184	135/18723	1.26882e-06	9.80831e-05	8.70776e-05	PLK1/CDC25C/SGO2/CCNB2/PTTG1/RAD51/SGO1/AURKA/HSF2BP/CDC25A/ESPL1/MND1/NDC1/TOP2A/CCNE1/FANCD2/BRIP1/FBXO5/HSPA2/RAD51AP1/TRIP13/MEI1/RAD54B/BRCA2/EME1/CKS2/P3H4/TEX15/RAD54L/CENPC/C14orf39/PSMD13/PSMC3IP/CCNE2/M1AP/AGO4	36
BP	GO:0045132	meiotic chromosome segregation	28/2184	93/18723	1.4147e-06	0.00010794	9.58286e-05	PLK1/SGO2/PTTG1/SGO1/BUB1B/BUB1/SMC2/SEPTIN1/ESPL1/TTK/NDC1/ACTR2/NUF2/TOP2A/CCNE1/FANCD2/BRIP1/TRIP13/EME1/ACTR3/P3H4/TEX15/CENPC/C14orf39/PSMC3IP/CCNE2/M1AP/AGO4	28
BP	GO:0002396	MHC protein complex assembly	11/2184	19/18723	1.63874e-06	0.000123431	0.000109581	HLA-DMA/HLA-DOB/HLA-DMB/HLA-DRB5/HLA-DPB1/HLA-DQA1/HLA-DRA/HLA-DOA/HLA-DRB1/HLA-DQB1/HLA-DPA1	11
BP	GO:0010389	regulation of G2/M transition of mitotic cell cycle	28/2184	94/18723	1.79268e-06	0.000130531	0.000115885	PLK1/AVEN/CCNB1/KIF14/CDC25C/DTL/CHEK1/CDK1/NBN/AURKA/TICRR/HMGA2/CENPF/CDC6/CDC25A/BLM/ORC1/AURKB/CLSPN/FBXO5/HSPA2/SMARCD3/BRCA1/DONSON/CDC7/FHL1/RCC2/NABP2	28
BP	GO:0044839	cell cycle G2/M phase transition	38/2184	148/18723	1.7937e-06	0.000130531	0.000115885	PLK1/AVEN/CCNB1/CCNA2/KIF14/CDC25C/FOXM1/DTL/CHEK1/CDK1/CCNB2/NBN/PKMYT1/AURKA/CALM3/TICRR/HMGA2/CENPF/CDC6/MELK/CDC25A/BLM/ORC1/AURKB/CLSPN/FBXO5/HSPA2/SMARCD3/BRCA1/MASTL/BACH1/TAF2/NPM1/DONSON/CDC7/FHL1/RCC2/NABP2	38
BP	GO:0051988	regulation of attachment of spindle microtubules to kinetochore	9/2184	13/18723	1.81252e-06	0.000130531	0.000115885	ECT2/CCNB1/NEK2/RACGAP1/KNSTRN/SPAG5/AURKB/HNRNPU/RCC2	9
BP	GO:1902100	negative regulation of metaphase/anaphase transition of cell cycle	17/2184	42/18723	1.84822e-06	0.000130531	0.000115885	PLK1/CCNB1/NDC80/SPDL1/MAD2L1/BUB1B/BUB3/CDT1/CENPF/BUB1/ZWILCH/ZWINT/TTK/AURKB/FBXO5/TRIP13/KNTC1	17
BP	GO:0000086	G2/M transition of mitotic cell cycle	36/2184	137/18723	1.85016e-06	0.000130531	0.000115885	PLK1/AVEN/CCNB1/CCNA2/KIF14/CDC25C/FOXM1/DTL/CHEK1/CDK1/NBN/PKMYT1/AURKA/CALM3/TICRR/HMGA2/CENPF/CDC6/MELK/CDC25A/BLM/ORC1/AURKB/CLSPN/FBXO5/HSPA2/SMARCD3/BRCA1/MASTL/BACH1/TAF2/DONSON/CDC7/FHL1/RCC2/NABP2	36
BP	GO:0032508	DNA duplex unwinding	26/2184	84/18723	1.86632e-06	0.000130531	0.000115885	HMGA1/XRCC5/RAD51/NBN/MCM5/MCM4/XRCC6/BLM/ERCC6L/DSCC1/RUVBL2/MCM6/TOP2A/BRIP1/G3BP1/SSBP1/RFC4/MCM2/RAD54B/POLQ/RFC2/RFC3/RAD54L/MCM8/MCM7/RECQL	26
BP	GO:0019886	antigen processing and presentation of exogenous peptide antigen via MHC class II	14/2184	30/18723	1.95023e-06	0.000130985	0.000116287	CTSL/CTSV/HLA-DMA/HLA-DOB/HLA-DMB/HLA-DRB5/HLA-DPB1/HLA-DQA1/HLA-DRA/HLA-DOA/HLA-DRB1/CD74/HLA-DQB1/HLA-DPA1	14
BP	GO:0002478	antigen processing and presentation of exogenous peptide antigen	16/2184	38/18723	1.98428e-06	0.000130985	0.000116287	CTSL/CTSV/HLA-DMA/HLA-DOB/HLA-DMB/HLA-DRB5/HLA-DPB1/HLA-DQA1/HLA-DRA/HLA-DOA/HLA-DRB1/CD74/HLA-DQB1/HLA-DPA1/TAP1/CLEC4A	16
BP	GO:0007094	mitotic spindle assembly checkpoint signaling	16/2184	38/18723	1.98428e-06	0.000130985	0.000116287	PLK1/CCNB1/NDC80/SPDL1/MAD2L1/BUB1B/BUB3/CDT1/CENPF/BUB1/ZWILCH/ZWINT/TTK/AURKB/TRIP13/KNTC1	16
BP	GO:0071173	spindle assembly checkpoint signaling	16/2184	38/18723	1.98428e-06	0.000130985	0.000116287	PLK1/CCNB1/NDC80/SPDL1/MAD2L1/BUB1B/BUB3/CDT1/CENPF/BUB1/ZWILCH/ZWINT/TTK/AURKB/TRIP13/KNTC1	16
BP	GO:0071174	mitotic spindle checkpoint signaling	16/2184	38/18723	1.98428e-06	0.000130985	0.000116287	PLK1/CCNB1/NDC80/SPDL1/MAD2L1/BUB1B/BUB3/CDT1/CENPF/BUB1/ZWILCH/ZWINT/TTK/AURKB/TRIP13/KNTC1	16
BP	GO:0006403	RNA localization	47/2184	201/18723	2.07113e-06	0.000135199	0.000120029	IGF2BP1/CCT6A/EIF5A/CCT4/NUP37/AGFG1/CCT3/CCT7/NUP62CL/IGF2BP3/RAN/CCT8/TCP1/RUVBL2/MAGOHB/NDC1/RTRAF/NCBP1/ALYREF/NUP50/CCT2/EIF4A3/CCT5/HNRNPU/SLBP/IGF2BP2/HNRNPA2B1/YY1/YBX1/NPM1/RFTN1/RBM8A/SSB/AHCTF1/HSF1/SEC13/FYTTD1/EXOSC2/FBL/SMG7/CKAP5/SNUPN/NUP54/NSUN2/HNRNPA1/KHSRP/BICD1	47
BP	GO:0000724	double-strand break repair via homologous recombination	36/2184	138/18723	2.22553e-06	0.000143681	0.00012756	H2AX/CHEK1/RAD51/NBN/MCM5/FEN1/MCM4/BLM/CDC45/MCM6/ACTR2/PSMD14/AUNIP/PARPBP/RAD51AP1/BRCA1/GINS2/MCM2/TIMELESS/XRCC2/RAD54B/YY1/BRCA2/POLQ/TEX15/RAD54L/MCM8/TONSL/MCM7/GINS4/UBE2N/RECQL/RPA3/CDC7/RIF1/NABP2	36
BP	GO:2000278	regulation of DNA biosynthetic process	30/2184	106/18723	2.5362e-06	0.000161958	0.000143785	CCT6A/PTGES3/NEK2/HNRNPC/CCT4/XRCC5/CCT3/CCT7/CCT8/TFDP1/TCP1/DSCC1/RGN/PKIB/AURKB/HSP90AA1/CCT2/CCT5/HGF/PARM1/RFC4/HNRNPU/PDGFB/HNRNPA2B1/RFC2/PCNA/RFC3/HNRNPD/KLF4/HNRNPA1	30
BP	GO:0031577	spindle checkpoint signaling	16/2184	39/18723	3.00117e-06	0.00018959	0.000168317	PLK1/CCNB1/NDC80/SPDL1/MAD2L1/BUB1B/BUB3/CDT1/CENPF/BUB1/ZWILCH/ZWINT/TTK/AURKB/TRIP13/KNTC1	16
BP	GO:0071103	DNA conformation change	61/2184	290/18723	3.08836e-06	0.000193022	0.000171364	PLK1/CCNB1/HMGA1/OIP5/HJURP/H2AX/CDCA5/ANP32B/CDK1/NCAPG/XRCC5/RAD51/NBN/MCM5/HMGA2/NUSAP1/NCAPD2/MCM4/SMC2/XRCC6/GRWD1/NCAPH/BLM/ERCC6L/DSCC1/DNAJC9/RUVBL2/CHAF1B/BANF1/ASF1B/MCM6/NCAPG2/TOP2A/BRIP1/INCENP/G3BP1/MIS18A/SSBP1/RFC4/CENPW/MCM2/HNRNPA2B1/RAD54B/POLQ/NPM1/RFC2/HAT1/H2BC12/HELLS/CHAF1A/ABL1/RFC3/RAD54L/MCM8/HMGB2/MCM7/H4C9/KMT5A/H2BC5/RECQL/M1AP	61
BP	GO:0007127	meiosis I	34/2184	129/18723	3.28916e-06	0.000203409	0.000180585	PLK1/SGO2/CCNB2/PTTG1/RAD51/SGO1/AURKA/HSF2BP/ESPL1/MND1/NDC1/TOP2A/CCNE1/FANCD2/BRIP1/FBXO5/HSPA2/RAD51AP1/TRIP13/MEI1/RAD54B/BRCA2/EME1/CKS2/P3H4/TEX15/RAD54L/CENPC/C14orf39/PSMD13/PSMC3IP/CCNE2/M1AP/AGO4	34
BP	GO:1902749	regulation of cell cycle G2/M phase transition	29/2184	102/18723	3.35175e-06	0.00020512	0.000182104	PLK1/AVEN/CCNB1/KIF14/CDC25C/DTL/CHEK1/CDK1/NBN/AURKA/TICRR/HMGA2/CENPF/CDC6/CDC25A/BLM/ORC1/AURKB/CLSPN/FBXO5/HSPA2/SMARCD3/BRCA1/NPM1/DONSON/CDC7/FHL1/RCC2/NABP2	29
BP	GO:0070203	regulation of establishment of protein localization to telomere	8/2184	11/18723	4.03324e-06	0.000239346	0.00021249	CCT6A/CCT4/CCT3/CCT7/CCT8/TCP1/CCT2/CCT5	8
BP	GO:1904869	regulation of protein localization to Cajal body	8/2184	11/18723	4.03324e-06	0.000239346	0.00021249	CCT6A/CCT4/CCT3/CCT7/CCT8/TCP1/CCT2/CCT5	8
BP	GO:1904871	positive regulation of protein localization to Cajal body	8/2184	11/18723	4.03324e-06	0.000239346	0.00021249	CCT6A/CCT4/CCT3/CCT7/CCT8/TCP1/CCT2/CCT5	8
BP	GO:1901992	positive regulation of mitotic cell cycle phase transition	27/2184	93/18723	4.67924e-06	0.000274905	0.000244059	DLGAP5/CCNB1/CDC25C/DTL/CDCA5/CDK1/CDT1/CDC6/CDC25A/TFDP1/TMOD3/UBE2C/ESPL1/RDX/EIF4G1/CDC27/FBXO5/HSPA2/SMARCD3/MTBP/UBE2E2/PHB2/TERT/LSM11/KCNA5/CDC7/RCC2	27
BP	GO:0010948	negative regulation of cell cycle process	61/2184	294/18723	4.89998e-06	0.000285024	0.000253042	PLK1/AVEN/E2F7/CCNB1/NEK2/H2AX/DTL/CHEK1/NDC80/SPDL1/CDK1/STK33/GTSE1/PTTG1/MAD2L1/NBN/BUB1B/BUB3/TICRR/HMGA2/CDT1/CENPF/INTS7/CDC6/BUB1/BLM/ZWILCH/ZWINT/ORC1/ESPL1/CDC45/TTK/RHNO1/AURKB/CLSPN/SUSD2/FANCD2/BRIP1/TIPIN/WDR76/FBXO5/CDC73/MTBP/BRCA1/TIMELESS/TRIP13/EME1/GFI1B/NPM1/E2F8/PRPF19/CCNF/KLF4/TRIAP1/DONSON/KAT2B/NSUN2/FHL1/ATRIP/KNTC1/NABP2	61
BP	GO:0051052	regulation of DNA metabolic process	71/2184	359/18723	5.14889e-06	0.000296566	0.000263289	CCT6A/PTGES3/FOXM1/NEK2/KPNA2/NPAS2/HNRNPC/H2AX/CHEK1/CCT4/GSK3A/XRCC5/RAD51/TRIM28/NBN/TICRR/HMGA2/CCT3/CDT1/CCT7/CYREN/CCT8/BLM/TFDP1/PRKCD/TCP1/DSCC1/RGN/PKIB/SLF1/AURKB/ACTR2/UBE2V2/HSP90AA1/ALYREF/CCT2/AUNIP/CCT5/PARPBP/MIS18A/HGF/RAD51AP1/BRCA1/PARM1/RFC4/HNRNPU/PDGFB/TIMELESS/HNRNPA2B1/POLQ/NPM1/RFC2/PTPRC/TEX15/PCNA/HSF1/RFC3/OTUB1/HNRNPD/KLF4/CD28/PRMT5/TWIST1/UBE2N/TOX/MGMT/IL7R/RIF1/NA…	71
BP	GO:0045931	positive regulation of mitotic cell cycle	32/2184	121/18723	5.84919e-06	0.000333631	0.000296196	DLGAP5/CCNB1/CDC25C/DTL/CDCA5/CDK1/SPHK1/CDT1/CDC6/CDC25A/TFDP1/TMOD3/UBE2C/ESPL1/RDX/EIF4G1/CDC27/FBXO5/HSPA2/SMARCD3/MTBP/BRCA2/UBE2E2/PHB2/EIF4E/ABL1/HSF1/TERT/LSM11/KCNA5/CDC7/RCC2	32
BP	GO:0007080	mitotic metaphase plate congression	18/2184	50/18723	6.72044e-06	0.00037964	0.000337043	CCNB1/KIF14/KIF18A/CDCA5/NDC80/SPDL1/CENPE/CDT1/KIF2C/CDCA8/KIFC1/AURKB/NUF2/HNRNPU/KPNB1/PSRC1/CENPC/CHMP5	18
BP	GO:0070199	establishment of protein localization to chromosome	12/2184	25/18723	7.41163e-06	0.000414699	0.000368167	CCT6A/CCT4/CCT3/CCT7/CCT8/TCP1/RUVBL2/CCT2/CCT5/BRCA2/TERT/NABP2	12
BP	GO:0019882	antigen processing and presentation	29/2184	106/18723	7.71067e-06	0.00042736	0.000379408	CTSL/CTSV/EXT1/CTSH/RAB10/RAB35/HLA-DMA/CD1D/HLA-DOB/CD1C/WDFY4/RELB/CD1E/HLA-DMB/HLA-DRB5/CD1B/HLA-DPB1/HLA-DQA1/AP3B1/HLA-DRA/HLA-DOA/RAB3B/RFTN1/HLA-DRB1/CD74/HLA-DQB1/HLA-DPA1/TAP1/CLEC4A	29
BP	GO:0002381	immunoglobulin production involved in immunoglobulin-mediated immune response	22/2184	70/18723	8.61216e-06	0.000472864	0.000419806	EXO1/NBN/HSPD1/CD40LG/HLA-DMA/UNG/HLA-DOB/BTK/GAPT/HLA-DMB/HLA-DRB5/HLA-DPB1/HLA-DQA1/HLA-DRA/HLA-DOA/PTPRC/HLA-DRB1/HLA-DQB1/HLA-DPA1/CD28/RIF1/RNF168	22
BP	GO:1901988	negative regulation of cell cycle phase transition	53/2184	249/18723	9.372e-06	0.00050982	0.000452615	PLK1/AVEN/E2F7/CCNB1/H2AX/DTL/CHEK1/NDC80/SPDL1/CDK1/STK33/GTSE1/MAD2L1/NBN/BUB1B/BUB3/TICRR/HMGA2/CDT1/CENPF/INTS7/CDC6/BUB1/BLM/ZWILCH/ZWINT/ORC1/CDC45/TTK/RHNO1/AURKB/CLSPN/SUSD2/FANCD2/BRIP1/TIPIN/WDR76/FBXO5/CDC73/BRCA1/TIMELESS/TRIP13/EME1/GFI1B/PRPF19/KLF4/TRIAP1/DONSON/NSUN2/FHL1/ATRIP/KNTC1/NABP2	53
BP	GO:2001251	negative regulation of chromosome organization	25/2184	86/18723	1.0151e-05	0.000534242	0.000474297	PLK1/CCNB1/HNRNPC/NDC80/SPDL1/PTTG1/MAD2L1/NBN/BUB1B/BUB3/CDT1/CENPF/BUB1/ZWILCH/ZWINT/ESPL1/TTK/AURKB/TOP2A/FBXO5/HNRNPU/MCM2/TRIP13/KNTC1/HNRNPA1	25
BP	GO:0051784	negative regulation of nuclear division	19/2184	56/18723	1.01745e-05	0.000534242	0.000474297	PLK1/CCNB1/CHEK1/NDC80/SPDL1/MAD2L1/BUB1B/BUB3/CDT1/CENPF/BUB1/ZWILCH/ZWINT/TTK/AURKB/FBXO5/MTBP/TRIP13/KNTC1	19
BP	GO:0006268	DNA unwinding involved in DNA replication	9/2184	15/18723	1.01847e-05	0.000534242	0.000474297	HMGA1/RAD51/MCM4/BLM/MCM6/SSBP1/MCM2/MCM7/RECQL	9
BP	GO:1904874	positive regulation of telomerase RNA localization to Cajal body	9/2184	15/18723	1.01847e-05	0.000534242	0.000474297	CCT6A/CCT4/CCT3/CCT7/CCT8/TCP1/RUVBL2/CCT2/CCT5	9
BP	GO:0070202	regulation of establishment of protein localization to chromosome	8/2184	12/18723	1.08545e-05	0.000549744	0.00048806	CCT6A/CCT4/CCT3/CCT7/CCT8/TCP1/CCT2/CCT5	8
BP	GO:1903405	protein localization to nuclear body	8/2184	12/18723	1.08545e-05	0.000549744	0.00048806	CCT6A/CCT4/CCT3/CCT7/CCT8/TCP1/CCT2/CCT5	8
BP	GO:1904816	positive regulation of protein localization to chromosome, telomeric region	8/2184	12/18723	1.08545e-05	0.000549744	0.00048806	CCT6A/CCT4/CCT3/CCT7/CCT8/TCP1/CCT2/CCT5	8
BP	GO:1904867	protein localization to Cajal body	8/2184	12/18723	1.08545e-05	0.000549744	0.00048806	CCT6A/CCT4/CCT3/CCT7/CCT8/TCP1/CCT2/CCT5	8
BP	GO:0032200	telomere organization	38/2184	159/18723	1.11271e-05	0.000558731	0.000496038	EXO1/CCT6A/PTGES3/NEK2/HNRNPC/CCT4/XRCC5/RAD51/NBN/FEN1/CCT3/CCT7/XRCC6/SMARCAL1/CCT8/BLM/TCP1/PKIB/AURKB/CCNE1/HSP90AA1/GAR1/CCT2/CCT5/HNRNPU/HNRNPA2B1/BRCA2/TPRKB/PCNA/HNRNPD/TERT/DCLRE1B/H4C9/RPA3/CCNE2/RIF1/NABP2/HNRNPA1	38
BP	GO:0002495	antigen processing and presentation of peptide antigen via MHC class II	14/2184	34/18723	1.18607e-05	0.00059052	0.00052426	CTSL/CTSV/HLA-DMA/HLA-DOB/HLA-DMB/HLA-DRB5/HLA-DPB1/HLA-DQA1/HLA-DRA/HLA-DOA/HLA-DRB1/CD74/HLA-DQB1/HLA-DPA1	14
BP	GO:1900182	positive regulation of protein localization to nucleus	25/2184	87/18723	1.26817e-05	0.000626091	0.000555839	PLK1/ECT2/CCT6A/CDK1/CCT4/TRIM28/F2/CCT3/CCT7/RAN/CCT8/PRKCD/TCP1/ORMDL3/NMD3/CCT2/CCT5/ZPR1/CD2AP/NPM1/TERT/PYHIN1/HCLS1/MCRS1/JUP	25
BP	GO:0042770	signal transduction in response to DNA damage	40/2184	172/18723	1.32709e-05	0.000649723	0.00057682	PLK1/E2F7/FOXM1/H2AX/DTL/CHEK1/CDK1/STK33/GTSE1/NBN/TICRR/HMGA2/INTS7/BLM/MIF/RHNO1/CLSPN/MYO6/FANCD2/BRIP1/TIPIN/WDR76/PTTG1IP/BRCA1/SNAI1/BRCA2/EME1/NPM1/ABL1/CD74/PRPF19/PMAIP1/TWIST1/TRIAP1/PYHIN1/NDRG1/DONSON/KMT5A/BID/ATRIP	40
BP	GO:0032943	mononuclear cell proliferation	59/2184	291/18723	1.4512e-05	0.000704609	0.000625548	RIPK2/FADD/BTN2A2/CCR2/HSPD1/MS4A1/CD40LG/IKZF3/PRKCD/MIF/SFTPD/ADA/SLAMF1/CD1D/CLECL1/CD79A/CD19/BTK/SELENOK/BLK/GAPT/CEBPB/TNFRSF13B/HLA-DMB/PIK3CG/FCRL3/CD22/AGER/SLC39A10/HLA-DPB1/GAL/SASH3/EPHB2/CD6/HPRT1/TBK1/PNP/CORO1A/PTPRC/HLA-DRB1/HELLS/ABL1/CD74/ZAP70/TNFSF8/FLT3/TNFRSF13C/HLA-DPA1/CD28/SPN/RASAL3/TWSG1/LST1/IL7R/IL23R/CRP/CD180/DOCK8/DOCK2	59
BP	GO:0051656	establishment of organelle localization	74/2184	390/18723	1.50727e-05	0.000722459	0.000641395	PLK1/DLGAP5/AP3S1/CCNB1/KIF14/KIF18A/CFL1/MYO1E/YWHAZ/CDCA5/NDC80/ITGB1/SPDL1/MAD2L1/CENPE/CDT1/CENPF/NUSAP1/YKT6/RAN/FAM83D/KIF2C/EIF6/CENPA/SEPTIN1/SPAG5/TFG/ESPL1/CDCA8/KIFC1/SAPCD2/BLOC1S4/DTNBP1/PTGDS/AURKB/ACTR2/MYO6/NUF2/IRAG2/BTK/ACTN4/BLK/NMD3/INCENP/RAB27B/AP1AR/PIK3CG/KIT/HNRNPU/BORCS5/PDCD10/AP3B1/MYO19/RAB1A/ABCE1/FAM91A1/NPM1/KPNB1/ACTR3/PSRC1/CENPC/TMED10/ITGA4/MYO1H/NDEL1/PIK3CD/F…	74
BP	GO:1901989	positive regulation of cell cycle phase transition	30/2184	115/18723	1.51255e-05	0.000722459	0.000641395	DLGAP5/CCNB1/CDC25C/DTL/CDCA5/CDK1/CDT1/CDC6/FAM83D/CDC25A/TFDP1/TMOD3/UBE2C/ESPL1/RDX/EIF4G1/CDC27/FBXO5/CDC73/HSPA2/SMARCD3/MTBP/UBE2E2/NPM1/PHB2/TERT/LSM11/KCNA5/CDC7/RCC2	30
BP	GO:0000910	cytokinesis	40/2184	173/18723	1.53469e-05	0.000727121	0.000645534	ANLN/PLK1/E2F7/ECT2/PRC1/KIF14/KIF20A/KIF4A/KIF23/CEP55/KLHDC8B/AURKA/CALM3/NUSAP1/KIF20B/CDC6/RACGAP1/RHOC/CENPA/RAB35/SEPTIN1/TMEM250/ESPL1/PLK4/AURKB/SEPTIN2/ACTR2/INCENP/SNX9/MYO19/BRCA2/ACTR3/AHCTF1/E2F8/SEPTIN10/PRKCE/SEPTIN4/CXCR5/CHMP5/SEPTIN7	40
BP	GO:0061640	cytoskeleton-dependent cytokinesis	27/2184	100/18723	2.03399e-05	0.000955975	0.000848709	ANLN/PLK1/ECT2/KIF20A/KIF4A/KIF23/CEP55/KLHDC8B/NUSAP1/KIF20B/RACGAP1/RHOC/CENPA/RAB35/SEPTIN1/TMEM250/ESPL1/AURKB/SEPTIN2/ACTR2/INCENP/SNX9/ACTR3/SEPTIN10/SEPTIN4/CHMP5/SEPTIN7	27
BP	GO:0046651	lymphocyte proliferation	58/2184	288/18723	2.10062e-05	0.000979454	0.000869554	RIPK2/FADD/BTN2A2/CCR2/HSPD1/MS4A1/CD40LG/IKZF3/PRKCD/MIF/SFTPD/ADA/SLAMF1/CD1D/CLECL1/CD79A/CD19/BTK/SELENOK/BLK/GAPT/CEBPB/TNFRSF13B/HLA-DMB/PIK3CG/FCRL3/CD22/AGER/SLC39A10/HLA-DPB1/GAL/SASH3/EPHB2/CD6/HPRT1/TBK1/PNP/CORO1A/PTPRC/HLA-DRB1/HELLS/ABL1/CD74/ZAP70/TNFSF8/FLT3/TNFRSF13C/HLA-DPA1/CD28/SPN/RASAL3/TWSG1/LST1/IL7R/IL23R/CD180/DOCK8/DOCK2	58
BP	GO:0051225	spindle assembly	30/2184	117/18723	2.1723e-05	0.0010049	0.000892146	PLK1/PRC1/TPX2/NEK2/ASPM/KIF4A/CCNB2/KIF23/KIF11/AURKA/CDC20/RACGAP1/SEPTIN1/SPAG5/MZT1/KIFC1/AURKB/MYBL2/INCENP/MAPRE3/FBXO5/HNRNPU/CCDC69/KIF15/RNF4/KPNB1/TUBB/GPSM2/CHMP5/GOLGA8B	30
BP	GO:0001833	inner cell mass cell proliferation	8/2184	13/18723	2.53217e-05	0.00116223	0.00103182	CHEK1/NCAPG2/PELO/ZPR1/BRCA2/GINS1/NDEL1/GINS4	8
BP	GO:0002504	antigen processing and presentation of peptide or polysaccharide antigen via MHC class II	14/2184	36/18723	2.5796e-05	0.00117482	0.001043	CTSL/CTSV/HLA-DMA/HLA-DOB/HLA-DMB/HLA-DRB5/HLA-DPB1/HLA-DQA1/HLA-DRA/HLA-DOA/HLA-DRB1/CD74/HLA-DQB1/HLA-DPA1	14
BP	GO:1903039	positive regulation of leukocyte cell-cell adhesion	50/2184	239/18723	2.68836e-05	0.00121493	0.00107861	FUT4/RIPK2/FADD/CCR2/HSPD1/CD40LG/HLA-DMA/ADA/SLAMF1/CD1D/GLI2/CLECL1/CD5/HLA-DOB/ST3GAL4/TESPA1/SELENOK/RELA/HLA-DMB/HLA-DRB5/AGER/HLA-DPB1/HLA-DQA1/MAP3K8/AP3B1/SASH3/HLA-DRA/CD6/HLA-DOA/PNP/RHOH/CORO1A/PTPRC/HLA-DRB1/CD74/ZAP70/CD27/HLA-DQB1/TNFRSF13C/HLA-DPA1/CD28/ITGA4/RASAL3/CD160/ITPKB/IL7R/IL23R/SELP/CD83/DOCK8	50
BP	GO:0033260	nuclear DNA replication	14/2184	37/18723	3.70628e-05	0.00164316	0.00145879	RAD51/FEN1/CDT1/MCM4/BLM/CDC45/MCM6/TIPIN/MCM2/BRCA2/GINS1/PCNA/DONSON/CDC7	14
BP	GO:1904358	positive regulation of telomere maintenance via telomere lengthening	14/2184	37/18723	3.70628e-05	0.00164316	0.00145879	CCT6A/NEK2/CCT4/XRCC5/CCT3/CCT7/CCT8/TCP1/PKIB/AURKB/CCT2/CCT5/HNRNPA2B1/HNRNPA1	14
BP	GO:0034655	nucleobase-containing compound catabolic process	75/2184	407/18723	3.71984e-05	0.00164316	0.00145879	IGF2BP1/HNRNPC/ZC3H12D/DERA/GSK3A/SERBP1/FEN1/DUT/FXR1/BTG2/CARHSP1/PRKCD/ADA/RGN/MAGOHB/NUDT1/UNG/TBRG4/DEDD2/ACOT7/PDE10A/PKP3/NCBP1/HNRNPR/PABPC1/TDG/NBDY/LSM5/ENPP1/DNASE1L3/PELO/EIF4A3/NUDT15/ADA2/SMG9/ZPR1/REXO4/SARM1/HNRNPU/ETF1/DNASE2B/YBX1/ENPP4/HPRT1/SLIRP/ABCD1/PNP/CDA/NPM1/NT5C1A/RBM8A/SSB/ENTPD7/CNOT9/DCPS/HSF1/HNRNPD/EXOSC2/ELAVL1/SMG7/SAMD4B/MOV10/APOBEC3H/VCP/ACAT1/CSDE1/NSUN2/NAN…	75
BP	GO:2001252	positive regulation of chromosome organization	23/2184	82/18723	4.24842e-05	0.00186265	0.00165365	CCT6A/NEK2/CCT4/XRCC5/TRIM28/SETDB2/NBN/FEN1/CCT3/CDT1/CCT7/CCT8/TCP1/PKIB/SLF1/AURKB/CCT2/CCT5/SSBP1/HNRNPA2B1/HNRNPD/NABP2/HNRNPA1	23
BP	GO:0070198	protein localization to chromosome, telomeric region	12/2184	29/18723	4.72468e-05	0.00205611	0.0018254	CCT6A/CCT4/XRCC5/CCT3/CCT7/CCT8/TCP1/CCT2/CCT5/BRCA2/TERT/NABP2	12
BP	GO:0051098	regulation of binding	68/2184	363/18723	4.98331e-05	0.00215272	0.00191117	DKK1/PLK1/HJURP/NEK2/RIPK2/EIF2S1/TRIM6/TRIM28/MDFI/AURKA/CALM3/HMGA2/CDT1/PPP2CA/RAN/DERL1/ANXA2/PRKCD/CTBP2/TXN/S100A10/PLAUR/DTNBP1/EIF4G1/AURKB/LOX/NCBP1/ACTB/BLK/NMD3/ADRB2/STYX/EIF4A3/MAPRE3/SMARCD3/AGER/MSX2/RALB/PDGFB/EIF3D/RIPOR2/GATA1/XIRP1/SYMPK/LARP6/PCSK9/STK3/ABL1/NME1/ID1/HSF1/AMFR/MARK2/EPB41L5/KLF4/TERT/GTPBP4/HMGB2/ITGA4/TWIST1/PYHIN1/PHLDA2/MFNG/PRMT8/BAG2/PBXIP1/CAMK1/TRIB3	68
BP	GO:0046700	heterocycle catabolic process	80/2184	445/18723	5.0677e-05	0.0021598	0.00191746	IGF2BP1/KYNU/ABCC2/HNRNPC/ZC3H12D/DERA/GSK3A/SERBP1/FEN1/DUT/FXR1/BTG2/CARHSP1/PRKCD/MTHFS/ADA/RGN/MAGOHB/NUDT1/UNG/TBRG4/DEDD2/ACOT7/PDE10A/PKP3/NCBP1/HNRNPR/PABPC1/TDG/NBDY/LSM5/ENPP1/DNASE1L3/PELO/EIF4A3/NUDT15/ADA2/SMG9/ZPR1/REXO4/SARM1/HNRNPU/ETF1/DNASE2B/YBX1/ENPP4/HPRT1/SLIRP/ABCD1/PNP/CDA/NPM1/NT5C1A/RBM8A/SSB/ENTPD7/CNOT9/DCPS/HSF1/BLVRB/HNRNPD/EXOSC2/ELAVL1/SMG7/SAMD4B/MOV10/APOBEC3H/VC…	80
BP	GO:0032206	positive regulation of telomere maintenance	17/2184	52/18723	5.07323e-05	0.0021598	0.00191746	CCT6A/NEK2/CCT4/XRCC5/NBN/CCT3/CCT7/CCT8/TCP1/PKIB/AURKB/CCT2/CCT5/HNRNPA2B1/HNRNPD/NABP2/HNRNPA1	17
BP	GO:0042110	T cell activation	86/2184	487/18723	5.24379e-05	0.00219368	0.00194754	CTSL/RIPK2/FADD/BTN2A2/CCR2/HSPD1/CD40LG/CDH26/HLA-DMA/LY9/SFTPD/ADA/SLAMF1/CD1D/GLI2/CLECL1/CD5/HLA-DOB/F2RL1/CD1C/WDFY4/TESPA1/SELENOK/RELB/CEBPB/HLA-DMB/HLA-DRB5/PIK3CG/AGER/JAML/NHEJ1/KIT/NLRC3/HLA-DPB1/LAX1/HLA-DQA1/MAP3K8/AP3B1/RIPOR2/SASH3/SOD1/HLA-DRA/ITGAL/CD6/HLA-DOA/PNP/RHOH/CORO1A/ITK/PTPRC/HLA-DRB1/ENTPD7/ABL1/CD74/SIT1/ZAP70/CD27/CD2/TNFSF8/HLA-DQB1/SLAMF9/CD48/TNFRSF13C/HLA-DPA1/CD…	86
BP	GO:0051258	protein polymerization	58/2184	297/18723	5.27728e-05	0.00219368	0.00194754	FKBP4/TPX2/INPP5J/TRIM6/VDAC2/DIAPH3/UBE2S/PFN1/CAPZA1/RAC1/CDK5R1/TMOD3/PRKCD/UBE2C/TWF1/RDX/MZT1/ACTR2/GMFB/BAIAP2L2/HSP90AA1/MTPN/MAPRE3/FBXO5/AP1AR/ARPC1A/PSTPIP2/DNM1L/SNX9/LMOD3/TMSB10/ARPC5/ARF6/NCKAP1/TUBG1/CORO1A/ACTR3/ARPC5L/ARPC1B/GMFG/ABL1/PSRC1/HDGFL3/PRKCE/FCHSD2/NDEL1/ARPC3/KANK1/PSTPIP1/CKAP5/CYRIA/HCLS1/ARPC2/TBCD/DMTN/WASF3/PFN2/WASHC2C	58
BP	GO:1904814	regulation of protein localization to chromosome, telomeric region	8/2184	14/18723	5.30218e-05	0.00219368	0.00194754	CCT6A/CCT4/CCT3/CCT7/CCT8/TCP1/CCT2/CCT5	8
BP	GO:1990173	protein localization to nucleoplasm	8/2184	14/18723	5.30218e-05	0.00219368	0.00194754	CCT6A/CCT4/CCT3/CCT7/CCT8/TCP1/CCT2/CCT5	8
BP	GO:0070661	leukocyte proliferation	61/2184	318/18723	5.89995e-05	0.00242393	0.00215195	RIPK2/FADD/BTN2A2/CCR2/HSPD1/MS4A1/CD40LG/IKZF3/PRKCD/MIF/SFTPD/ADA/SLAMF1/CD1D/CLECL1/CD79A/CD19/F2RL1/BTK/SELENOK/BLK/GAPT/CEBPB/TNFRSF13B/HLA-DMB/PIK3CG/FCRL3/CD22/AGER/SLC39A10/KIT/HLA-DPB1/GAL/SASH3/EPHB2/CD6/HPRT1/TBK1/PNP/CORO1A/PTPRC/HLA-DRB1/HELLS/ABL1/CD74/ZAP70/TNFSF8/FLT3/TNFRSF13C/HLA-DPA1/CD28/SPN/RASAL3/TWSG1/LST1/IL7R/IL23R/CRP/CD180/DOCK8/DOCK2	61
BP	GO:0002764	immune response-regulating signaling pathway	83/2184	468/18723	6.0358e-05	0.00246252	0.00218621	RIPK2/STAP1/CD200R1/BTN2A2/HSPD1/MS4A1/NMI/CTSH/BCAR1/PRKCD/ADA/TLR10/LGR4/CD79A/CD19/PLSCR1/TASL/F2RL1/MS4A2/CD79B/BTK/TESPA1/BLK/LILRA4/RELA/C1QBP/SLC15A2/FCRL3/CD22/GCSAML/BTLA/SLC39A10/CD226/ZDHHC5/OAS1/BTNL9/SARM1/TYRO3/NCR3/KIT/HLA-DPB1/PRKCB/LAX1/AP3B1/RBCK1/TRIM15/TLR7/ITK/TKFC/UFD1/RFTN1/PTPRC/HLA-DRB1/PHB2/ABL1/ZAP70/RTN4/PLPP4/CD300LF/HLA-DQB1/BANK1/PRKCE/CLEC12B/OASL/CD28/PIGR/CD160/P…	83
BP	GO:0032212	positive regulation of telomere maintenance via telomerase	13/2184	34/18723	6.17167e-05	0.00250059	0.00222001	CCT6A/NEK2/CCT4/XRCC5/CCT3/CCT7/CCT8/TCP1/PKIB/AURKB/CCT2/CCT5/HNRNPA1	13
BP	GO:0075522	IRES-dependent viral translational initiation	7/2184	11/18723	6.26643e-05	0.0025216	0.00223866	EIF3B/PTBP1/DENR/EIF3D/PCBP2/SSB/CSDE1	7
BP	GO:1904872	regulation of telomerase RNA localization to Cajal body	9/2184	18/18723	7.12334e-05	0.00284691	0.00252747	CCT6A/CCT4/CCT3/CCT7/CCT8/TCP1/RUVBL2/CCT2/CCT5	9
BP	GO:0034314	Arp2/3 complex-mediated actin nucleation	14/2184	39/18723	7.30407e-05	0.00289942	0.00257409	ACTR2/GMFB/AP1AR/ARPC1A/ARPC5/NCKAP1/ACTR3/ARPC5L/ARPC1B/GMFG/FCHSD2/ARPC3/ARPC2/WASF3	14
BP	GO:0050870	positive regulation of T cell activation	45/2184	216/18723	7.35523e-05	0.00290013	0.00257472	RIPK2/FADD/CCR2/HSPD1/CD40LG/HLA-DMA/ADA/SLAMF1/CD1D/GLI2/CLECL1/CD5/HLA-DOB/TESPA1/SELENOK/HLA-DMB/HLA-DRB5/AGER/HLA-DPB1/HLA-DQA1/MAP3K8/AP3B1/SASH3/HLA-DRA/CD6/HLA-DOA/PNP/RHOH/CORO1A/PTPRC/HLA-DRB1/CD74/ZAP70/CD27/HLA-DQB1/TNFRSF13C/HLA-DPA1/CD28/RASAL3/CD160/ITPKB/IL7R/IL23R/CD83/DOCK8	45
BP	GO:0006760	folic acid-containing compound metabolic process	11/2184	26/18723	7.67873e-05	0.0030075	0.00267004	TYMS/MTHFD1/MTHFS/ATIC/DHFR/MTHFD2/MTHFD1L/GGH/GART/SLC25A32/FOLR1	11
BP	GO:0022616	DNA strand elongation	10/2184	22/18723	7.81941e-05	0.00304232	0.00270095	NBN/MCM4/POLD2/RFC4/GINS1/PCNA/RFC3/TERT/MCM7/DCLRE1B	10
BP	GO:0044270	cellular nitrogen compound catabolic process	80/2184	451/18723	8.08435e-05	0.00312471	0.0027741	IGF2BP1/KYNU/ABCC2/HNRNPC/ZC3H12D/DERA/GSK3A/SERBP1/FEN1/DUT/FXR1/BTG2/CARHSP1/PRKCD/MTHFS/ADA/RGN/MAGOHB/NUDT1/UNG/TBRG4/DEDD2/ACOT7/PDE10A/PKP3/NCBP1/HNRNPR/PABPC1/TDG/NBDY/LSM5/ENPP1/DNASE1L3/PELO/EIF4A3/NUDT15/ADA2/SMG9/ZPR1/REXO4/SARM1/HNRNPU/ETF1/DNASE2B/YBX1/ENPP4/HPRT1/SLIRP/ABCD1/PNP/CDA/NPM1/NT5C1A/RBM8A/SSB/ENTPD7/CNOT9/DCPS/HSF1/BLVRB/HNRNPD/EXOSC2/ELAVL1/SMG7/SAMD4B/MOV10/APOBEC3H/VC…	80
BP	GO:1903829	positive regulation of cellular protein localization	54/2184	276/18723	8.92487e-05	0.00342703	0.0030425	PLK1/MESD/ECT2/CCT6A/NDC80/ITGB1/CDK1/CCT4/MEAK7/GPD1L/GSK3A/TRIM28/ACSL3/F2/CCT3/CDT1/CCT7/RAN/CDK5R1/CCT8/PRKCD/TCP1/RDX/NPTN/MFF/SAE1/ORMDL3/NMD3/CCT2/PDCD5/CCT5/RIC3/MIEF1/EPHA2/ZPR1/ZDHHC5/CD2AP/MTCL1/ARF6/EPHB2/NPM1/RTN4/PRKCE/TERT/KCNJ11/PYHIN1/UBE2D3/HCLS1/GPSM2/TCAF1/MCRS1/AKT2/JUP/BICD1	54
BP	GO:0031334	positive regulation of protein-containing complex assembly	48/2184	237/18723	8.99616e-05	0.00343198	0.00304689	FSCN1/CDT1/PFN1/CDH17/RAC1/ABCA3/RHOC/CDK5R1/PSMC6/SLF1/EIF4G1/ACTR2/GMFB/BAIAP2L2/UNC13B/HSP90AA1/FERMT1/CAND1/AP1AR/ARPC1A/BAK1/SNX9/LMOD3/P2RY12/ASAP1/CRBN/ARPC5/ARF6/NCKAP1/CORO1A/ACTR3/ARPC5L/ARPC1B/GMFG/PSRC1/PRKCE/FCHSD2/ARPC3/STMP1/CKAP5/DHX33/ARPC2/VCP/BID/MMP1/WASF3/PFN2/WASHC2C	48
BP	GO:0006457	protein folding	44/2184	212/18723	9.63889e-05	0.00365345	0.00324351	ERO1A/FKBP4/MESD/CCT6A/AHSA1/PTGES3/CCT4/DNAJB4/PPIA/HSPD1/CCT3/CCT7/ERO1B/CCT8/HSPA9/TCP1/PPID/RUVBL2/PFDN1/HSP90AA1/CHCHD4/GRPEL1/CCT2/LMAN1/PDCD5/CCT5/HSPA2/DNAJC1/RIC3/PPIAL4A/HSPBP1/PPIF/PFDN2/CD74/FKBP5/DNAJC10/CHORDC1/PPIC/TXNDC9/DNAJB1/TBCD/PDCL3/BAG2/MPDU1	44
BP	GO:0046631	alpha-beta T cell activation	35/2184	156/18723	9.73632e-05	0.00366672	0.00325529	CTSL/RIPK2/CCR2/CDH26/LY9/ADA/WDFY4/RELB/AGER/AP3B1/SASH3/HLA-DRA/PNP/ITK/PTPRC/HLA-DRB1/ENTPD7/ABL1/ZAP70/TNFSF8/CD28/SPN/RASAL3/CD160/GPR18/TWSG1/TOX/RORA/ITPKB/TMEM98/IL23R/CD83/CLEC4A/STOML2/DOCK2	35
BP	GO:0007339	binding of sperm to zona pellucida	14/2184	40/18723	0.000100386	0.00374452	0.00332436	B4GALT1/ALDOA/CCT4/VDAC2/CCT3/ATP8B3/CCT7/CCT8/LY6K/TCP1/CCT2/CCT5/FETUB/ASTL	14
BP	GO:0051315	attachment of mitotic spindle microtubules to kinetochore	8/2184	15/18723	0.000101978	0.00374452	0.00332436	NDC80/CENPE/CDT1/KIF2C/AURKB/NUF2/HNRNPU/CENPC	8
BP	GO:0098760	response to interleukin-7	8/2184	15/18723	0.000101978	0.00374452	0.00332436	RAD23B/HSPD1/ATIC/BTK/STIP1/HDGF/YBX1/IL7R	8
BP	GO:0098761	cellular response to interleukin-7	8/2184	15/18723	0.000101978	0.00374452	0.00332436	RAD23B/HSPD1/ATIC/BTK/STIP1/HDGF/YBX1/IL7R	8
BP	GO:0034656	nucleobase-containing small molecule catabolic process	12/2184	31/18723	0.000102748	0.00374933	0.00332863	DERA/GSK3A/ADA/NUDT1/ADA2/ENPP4/PNP/CDA/ENTPD7/APOBEC3H/AHCY/APOBEC1	12
BP	GO:0010833	telomere maintenance via telomere lengthening	22/2184	81/18723	0.000104754	0.00379893	0.00337267	CCT6A/PTGES3/NEK2/HNRNPC/CCT4/XRCC5/RAD51/CCT3/CCT7/CCT8/TCP1/PKIB/AURKB/HSP90AA1/GAR1/CCT2/CCT5/HNRNPU/HNRNPA2B1/TERT/DCLRE1B/HNRNPA1	22
BP	GO:1904029	regulation of cyclin-dependent protein kinase activity	25/2184	98/18723	0.000111506	0.004019	0.00356805	PLK1/CCNB1/CCNA2/CDKN3/CDC25C/CKS1B/CCNB2/PKMYT1/CDC6/CDK5R1/CDC25A/BLM/CCNE1/ACTB/MAPRE3/PDGFB/CKS2/PSRC1/CCNF/CAMK2N1/GTPBP4/LATS2/CDK7/KAT2B/CCNE2	25
BP	GO:0043254	regulation of protein-containing complex assembly	76/2184	428/18723	0.000116348	0.00416795	0.00370028	DKK1/FKBP4/FSCN1/KIF14/HJURP/INPP5J/VDAC2/CDT1/PFN1/CAPZA1/CDH17/RAC1/ABCA3/RHOC/CDK5R1/PMEPA1/TMOD3/PRKCD/PSMC6/TWF1/SLF1/RDX/EIF4G1/ACTR2/GMFB/BAIAP2L2/UNC13B/HSP90AA1/MTPN/FERMT1/MAPRE3/CAND1/AP1AR/ARPC1A/BAK1/RALB/NLRC3/STXBP5/SNX9/LMOD3/P2RY12/RNF4/ASAP1/CRBN/TMSB10/ARPC5/ARF6/NCKAP1/CORO1A/ACTR3/ARPC5L/ARPC1B/GMFG/ABL1/HSF1/PSRC1/PRKCE/FCHSD2/ARPC3/KANK1/STMP1/CKAP5/DHX33/CYRIA/HCLS1/ARPC2/…	76
BP	GO:0007015	actin filament organization	78/2184	442/18723	0.000117267	0.00417542	0.00370691	RHOF/FSCN1/CFL1/MYO1E/ALDOA/DIAPH3/PFN1/CAPZA1/RAC1/PXN/BCAR1/RHPN2/RHOC/TPM3/TMOD3/PRKCD/TWF1/RDX/ACTG1/S100A10/RHOD/ACTR2/F2RL1/GMFB/MYO6/RND3/ARRB1/BAIAP2L2/GHRL/CASS4/MTPN/RFLNA/AP1AR/ARPC1A/PSTPIP2/PLA2G1B/PHLDB2/ASAP3/SNX9/CD2AP/MYO19/XIRP1/LMOD3/CGNL1/TMSB10/ARPC5/PHACTR1/ARF6/NCKAP1/WDR1/RHOH/CORO1A/ACTR3/ARPC5L/ARPC1B/GMFG/ABL1/ID1/GAS2L3/ARHGAP25/PRKCE/FAT1/MYO1H/FCHSD2/ARPC3/KANK1/PSTP…	78
BP	GO:0090670	RNA localization to Cajal body	9/2184	19/18723	0.000121342	0.00421823	0.00374492	CCT6A/CCT4/CCT3/CCT7/CCT8/TCP1/RUVBL2/CCT2/CCT5	9
BP	GO:0090671	telomerase RNA localization to Cajal body	9/2184	19/18723	0.000121342	0.00421823	0.00374492	CCT6A/CCT4/CCT3/CCT7/CCT8/TCP1/RUVBL2/CCT2/CCT5	9
BP	GO:0090672	telomerase RNA localization	9/2184	19/18723	0.000121342	0.00421823	0.00374492	CCT6A/CCT4/CCT3/CCT7/CCT8/TCP1/RUVBL2/CCT2/CCT5	9
BP	GO:0090685	RNA localization to nucleus	9/2184	19/18723	0.000121342	0.00421823	0.00374492	CCT6A/CCT4/CCT3/CCT7/CCT8/TCP1/RUVBL2/CCT2/CCT5	9
BP	GO:0001701	in utero embryonic development	67/2184	367/18723	0.000125658	0.0043426	0.00385534	GJB3/PLCD3/FOSL1/E2F7/CCNB1/RRM2/KRT8/ADM/NEK2/MYO1E/CHEK1/ITGB1/BMP5/CCNB2/GPI/TRIM28/NBN/MDFI/SLC34A2/ADA/PSMC4/ADAM10/GLI2/ACTL6A/ASF1B/PLK4/INPP5B/NCAPG2/EIF2S2/PELO/CEBPB/C6/SF3B6/SMG9/CCM2/ZPR1/PSPH/PDGFB/SNAI1/TFEB/GATA1/LPAR6/XRCC2/BRCA2/YBX1/STIL/GINS1/STK3/MAFF/E2F8/RTN4/PLPP4/EPB41L5/KLF4/SLC39A1/DAD1/TWIST1/NDEL1/GINS4/PHLDA2/PTCH1/MFNG/SLC5A7/NSUN2/FKBP10/RIC8A/EMG1	67
BP	GO:0030098	lymphocyte differentiation	68/2184	374/18723	0.000127343	0.00437509	0.00388418	CTSL/RIPK2/FADD/ITGB1/CCR2/MS4A1/CDH17/CD40LG/IKZF3/XRCC6/LY9/ADA/SLAMF1/CD1D/GLI2/MMP14/CD79A/CD19/CD79B/BTK/TESPA1/IL11/INHA/RELB/FCRL3/BAK1/NHEJ1/TYRO3/KIT/AP3B1/SASH3/SOD1/HLA-DRA/IRF8/POU2AF1/YY1/HLA-DOA/PNP/RHOH/ITK/PTPRC/HLA-DRB1/ENTPD7/ABL1/CD74/ZAP70/CD27/CD2/TNFSF8/FLT3/CD28/SPN/ITGA4/GPR18/FANCA/IKZF1/MFNG/TOX/PIK3CD/RORA/ITPKB/IL7R/TMEM98/IL23R/CD83/SLC46A2/ID2/DOCK2	68
BP	GO:0051255	spindle midzone assembly	7/2184	12/18723	0.000135198	0.00461796	0.00409979	PRC1/KIF4A/KIF23/RACGAP1/AURKB/INCENP/CCDC69	7
BP	GO:0042398	cellular modified amino acid biosynthetic process	15/2184	46/18723	0.000143463	0.00484883	0.00430476	MTHFD1/PLOD2/GGT6/MTHFS/ATIC/DHFR/PTDSS1/PLSCR1/MTHFD1L/GCLC/SLC7A11/GART/HAGH/SLC27A1/CKMT2	15
BP	GO:0051653	spindle localization	17/2184	56/18723	0.000143608	0.00484883	0.00430476	PLK1/CFL1/ASPM/NDC80/ITGB1/SPDL1/MAD2L1/NUSAP1/CENPA/SPAG5/ESPL1/SAPCD2/ACTR2/KPNB1/ACTR3/NDEL1/GPSM2	17
BP	GO:0000079	regulation of cyclin-dependent protein serine/threonine kinase activity	24/2184	94/18723	0.000149486	0.00501844	0.00445534	PLK1/CCNB1/CCNA2/CDKN3/CDC25C/CKS1B/CCNB2/PKMYT1/CDC6/CDK5R1/CDC25A/BLM/CCNE1/ACTB/MAPRE3/PDGFB/CKS2/PSRC1/CCNF/GTPBP4/LATS2/CDK7/KAT2B/CCNE2	24
BP	GO:0031570	DNA integrity checkpoint signaling	29/2184	123/18723	0.000150485	0.0050233	0.00445965	PLK1/H2AX/DTL/CHEK1/CDK1/STK33/GTSE1/NBN/TICRR/HMGA2/CDT1/INTS7/CDC6/BLM/ORC1/CDC45/RHNO1/CLSPN/FANCD2/BRIP1/TIPIN/WDR76/BRCA1/TIMELESS/EME1/PRPF19/TRIAP1/DONSON/ATRIP	29
BP	GO:0019439	aromatic compound catabolic process	81/2184	467/18723	0.000157579	0.00523039	0.00464351	IGF2BP1/KYNU/ABCC2/HNRNPC/ZC3H12D/DERA/GSK3A/SERBP1/FEN1/DUT/FXR1/BTG2/CARHSP1/PRKCD/MTHFS/ADA/RGN/MAGOHB/NUDT1/UNG/TBRG4/DEDD2/ACOT7/PDE10A/PKP3/NCBP1/HNRNPR/PABPC1/TDG/NBDY/LSM5/ENPP1/DNASE1L3/PELO/EIF4A3/NUDT15/ADA2/SMG9/ZPR1/REXO4/SARM1/HNRNPU/ETF1/DNASE2B/MAOB/YBX1/ENPP4/HPRT1/SLIRP/ABCD1/PNP/CDA/NPM1/NT5C1A/RBM8A/SSB/ENTPD7/CNOT9/DCPS/HSF1/BLVRB/HNRNPD/EXOSC2/ELAVL1/SMG7/SAMD4B/MOV10/APOBEC…	81
BP	GO:0050863	regulation of T cell activation	61/2184	329/18723	0.000159457	0.00526299	0.00467245	RIPK2/FADD/BTN2A2/CCR2/HSPD1/CD40LG/HLA-DMA/SFTPD/ADA/SLAMF1/CD1D/GLI2/CLECL1/CD5/HLA-DOB/TESPA1/SELENOK/CEBPB/HLA-DMB/HLA-DRB5/AGER/HLA-DPB1/LAX1/HLA-DQA1/MAP3K8/AP3B1/RIPOR2/SASH3/SOD1/HLA-DRA/CD6/HLA-DOA/PNP/RHOH/CORO1A/PTPRC/HLA-DRB1/ABL1/CD74/SIT1/ZAP70/CD27/CD2/TNFSF8/HLA-DQB1/TNFRSF13C/HLA-DPA1/CD28/SPN/RASAL3/CD160/FANCA/TWSG1/TOX/ITPKB/IL7R/IL23R/TNFAIP8L2/CD83/SLC46A2/DOCK8	61
BP	GO:1901991	negative regulation of mitotic cell cycle phase transition	38/2184	179/18723	0.000172051	0.00564691	0.00501329	PLK1/AVEN/E2F7/CCNB1/DTL/CHEK1/NDC80/SPDL1/CDK1/GTSE1/MAD2L1/NBN/BUB1B/BUB3/TICRR/HMGA2/CDT1/CENPF/CDC6/BUB1/BLM/ZWILCH/ZWINT/ORC1/TTK/AURKB/CLSPN/FBXO5/CDC73/BRCA1/TRIP13/GFI1B/KLF4/TRIAP1/DONSON/FHL1/KNTC1/NABP2	38
BP	GO:0009116	nucleoside metabolic process	18/2184	62/18723	0.000174301	0.00568899	0.00505065	TK1/DERA/DTYMK/GNMT/ADA/ATIC/NT5C3A/NUDT1/ADA2/ERH/ENPP4/HPRT1/PNP/CDA/NT5C1A/APOBEC3H/AHCY/APOBEC1	18
BP	GO:0045010	actin nucleation	16/2184	52/18723	0.000187712	0.00609288	0.00540922	ACTR2/GMFB/AP1AR/ARPC1A/LMOD3/ARPC5/NCKAP1/CORO1A/ACTR3/ARPC5L/ARPC1B/GMFG/FCHSD2/ARPC3/ARPC2/WASF3	16
BP	GO:0050855	regulation of B cell receptor signaling pathway	10/2184	24/18723	0.000190291	0.00614262	0.00545338	STAP1/CD19/BLK/FCRL3/CD22/GCSAML/SLC39A10/PRKCB/GCSAM/LPXN	10
BP	GO:0022613	ribonucleoprotein complex biogenesis	80/2184	463/18723	0.000195621	0.00628019	0.00557552	PTGES3/LYAR/STRAP/XRCC5/DDX56/EIF3B/PA2G4/EIF3M/EIF3J/RAN/EIF6/SNRPE/METTL5/RPP25/WBP11/DENR/RUVBL2/EIF2S3/DDX52/SRSF9/NOP2/EIF2S2/PWP1/NCBP1/EIF4H/NOL11/HSP90AA1/MALSU1/WDR3/RAMAC/NMD3/GAR1/EIF4A3/SNRPD2/CDC73/C1QBP/FTSJ3/DDX54/EIF3H/DDX23/REXO4/DDX10/MRPS2/NIFK/PES1/USP4/NOP16/DHX37/EIF3D/ABCE1/TRAF7/NIP7/NPM1/BOP1/WDR75/AATF/IMP4/PRPF19/EXOSC2/SNRPD1/FBL/GTPBP4/PRMT5/RPS19/MTERF3/MRM3/KAT2B/RS…	80
BP	GO:0001832	blastocyst growth	9/2184	20/18723	0.000197827	0.0063165	0.00560775	CHEK1/NBN/NCAPG2/PELO/ZPR1/BRCA2/GINS1/NDEL1/GINS4	9
BP	GO:0034109	homotypic cell-cell adhesion	23/2184	90/18723	0.000200509	0.00636753	0.00565305	PKP2/DSG2/ABAT/PPIA/PRKCD/RDX/ACTG1/CLIC1/PLAUR/BLOC1S4/DSC2/TSPAN32/ACTB/BLK/PIK3CG/TYRO3/SLC7A11/MYL12A/GATA1/P2RY12/DSP/DMTN/JUP	23
BP	GO:0009988	cell-cell recognition	19/2184	68/18723	0.000202806	0.00640584	0.00568707	B4GALT1/ALDOA/CCT4/VDAC2/CCT3/ATP8B3/CCT7/CCT8/LY6K/TCP1/ST6GALNAC6/CCT2/CCT5/CD6/FETUB/ASTL/FOLR1/DOCK8/DOCK2	19
BP	GO:2001020	regulation of response to DNA damage stimulus	44/2184	219/18723	0.000208608	0.00655386	0.00581848	FOXM1/NPAS2/H2AX/CHEK1/RAD51/TRIM28/HMGA2/FXR1/CYREN/PRKCD/MIF/SLF1/ACTR2/UBE2V2/WDR76/AUNIP/FBXO5/PARPBP/PTTG1IP/DDIAS/RAD51AP1/BRCA1/IER3/SNAI1/TIMELESS/POLQ/NPM1/ABL1/CD74/TEX15/PCNA/ARMT1/HSF1/OTUB1/PMAIP1/TWIST1/TRIAP1/PYHIN1/KMT5A/UBE2N/MGMT/BID/RIF1/RNF168	44
BP	GO:0030261	chromosome condensation	15/2184	48/18723	0.000244494	0.0076	0.00674723	PLK1/CCNB1/CDCA5/CDK1/NCAPG/HMGA2/NUSAP1/NCAPD2/SMC2/NCAPH/BANF1/NCAPG2/TOP2A/INCENP/KMT5A	15
BP	GO:0035036	sperm-egg recognition	15/2184	48/18723	0.000244494	0.0076	0.00674723	B4GALT1/ALDOA/CCT4/VDAC2/CCT3/ATP8B3/CCT7/CCT8/LY6K/TCP1/CCT2/CCT5/FETUB/ASTL/FOLR1	15
BP	GO:0007004	telomere maintenance via telomerase	19/2184	69/18723	0.000249643	0.00765139	0.00679286	CCT6A/PTGES3/NEK2/HNRNPC/CCT4/XRCC5/CCT3/CCT7/CCT8/TCP1/PKIB/AURKB/HSP90AA1/GAR1/CCT2/CCT5/HNRNPU/TERT/HNRNPA1	19
BP	GO:0070192	chromosome organization involved in meiotic cell cycle	19/2184	69/18723	0.000249643	0.00765139	0.00679286	SGO2/RAD51/SGO1/BUB1B/NCAPD2/BUB1/SMC2/NDC1/CCNE1/FANCD2/BRIP1/INCENP/TRIP13/P3H4/TEX15/C14orf39/PSMC3IP/CCNE2/AGO4	19
BP	GO:0010639	negative regulation of organelle organization	63/2184	348/18723	0.000250054	0.00765139	0.00679286	FKBP4/PLK1/CCNB1/TPX2/HNRNPC/INPP5J/CHEK1/NDC80/SPDL1/PTTG1/MAD2L1/NBN/BUB1B/BUB3/CDT1/CENPF/PFN1/CAPZA1/RHPN2/BUB1/TMOD3/ZWILCH/PRKCD/ZWINT/ESPL1/TWF1/RDX/TTK/AURKB/GMFB/TOP2A/NBDY/MTPN/FBXO5/GCLC/HGF/MTBP/BRCA1/PHLDB2/DNM1L/HNRNPU/MCM2/PPIF/LMOD3/TRIP13/CGNL1/TMSB10/NPM1/CORO1A/GMFG/HDGFL3/CCNF/FEZ2/TRIAP1/KANK1/KAT2B/TBCD/DMTN/PHF23/KNTC1/PFN2/WASHC2C/HNRNPA1	63
BP	GO:1903131	mononuclear cell differentiation	74/2184	426/18723	0.00028324	0.00862196	0.00765452	CTSL/RIPK2/FADD/ITGB1/CCR2/MS4A1/CDH17/CD40LG/IKZF3/XRCC6/LY9/ADA/SLAMF1/CD1D/GLI2/MMP14/CD79A/CD19/F2RL1/LTBR/CD79B/BTK/TESPA1/IL11/INHA/BLK/RELB/CEBPB/FCRL3/BAK1/AGER/NHEJ1/TYRO3/KIT/AP3B1/SASH3/SOD1/GATA1/HLA-DRA/IRF8/POU2AF1/YY1/HLA-DOA/PNP/RHOH/ITK/PTPRC/HLA-DRB1/ENTPD7/ABL1/CD74/ZAP70/CD27/CD2/TNFSF8/FLT3/CD28/SPN/ITGA4/GPR18/FANCA/IKZF1/MFNG/TOX/PIK3CD/RORA/ITPKB/IL7R/TMEM98/IL23R/CD83/SLC…	74
BP	GO:0002366	leukocyte activation involved in immune response	52/2184	275/18723	0.00028744	0.00870469	0.00772797	EXO1/RIPK2/CCR2/NBN/HSPD1/NMI/CDH17/CD40LG/LY9/ADA/SLAMF1/SCNN1B/UNG/CD19/PTGDS/F2RL1/CD1C/BTK/BLK/GAPT/DNASE1L3/RELB/HLA-DMB/PIK3CG/KARS1/KIT/HLA-DRA/ITGAL/IRF8/POU2AF1/CORO1A/PTPRC/HLA-DRB1/ENTPD7/ABL1/CD74/PRKCE/CD28/SPN/PRAM1/IFI35/MFNG/PIK3CD/RORA/TMEM98/IL23R/RIF1/CD180/CD84/VAMP8/RNF168/DOCK2	52
BP	GO:0016572	histone phosphorylation	13/2184	39/18723	0.000308377	0.00921393	0.00818007	CCNB1/CCNA2/CHEK1/CDK1/AURKA/HMGA2/HASPIN/PRKCD/AURKB/RPS6KA4/INCENP/PRKCB/TWIST1	13
BP	GO:0036297	interstrand cross-link repair	13/2184	39/18723	0.000308377	0.00921393	0.00818007	NEIL3/RAD51/HROB/FANCD2/FANCL/RAD51AP1/FANCC/FAAP24/MCM8/FANCA/DCLRE1B/VCP/RNF168	13
BP	GO:0000076	DNA replication checkpoint signaling	8/2184	17/18723	0.000310529	0.00921393	0.00818007	TICRR/CDT1/CDC6/ORC1/CDC45/CLSPN/TIPIN/TIMELESS	8
BP	GO:0007076	mitotic chromosome condensation	8/2184	17/18723	0.000310529	0.00921393	0.00818007	PLK1/CDCA5/NCAPG/NUSAP1/NCAPD2/SMC2/NCAPH/KMT5A	8
BP	GO:0007006	mitochondrial membrane organization	27/2184	116/18723	0.000312458	0.00922458	0.00818953	HSPA4/VDAC2/GSK3A/TMEM11/CALM3/HSPA9/SAMM50/HSP90AA1/PDCD5/CHCHD3/GCLC/TOMM22/BAK1/HK2/LETM1/MAIP1/AP3B1/PPIF/TIMM22/PMAIP1/TIMM9/MTX2/RCC1L/IMMT/BID/HEBP2/UQCC3	27
BP	GO:0002934	desmosome organization	6/2184	10/18723	0.000345921	0.0100378	0.00891152	PKP2/DSG2/PERP/PKP3/DSP/JUP	6
BP	GO:0009396	folic acid-containing compound biosynthetic process	6/2184	10/18723	0.000345921	0.0100378	0.00891152	MTHFD1/MTHFS/ATIC/DHFR/MTHFD1L/GART	6
BP	GO:0018242	protein O-linked glycosylation via serine	6/2184	10/18723	0.000345921	0.0100378	0.00891152	GALNT2/MGAT5B/GALNT3/GALNT4/POGLUT2/GALNT13	6
BP	GO:0042100	B cell proliferation	24/2184	99/18723	0.000347872	0.0100378	0.00891152	HSPD1/MS4A1/CD40LG/IKZF3/PRKCD/MIF/ADA/CD79A/CD19/BTK/BLK/GAPT/TNFRSF13B/FCRL3/CD22/SLC39A10/SASH3/EPHB2/PTPRC/ABL1/CD74/TNFRSF13C/IL7R/CD180	24
BP	GO:1902751	positive regulation of cell cycle G2/M phase transition	11/2184	30/18723	0.000348547	0.0100378	0.00891152	CCNB1/CDC25C/DTL/CDK1/CDC25A/FBXO5/HSPA2/SMARCD3/NPM1/CDC7/RCC2	11
BP	GO:0022409	positive regulation of cell-cell adhesion	53/2184	284/18723	0.000352705	0.010108	0.00897382	FUT4/RIPK2/FADD/CCR2/HSPD1/FSTL3/CD40LG/HLA-DMA/ADA/SLAMF1/CD1D/GLI2/CLECL1/PLAUR/CD5/HLA-DOB/ST3GAL4/TESPA1/SELENOK/RELA/HLA-DMB/HLA-DRB5/AGER/HLA-DPB1/HLA-DQA1/MAP3K8/AP3B1/SASH3/HLA-DRA/CD6/HLA-DOA/PNP/RHOH/CORO1A/PTPRC/HLA-DRB1/CD74/ZAP70/CD27/HLA-DQB1/TNFRSF13C/HLA-DPA1/CD28/ITGA4/RASAL3/CD160/ITPKB/IL7R/IL23R/DMTN/SELP/CD83/DOCK8	53
BP	GO:0010972	negative regulation of G2/M transition of mitotic cell cycle	17/2184	60/18723	0.000360103	0.0102699	0.00911757	PLK1/AVEN/DTL/CHEK1/CDK1/NBN/TICRR/HMGA2/CDC6/BLM/ORC1/AURKB/CLSPN/BRCA1/DONSON/FHL1/NABP2	17
BP	GO:0051099	positive regulation of binding	36/2184	173/18723	0.00037708	0.0107021	0.00950129	RIPK2/EIF2S1/TRIM6/TRIM28/CALM3/CDT1/PPP2CA/RAN/DERL1/ANXA2/CTBP2/TXN/S100A10/PLAUR/EIF4G1/NCBP1/BLK/NMD3/MAPRE3/RALB/EIF3D/RIPOR2/LARP6/STK3/ABL1/NME1/HSF1/AMFR/EPB41L5/KLF4/TERT/HMGB2/TWIST1/PYHIN1/MFNG/TRIB3	36
BP	GO:0040001	establishment of mitotic spindle localization	12/2184	35/18723	0.00038907	0.0109894	0.00975629	PLK1/NDC80/ITGB1/SPDL1/MAD2L1/NUSAP1/CENPA/ESPL1/SAPCD2/KPNB1/NDEL1/GPSM2	12
BP	GO:1901361	organic cyclic compound catabolic process	83/2184	495/18723	0.000404326	0.0113656	0.0100903	IGF2BP1/KYNU/ABCC2/HNRNPC/ZC3H12D/DERA/GSK3A/SERBP1/FEN1/DUT/FXR1/BTG2/CARHSP1/PRKCD/MTHFS/ADA/RGN/MAGOHB/NUDT1/UNG/TBRG4/DEDD2/ACOT7/PDE10A/PKP3/NCBP1/HNRNPR/PABPC1/TDG/NBDY/LSM5/CYP27A1/ENPP1/DNASE1L3/PELO/EIF4A3/NUDT15/ADA2/SMG9/ZPR1/REXO4/SARM1/HNRNPU/ETF1/DNASE2B/MAOB/YBX1/ENPP4/HPRT1/SLIRP/ABCD1/PNP/CDA/NPM1/HSD17B6/NT5C1A/RBM8A/SSB/ENTPD7/CNOT9/DCPS/HSF1/BLVRB/HNRNPD/EXOSC2/ELAVL1/SMG7/SAM…	83
BP	GO:0045740	positive regulation of DNA replication	13/2184	40/18723	0.000408521	0.0114289	0.0101465	E2F7/BCAR3/CDK1/CACYBP/CDT1/RAC1/GLI2/SSBP1/EREG/PCNA/E2F8/CDC7/STOML2	13
BP	GO:0002263	cell activation involved in immune response	52/2184	279/18723	0.000411593	0.0114602	0.0101743	EXO1/RIPK2/CCR2/NBN/HSPD1/NMI/CDH17/CD40LG/LY9/ADA/SLAMF1/SCNN1B/UNG/CD19/PTGDS/F2RL1/CD1C/BTK/BLK/GAPT/DNASE1L3/RELB/HLA-DMB/PIK3CG/KARS1/KIT/HLA-DRA/ITGAL/IRF8/POU2AF1/CORO1A/PTPRC/HLA-DRB1/ENTPD7/ABL1/CD74/PRKCE/CD28/SPN/PRAM1/IFI35/MFNG/PIK3CD/RORA/TMEM98/IL23R/RIF1/CD180/CD84/VAMP8/RNF168/DOCK2	52
BP	GO:0009164	nucleoside catabolic process	10/2184	26/18723	0.000413747	0.0114659	0.0101793	DERA/ADA/NUDT1/ADA2/ENPP4/PNP/CDA/APOBEC3H/AHCY/APOBEC1	10
BP	GO:0046434	organophosphate catabolic process	33/2184	155/18723	0.000421751	0.0116328	0.0103275	NTSR1/INPP5J/DERA/PGM2/GPD1L/DUT/MTMR2/PRKCD/ADA/UNG/INPP5B/ACOT7/PDE10A/TDG/PNPLA7/ENPP1/NUDT15/SARM1/PLA2G4F/BPNT2/HPRT1/ABCD1/PNP/NT5C1A/ENTPD7/PRDX6/VCP/ACAT1/INPP5A/PLBD2/ENTPD1/IMPA1/NUDT19	33
BP	GO:0032970	regulation of actin filament-based process	69/2184	397/18723	0.000439636	0.0120694	0.0107152	PKP2/ECT2/RHOF/FSCN1/DSG2/STAP1/PFN1/CAPZA1/RAC1/PXN/RHPN2/RHOC/CDK5R1/STC1/TMOD3/PRKCD/TWF1/RDX/ACTG1/S100A10/RHOD/DSC2/ACTR2/F2RL1/GMFB/RND3/BAIAP2L2/MTPN/AP1AR/ARPC1A/IQGAP3/ANK2/PHLDB2/ASAP3/EFNA5/NTRK3/SNX9/CD2AP/LMOD3/CGNL1/TMSB10/ARPC5/ARF6/NCKAP1/WDR1/RHOH/CORO1A/ACTR3/ARPC5L/ARPC1B/GMFG/ARHGAP44/ABL1/ID1/RHOQ/PRKCE/DSP/FCHSD2/ARPC3/KANK1/CYRIA/RHOBTB2/HCLS1/ARPC2/DMTN/WASF3/PFN2/WASHC2C/…	69
BP	GO:0032271	regulation of protein polymerization	45/2184	233/18723	0.000444019	0.0121331	0.0107717	FKBP4/INPP5J/VDAC2/PFN1/CAPZA1/RAC1/CDK5R1/TMOD3/PRKCD/TWF1/RDX/ACTR2/GMFB/BAIAP2L2/HSP90AA1/MTPN/MAPRE3/AP1AR/ARPC1A/SNX9/LMOD3/TMSB10/ARPC5/ARF6/NCKAP1/CORO1A/ACTR3/ARPC5L/ARPC1B/GMFG/ABL1/PSRC1/PRKCE/FCHSD2/ARPC3/KANK1/CKAP5/CYRIA/HCLS1/ARPC2/TBCD/DMTN/WASF3/PFN2/WASHC2C	45
BP	GO:0006091	generation of precursor metabolites and energy	82/2184	490/18723	0.000464821	0.0124811	0.0110807	LDHA/GAPDH/CCNB1/LOXL2/PPP1R3G/PKM/TPI1/PTGES3/RPE/DERA/PFKP/CDK1/OPN3/ALDOA/GPI/GSK3A/CYCS/PGAM4/PGAM1/GLRX2/DDIT4/GNMT/ACSS1/EIF6/COA6/CBFA2T3/FBP1/ASPH/ADGRF5/MTFR2/PRDM16/HMGCLL1/PYGL/ENPP1/ENO1/RUBCNL/MDH2/OGT/HK2/COX6B2/COX5A/KL/CAT/ALDH2/AK4/PPIF/MAOB/NDUFA12/ACSS3/NDUFS2/ABCD1/HSD17B6/COX8A/PHB2/OGDH/NDUFB3/TYRP1/PHKA1/PPP1CC/DLD/NDUFA9/NDUFA8/UGP2/P4HA2/PHLDA2/MDH1/NDUFB5/NDUFAB1/VCP/BID…	82
BP	GO:0010498	proteasomal protein catabolic process	82/2184	490/18723	0.000464821	0.0124811	0.0110807	PLK1/KIF14/ERLIN1/PSMB7/PSMD2/RAD23B/GSK3A/UBE2S/PBK/FBXO45/PSMA4/AURKA/CDC20/HERPUD1/NEDD4/CBFA2T3/DERL1/UBAC2/PSMB5/PSMA5/UBE2C/ASB2/PSMC6/PSMC4/USP5/PSMD1/FAF2/PSMC1/PSME3/PSMA2/UBE2V2/RAD23A/ARRB1/PSMB6/USP14/PSMD14/STYX/CDC27/NUDT15/GCLC/EIF3H/OGT/UBE2H/FBXO9/HSPBP1/RBCK1/RNF180/PCBP2/CD2AP/RNF4/CRBN/PSMA1/SIAH2/RNF175/PSMD7/ZFAND2A/DMAC2/TMTC3/UFD1/PSMA3/KCTD5/AMFR/PRPF19/CCNF/SUMO2/DNAJC10…	82
BP	GO:0000212	meiotic spindle organization	7/2184	14/18723	0.000473752	0.0124811	0.0110807	ASPM/CCNB2/AURKA/SEPTIN1/ESPL1/FBXO5/TUBG1	7
BP	GO:0010771	negative regulation of cell morphogenesis involved in differentiation	7/2184	14/18723	0.000473752	0.0124811	0.0110807	MELTF/ACTN4/AP1AR/EFNA5/KANK1/DMTN/RCC2	7
BP	GO:0035589	G protein-coupled purinergic nucleotide receptor signaling pathway	7/2184	14/18723	0.000473752	0.0124811	0.0110807	P2RY13/P2RY8/GPR87/P2RY14/P2RY12/P2RY10/GPR34	7
BP	GO:0048875	chemical homeostasis within a tissue	7/2184	14/18723	0.000473752	0.0124811	0.0110807	NAPSA/CTSH/ABCA3/SFTPD/ADGRF5/OAS1/HOMER1	7
BP	GO:1900025	negative regulation of substrate adhesion-dependent cell spreading	7/2184	14/18723	0.000473752	0.0124811	0.0110807	MELTF/ACTN4/AP1AR/EFNA5/KANK1/DMTN/RCC2	7
BP	GO:1902969	mitotic DNA replication	7/2184	14/18723	0.000473752	0.0124811	0.0110807	RAD51/MCM4/CDC45/MCM6/MCM2/BRCA2/GINS1	7
BP	GO:0001912	positive regulation of leukocyte mediated cytotoxicity	16/2184	56/18723	0.000479602	0.0125788	0.0111674	FADD/STAP1/PVR/CD1D/F2RL1/CD1C/CD1E/CD1B/CD226/NCR3/HLA-DRA/PTPRC/HLA-DRB1/CD160/CADM1/IL23R	16
BP	GO:0051782	negative regulation of cell division	8/2184	18/18723	0.000501965	0.0131069	0.0116362	E2F7/ASPM/BLM/AURKB/SUSD2/ORC6/E2F8/PTCH1	8
BP	GO:0045786	negative regulation of cell cycle	67/2184	385/18723	0.000509222	0.0132375	0.0117522	PLK1/AVEN/E2F7/CCNB1/NEK2/H2AX/DTL/CHEK1/NDC80/SPDL1/CDK1/STK33/GTSE1/PTTG1/MAD2L1/NBN/BUB1B/BUB3/TICRR/HMGA2/PPP1R13B/CDT1/CENPF/INTS7/CDC6/BTG2/BUB1/BLM/ZWILCH/ZWINT/ORC1/ESPL1/CDC45/TTK/RHNO1/AURKB/CLSPN/SUSD2/FANCD2/BRIP1/INHA/TIPIN/WDR76/FBXO5/CDC73/MTBP/BRCA1/TIMELESS/TRIP13/EME1/GFI1B/NPM1/ABL1/E2F8/PRPF19/CCNF/KLF4/CAMK2N1/LATS2/TRIAP1/DONSON/KAT2B/NSUN2/FHL1/ATRIP/KNTC1/NABP2	67
BP	GO:1901658	glycosyl compound catabolic process	12/2184	36/18723	0.000522218	0.0135155	0.011999	DERA/FUCA2/ADA/NUDT1/FUCA1/ADA2/ENPP4/PNP/CDA/APOBEC3H/AHCY/APOBEC1	12
BP	GO:0044818	mitotic G2/M transition checkpoint	14/2184	46/18723	0.000528422	0.0136161	0.0120883	PLK1/DTL/CHEK1/CDK1/NBN/TICRR/HMGA2/CDC6/BLM/ORC1/CLSPN/BRCA1/DONSON/NABP2	14
BP	GO:0045930	negative regulation of mitotic cell cycle	45/2184	235/18723	0.00053771	0.013795	0.0122471	PLK1/AVEN/E2F7/CCNB1/DTL/CHEK1/NDC80/SPDL1/CDK1/STK33/GTSE1/MAD2L1/NBN/BUB1B/BUB3/TICRR/HMGA2/CDT1/CENPF/CDC6/BTG2/BUB1/BLM/ZWILCH/ZWINT/ORC1/TTK/AURKB/CLSPN/FANCD2/TIPIN/FBXO5/CDC73/MTBP/BRCA1/TRIP13/EME1/GFI1B/ABL1/KLF4/TRIAP1/DONSON/FHL1/KNTC1/NABP2	45
BP	GO:1902750	negative regulation of cell cycle G2/M phase transition	17/2184	62/18723	0.000548178	0.0140024	0.0124312	PLK1/AVEN/DTL/CHEK1/CDK1/NBN/TICRR/HMGA2/CDC6/BLM/ORC1/AURKB/CLSPN/BRCA1/DONSON/FHL1/NABP2	17
BP	GO:0043393	regulation of protein binding	39/2184	196/18723	0.000565837	0.0143909	0.0127761	DKK1/PLK1/RIPK2/AURKA/PPP2CA/RAN/DERL1/ANXA2/PRKCD/DTNBP1/AURKB/LOX/ACTB/BLK/NMD3/ADRB2/STYX/MAPRE3/SMARCD3/RALB/PDGFB/XIRP1/SYMPK/PCSK9/STK3/ABL1/ID1/HSF1/AMFR/MARK2/EPB41L5/TERT/ITGA4/PHLDA2/MFNG/PRMT8/BAG2/CAMK1/TRIB3	39
BP	GO:0010971	positive regulation of G2/M transition of mitotic cell cycle	10/2184	27/18723	0.000588911	0.0147857	0.0131267	CCNB1/CDC25C/DTL/CDK1/CDC25A/FBXO5/HSPA2/SMARCD3/CDC7/RCC2	10
BP	GO:0018126	protein hydroxylation	10/2184	27/18723	0.000588911	0.0147857	0.0131267	ERO1A/EGLN1/PLOD2/EGLN3/ASPH/P4HA1/PLOD1/P3H4/P4HA2/FKBP10	10
BP	GO:0046174	polyol catabolic process	10/2184	27/18723	0.000588911	0.0147857	0.0131267	NTSR1/TPI1/INPP5J/MTMR2/INPP5B/BPNT2/SORD/TKFC/INPP5A/IMPA1	10
BP	GO:0002274	myeloid leukocyte activation	43/2184	223/18723	0.000607729	0.0151932	0.0134884	STAP1/SPHK1/CCR2/HSPD1/NMI/PRKCD/MIF/SLAMF1/ADGRF5/SCNN1B/ADAM10/PLSCR1/PTGDS/TSPAN32/F2RL1/LTBR/BTK/BLK/HAVCR1/DNASE1L3/RELB/CNR2/PIK3CG/KARS1/AGER/CD226/KIT/RHOH/PTPRC/CD74/CD2/CD300LF/PRKCE/PRAM1/IFI35/NDRG1/PIK3CD/RORA/CD33/CD84/VAMP8/NAMPT/DOCK2	43
BP	GO:0030041	actin filament polymerization	38/2184	191/18723	0.000662695	0.0164772	0.0146283	DIAPH3/PFN1/CAPZA1/RAC1/TMOD3/PRKCD/TWF1/RDX/ACTR2/GMFB/BAIAP2L2/MTPN/AP1AR/ARPC1A/PSTPIP2/SNX9/LMOD3/TMSB10/ARPC5/ARF6/NCKAP1/CORO1A/ACTR3/ARPC5L/ARPC1B/GMFG/PRKCE/FCHSD2/ARPC3/KANK1/PSTPIP1/CYRIA/HCLS1/ARPC2/DMTN/WASF3/PFN2/WASHC2C	38
BP	GO:0001819	positive regulation of cytokine production	78/2184	467/18723	0.000668728	0.0164772	0.0146283	GAPDH/RIPK2/FADD/TRIM6/SERPINB7/SPHK1/CCR2/HSPD1/POLR3G/CD40LG/PANX1/IL16/MIF/LY9/SLAMF1/NLRP1/CLECL1/F2RL1/LURAP1/HSP90AA1/TRIM16/SELENOK/CEBPB/FERMT1/SERPINE1/G3BP1/RELA/HGF/PIK3CG/BRCA1/AGER/CD226/PLA2G1B/OAS1/KIT/HLA-DPB1/SASH3/SOD1/RAB1A/IRF8/POU2AF1/EPHB2/CD6/TBK1/PNP/TRIM15/TLR7/EREG/ITK/RFTN1/PTPRC/CHIA/ABL1/CD74/MCOLN2/FRMD8/CD2/TMED10/HLA-DPA1/CD28/SPN/HMGB2/CD160/TWIST1/PYHIN1/CLEC9A/C…	78
BP	GO:0031343	positive regulation of cell killing	17/2184	63/18723	0.000670305	0.0164772	0.0146283	FADD/STAP1/PVR/CD1D/F2RL1/CD1C/CD1E/FCER2/CD1B/CD226/NCR3/HLA-DRA/PTPRC/HLA-DRB1/CD160/CADM1/IL23R	17
BP	GO:0045143	homologous chromosome segregation	17/2184	63/18723	0.000670305	0.0164772	0.0146283	PLK1/SGO2/PTTG1/SGO1/ESPL1/NDC1/CCNE1/FANCD2/BRIP1/TRIP13/P3H4/TEX15/CENPC/C14orf39/PSMC3IP/CCNE2/AGO4	17
BP	GO:0002221	pattern recognition receptor signaling pathway	35/2184	172/18723	0.000693646	0.0169799	0.0150746	RIPK2/HSPD1/NMI/TLR10/LGR4/TASL/F2RL1/BTK/LILRA4/RELA/C1QBP/SLC15A2/FCRL3/ZDHHC5/OAS1/SARM1/TYRO3/AP3B1/TRIM15/TLR7/TKFC/UFD1/RFTN1/PHB2/RTN4/CD300LF/PRKCE/OASL/IFI35/NLRX1/BIRC2/CYLD/SLC46A2/SCIMP/BPIFB1	35
BP	GO:0007163	establishment or maintenance of cell polarity	42/2184	218/18723	0.000711127	0.0172639	0.0153268	PLK1/RHOF/FSCN1/NDC80/ITGB1/SPDL1/MAD2L1/KIF20B/RAC1/RAB10/KIF2C/RHOC/CENPA/SPAG5/SAPCD2/RHOD/ACTR2/CDC42BPB/RND3/ACTB/HSP90AA1/FERMT1/WNT7A/RIPOR2/MTCL1/ARPC5/ARF6/WDR1/RHOH/ACTR3/MARK2/SPN/FAT1/OPHN1/NDEL1/KANK1/CKAP5/RHOBTB2/GPSM2/PARVG/DOCK8/DOCK2	42
BP	GO:0008154	actin polymerization or depolymerization	42/2184	218/18723	0.000711127	0.0172639	0.0153268	CFL1/DIAPH3/PFN1/CAPZA1/RAC1/TMOD3/PRKCD/TWF1/RDX/ACTR2/F2RL1/GMFB/BAIAP2L2/GHRL/MTPN/AP1AR/ARPC1A/PSTPIP2/SNX9/LMOD3/TMSB10/ARPC5/ARF6/NCKAP1/WDR1/CORO1A/ACTR3/ARPC5L/ARPC1B/GMFG/PRKCE/FCHSD2/ARPC3/KANK1/PSTPIP1/CYRIA/HCLS1/ARPC2/DMTN/WASF3/PFN2/WASHC2C	42
BP	GO:0048872	homeostasis of number of cells	50/2184	272/18723	0.00072641	0.0175624	0.0155918	LYAR/FADD/CCNB2/GPI/CDIN1/CCR2/EXT1/TMOD3/HSPA9/ADA/LGR4/ADGRF5/SCNN1B/NCAPG2/INHA/GAPT/TNFRSF13B/CCR4/BAK1/KIT/AP3B1/SLC7A11/SASH3/SOD1/GATA1/GPR174/FANCC/L3MBTL3/CORO1A/ABL1/CD74/SIT1/PTBP3/FLT3/PMAIP1/HMGB2/RASSF2/RPS19/IKZF1/HCLS1/PIK3CD/RHEX/ITPKB/RPS17/IL7R/DMTN/ADAR/SLC46A2/ID2/SLC11A2	50
BP	GO:0046653	tetrahydrofolate metabolic process	8/2184	19/18723	0.000778783	0.0187238	0.0166229	TYMS/MTHFD1/MTHFS/ATIC/DHFR/MTHFD2/MTHFD1L/GART	8
BP	GO:0006278	RNA-dependent DNA biosynthetic process	19/2184	75/18723	0.000780824	0.0187238	0.0166229	CCT6A/PTGES3/NEK2/HNRNPC/CCT4/XRCC5/CCT3/CCT7/CCT8/TCP1/PKIB/AURKB/HSP90AA1/GAR1/CCT2/CCT5/HNRNPU/TERT/HNRNPA1	19
BP	GO:0032210	regulation of telomere maintenance via telomerase	15/2184	53/18723	0.000795642	0.0189292	0.0168052	CCT6A/NEK2/HNRNPC/CCT4/XRCC5/CCT3/CCT7/CCT8/TCP1/PKIB/AURKB/CCT2/CCT5/HNRNPU/HNRNPA1	15
BP	GO:0006271	DNA strand elongation involved in DNA replication	7/2184	15/18723	0.000799055	0.0189292	0.0168052	MCM4/POLD2/RFC4/GINS1/PCNA/RFC3/MCM7	7
BP	GO:2000104	negative regulation of DNA-dependent DNA replication	7/2184	15/18723	0.000799055	0.0189292	0.0168052	SMARCAL1/BLM/TIPIN/FBXO5/TIMELESS/BRCA2/DONSON	7
BP	GO:0009312	oligosaccharide biosynthetic process	10/2184	28/18723	0.000821106	0.0193735	0.0171997	FUT4/B4GALT1/FUT1/FBP1/ST3GAL4/B3GALT2/ST6GALNAC6/ST3GAL6/B3GALNT1/MPDU1	10
BP	GO:0007159	leukocyte cell-cell adhesion	64/2184	371/18723	0.000847073	0.019893	0.0176608	FUT4/RIPK2/FADD/ITGB1/BTN2A2/CCR2/HSPD1/EXT1/CD40LG/HLA-DMA/SFTPD/ADA/SLAMF1/CD1D/GLI2/CLECL1/CD5/HLA-DOB/ST3GAL4/TESPA1/SELENOK/CEBPB/RELA/HLA-DMB/HLA-DRB5/AGER/HLA-DPB1/LAX1/HLA-DQA1/MAP3K8/AP3B1/RIPOR2/SASH3/HLA-DRA/ITGAL/CD6/HLA-DOA/PNP/RHOH/CORO1A/PTPRC/HLA-DRB1/CD74/ZAP70/CD27/HLA-DQB1/KLF4/TNFRSF13C/HLA-DPA1/CD28/SPN/ITGA4/MADCAM1/RASAL3/CD160/ITGB7/TWSG1/ITPKB/IL7R/IL23R/TNFAIP8L2/SELP/CD…	64
BP	GO:1903037	regulation of leukocyte cell-cell adhesion	59/2184	336/18723	0.000849895	0.019893	0.0176608	FUT4/RIPK2/FADD/BTN2A2/CCR2/HSPD1/CD40LG/HLA-DMA/SFTPD/ADA/SLAMF1/CD1D/GLI2/CLECL1/CD5/HLA-DOB/ST3GAL4/TESPA1/SELENOK/CEBPB/RELA/HLA-DMB/HLA-DRB5/AGER/HLA-DPB1/LAX1/HLA-DQA1/MAP3K8/AP3B1/RIPOR2/SASH3/HLA-DRA/CD6/HLA-DOA/PNP/RHOH/CORO1A/PTPRC/HLA-DRB1/CD74/ZAP70/CD27/HLA-DQB1/KLF4/TNFRSF13C/HLA-DPA1/CD28/SPN/ITGA4/RASAL3/CD160/TWSG1/ITPKB/IL7R/IL23R/TNFAIP8L2/SELP/CD83/DOCK8	59
BP	GO:0030838	positive regulation of actin filament polymerization	23/2184	99/18723	0.000865139	0.0201694	0.0179063	PFN1/ACTR2/GMFB/BAIAP2L2/AP1AR/ARPC1A/SNX9/LMOD3/ARPC5/ARF6/NCKAP1/CORO1A/ACTR3/ARPC5L/ARPC1B/GMFG/PRKCE/FCHSD2/ARPC3/ARPC2/WASF3/PFN2/WASHC2C	23
BP	GO:0032944	regulation of mononuclear cell proliferation	43/2184	227/18723	0.000886708	0.020489	0.01819	RIPK2/FADD/BTN2A2/CCR2/CD40LG/IKZF3/MIF/SFTPD/ADA/SLAMF1/CD1D/CLECL1/BTK/SELENOK/BLK/CEBPB/TNFRSF13B/HLA-DMB/FCRL3/CD22/AGER/SLC39A10/HLA-DPB1/GAL/SASH3/EPHB2/CD6/PNP/CORO1A/PTPRC/HLA-DRB1/CD74/ZAP70/TNFSF8/TNFRSF13C/HLA-DPA1/CD28/SPN/RASAL3/TWSG1/LST1/IL23R/CRP	43
BP	GO:0042558	pteridine-containing compound metabolic process	11/2184	33/18723	0.000886811	0.020489	0.01819	TYMS/MTHFD1/MTHFS/ATIC/DHFR/MTHFD2/MTHFD1L/GGH/GART/SLC25A32/FOLR1	11
BP	GO:1900180	regulation of protein localization to nucleus	29/2184	136/18723	0.000889309	0.020489	0.01819	PLK1/ECT2/CCT6A/CDK1/CCT4/TRIM28/F2/CCT3/CCT7/RAN/CCT8/PRKCD/TCP1/ORMDL3/NMD3/FERMT1/CCT2/CCT5/ZPR1/CD2AP/NPM1/TERT/LATS2/PYHIN1/HCLS1/NUP54/TMEM98/MCRS1/JUP	29
BP	GO:0032956	regulation of actin cytoskeleton organization	62/2184	358/18723	0.000914381	0.0209843	0.0186298	ECT2/RHOF/FSCN1/STAP1/PFN1/CAPZA1/RAC1/PXN/RHPN2/RHOC/CDK5R1/TMOD3/PRKCD/TWF1/RDX/ACTG1/S100A10/RHOD/ACTR2/F2RL1/GMFB/RND3/BAIAP2L2/MTPN/AP1AR/ARPC1A/IQGAP3/PHLDB2/ASAP3/EFNA5/NTRK3/SNX9/CD2AP/LMOD3/CGNL1/TMSB10/ARPC5/ARF6/NCKAP1/WDR1/RHOH/CORO1A/ACTR3/ARPC5L/ARPC1B/GMFG/ARHGAP44/ABL1/ID1/RHOQ/PRKCE/FCHSD2/ARPC3/KANK1/CYRIA/RHOBTB2/HCLS1/ARPC2/DMTN/WASF3/PFN2/WASHC2C	62
BP	GO:0016032	viral process	70/2184	415/18723	0.000937824	0.0214386	0.019033	CTSL/CFL1/KPNA2/TRIM6/ITGB1/CDK1/TRIM28/PPIA/TMPRSS2/PVR/EIF3B/HMGA2/RAN/PTBP1/NEDD4/TMEM250/TRIM59/SNW1/PPID/DENR/SLAMF1/CTBP2/BANF1/PLSCR1/ZNF502/RAD23A/ST3GAL4/TOP2A/MVB12B/PABPC1/VPS18/HAVCR1/SLC3A2/CIITA/VTA1/EPHA2/OAS1/TYRO3/SNF8/EIF3D/PCBP2/RAB1A/TRIM15/HLA-DRB1/PHB2/RAB1B/SSB/CXCR6/CD74/OASL/TRIM22/HCFC2/PTX3/CD28/ST6GALNAC4/PSMC3/GPR15/ITGB7/APOBEC3H/PCBP1/TRIM62/VCP/CRP/CSDE1/CHMP5/ADAR…	70
BP	GO:0001909	leukocyte mediated cytotoxicity	27/2184	124/18723	0.000943649	0.0214881	0.019077	FADD/STAP1/F2/PVR/CTSH/CD1D/SCNN1B/F2RL1/CD1C/DNASE1L3/CD1E/CTSG/CD1B/AGER/CD226/NCR3/HLA-DRA/HPRT1/CORO1A/PTPRC/HLA-DRB1/CLEC12B/CD160/CADM1/TUBB/IL7R/IL23R	27
BP	GO:0001910	regulation of leukocyte mediated cytotoxicity	20/2184	82/18723	0.000964503	0.0218782	0.0194233	FADD/STAP1/PVR/CD1D/F2RL1/CD1C/DNASE1L3/CD1E/CD1B/AGER/CD226/NCR3/HLA-DRA/PTPRC/HLA-DRB1/CLEC12B/CD160/CADM1/IL7R/IL23R	20
BP	GO:0090307	mitotic spindle assembly	17/2184	65/18723	0.000985513	0.0222688	0.0197701	PLK1/PRC1/TPX2/NEK2/KIF4A/KIF23/KIF11/CDC20/RACGAP1/MZT1/KIFC1/AURKB/MYBL2/HNRNPU/KIF15/KPNB1/CHMP5	17
BP	GO:0000281	mitotic cytokinesis	18/2184	71/18723	0.00105192	0.0235632	0.0209193	ANLN/PLK1/ECT2/KIF20A/KIF4A/KIF23/CEP55/KLHDC8B/NUSAP1/KIF20B/RACGAP1/RHOC/CENPA/RAB35/ESPL1/INCENP/SNX9/CHMP5	18
BP	GO:0007568	aging	59/2184	339/18723	0.00106117	0.0235632	0.0209193	PITX3/DKK1/ERO1A/IGFBP1/KYNU/LOXL2/ADM/HMGA1/FOXM1/H2AX/ABAT/CHEK1/EIF2S1/CDK1/TYMS/GSK3A/ATP8A2/CTSV/GJB2/CACYBP/HMGA2/GLRX2/PRKCD/KRT16/MIF/ADA/RGN/NUDT1/AURKB/CISD2/ATP2B1/SERPINE1/RELA/FBXO5/GCLC/BAK1/NFKB2/AGER/KL/CAT/PAX5/SOD1/RAD54B/BRCA2/YBX1/NPM1/ABL1/AMFR/RAD54L/ECRG4/TERT/PRDM2/DLD/TWIST1/PRELP/RSL1D1/GNAO1/NAMPT/ID2	59
BP	GO:0050657	nucleic acid transport	33/2184	163/18723	0.00106277	0.0235632	0.0209193	IGF2BP1/EIF5A/NUP37/AGFG1/NUP62CL/IGF2BP3/RAN/MAGOHB/NDC1/RTRAF/NCBP1/ALYREF/NUP50/EIF4A3/SLBP/IGF2BP2/HNRNPA2B1/YBX1/NPM1/RFTN1/RBM8A/SSB/AHCTF1/HSF1/SEC13/FYTTD1/SMG7/CKAP5/SNUPN/NUP54/NSUN2/HNRNPA1/KHSRP	33
BP	GO:0050658	RNA transport	33/2184	163/18723	0.00106277	0.0235632	0.0209193	IGF2BP1/EIF5A/NUP37/AGFG1/NUP62CL/IGF2BP3/RAN/MAGOHB/NDC1/RTRAF/NCBP1/ALYREF/NUP50/EIF4A3/SLBP/IGF2BP2/HNRNPA2B1/YBX1/NPM1/RFTN1/RBM8A/SSB/AHCTF1/HSF1/SEC13/FYTTD1/SMG7/CKAP5/SNUPN/NUP54/NSUN2/HNRNPA1/KHSRP	33
BP	GO:0001913	T cell mediated cytotoxicity	14/2184	49/18723	0.00106285	0.0235632	0.0209193	FADD/PVR/CTSH/CD1D/CD1C/CD1E/CD1B/AGER/HLA-DRA/HPRT1/PTPRC/HLA-DRB1/IL7R/IL23R	14
BP	GO:0006753	nucleoside phosphate metabolic process	81/2184	497/18723	0.00111987	0.0246289	0.0218653	LDHA/GAPDH/KYNU/RRM2/PKM/TPI1/TK1/DERA/UCK2/PFKP/ALDOA/TYMS/GPI/GMPS/PAICS/PGAM4/ACSL3/PGAM1/DUT/MTHFD1/DTYMK/DDIT4/ACSM5/ACSS1/RAN/EIF6/CBFA2T3/GNAI3/FBP1/ADA/ATIC/NT5C3A/ELOVL6/PPT2/AMPD1/UNG/GARS1/ACOT7/PDE10A/GCDH/TDG/ENPP1/RRM1/ENO1/SULT2B1/NUDT15/ATP5MC3/OGT/KARS1/HK2/EPHA2/SARM1/AK4/HPRT1/AK6/ABCD1/PNP/CDA/COASY/GART/NT5C1A/ENTPD7/SULT1A1/OGDH/NME1/RHOQ/ACSBG1/SLC25A1/GIMAP7/DLD/RORA/VCP/A…	81
BP	GO:0001916	positive regulation of T cell mediated cytotoxicity	10/2184	29/18723	0.00112349	0.0246289	0.0218653	FADD/PVR/CD1D/CD1C/CD1E/CD1B/HLA-DRA/PTPRC/HLA-DRB1/IL23R	10
BP	GO:0007143	female meiotic nuclear division	10/2184	29/18723	0.00112349	0.0246289	0.0218653	PLK1/CCNB2/AURKA/HSF2BP/SEPTIN1/TTK/TOP2A/FBXO5/TRIP13/EREG	10
BP	GO:1904951	positive regulation of establishment of protein localization	56/2184	319/18723	0.00114069	0.0249129	0.0221175	VEGFC/ECT2/CCT6A/ABAT/ANP32B/CDK1/CCT4/GSK3A/TRIM28/PPIA/ACSL3/CCT3/KIF20B/RAC1/CCT7/RAN/CDK5R1/CCT8/CFTR/PRKCD/TCP1/PPID/DYNLL1/MFF/SAE1/F2RL1/UNC13B/GHRL/BLK/CCT2/PDCD5/YWHAE/CCT5/MIEF1/ZPR1/PLA2G1B/NR0B2/DNM1L/PDCD10/CD2AP/MTCL1/ARF6/HLA-DRB1/PSMD9/PRKCE/CAMK2N1/TMED10/UBE2D3/HCLS1/TCAF1/MYRIP/AKT2/GPLD1/CD33/CAMK1/JUP	56
BP	GO:0032479	regulation of type I interferon production	22/2184	95/18723	0.00115974	0.0250764	0.0222627	GAPDH/RIPK2/HSPD1/POLR3G/NMI/HSP90AA1/LILRA4/RELB/G3BP1/OAS1/NLRC3/IRF8/YY1/TBK1/TRIM15/TLR7/UFD1/HMGB2/RNF26/NLRX1/DHX33/CYLD	22
BP	GO:0032606	type I interferon production	22/2184	95/18723	0.00115974	0.0250764	0.0222627	GAPDH/RIPK2/HSPD1/POLR3G/NMI/HSP90AA1/LILRA4/RELB/G3BP1/OAS1/NLRC3/IRF8/YY1/TBK1/TRIM15/TLR7/UFD1/HMGB2/RNF26/NLRX1/DHX33/CYLD	22
BP	GO:0001914	regulation of T cell mediated cytotoxicity	12/2184	39/18723	0.00116984	0.0250764	0.0222627	FADD/PVR/CD1D/CD1C/CD1E/CD1B/AGER/HLA-DRA/PTPRC/HLA-DRB1/IL7R/IL23R	12
BP	GO:0007095	mitotic G2 DNA damage checkpoint signaling	11/2184	34/18723	0.00117427	0.0250764	0.0222627	PLK1/DTL/CHEK1/CDK1/NBN/TICRR/HMGA2/BLM/CLSPN/BRCA1/DONSON	11
BP	GO:0035590	purinergic nucleotide receptor signaling pathway	11/2184	34/18723	0.00117427	0.0250764	0.0222627	P2RX1/ADA/P2RY13/P2RY8/GPR87/CTSG/P2RY14/P2RY12/P2RX2/P2RY10/GPR34	11
BP	GO:0051973	positive regulation of telomerase activity	11/2184	34/18723	0.00117427	0.0250764	0.0222627	PTGES3/NEK2/CCT4/XRCC5/TCP1/PKIB/AURKB/HSP90AA1/CCT2/PARM1/KLF4	11
BP	GO:0031396	regulation of protein ubiquitination	40/2184	210/18723	0.00117806	0.0250764	0.0222627	PLK1/RIPK2/GSK3A/UBE2S/PPIA/MAD2L1/SPHK1/FANCI/DCUN1D1/CDC20/NMI/UBE2D1/HERPUD1/DERL1/UBE2C/ARRB1/HSP90AA1/FBXO5/GCLC/PTTG1IP/DCUN1D5/OGT/MTBP/BRCA1/USP4/HSPBP1/AIMP2/RNF180/SIAH2/NPM1/ABL1/OTUB1/PRKCE/GTPBP4/SEPTIN4/UBE2N/BIRC2/BAG2/PHF23/TRIB3	40
BP	GO:0051302	regulation of cell division	35/2184	177/18723	0.00118265	0.0250833	0.0222688	VEGFC/PLK1/E2F7/ECT2/PRC1/KIF14/KIF20A/ASPM/KIF23/AURKA/CALM3/KIF20B/CDC6/RACGAP1/BLM/VEGFD/PLK4/AURKB/SUSD2/KIF18B/INCENP/CAT/PDGFB/MYO19/BRCA2/YBX1/EREG/ORC6/AHCTF1/E2F8/PRKCE/FGF5/PTCH1/CXCR5/EVI2B	35
BP	GO:0050900	leukocyte migration	63/2184	369/18723	0.00120748	0.0255177	0.0226545	VEGFC/FUT4/B4GALT1/FADD/ITGB1/BMP5/STAP1/CD200R1/PPIA/CCR2/DAPK2/EXT1/RAC1/VEGFD/IL16/MIF/ASB2/SFTPD/ADA/SLAMF1/ADAM10/MMP14/F2RL1/ST3GAL4/CCL20/SELENOK/SERPINE1/CNR2/C1QBP/PIK3CG/GCSAML/AGER/PLA2G1B/JAML/DNM1L/KIT/CH25H/PDGFB/RIPOR2/P2RY12/ITGAL/TNFRSF11A/WDR1/RHOH/CORO1A/CCL14/CD74/MCOLN2/ZAP70/SPN/ITGA4/MADCAM1/GPR18/GPR15/ITGB7/RPS19/GCSAM/CXCR5/PIK3CD/AIMP1/SELP/GPSM3/DOCK8	63
BP	GO:0043129	surfactant homeostasis	6/2184	12/18723	0.00123646	0.0259435	0.0230325	NAPSA/CTSH/ABCA3/SFTPD/ADGRF5/OAS1	6
BP	GO:2000105	positive regulation of DNA-dependent DNA replication	6/2184	12/18723	0.00123646	0.0259435	0.0230325	E2F7/CDT1/SSBP1/E2F8/CDC7/STOML2	6
BP	GO:0019081	viral translation	7/2184	16/18723	0.00127813	0.0267226	0.0237241	EIF3B/PTBP1/DENR/EIF3D/PCBP2/SSB/CSDE1	7
BP	GO:0034446	substrate adhesion-dependent cell spreading	24/2184	108/18723	0.00131206	0.0273345	0.0242674	MELTF/KIF14/LAMB1/RAC1/PXN/S100A10/CASS4/ACTN4/AP1AR/C1QBP/LAMC1/EFNA5/TYRO3/RAB1A/ABL1/ITGA4/ITGB7/KANK1/ARPC2/LPXN/PARVG/DMTN/RCC2/WASHC2C	24
BP	GO:0034113	heterotypic cell-cell adhesion	16/2184	61/18723	0.0013281	0.027474	0.0243912	PKP2/DSG2/ITGB1/PERP/CD200R1/CD1D/DSC2/AGER/PTPRC/CD2/KLF4/ITGA4/DSP/MADCAM1/ITGB7/JUP	16
BP	GO:1904356	regulation of telomere maintenance via telomere lengthening	16/2184	61/18723	0.0013281	0.027474	0.0243912	CCT6A/NEK2/HNRNPC/CCT4/XRCC5/CCT3/CCT7/CCT8/TCP1/PKIB/AURKB/CCT2/CCT5/HNRNPU/HNRNPA2B1/HNRNPA1	16
BP	GO:0050670	regulation of lymphocyte proliferation	42/2184	225/18723	0.00136119	0.0280596	0.0249112	RIPK2/FADD/BTN2A2/CCR2/CD40LG/IKZF3/MIF/SFTPD/ADA/SLAMF1/CD1D/CLECL1/BTK/SELENOK/BLK/CEBPB/TNFRSF13B/HLA-DMB/FCRL3/CD22/AGER/SLC39A10/HLA-DPB1/GAL/SASH3/EPHB2/CD6/PNP/CORO1A/PTPRC/HLA-DRB1/CD74/ZAP70/TNFSF8/TNFRSF13C/HLA-DPA1/CD28/SPN/RASAL3/TWSG1/LST1/IL23R	42
BP	GO:0030833	regulation of actin filament polymerization	34/2184	172/18723	0.0013864	0.0284795	0.0252839	PFN1/CAPZA1/TMOD3/PRKCD/TWF1/RDX/ACTR2/GMFB/BAIAP2L2/MTPN/AP1AR/ARPC1A/SNX9/LMOD3/TMSB10/ARPC5/ARF6/NCKAP1/CORO1A/ACTR3/ARPC5L/ARPC1B/GMFG/PRKCE/FCHSD2/ARPC3/KANK1/CYRIA/HCLS1/ARPC2/DMTN/WASF3/PFN2/WASHC2C	34
BP	GO:0035307	positive regulation of protein dephosphorylation	13/2184	45/18723	0.00141925	0.0289564	0.0257074	CDCA2/PPIA/CALM3/PTBP1/PRKCD/DUSP26/FCRL3/SLC39A10/SYMPK/PTPRC/CAMTA1/CD33/PPP1R16B	13
BP	GO:0022411	cellular component disassembly	73/2184	443/18723	0.00141948	0.0289564	0.0257074	DKK1/MELTF/VDAC1/PLK1/FSCN1/HMGA1/EIF5A/KIF18A/CFL1/TPX2/CDK1/GSK3A/CTSV/MAP4K4/DDIT4/CAPZA1/KIF2C/GRWD1/TMOD3/SH3GL1/DENR/TWF1/RDX/ADAM10/CTDNEP1/MMP14/DEDD2/F2RL1/CISD2/TOP2A/ATG12/KIF18B/ADRB2/MTPN/DNASE1L3/PELO/RUBCNL/HSPA2/CTSG/SMARCD3/VTA1/HK2/LAMC1/DNM1L/ETF1/PRKCB/SPATA18/DNASE2B/ABCE1/LMOD3/ADAMTS4/ARF6/WDR1/PHB2/ATG9A/HSF1/HDGFL3/MARK2/ADAMTS15/NCKAP5/MTIF2/NDEL1/TPSAB1/CKAP5/FYCO1/VCP/…	73
BP	GO:0051236	establishment of RNA localization	33/2184	166/18723	0.00146502	0.0297819	0.0264402	IGF2BP1/EIF5A/NUP37/AGFG1/NUP62CL/IGF2BP3/RAN/MAGOHB/NDC1/RTRAF/NCBP1/ALYREF/NUP50/EIF4A3/SLBP/IGF2BP2/HNRNPA2B1/YBX1/NPM1/RFTN1/RBM8A/SSB/AHCTF1/HSF1/SEC13/FYTTD1/SMG7/CKAP5/SNUPN/NUP54/NSUN2/HNRNPA1/KHSRP	33
BP	GO:0070229	negative regulation of lymphocyte apoptotic process	10/2184	30/18723	0.00151097	0.030505	0.0270821	FADD/ADA/AURKB/ORMDL3/SLC39A10/CD74/CD27/IL7R/SLC46A2/DOCK8	10
BP	GO:0090151	establishment of protein localization to mitochondrial membrane	10/2184	30/18723	0.00151097	0.030505	0.0270821	HSPA4/CALM3/SAMM50/HSP90AA1/PDCD5/TOMM22/MAIP1/AP3B1/TIMM22/TIMM9	10
BP	GO:0051056	regulation of small GTPase mediated signal transduction	53/2184	302/18723	0.00153192	0.0307616	0.0273099	ECT2/RHOF/ARHGAP11A/KIF14/FOXM1/ITGB1/MAP4K4/NGEF/RAC1/RACGAP1/FBP1/RDX/RHOD/F2RL1/ARHGEF4/ARRB1/P2RY8/ARHGAP15/LRRC59/PIK3CG/OGT/GPR55/FAM13B/ARHGAP9/DENND1A/RIPOR2/CD2AP/GPR174/CGNL1/LPAR6/ARF6/EPHB2/RALGPS2/ARHGAP44/ABL1/FGD2/TAGAP/ARHGAP25/RASGRF1/ARHGAP30/ARHGAP10/ARHGAP45/RASAL3/GPR18/OPHN1/P2RY10/KANK1/DEF6/ITPKB/RASGRP4/DOCK8/PLEKHG4B/DOCK2	53
BP	GO:0009119	ribonucleoside metabolic process	11/2184	35/18723	0.00153415	0.0307616	0.0273099	GNMT/ADA/ADA2/ENPP4/HPRT1/PNP/CDA/NT5C1A/APOBEC3H/AHCY/APOBEC1	11
BP	GO:0048002	antigen processing and presentation of peptide antigen	16/2184	62/18723	0.00159938	0.0319604	0.0283743	CTSL/CTSV/HLA-DMA/HLA-DOB/HLA-DMB/HLA-DRB5/HLA-DPB1/HLA-DQA1/HLA-DRA/HLA-DOA/HLA-DRB1/CD74/HLA-DQB1/HLA-DPA1/TAP1/CLEC4A	16
BP	GO:0051293	establishment of spindle localization	14/2184	51/18723	0.00162706	0.0324033	0.0287674	PLK1/CFL1/NDC80/ITGB1/SPDL1/MAD2L1/NUSAP1/CENPA/SPAG5/ESPL1/SAPCD2/KPNB1/NDEL1/GPSM2	14
BP	GO:0018209	peptidyl-serine modification	58/2184	338/18723	0.00163546	0.0324605	0.0288183	DKK1/GALNT2/PLK1/MGAT5B/CCNB1/BCAR3/RIPK2/INPP5J/TRIM6/CDK1/GPD1L/GSK3A/AURKA/HMGA2/DDIT4/CDK5R1/PRKCD/MIF/TXN/TTK/EIF4G1/AURKB/RPS6KA4/CLSPN/PWP1/HSP90AA1/IL11/STK38L/HGF/BAK1/HPF1/GALNT3/MASTL/NTRK3/PDGFB/PRKCB/PDCD10/GALNT4/TBK1/VRK2/POGLUT2/IL24/CNOT9/MAP4K1/SH2D3A/MARK2/PRKCE/LATS2/GALNT13/RASSF2/HCLS1/CDC7/DMTN/AKT2/SBK1/UHMK1/PFN2/CAMK1	58
BP	GO:0009117	nucleotide metabolic process	79/2184	489/18723	0.00164383	0.0325168	0.0288682	LDHA/GAPDH/KYNU/RRM2/PKM/TPI1/DERA/UCK2/PFKP/ALDOA/TYMS/GPI/GMPS/PAICS/PGAM4/ACSL3/PGAM1/DUT/MTHFD1/DTYMK/DDIT4/ACSM5/ACSS1/RAN/EIF6/CBFA2T3/GNAI3/FBP1/ADA/ATIC/NT5C3A/ELOVL6/PPT2/AMPD1/UNG/GARS1/ACOT7/PDE10A/GCDH/TDG/ENPP1/RRM1/ENO1/SULT2B1/NUDT15/ATP5MC3/OGT/KARS1/HK2/EPHA2/SARM1/AK4/HPRT1/AK6/ABCD1/PNP/CDA/COASY/GART/NT5C1A/ENTPD7/SULT1A1/OGDH/NME1/RHOQ/ACSBG1/SLC25A1/GIMAP7/DLD/RORA/VCP/ACAT1…	79
BP	GO:0042454	ribonucleoside catabolic process	8/2184	21/18723	0.00169261	0.0332579	0.0295261	ADA/ADA2/ENPP4/PNP/CDA/APOBEC3H/AHCY/APOBEC1	8
BP	GO:0046128	purine ribonucleoside metabolic process	8/2184	21/18723	0.00169261	0.0332579	0.0295261	GNMT/ADA/ADA2/ENPP4/HPRT1/PNP/NT5C1A/AHCY	8
BP	GO:0045619	regulation of lymphocyte differentiation	34/2184	174/18723	0.00169989	0.0332894	0.0295542	RIPK2/CCR2/IKZF3/XRCC6/ADA/GLI2/MMP14/BTK/TESPA1/INHA/FCRL3/AP3B1/SASH3/SOD1/HLA-DRA/HLA-DOA/PNP/RHOH/PTPRC/HLA-DRB1/ABL1/CD74/ZAP70/CD27/CD2/CD28/FANCA/TOX/ITPKB/IL7R/IL23R/CD83/SLC46A2/ID2	34
BP	GO:0032204	regulation of telomere maintenance	19/2184	80/18723	0.00178688	0.0348769	0.0309635	CCT6A/NEK2/HNRNPC/CCT4/XRCC5/NBN/CCT3/CCT7/CCT8/TCP1/PKIB/AURKB/CCT2/CCT5/HNRNPU/HNRNPA2B1/HNRNPD/NABP2/HNRNPA1	19
BP	GO:0032465	regulation of cytokinesis	21/2184	92/18723	0.00179829	0.0349832	0.0310579	PLK1/E2F7/ECT2/PRC1/KIF14/KIF20A/KIF23/AURKA/CALM3/KIF20B/CDC6/RACGAP1/PLK4/AURKB/INCENP/MYO19/BRCA2/AHCTF1/E2F8/PRKCE/CXCR5	21
BP	GO:1903320	regulation of protein modification by small protein conjugation or removal	44/2184	242/18723	0.00182563	0.0353973	0.0314255	PLK1/RIPK2/GSK3A/UBE2S/PPIA/MAD2L1/SPHK1/FANCI/DCUN1D1/CDC20/NMI/UBE2D1/HERPUD1/DERL1/UBE2C/UBA2/SAE1/ARRB1/HSP90AA1/RELA/FBXO5/GCLC/PTTG1IP/DCUN1D5/OGT/MTBP/BRCA1/USP4/HSPBP1/AIMP2/RNF180/SIAH2/NPM1/ABL1/OTUB1/PRKCE/GTPBP4/SEPTIN4/UBE2N/VCP/BIRC2/BAG2/PHF23/TRIB3	44
BP	GO:0008064	regulation of actin polymerization or depolymerization	36/2184	188/18723	0.00183162	0.0353973	0.0314255	PFN1/CAPZA1/TMOD3/PRKCD/TWF1/RDX/ACTR2/F2RL1/GMFB/BAIAP2L2/MTPN/AP1AR/ARPC1A/SNX9/LMOD3/TMSB10/ARPC5/ARF6/NCKAP1/WDR1/CORO1A/ACTR3/ARPC5L/ARPC1B/GMFG/PRKCE/FCHSD2/ARPC3/KANK1/CYRIA/HCLS1/ARPC2/DMTN/WASF3/PFN2/WASHC2C	36
BP	GO:0050854	regulation of antigen receptor-mediated signaling pathway	16/2184	63/18723	0.00191566	0.0367802	0.0326533	STAP1/ADA/CD19/TESPA1/BLK/RELA/FCRL3/CD22/GCSAML/SLC39A10/CD226/PRKCB/PTPRC/CD160/GCSAM/LPXN	16
BP	GO:0042278	purine nucleoside metabolic process	9/2184	26/18723	0.00191952	0.0367802	0.0326533	GNMT/ADA/NUDT1/ADA2/ENPP4/HPRT1/PNP/NT5C1A/AHCY	9
BP	GO:0022407	regulation of cell-cell adhesion	73/2184	448/18723	0.00192196	0.0367802	0.0326533	FUT4/RIPK2/FADD/ABAT/BTN2A2/CCR2/HSPD1/FSTL3/CD40LG/PRKCD/HLA-DMA/SFTPD/ADA/SLAMF1/CD1D/RDX/GLI2/CLECL1/PLAUR/CD5/HLA-DOB/ST3GAL4/TESPA1/SELENOK/BLK/CEBPB/RELA/LRFN3/HLA-DMB/HLA-DRB5/AGER/EFNA5/HLA-DPB1/LAX1/HLA-DQA1/MAP3K8/AP3B1/RIPOR2/SASH3/HLA-DRA/CD6/HLA-DOA/PNP/RHOH/CORO1A/AKNA/PTPRC/HLA-DRB1/ABL1/CD74/ZAP70/CD27/HLA-DQB1/EPB41L5/KLF4/GTPBP4/TNFRSF13C/HLA-DPA1/CD28/SPN/ITGA4/RASAL3/CD160/TWS…	73
BP	GO:0072523	purine-containing compound catabolic process	14/2184	52/18723	0.0019913	0.0379834	0.0337214	ADA/NUDT1/ACOT7/PDE10A/NUDT15/ADA2/ENPP4/HPRT1/ABCD1/PNP/NT5C1A/ACAT1/AHCY/NUDT19	14
BP	GO:0031331	positive regulation of cellular catabolic process	70/2184	427/18723	0.00201019	0.0381714	0.0338884	VDAC1/PLK1/RIPK2/ZC3H12D/TRIM6/GSK3A/AURKA/CDC20/BTG2/HERPUD1/PAFAH1B2/ELAPOR1/CBFA2T3/GNAI3/PRKCD/PSMC6/PSMC4/RGN/USP5/RDX/PSMC1/UBE2V2/RAD23A/ORMDL3/HNRNPR/PABPC1/HSP90AA1/ADRB2/GCLC/PTTG1IP/PLIN5/RALB/HSPBP1/SNX9/RNF180/TFEB/ABCD1/TBK1/ZFAND2A/PCSK9/TMTC3/DHRSX/PHB2/DCPS/HSF1/HNRNPD/MTDH/SUMO2/EXOSC2/TRIM22/TWIST1/PYHIN1/PSMC3/SAMD4B/ABCD2/MOV10/RNF217/FBXO22/FYCO1/VCP/BID/BAG2/NRDC/NANOS1/AKT…	70
BP	GO:0030832	regulation of actin filament length	36/2184	189/18723	0.00201415	0.0381714	0.0338884	PFN1/CAPZA1/TMOD3/PRKCD/TWF1/RDX/ACTR2/F2RL1/GMFB/BAIAP2L2/MTPN/AP1AR/ARPC1A/SNX9/LMOD3/TMSB10/ARPC5/ARF6/NCKAP1/WDR1/CORO1A/ACTR3/ARPC5L/ARPC1B/GMFG/PRKCE/FCHSD2/ARPC3/KANK1/CYRIA/HCLS1/ARPC2/DMTN/WASF3/PFN2/WASHC2C	36
BP	GO:0042113	B cell activation	57/2184	334/18723	0.00202622	0.0382767	0.0339819	EXO1/ITGB1/NBN/HSPD1/MS4A1/CDH17/CD40LG/IKZF3/FCRL1/PRKCD/MIF/ADA/MMP14/CD79A/UNG/CD19/CD79B/BTK/IL11/INHA/BLK/GAPT/TNFRSF13B/FCRL3/CD22/BAK1/SLC39A10/NHEJ1/KIT/PRKCB/LAX1/SASH3/IRF8/POU2AF1/YY1/TBC1D10C/EPHB2/PTPRC/PHB2/ABL1/CD74/ZAP70/CD27/BANK1/FLT3/TNFRSF13C/CD28/ITGA4/SKAP2/MFNG/CXCR5/PIK3CD/IL7R/RIF1/CD180/ID2/RNF168	57
BP	GO:0031341	regulation of cell killing	22/2184	99/18723	0.00204167	0.038445	0.0341312	KRT6A/FADD/STAP1/PVR/CD1D/F2RL1/CD1C/DNASE1L3/CD1E/FCER2/CD1B/AGER/CD226/NCR3/HLA-DRA/PTPRC/HLA-DRB1/CLEC12B/CD160/CADM1/IL7R/IL23R	22
BP	GO:0021681	cerebellar granular layer development	6/2184	13/18723	0.00207052	0.0388636	0.0345029	KIF14/FAIM2/MTPN/WNT7A/OPHN1/KNDC1	6
BP	GO:0050671	positive regulation of lymphocyte proliferation	28/2184	137/18723	0.00211092	0.0394956	0.035064	RIPK2/FADD/CCR2/CD40LG/MIF/ADA/SLAMF1/CD1D/CLECL1/SELENOK/HLA-DMB/FCRL3/AGER/SLC39A10/HLA-DPB1/SASH3/EPHB2/CD6/PNP/CORO1A/PTPRC/CD74/ZAP70/TNFRSF13C/HLA-DPA1/CD28/RASAL3/IL23R	28
BP	GO:0006413	translational initiation	25/2184	118/18723	0.00213323	0.0397864	0.0353221	EIF2S1/EIF3B/EIF3M/EIF3J/EIF6/DENR/EIF2S3/EIF4G1/EIF2S2/NCBP1/EIF4H/EIF3H/EIF3D/ABCE1/NPM1/EIF4E/BANK1/MTIF2/EIF1AD/DHX33/RPS17/EIF2B1/CSDE1/UHMK1/PAIP2B	25
BP	GO:0051972	regulation of telomerase activity	13/2184	47/18723	0.00218978	0.0407118	0.0361437	PTGES3/NEK2/CCT4/XRCC5/TCP1/PKIB/AURKB/HSP90AA1/CCT2/PARM1/HNRNPA2B1/HNRNPD/KLF4	13
BP	GO:0001824	blastocyst development	23/2184	106/18723	0.0022764	0.0421888	0.0374549	RRM2/NEK2/CHEK1/NBN/ADA/PSMC4/ACTL6A/ASF1B/NCAPG2/PELO/SF3B6/ZPR1/LPAR6/BRCA2/GINS1/RTN4/PLPP4/KLF4/DAD1/NDEL1/GINS4/MFNG/EMG1	23
BP	GO:0032273	positive regulation of protein polymerization	28/2184	138/18723	0.00235981	0.0432372	0.0383857	PFN1/RAC1/CDK5R1/ACTR2/GMFB/BAIAP2L2/HSP90AA1/AP1AR/ARPC1A/SNX9/LMOD3/ARPC5/ARF6/NCKAP1/CORO1A/ACTR3/ARPC5L/ARPC1B/GMFG/PSRC1/PRKCE/FCHSD2/ARPC3/CKAP5/ARPC2/WASF3/PFN2/WASHC2C	28
BP	GO:0032946	positive regulation of mononuclear cell proliferation	28/2184	138/18723	0.00235981	0.0432372	0.0383857	RIPK2/FADD/CCR2/CD40LG/MIF/ADA/SLAMF1/CD1D/CLECL1/SELENOK/HLA-DMB/FCRL3/AGER/SLC39A10/HLA-DPB1/SASH3/EPHB2/CD6/PNP/CORO1A/PTPRC/CD74/ZAP70/TNFRSF13C/HLA-DPA1/CD28/RASAL3/IL23R	28
BP	GO:1903322	positive regulation of protein modification by small protein conjugation or removal	28/2184	138/18723	0.00235981	0.0432372	0.0383857	PLK1/RIPK2/GSK3A/UBE2S/SPHK1/FANCI/DCUN1D1/CDC20/NMI/UBE2D1/DERL1/UBE2C/UBA2/SAE1/ARRB1/PTTG1IP/DCUN1D5/BRCA1/HSPBP1/AIMP2/RNF180/NPM1/SEPTIN4/UBE2N/VCP/BIRC2/PHF23/TRIB3	28
BP	GO:0045123	cellular extravasation	17/2184	70/18723	0.00236272	0.0432372	0.0383857	FUT4/FADD/ITGB1/CCR2/EXT1/ST3GAL4/PIK3CG/AGER/JAML/RIPOR2/ITGAL/SPN/ITGA4/MADCAM1/ITGB7/PIK3CD/SELP	17
BP	GO:0045785	positive regulation of cell adhesion	71/2184	437/18723	0.00236977	0.0432372	0.0383857	FUT4/ITGA6/RIPK2/FADD/CCR2/HSPD1/MAP4K4/FSTL3/CD40LG/RAC1/FUT1/HLA-DMA/ADA/SLAMF1/CD1D/GLI2/CLECL1/S100A10/RHOD/PLAUR/CD5/HLA-DOB/ST3GAL4/CASS4/TESPA1/SELENOK/FERMT1/RELA/DUSP26/C1QBP/HLA-DMB/HLA-DRB5/RRAS/AGER/HLA-DPB1/PDGFB/HLA-DQA1/MAP3K8/AP3B1/SASH3/P2RY12/HLA-DRA/CD6/HLA-DOA/PNP/RHOH/CORO1A/PTPRC/HLA-DRB1/ABL1/CD74/ZAP70/CD27/HLA-DQB1/EPB41L5/PRKCE/TNFRSF13C/HLA-DPA1/CD28/ITGA4/RASAL3/CD160/…	71
BP	GO:0032543	mitochondrial translation	18/2184	76/18723	0.00240714	0.0435902	0.0386991	YARS2/DARS2/MRPL51/MRPS35/MRPS24/GARS1/MRPS12/MALSU1/MRPL47/C1QBP/MRPS2/WARS2/IARS2/MRPS16/MRPS27/MTIF2/MRPL16/RCC1L	18
BP	GO:0031398	positive regulation of protein ubiquitination	25/2184	119/18723	0.00240765	0.0435902	0.0386991	PLK1/RIPK2/GSK3A/UBE2S/SPHK1/FANCI/DCUN1D1/CDC20/NMI/UBE2D1/DERL1/UBE2C/ARRB1/PTTG1IP/DCUN1D5/BRCA1/HSPBP1/AIMP2/RNF180/NPM1/SEPTIN4/UBE2N/BIRC2/PHF23/TRIB3	25
BP	GO:1901657	glycosyl compound metabolic process	20/2184	88/18723	0.00241137	0.0435902	0.0386991	TK1/DERA/DTYMK/GNMT/FUCA2/ADA/ATIC/NT5C3A/NUDT1/FUCA1/ADA2/ERH/ENPP4/HPRT1/PNP/CDA/NT5C1A/APOBEC3H/AHCY/APOBEC1	20
BP	GO:0035306	positive regulation of dephosphorylation	15/2184	59/18723	0.00259033	0.0466815	0.0414436	CDCA2/PPIA/CALM3/PTBP1/PRKCD/RGN/DUSP26/FCRL3/SLC39A10/SYMPK/PTPRC/CAMTA1/GPLD1/CD33/PPP1R16B	15
BP	GO:0008156	negative regulation of DNA replication	10/2184	32/18723	0.00260923	0.0468783	0.0416183	CDC6/SMARCAL1/BLM/TIPIN/FBXO5/S100A11/TIMELESS/BRCA2/GTPBP4/DONSON	10
BP	GO:0042102	positive regulation of T cell proliferation	22/2184	101/18723	0.00266318	0.0475831	0.042244	RIPK2/FADD/CCR2/CD40LG/SLAMF1/CD1D/CLECL1/SELENOK/HLA-DMB/AGER/HLA-DPB1/SASH3/CD6/PNP/CORO1A/PTPRC/ZAP70/TNFRSF13C/HLA-DPA1/CD28/RASAL3/IL23R	22
BP	GO:0051495	positive regulation of cytoskeleton organization	41/2184	226/18723	0.00266465	0.0475831	0.042244	STAP1/PFN1/RAC1/PXN/RHOC/CDK5R1/SPAG5/S100A10/PLK4/ACTR2/F2RL1/GMFB/BAIAP2L2/AP1AR/ARPC1A/NTRK3/SNX9/LMOD3/ARPC5/ARF6/NCKAP1/WDR1/CORO1A/PFDN2/ACTR3/ARPC5L/ARPC1B/GMFG/ABL1/ID1/PSRC1/PRKCE/FCHSD2/ARPC3/CKAP5/HCLS1/ARPC2/GPSM2/WASF3/PFN2/WASHC2C	41
BP	GO:1901292	nucleoside phosphate catabolic process	19/2184	83/18723	0.00280394	0.0499186	0.0443174	DERA/DUT/ADA/UNG/ACOT7/PDE10A/TDG/ENPP1/NUDT15/SARM1/HPRT1/ABCD1/PNP/NT5C1A/ENTPD7/VCP/ACAT1/ENTPD1/NUDT19	19
BP	GO:0002443	leukocyte mediated immunity	71/2184	440/18723	0.00282375	0.0499755	0.044368	EXO1/FADD/STAP1/CCR2/NBN/F2/HSPD1/PVR/CD40LG/CTSH/PRKCD/HLA-DMA/SLAMF1/CD1D/SCNN1B/UNG/CD19/PTGDS/HLA-DOB/F2RL1/CD1C/BTK/BLK/GAPT/DNASE1L3/CD1E/FCER2/C6/CTSG/C1QBP/HLA-DMB/HLA-DRB5/CD1B/PIK3CG/AGER/CD226/PLA2G1B/NCR3/KIT/HLA-DPB1/HLA-DQA1/SASH3/HLA-DRA/WDR1/HPRT1/HLA-DOA/CORO1A/RFTN1/PTPRC/HLA-DRB1/CD74/CD27/HLA-DQB1/CLEC12B/SLAMF9/HLA-DPA1/CD28/CD160/PRAM1/CADM1/TUBB/PIK3CD/C4A/IL7R/IL23R/CRP/RI…	71
BP	GO:1901800	positive regulation of proteasomal protein catabolic process	24/2184	114/18723	0.00282415	0.0499755	0.044368	PLK1/GSK3A/AURKA/CDC20/HERPUD1/CBFA2T3/PSMC6/PSMC4/USP5/PSMC1/UBE2V2/RAD23A/GCLC/HSPBP1/RNF180/ZFAND2A/TMTC3/SUMO2/PSMC3/RNF217/FBXO22/VCP/BAG2/TRIB3	24
CC	GO:0000775	chromosome, centromeric region	78/2304	198/19550	1.67393e-23	1.20355e-20	9.76164e-21	PLK1/CCNB1/OIP5/HJURP/KIF18A/KNL1/SPC25/NEK2/CDCA5/SKA3/CENPH/NDC80/SPDL1/SGO2/NCAPG/CENPU/SGO1/MAD2L1/NUP37/CENPE/BIRC5/BUB1B/BUB3/CENPM/CDT1/CENPF/SKA1/PPP2CA/NCAPD2/BUB1/KIF2C/CENPA/ESCO2/CENPN/PPP2R1A/CENPK/KNSTRN/SPAG5/ZWILCH/ZWINT/ERCC6L/DSCC1/DYNLL1/CDCA8/SPC24/CBX5/TTK/AURKB/RANGAP1/SEPTIN2/NUF2/TOP2A/CBX3/INCENP/CEBPB/MIS18A/MTBP/CENPI/HNRNPU/CENPW/SNAI1/HELLS/AHCTF1/HSF1/SEC13/CENPC/PPP…	78
CC	GO:0098687	chromosomal region	109/2304	348/19550	1.0493e-22	3.77222e-20	3.05952e-20	PLK1/CCNB1/OIP5/HJURP/KIF18A/PTGES3/KNL1/SPC25/NEK2/H2AX/CDCA5/SKA3/CHEK1/CENPH/NDC80/SPDL1/CDK1/SGO2/NCAPG/XRCC5/CENPU/RAD51/SGO1/MAD2L1/NBN/MCM5/NUP37/CENPE/BIRC5/FEN1/BUB1B/BUB3/CENPM/CDT1/CENPF/SKA1/PPP2CA/NCAPD2/MCM4/BUB1/KIF2C/XRCC6/CENPA/ESCO2/CENPN/BLM/PPP2R1A/CENPK/KNSTRN/SPAG5/ZWILCH/ZWINT/ERCC6L/ORC1/DSCC1/DYNLL1/CDCA8/SPC24/CBX5/TTK/AURKB/RANGAP1/MCM6/SEPTIN2/NUF2/TOP2A/CBX3/ALYREF/IN…	109
CC	GO:0000779	condensed chromosome, centromeric region	62/2304	144/19550	2.47117e-21	5.92258e-19	4.80361e-19	PLK1/CCNB1/HJURP/KIF18A/KNL1/SPC25/NEK2/SKA3/CENPH/NDC80/SPDL1/SGO2/NCAPG/CENPU/SGO1/MAD2L1/NUP37/CENPE/BIRC5/BUB1B/BUB3/CENPM/CDT1/CENPF/SKA1/NCAPD2/BUB1/KIF2C/CENPA/CENPN/CENPK/KNSTRN/SPAG5/ZWILCH/ZWINT/ERCC6L/DYNLL1/SPC24/TTK/AURKB/RANGAP1/SEPTIN2/NUF2/CBX3/INCENP/CEBPB/MTBP/CENPI/HNRNPU/CENPW/AHCTF1/HSF1/SEC13/CENPC/PPP1CC/RASSF2/NDEL1/CKAP5/ORC2/KAT2B/KNTC1/SEPTIN7	62
CC	GO:0000776	kinetochore	58/2304	134/19550	3.49513e-20	6.28249e-18	5.09552e-18	PLK1/CCNB1/HJURP/KIF18A/KNL1/SPC25/NEK2/SKA3/CENPH/NDC80/SPDL1/SGO2/CENPU/SGO1/MAD2L1/NUP37/CENPE/BIRC5/BUB1B/BUB3/CENPM/CDT1/CENPF/SKA1/BUB1/KIF2C/CENPA/CENPN/CENPK/KNSTRN/SPAG5/ZWILCH/ZWINT/ERCC6L/DYNLL1/SPC24/TTK/AURKB/RANGAP1/SEPTIN2/NUF2/INCENP/MTBP/CENPI/HNRNPU/CENPW/AHCTF1/HSF1/SEC13/CENPC/PPP1CC/RASSF2/NDEL1/CKAP5/ORC2/KAT2B/KNTC1/SEPTIN7	58
CC	GO:0000793	condensed chromosome	80/2304	244/19550	2.54238e-18	3.65594e-16	2.96521e-16	PLK1/CCNB1/HJURP/KIF18A/KNL1/SPC25/NEK2/H2AX/SKA3/CHEK1/CENPH/NDC80/SPDL1/SGO2/NCAPG/MKI67/CENPU/RAD51/SGO1/MAD2L1/NUP37/CENPE/BIRC5/BUB1B/BUB3/CENPM/CDT1/CENPF/SKA1/NCAPD2/BUB1/SMC2/KIF2C/CENPA/CENPN/BLM/CENPK/KNSTRN/SPAG5/ZWILCH/ZWINT/ERCC6L/DYNLL1/SPC24/TTK/AURKB/RANGAP1/SEPTIN2/NUF2/TOP2A/CBX3/FANCD2/INCENP/CEBPB/HSPA2/MTBP/BRCA1/CENPI/NIFK/HNRNPU/CENPW/BRCA2/TUBG1/P3H4/AHCTF1/HSF1/SEC13/CENP…	80
CC	GO:0005819	spindle	97/2304	391/19550	4.41369e-13	5.28907e-11	4.28979e-11	PLK1/DLGAP5/ECT2/CCNB1/PRC1/KIF14/KIF18A/KIF20A/TPX2/NEK2/ASPM/CKAP2L/SHCBP1/KIF4A/SKA3/SPDL1/CDK1/BEX4/KIF23/TACC3/KIF11/SGO1/MAD2L1/CENPE/BIRC5/AURKA/CALM3/BUB1B/CDC20/NEDD1/CENPF/NUSAP1/SKA1/KIF20B/PPP2CA/CDC6/RACGAP1/FAM83D/KIF2C/HASPIN/KNSTRN/SEPTIN1/SPAG5/MZT2A/TTLL12/ESPL1/DYNLL1/RMDN2/CDCA8/MZT1/KIFC1/TTK/SPATA5/PLK4/AURKB/BORA/RANGAP1/SEPTIN2/RTRAF/IRAG2/CBX3/POC1A/KIF18B/INCENP/MAPRE3/A…	97
CC	GO:0000502	proteasome complex	26/2304	60/19550	7.75121e-10	7.9616e-08	6.4574e-08	PSMB7/PSMD2/RAD23B/PSMD11/PSMA4/PSMB5/PSMA5/PSMC6/PSMC4/PSMD1/PSMC1/PSME3/PSMA2/RAD23A/PSMB6/USP14/PSMD14/PSMA1/PSMD7/ZFAND2A/PSMA3/PSMD9/PSMB1/PSMC3/PSMD13/VCP	26
CC	GO:0030496	midbody	53/2304	196/19550	3.7425e-09	3.36357e-07	2.72808e-07	ANLN/PLK1/ECT2/SLC2A1/PRC1/KIF14/KIF20A/NEK2/ASPM/SHCBP1/KIF4A/CDK1/KIF23/CEP55/CENPE/KLHDC8B/BIRC5/AURKA/CENPF/KIF20B/RACGAP1/RAN/SEPTIN1/ANXA2/SPAG5/GNAI3/TTLL12/IL16/RDX/CDCA8/DTNBP1/AURKB/SEPTIN2/INCENP/MAPRE3/RALB/HNRNPU/CCDC69/MTCL1/ERH/ARF6/MPLKIP/TTC23L/PSRC1/CENPC/PPP1CC/TXNDC9/SCCPDH/PTCH1/CYLD/UHMK1/RCC2/SEPTIN7	53
CC	GO:0060205	cytoplasmic vesicle lumen	75/2304	325/19550	6.36384e-09	5.084e-07	4.12347e-07	AHSG/VEGFC/PKM/PSMB7/PSMD2/DERA/ALDOA/PGM2/GPI/CLEC3B/XRCC5/PPIA/PGAM1/PSMD11/PA2G4/CTSH/FUCA2/XRCC6/PAFAH1B2/TCN1/CCT8/VEGFD/ANXA2/PRKCD/MIF/PSMA5/OLA1/ADA/NPC2/PSMD1/FAF2/CANT1/ACTR2/TOR4A/PSMA2/PSMD14/FUCA1/GHRL/HSP90AA1/ACTN4/PYGL/CCT2/SERPINE1/CAND1/SELENOP/CTSG/HGF/GGH/ADA2/S100A11/CAT/S100P/ARHGAP9/PDGFB/ARPC5/PSMD7/PNP/CDA/KPNB1/CHIT1/GMFG/PSMB1/PTX3/ARHGAP45/PSMC3/SCCPDH/PRDX6/TUBB/PSMD1…	75
CC	GO:0031983	vesicle lumen	75/2304	327/19550	8.43228e-09	5.79708e-07	4.70183e-07	AHSG/VEGFC/PKM/PSMB7/PSMD2/DERA/ALDOA/PGM2/GPI/CLEC3B/XRCC5/PPIA/PGAM1/PSMD11/PA2G4/CTSH/FUCA2/XRCC6/PAFAH1B2/TCN1/CCT8/VEGFD/ANXA2/PRKCD/MIF/PSMA5/OLA1/ADA/NPC2/PSMD1/FAF2/CANT1/ACTR2/TOR4A/PSMA2/PSMD14/FUCA1/GHRL/HSP90AA1/ACTN4/PYGL/CCT2/SERPINE1/CAND1/SELENOP/CTSG/HGF/GGH/ADA2/S100A11/CAT/S100P/ARHGAP9/PDGFB/ARPC5/PSMD7/PNP/CDA/KPNB1/CHIT1/GMFG/PSMB1/PTX3/ARHGAP45/PSMC3/SCCPDH/PRDX6/TUBB/PSMD1…	75
CC	GO:1905369	endopeptidase complex	26/2304	66/19550	9.01352e-09	5.79708e-07	4.70183e-07	PSMB7/PSMD2/RAD23B/PSMD11/PSMA4/PSMB5/PSMA5/PSMC6/PSMC4/PSMD1/PSMC1/PSME3/PSMA2/RAD23A/PSMB6/USP14/PSMD14/PSMA1/PSMD7/ZFAND2A/PSMA3/PSMD9/PSMB1/PSMC3/PSMD13/VCP	26
CC	GO:0034774	secretory granule lumen	74/2304	322/19550	9.67524e-09	5.79708e-07	4.70183e-07	AHSG/VEGFC/PKM/PSMB7/PSMD2/DERA/ALDOA/PGM2/GPI/CLEC3B/XRCC5/PPIA/PGAM1/PSMD11/PA2G4/CTSH/FUCA2/XRCC6/PAFAH1B2/TCN1/CCT8/VEGFD/ANXA2/PRKCD/MIF/PSMA5/OLA1/NPC2/PSMD1/FAF2/CANT1/ACTR2/TOR4A/PSMA2/PSMD14/FUCA1/GHRL/HSP90AA1/ACTN4/PYGL/CCT2/SERPINE1/CAND1/SELENOP/CTSG/HGF/GGH/ADA2/S100A11/CAT/S100P/ARHGAP9/PDGFB/ARPC5/PSMD7/PNP/CDA/KPNB1/CHIT1/GMFG/PSMB1/PTX3/ARHGAP45/PSMC3/SCCPDH/PRDX6/TUBB/PSMD13/VC…	74
CC	GO:0051233	spindle midzone	18/2304	36/19550	1.9968e-08	1.10438e-06	8.95731e-07	PLK1/PRC1/KIF14/KIF18A/CENPE/AURKA/KIF20B/CDC6/RACGAP1/CDCA8/AURKB/KIF18B/INCENP/MAPRE3/HNRNPU/CCDC69/RIF1/RCC2	18
CC	GO:0042613	MHC class II protein complex	12/2304	17/19550	2.44385e-08	1.25509e-06	1.01796e-06	HLA-DMA/HLA-DOB/HLA-DMB/HLA-DRB5/HLA-DPB1/HLA-DQA1/HLA-DRA/HLA-DOA/HLA-DRB1/CD74/HLA-DQB1/HLA-DPA1	12
CC	GO:1904813	ficolin-1-rich granule lumen	37/2304	124/19550	5.24351e-08	2.51339e-06	2.03853e-06	PKM/PSMB7/PSMD2/DERA/ALDOA/PGM2/GPI/PPIA/PGAM1/PSMD11/CTSH/XRCC6/PAFAH1B2/CCT8/MIF/PSMA5/KCMF1/CANT1/ACTR2/PSMA2/PSMD14/HSP90AA1/PYGL/CAND1/CAT/ARPC5/PSMD7/PNP/CDA/KPNB1/GMFG/PSMB1/PDAP1/PSMC3/PSMD13/VCP/JUP	37
CC	GO:0090734	site of DNA damage	30/2304	97/19550	3.96048e-07	1.77974e-05	1.44349e-05	H2AX/XRCC5/RAD51/NBN/CYREN/SMARCAL1/ESCO2/SLF1/HROB/CBX5/ACTR2/CBX3/WDR76/AUNIP/ARPC1A/HPF1/NHEJ1/TIMELESS/ARPC5/ACTR3/PRPF19/PHF1/ARPC3/CBX1/ARPC2/VCP/RPA3/RIF1/NABP2/RNF168	30
CC	GO:0005657	replication fork	22/2304	60/19550	5.42079e-07	2.29268e-05	1.85952e-05	H2AX/CHEK1/WDHD1/NBN/UHRF1/SMARCAL1/BLM/POLD2/MCM10/POLA2/TIPIN/PRIM1/RFC4/TIMELESS/XRCC2/RFC2/PCNA/RFC3/PRIMPOL/TONSL/DONSON/RPA3	22
CC	GO:0031261	DNA replication preinitiation complex	9/2304	12/19550	6.80889e-07	2.62654e-05	2.1303e-05	MCM5/MCM4/CDC45/MCM6/GINS2/MCM2/GINS1/MCM7/GINS4	9
CC	GO:0000228	nuclear chromosome	53/2304	227/19550	6.94079e-07	2.62654e-05	2.1303e-05	PLK1/NEK2/H2AX/CHEK1/RAD51/WDHD1/MCM5/BIRC5/HMGA2/NCAPD2/MCM4/SMC2/SMARCAL1/BLM/ORC1/POLD2/MCM10/RUVBL2/ACTL6A/MCM6/TOP2A/POLA2/INCENP/TIPIN/PRIM1/HSPA2/ANP32E/POLE2/BRCA1/LRIF1/GINS2/NIFK/HNRNPU/MCM2/TIMELESS/YY1/BRCA2/TUBG1/GINS1/P3H4/ORC6/PCNA/TONSL/MCM7/CHRAC1/GINS4/H4C9/C14orf39/ORC2/PSMC3IP/RPA3/MCRS1/POLE4	53
CC	GO:0045334	clathrin-coated endocytic vesicle	28/2304	91/19550	1.07296e-06	3.8573e-05	3.12854e-05	SFTA3/MYO1E/SFTPB/EPGN/AP2M1/AP2S1/RAB35/CFTR/SFTPD/CLTB/MYO6/ADRB2/SFTPC/HLA-DRB5/HLA-DPB1/HLA-DQA1/HLA-DRA/EREG/HLA-DRB1/CD74/TYRP1/HLA-DQB1/HLA-DPA1/CD207/AVPR2/IL7R/SYT2/VAMP8	28
CC	GO:0071162	CMG complex	8/2304	10/19550	1.32893e-06	4.55e-05	3.69036e-05	MCM5/MCM4/MCM6/GINS2/MCM2/GINS1/MCM7/GINS4	8
CC	GO:0005838	proteasome regulatory particle	11/2304	19/19550	1.81857e-06	5.9434e-05	4.8205e-05	PSMD2/PSMD11/PSMC6/PSMC4/PSMD1/PSMC1/PSMD14/PSMD7/PSMD9/PSMC3/PSMD13	11
CC	GO:0000922	spindle pole	42/2304	170/19550	2.06938e-06	6.30594e-05	5.11454e-05	PLK1/DLGAP5/CCNB1/PRC1/TPX2/NEK2/ASPM/CKAP2L/SPDL1/BEX4/TACC3/KIF11/SGO1/MAD2L1/AURKA/CALM3/CDC20/NEDD1/CENPF/KIF20B/PPP2CA/CDC6/FAM83D/KNSTRN/SPAG5/RMDN2/PLK4/AURKB/IRAG2/POC1A/AUNIP/HNRNPU/MTCL1/TUBG1/NPM1/HSF1/PSRC1/LATS2/POC1B/CKAP5/GPSM2/KNTC1	42
CC	GO:0005925	focal adhesion	82/2304	418/19550	2.1049e-06	6.30594e-05	5.11454e-05	TNS4/HMGA1/ITGA6/CFL1/YWHAG/BCAR3/YWHAZ/ITGB1/KIF23/PPIA/MAP4K4/PVR/PFN1/RAC1/PXN/BCAR1/RAB10/ZNF185/IL16/HSPA9/TWF1/PDLIM7/RDX/ACTG1/ADAM10/PLAUR/MMP14/ITGB4/ACTR2/RND3/ACTB/PABPC1/CASS4/ACTN4/FERMT1/G3BP1/YWHAE/RRAS/PAK4/EPHA2/PHLDB2/CAT/ASAP3/RAB21/PCBP2/PGM5/XIRP1/ARPC5/ARF6/NCKAP1/NPM1/TES/ACTR3/PTPRC/ARPC5L/ARPC1B/TLE2/AFAP1/EPB41L5/FHL2/ITGA4/FHL3/FLRT1/PPP1CC/FAT1/TNS1/MPZL1/ITGB7/ARPC3/R…	82
CC	GO:0022624	proteasome accessory complex	12/2304	23/19550	2.69509e-06	7.75109e-05	6.28666e-05	PSMD2/PSMD11/PSMC6/PSMC4/PSMD1/PSMC1/PSME3/PSMD14/PSMD7/PSMD9/PSMC3/PSMD13	12
CC	GO:0072686	mitotic spindle	40/2304	161/19550	3.08838e-06	8.54057e-05	6.92698e-05	PLK1/ECT2/PRC1/KIF18A/TPX2/ASPM/CKAP2L/SKA3/CDK1/KIF23/TACC3/KIF11/MAD2L1/CENPE/AURKA/NUSAP1/SKA1/KIF20B/CDC6/RACGAP1/FAM83D/KNSTRN/SPAG5/ESPL1/DYNLL1/RMDN2/KIFC1/AURKB/RANGAP1/RTRAF/KIF18B/MAPRE3/CDC27/HNRNPU/TUBG1/HSF1/HNF4G/GPSM2/CDC7/RCC2	40
CC	GO:0101002	ficolin-1-rich granule	44/2304	185/19550	3.54252e-06	9.4336e-05	7.65129e-05	PKM/PSMB7/PSMD2/DERA/ALDOA/PGM2/GPI/PPIA/PGAM1/PSMD11/RAC1/CTSH/XRCC6/PAFAH1B2/CCT8/MIF/DSC1/PSMA5/DYNLL1/KCMF1/CANT1/ADGRE3/ACTR2/PSMA2/PSMD14/HSP90AA1/PYGL/CAND1/CAT/ARPC5/TBC1D10C/ENPP4/PSMD7/PNP/CDA/KPNB1/GMFG/PSMB1/PDAP1/DSP/PSMC3/PSMD13/VCP/JUP	44
CC	GO:0030055	cell-substrate junction	82/2304	425/19550	4.11777e-06	0.000105738	8.5761e-05	TNS4/HMGA1/ITGA6/CFL1/YWHAG/BCAR3/YWHAZ/ITGB1/KIF23/PPIA/MAP4K4/PVR/PFN1/RAC1/PXN/BCAR1/RAB10/ZNF185/IL16/HSPA9/TWF1/PDLIM7/RDX/ACTG1/ADAM10/PLAUR/MMP14/ITGB4/ACTR2/RND3/ACTB/PABPC1/CASS4/ACTN4/FERMT1/G3BP1/YWHAE/RRAS/PAK4/EPHA2/PHLDB2/CAT/ASAP3/RAB21/PCBP2/PGM5/XIRP1/ARPC5/ARF6/NCKAP1/NPM1/TES/ACTR3/PTPRC/ARPC5L/ARPC1B/TLE2/AFAP1/EPB41L5/FHL2/ITGA4/FHL3/FLRT1/PPP1CC/FAT1/TNS1/MPZL1/ITGB7/ARPC3/R…	82
CC	GO:0005832	chaperonin-containing T-complex	8/2304	11/19550	4.3653e-06	0.000108229	8.77813e-05	CCT6A/CCT4/CCT3/CCT7/CCT8/TCP1/CCT2/CCT5	8
CC	GO:1905368	peptidase complex	28/2304	99/19550	6.71101e-06	0.000160841	0.000130453	PSMB7/PSMD2/RAD23B/PSMD11/PSMA4/PSMB5/PSMA5/PSMC6/PSMC4/PSMD1/PSMC1/PSME3/PSMA2/RAD23A/PSMB6/USP14/PSMD14/PSMA1/PSMD7/ZFAND2A/PSMA3/PSMD9/PSMB1/PSMC3/KAT2B/PSMD13/VCP/SEC11C	28
CC	GO:0042611	MHC protein complex	12/2304	25/19550	8.25931e-06	0.000191563	0.00015537	HLA-DMA/HLA-DOB/HLA-DMB/HLA-DRB5/HLA-DPB1/HLA-DQA1/HLA-DRA/HLA-DOA/HLA-DRB1/CD74/HLA-DQB1/HLA-DPA1	12
CC	GO:0101031	chaperone complex	13/2304	29/19550	8.8897e-06	0.00019974	0.000162003	CCT6A/PTGES3/CCT4/CCT3/CCT7/CCT8/TCP1/DNAJC9/STIP1/CCT2/CCT5/HSF1/BAG2	13
CC	GO:0000940	outer kinetochore	8/2304	12/19550	1.17341e-05	0.000255661	0.000207359	PLK1/CCNB1/SKA3/NDC80/SPDL1/BUB1B/CENPF/SKA1	8
CC	GO:0032153	cell division site	22/2304	71/19550	1.31268e-05	0.000277593	0.000225147	ANLN/PLCD3/ECT2/KIF20A/ITGB1/CEP55/RACGAP1/RHOC/SEPTIN1/TMEM250/RDX/PLK4/SEPTIN2/RAB21/MASTL/ARF6/SEPTIN10/HMCN2/PPP1CC/SEPTIN4/PSTPIP1/SEPTIN7	22
CC	GO:0000792	heterochromatin	22/2304	73/19550	2.14155e-05	0.000427714	0.000346905	HMGA1/H2AZ1/TRIM28/HMGA2/UHRF1/CENPA/ESCO2/TCP1/CBX5/CBX3/ZBTB18/INCENP/WDR76/SNAI1/EME1/HELLS/HSF1/CENPC/IKZF1/CBX1/ORC2/RNF2	22
CC	GO:0035861	site of double-strand break	22/2304	73/19550	2.14155e-05	0.000427714	0.000346905	H2AX/RAD51/NBN/CYREN/SMARCAL1/ESCO2/SLF1/ACTR2/ARPC1A/NHEJ1/TIMELESS/ARPC5/ACTR3/PRPF19/PHF1/ARPC3/ARPC2/VCP/RPA3/RIF1/NABP2/RNF168	22
CC	GO:0098798	mitochondrial protein-containing complex	54/2304	268/19550	5.21225e-05	0.00101287	0.000821504	VDAC1/TOMM40/MRPL15/MRPL51/MRPS35/HSPA9/SAMM50/MRPL10/MRPS24/MRPS12/MRPL13/GRPEL1/CHCHD3/MRPL47/ATP5MC3/MRPL12/TOMM22/MRPL37/COX5A/MRPS2/ATP5MK/MRPS16/PPIF/NDUFA12/NDUFS2/MRPL11/MRPS10/MRPS9/MICU3/COX8A/PHB2/MRPS27/TIMM22/MRPL17/MRPS5/NDUFB3/MRPL16/TIMM9/MTX2/NDUFA9/TIMM17A/NDUFA8/IMMT/MRPL21/MRPL28/MRPL9/NDUFB5/NDUFAB1/CYC1/UQCRQ/MRPS18C/C15orf48/TIMM23/ATP5F1C	54
CC	GO:0030669	clathrin-coated endocytic vesicle membrane	21/2304	72/19550	5.60529e-05	0.0010542	0.000855029	EPGN/AP2M1/AP2S1/RAB35/CFTR/ADRB2/HLA-DRB5/HLA-DPB1/HLA-DQA1/HLA-DRA/EREG/HLA-DRB1/CD74/TYRP1/HLA-DQB1/HLA-DPA1/CD207/AVPR2/IL7R/SYT2/VAMP8	21
CC	GO:1990023	mitotic spindle midzone	8/2304	14/19550	5.7182e-05	0.0010542	0.000855029	PRC1/KIF18A/CENPE/KIF20B/AURKB/KIF18B/HNRNPU/RCC2	8
CC	GO:0000313	organellar ribosome	23/2304	84/19550	7.547e-05	0.0012704	0.00103038	MRPL15/MRPL51/MRPS35/MRPL10/MRPS24/MRPS12/MRPL13/MRPL47/MRPL12/MRPL37/MRPS2/MRPS16/MRPL11/MRPS10/MRPS9/MRPS27/MRPL17/MRPS5/MRPL16/MRPL21/MRPL28/MRPL9/MRPS18C	23
CC	GO:0005761	mitochondrial ribosome	23/2304	84/19550	7.547e-05	0.0012704	0.00103038	MRPL15/MRPL51/MRPS35/MRPL10/MRPS24/MRPS12/MRPL13/MRPL47/MRPL12/MRPL37/MRPS2/MRPS16/MRPL11/MRPS10/MRPS9/MRPS27/MRPL17/MRPS5/MRPL16/MRPL21/MRPL28/MRPL9/MRPS18C	23
CC	GO:0005759	mitochondrial matrix	85/2304	480/19550	7.57077e-05	0.0012704	0.00103038	VDAC1/CCNB1/SHC1/ABAT/CDK1/VDAC2/TYMS/RAD51/YARS2/HSPD1/DTYMK/GLRX2/ACSM5/MRPL15/IVD/ACSS1/AMT/DARS2/MRPL51/MTHFS/MRPS35/ETHE1/HSPA9/PPTC7/NUDT1/MRPL10/MRPS24/TBRG4/GARS1/GLS2/MRPS12/MRPL13/TFAM/GCDH/CYP27A1/MTHFD2/GRPEL1/LRRC59/MRPL47/MTHFD1L/ADHFE1/C1QBP/MRPL12/MDH2/MRPL37/KARS1/SSBP1/MRPS2/MAIP1/ALDH2/AK4/ACAD8/WARS2/IARS2/MRPS16/PPIF/SOD1/ABCE1/ACSS3/NDUFS2/MRPL11/MRPS10/MRPS9/COASY/MRPS27/OG…	85
CC	GO:0032154	cleavage furrow	17/2304	53/19550	7.59763e-05	0.0012704	0.00103038	PLCD3/ECT2/KIF20A/ITGB1/CEP55/RACGAP1/RHOC/RDX/PLK4/SEPTIN2/RAB21/MASTL/ARF6/HMCN2/PPP1CC/PSTPIP1/SEPTIN7	17
CC	GO:0030136	clathrin-coated vesicle	42/2304	196/19550	8.17894e-05	0.00133651	0.001084	SFTA3/MYO1E/SFTPB/AP1S3/EPGN/AP2M1/AP2S1/RAB35/CFTR/SFTPD/CLTB/SLC18A2/ADAM10/NCALD/MYO6/DENND1C/VPS18/ADRB2/RAB27B/SFTPC/HLA-DRB5/HLA-DPB1/DENND1A/HLA-DQA1/AP3B1/SNX9/HLA-DRA/EREG/HLA-DRB1/CD74/TYRP1/HLA-DQB1/TMED10/HLA-DPA1/GOPC/FOLR1/CD207/AVPR2/STEAP2/IL7R/SYT2/VAMP8	42
CC	GO:0005721	pericentric heterochromatin	10/2304	22/19550	8.54641e-05	0.00136553	0.00110753	CENPA/ESCO2/CBX5/CBX3/INCENP/SNAI1/HELLS/CENPC/IKZF1/CBX1	10
CC	GO:0005874	microtubule	77/2304	429/19550	0.000103473	0.00161732	0.00131176	FKBP4/PLK1/CCT6A/PRC1/KIF14/KIF18A/KIF20A/TPX2/NEK2/ASPM/KIF4A/SKA3/CDK1/CCT4/BEX4/KIF23/GSK3A/GTSE1/KIF11/TUBA1C/CENPE/BIRC5/AURKA/CALM3/CCT3/NUSAP1/SKA1/KIF20B/CCT7/RACGAP1/KIF2C/CCT8/TUBA1B/KNSTRN/SPAG5/DPYSL2/TCP1/DYNLL1/RMDN2/KIFC1/AURKB/TUBB6/KIF18B/INCENP/CCDC181/CCT2/MAPRE3/CCT5/TUBA4A/DNM1L/SARM1/HNRNPU/KIF15/RNF4/TUBG1/INVS/DNAH1/AKNA/PSRC1/FIGN/GAS2L3/NCKAP5/DNAH5/RUSC1/NDEL1/NDRG1/CKA…	77
CC	GO:0000781	chromosome, telomeric region	36/2304	162/19550	0.000118693	0.00181575	0.00147269	PTGES3/H2AX/CHEK1/CDK1/XRCC5/RAD51/NBN/MCM5/FEN1/MCM4/XRCC6/BLM/ORC1/CBX5/MCM6/CBX3/ALYREF/GAR1/CDC73/RAD51AP1/LRIF1/MCM2/HNRNPA2B1/BRCA2/HAT1/SSB/PCNA/TERT/PPP1CC/MCM7/DCLRE1B/H4C9/CBX1/ORC2/RIF1/NABP2	36
CC	GO:0030665	clathrin-coated vesicle membrane	28/2304	116/19550	0.000151178	0.00226453	0.00183669	AP1S3/EPGN/AP2M1/AP2S1/RAB35/CFTR/CLTB/SLC18A2/NCALD/MYO6/ADRB2/HLA-DRB5/HLA-DPB1/DENND1A/HLA-DQA1/AP3B1/HLA-DRA/EREG/HLA-DRB1/CD74/TYRP1/HLA-DQB1/HLA-DPA1/CD207/AVPR2/IL7R/SYT2/VAMP8	28
CC	GO:0005876	spindle microtubule	20/2304	72/19550	0.000175345	0.00257291	0.00208681	PLK1/PRC1/KIF18A/KIF4A/SKA3/CDK1/KIF11/CENPE/BIRC5/AURKA/CALM3/SKA1/RMDN2/AURKB/KIF18B/MAPRE3/HNRNPU/TUBG1/PSRC1/KNTC1	20
CC	GO:0043596	nuclear replication fork	11/2304	28/19550	0.000187644	0.00269832	0.00218852	WDHD1/SMARCAL1/POLD2/MCM10/POLA2/TIPIN/PRIM1/TIMELESS/PCNA/TONSL/RPA3	11
CC	GO:0005839	proteasome core complex	9/2304	20/19550	0.000214273	0.00302083	0.0024501	PSMB7/PSMA4/PSMB5/PSMA5/PSMA2/PSMB6/PSMA1/PSMA3/PSMB1	9
CC	GO:0005938	cell cortex	57/2304	308/19550	0.000352842	0.00480414	0.00389648	ANLN/ECT2/RHOF/FSCN1/SLC2A1/LAMC2/CD302/PFN1/RAC1/PXN/MELK/RHOC/NEDD4/SEPTIN1/ANXA2/TMEM250/ASPH/CLTB/RDX/CTBP2/SAPCD2/RHOD/NCL/SEPTIN2/ACTR2/MYO6/RND3/UNC13B/ACTB/ACTN4/ENO1/TRIP10/CIB2/PHLDB2/PRKCB/SNX9/ARF6/WDR1/RIMS2/RHOH/CORO1A/STIMATE/SEPTIN10/SEPTIN4/RASAL3/CLIC5/CYTIP/RHOBTB2/HCLS1/LASP1/NRBP1/GPSM2/ERMN/DMTN/MYRIP/AKT2/SEPTIN7	57
CC	GO:0005743	mitochondrial inner membrane	84/2304	495/19550	0.00035413	0.00480414	0.00389648	SLC25A42/TYMS/CYCS/TMEM11/HSPD1/SFXN1/TOMM40/MRPL15/LETM2/MRPL51/RAB5IF/MRPS35/HSPA9/SAMM50/MRPL10/MRPS24/MRPS12/MRPL13/CYP27A1/GRPEL1/CHCHD3/MRPL47/ATP5MC3/MRPL12/MRPL37/COX6B2/LETM1/COX5A/MRPS2/MAIP1/ATP5MK/SLC9B2/COX16/HCCS/PARL/MRPS16/LDHD/CCDC51/NDUFA12/NDUFS2/MRPL11/MRPS10/MRPS9/MICU3/COX8A/PHB2/MRPS27/SLC25A32/TIMM22/MRPL17/TMEM65/MRPS5/NDUFB3/MPC1/MRPL16/TIMM9/SLC25A1/MTX2/RCC1L/NDUFA9/TI…	84
CC	GO:0071013	catalytic step 2 spliceosome	22/2304	87/19550	0.000371547	0.00494709	0.00401242	HNRNPC/SNRPE/SNW1/MAGOHB/HNRNPF/SNRPA1/HNRNPR/PABPC1/ALYREF/EIF4A3/SNRPD2/DDX23/SF3B6/HNRNPU/HNRNPA2B1/LSM3/RBM8A/PRPF19/SNRPD1/SNRPB/BCAS2/HNRNPA1	22
CC	GO:0005697	telomerase holoenzyme complex	9/2304	22/19550	0.000509263	0.00665746	0.00539965	PTGES3/HNRNPC/SNRPE/GAR1/HNRNPU/TERT/LSM11/SMG7/SNRPB	9
CC	GO:0042470	melanosome	25/2304	109/19550	0.000753054	0.00949905	0.00770438	SLC2A1/YWHAZ/ITGB1/CCT4/RAC1/RAN/RAB35/ANXA2/MFSD12/MMP14/DTNBP1/HSP90AA1/SLC3A2/YWHAE/RAB27B/GGH/CALU/RAB1A/TYRP1/TMED10/TMEM33/ATP1B3/MYRIP/AHCY/PMEL	25
CC	GO:0048770	pigment granule	25/2304	109/19550	0.000753054	0.00949905	0.00770438	SLC2A1/YWHAZ/ITGB1/CCT4/RAC1/RAN/RAB35/ANXA2/MFSD12/MMP14/DTNBP1/HSP90AA1/SLC3A2/YWHAE/RAB27B/GGH/CALU/RAB1A/TYRP1/TMED10/TMEM33/ATP1B3/MYRIP/AHCY/PMEL	25
CC	GO:0032156	septin cytoskeleton	7/2304	15/19550	0.000850985	0.0102762	0.00833472	SEPTIN1/TMEM250/MAPK6/SEPTIN2/SEPTIN10/SEPTIN4/SEPTIN7	7
CC	GO:0072687	meiotic spindle	7/2304	15/19550	0.000850985	0.0102762	0.00833472	ASPM/AURKA/SEPTIN1/BORA/INCENP/FBXO5/HSPA2	7
CC	GO:0005741	mitochondrial outer membrane	40/2304	205/19550	0.000889751	0.0102762	0.00833472	VDAC1/VDAC2/ACSL3/SLC44A1/TOMM40/HSPA9/TRAF3IP3/BRI3BP/RHOD/SAMM50/MFF/CISD2/SNN/CHCHD3/ATP5MC3/UBC/TOMM22/MIEF1/BAK1/HK2/DNM1L/SARM1/SPATA18/MYO19/MAOB/THG1L/COASY/PHB2/NME1/PMAIP1/MTX2/PPP1CC/SEPTIN4/IMMT/NLRX1/VDAC3/MTERF3/STMP1/BID/SLC11A2	40
CC	GO:0000314	organellar small ribosomal subunit	10/2304	28/19550	0.000891033	0.0102762	0.00833472	MRPS35/MRPS24/MRPS12/MRPS2/MRPS16/MRPS10/MRPS9/MRPS27/MRPS5/MRPS18C	10
CC	GO:0005763	mitochondrial small ribosomal subunit	10/2304	28/19550	0.000891033	0.0102762	0.00833472	MRPS35/MRPS24/MRPS12/MRPS2/MRPS16/MRPS10/MRPS9/MRPS27/MRPS5/MRPS18C	10
CC	GO:0030135	coated vesicle	54/2304	299/19550	0.00090042	0.0102762	0.00833472	SFTA3/CNIH1/MYO1E/SFTPB/AP1S3/EPGN/AP2M1/HSPD1/AP2S1/GRIA1/RAB35/CFTR/SFTPD/CLTB/SLC18A2/ADAM10/NCALD/MYO6/DENND1C/VPS18/ADRB2/LMAN1/RAB27B/SFTPC/HLA-DRB5/COL7A1/TMED1/HLA-DPB1/DENND1A/HLA-DQA1/AP3B1/SNX9/HLA-DRA/PCSK9/EREG/HLA-DRB1/CD74/TYRP1/HLA-DQB1/SEC13/TMED10/HLA-DPA1/GOPC/PACS1/FOLR1/CD207/ARCN1/AVPR2/STEAP2/IL7R/KDELR2/SYT2/F5/VAMP8	54
CC	GO:0030662	coated vesicle membrane	36/2304	181/19550	0.00109721	0.0123265	0.0099976	CNIH1/AP1S3/EPGN/AP2M1/AP2S1/GRIA1/RAB35/CFTR/CLTB/SLC18A2/NCALD/MYO6/ADRB2/LMAN1/HLA-DRB5/HLA-DPB1/DENND1A/HLA-DQA1/AP3B1/HLA-DRA/EREG/HLA-DRB1/CD74/TYRP1/HLA-DQB1/SEC13/TMED10/HLA-DPA1/FOLR1/CD207/ARCN1/AVPR2/IL7R/KDELR2/SYT2/VAMP8	36
CC	GO:0034709	methylosome	6/2304	12/19550	0.00130645	0.0144514	0.0117211	SNRPE/SNRPD2/ERH/SNRPD1/PRMT5/SNRPB	6
CC	GO:0030057	desmosome	9/2304	25/19550	0.00150564	0.0164023	0.0133034	PKP2/B4GALT1/DSG2/PERP/DSC1/DSC2/PKP3/DSP/JUP	9
CC	GO:0031970	organelle envelope lumen	22/2304	96/19550	0.00153542	0.0164771	0.0133641	CDC25C/CYCS/CACYBP/DTYMK/COA6/CHCHD4/NLN/CAT/SOD1/MIX23/TIMM9/NDUFA8/TRIAP1/IMMT/STMP1/SUOX/TUBB/DIABLO/FKBP10/TIMM23/CHCHD5/STOML2	22
CC	GO:0099522	cytosolic region	8/2304	21/19550	0.00181054	0.0191438	0.0155269	FBXO45/CTBP2/EIF4A3/PRKCB/STXBP5/EIF4E/NCS1/HOMER1	8
CC	GO:0035770	ribonucleoprotein granule	46/2304	254/19550	0.00195448	0.0203662	0.0165184	IGF2BP1/ZC3H12D/EIF2S1/CKAP4/PSMA4/RAC1/CTSH/FXR1/CARHSP1/NCL/TBRG4/EIF4G1/PSMA2/ACTB/PABPC1/NBDY/G3BP1/CTSG/HNRNPL/HNRNPU/SYMPK/SYNE1/YBX1/LSM3/KPNB1/EIF4E/CNOT9/DCPS/HSF1/ZC3H12C/HOXD10/ELAVL1/PSMC3/SAMD4B/MOV10/APOBEC3H/LIMD1/PCBP1/TUBB/VCP/RBPMS/CSDE1/NSUN2/UHMK1/PATL1/AGO4	46
CC	GO:0005758	mitochondrial intermembrane space	20/2304	86/19550	0.00204039	0.0209577	0.0169981	CDC25C/CYCS/DTYMK/COA6/CHCHD4/NLN/CAT/SOD1/MIX23/TIMM9/NDUFA8/TRIAP1/IMMT/STMP1/SUOX/DIABLO/FKBP10/TIMM23/CHCHD5/STOML2	20
CC	GO:0042599	lamellar body	7/2304	17/19550	0.0020778	0.0210413	0.017066	SFTA3/SFTPB/NAPSA/CKAP4/CTSH/ABCA3/SFTPC	7
CC	GO:0045120	pronucleus	6/2304	13/19550	0.00218529	0.0218225	0.0176995	SLC2A1/CCNA2/AURKA/CENPF/CBX1/RIF1	6
CC	GO:0016363	nuclear matrix	24/2304	111/19550	0.0022358	0.0220211	0.0178606	KRT8/CFL1/KIF4A/CENPF/UHRF1/SATB2/BLM/PRKCD/SNW1/LMNB1/RUVBL2/CEBPB/PHF5A/LRIF1/HNRNPU/CENPW/HNRNPA2B1/YY1/GFI1B/HAT1/PHB2/AHCTF1/FIGN/YEATS4	24
CC	GO:0005635	nuclear envelope	76/2304	468/19550	0.00228379	0.0221898	0.0179974	GAPDH/EIF5A/SMOX/SLC16A3/DTL/HTATIP2/MAD2L1/NUP37/CACYBP/AGFG1/CENPF/KPNA4/NEMP2/NUP62CL/RAN/P2RX1/LMNB2/TMPO/LMNB1/CLIC1/NUDT1/BANF1/CBX5/CTDNEP1/NDC1/PTGDS/RANGAP1/ITGB4/TOR4A/MYO6/IRAG2/CBX3/NUP50/BRIP1/WDR3/RANBP1/RRM1/LRRC59/ATP11B/FANCL/DNAJC1/DPY19L1/CSE1L/TYRO3/DHX37/LBR/RNF180/SYNE1/SLC52A3/YBX1/VRK2/KPNB1/ABL1/AHCTF1/RTN4/EI24/MTDH/SEC13/RBM15/MTMR8/SHISA5/PRICKLE2/GTPBP4/P2RX2/TMEM33/K…	76
CC	GO:0005911	cell-cell junction	79/2304	494/19550	0.00288927	0.0276985	0.0224653	PKP2/GJB3/KRT18/ECT2/KRT8/FSCN1/SLC2A1/B4GALT1/ABCC2/DSG2/ITGA6/MYO1E/ITGB1/PERP/GJB2/PVR/CDCA3/PANX1/PXN/RAB10/TMOD3/ANXA2/PRKCD/DSC1/TWF1/PDLIM7/RDX/ACTG1/SAPCD2/ADAM10/CCDC85B/DSC2/CDC42BPB/PKP3/BAIAP2L2/ACTB/GJB4/PAK4/CLDN2/STEAP1/CDH24/EPHA2/S100A11/IQGAP3/ANK2/JAML/KIT/CD2AP/PGM5/KIRREL3/KCNA2/SYMPK/CGNL1/WDR1/CORO1A/ITK/ARVCF/ACTR3/PDLIM5/ZAP70/TMEM65/CD2/MTDH/EPB41L5/FRMPD2/KCNJ11/FLRT1/D…	79
CC	GO:0005940	septin ring	6/2304	14/19550	0.00344541	0.0317596	0.0257592	SEPTIN1/TMEM250/SEPTIN2/SEPTIN10/SEPTIN4/SEPTIN7	6
CC	GO:0010369	chromocenter	6/2304	14/19550	0.00344541	0.0317596	0.0257592	OIP5/ESCO2/CDCA8/AURKB/INCENP/CBX1	6
CC	GO:0031105	septin complex	6/2304	14/19550	0.00344541	0.0317596	0.0257592	SEPTIN1/TMEM250/SEPTIN2/SEPTIN10/SEPTIN4/SEPTIN7	6
CC	GO:0001772	immunological synapse	12/2304	44/19550	0.00395583	0.0360031	0.029201	NPTN/ATP2B1/HLA-DRA/CD6/RHOH/CORO1A/HLA-DRB1/ZAP70/CD28/CD37/SCIMP/STOML2	12
CC	GO:0036464	cytoplasmic ribonucleoprotein granule	42/2304	236/19550	0.00412998	0.0371182	0.0301054	IGF2BP1/ZC3H12D/EIF2S1/CKAP4/PSMA4/RAC1/CTSH/FXR1/CARHSP1/NCL/EIF4G1/PSMA2/ACTB/PABPC1/NBDY/G3BP1/CTSG/HNRNPU/SYNE1/YBX1/LSM3/KPNB1/EIF4E/CNOT9/DCPS/ZC3H12C/HOXD10/ELAVL1/PSMC3/SAMD4B/MOV10/APOBEC3H/LIMD1/PCBP1/TUBB/VCP/RBPMS/CSDE1/NSUN2/UHMK1/PATL1/AGO4	42
CC	GO:0005871	kinesin complex	13/2304	50/19550	0.00433169	0.0384504	0.0311859	KIF14/KIF18A/KIF20A/KIF23/KIF11/KIF20B/KIF2C/KIFC1/KIF18B/YWHAE/KIF15/NDEL1/KLC4	13
CC	GO:0031968	organelle outer membrane	41/2304	230/19550	0.0044259	0.0388076	0.0314756	VDAC1/VDAC2/ACSL3/SLC44A1/TOMM40/HSPA9/TRAF3IP3/BRI3BP/RHOD/SAMM50/MFF/CISD2/SNN/CHCHD3/ATP5MC3/UBC/TOMM22/MIEF1/BAK1/HK2/DNM1L/SARM1/SPATA18/MYO19/MAOB/THG1L/SYNE1/COASY/PHB2/NME1/PMAIP1/MTX2/PPP1CC/SEPTIN4/IMMT/NLRX1/VDAC3/MTERF3/STMP1/BID/SLC11A2	41
CC	GO:0031304	intrinsic component of mitochondrial inner membrane	14/2304	56/19550	0.00459512	0.0393295	0.0318989	TMEM11/SFXN1/HSPA9/SAMM50/CHCHD3/COX16/CCDC51/MPC1/MTX2/TIMM17A/IMMT/COQ2/TIMM23/UQCC3	14
CC	GO:0031305	integral component of mitochondrial inner membrane	14/2304	56/19550	0.00459512	0.0393295	0.0318989	TMEM11/SFXN1/HSPA9/SAMM50/CHCHD3/COX16/CCDC51/MPC1/MTX2/TIMM17A/IMMT/COQ2/TIMM23/UQCC3	14
CC	GO:0034399	nuclear periphery	26/2304	130/19550	0.00464953	0.0393295	0.0318989	KRT8/CFL1/KIF4A/CENPF/UHRF1/EIF6/SATB2/BLM/PRKCD/SNW1/LMNB1/RUVBL2/CEBPB/PHF5A/LRIF1/HNRNPU/CENPW/HNRNPA2B1/YY1/GFI1B/HAT1/PHB2/AHCTF1/PCNA/FIGN/YEATS4	26
CC	GO:0019867	outer membrane	41/2304	232/19550	0.0051648	0.0422823	0.0342938	VDAC1/VDAC2/ACSL3/SLC44A1/TOMM40/HSPA9/TRAF3IP3/BRI3BP/RHOD/SAMM50/MFF/CISD2/SNN/CHCHD3/ATP5MC3/UBC/TOMM22/MIEF1/BAK1/HK2/DNM1L/SARM1/SPATA18/MYO19/MAOB/THG1L/SYNE1/COASY/PHB2/NME1/PMAIP1/MTX2/PPP1CC/SEPTIN4/IMMT/NLRX1/VDAC3/MTERF3/STMP1/BID/SLC11A2	41
CC	GO:0030894	replisome	6/2304	15/19550	0.00517502	0.0422823	0.0342938	POLD2/POLA2/PRIM1/PCNA/DONSON/RPA3	6
CC	GO:0033290	eukaryotic 48S preinitiation complex	6/2304	15/19550	0.00517502	0.0422823	0.0342938	EIF2S1/EIF3B/EIF3M/EIF3J/EIF3H/EIF3D	6
CC	GO:0017101	aminoacyl-tRNA synthetase multienzyme complex	5/2304	11/19550	0.00566321	0.0452428	0.036695	DARS1/RARS1/KARS1/AIMP2/AIMP1	5
CC	GO:0099523	presynaptic cytosol	5/2304	11/19550	0.00566321	0.0452428	0.036695	FBXO45/CTBP2/PRKCB/STXBP5/NCS1	5
MF	GO:0045296	cadherin binding	86/2254	332/18368	6.66171e-12	7.48776e-09	7.06141e-09	LDHA/ANLN/PKP2/KRT18/BZW1/AHSA1/FSCN1/PKM/ITGA6/PLIN3/PTPRH/YWHAZ/PFKP/ITGB1/ALDOA/DIAPH3/CCNB2/PAICS/SERBP1/PFN1/CAPZA1/CDH17/RAB10/YKT6/RAN/CDK5R1/CDH26/CCT8/BZW2/TMOD3/ANXA2/SH3GL1/STK24/TMPO/OLA1/ATIC/TWF1/RDX/EFHD2/PPP1R13L/CLIC1/EIF2S3/RANGAP1/SEPTIN2/PKP3/PSMB6/RARS1/EIF4H/RANBP1/ENO1/CIP2A/SLC3A2/YWHAE/LRRC59/PAK4/CDH24/EPHA2/S100A11/PHLDB2/S100P/SNX9/CD2AP/RAB1A/ASAP1/TES/ARVCF/PDLIM5/LA…	86
MF	GO:0003697	single-stranded DNA binding	40/2254	123/18368	3.07641e-09	1.72894e-06	1.6305e-06	NEIL3/RAD23B/RAD51/MCM5/HSPD1/MCM4/SMC2/SMARCAL1/BLM/JCHAIN/WBP11/HROB/MCM10/CDC45/MCM6/RAD23A/RAD51AP1/SSBP1/REXO4/HNRNPU/MCM2/PCBP2/FUBP3/HNRNPA2B1/BRCA2/YBX1/NME1/HSF1/RAD54L/MCM8/HMGB2/MCM7/PCBP1/FUBP1/RECQL/CRY2/RPA3/POLR2H/NABP2/HNRNPA1	40
MF	GO:0023026	MHC class II protein complex binding	16/2254	27/18368	8.63029e-09	3.23348e-06	3.04937e-06	PKM/MS4A1/HLA-DMA/HLA-DOB/HSP90AA1/YWHAE/HLA-DMB/HLA-DRB5/HLA-DPB1/HLA-DQA1/HLA-DRA/HLA-DOA/HLA-DRB1/CD74/HLA-DQB1/HLA-DPA1	16
MF	GO:0023023	MHC protein complex binding	17/2254	36/18368	2.61155e-07	7.33846e-05	6.92061e-05	PKM/MS4A1/HLA-DMA/HLA-DOB/HSP90AA1/YWHAE/HLA-DMB/HLA-DRB5/HLA-DPB1/HLA-DQA1/HLA-DRA/HLA-DOA/HLA-DRB1/CD74/HLA-DQB1/HLA-DPA1/CD160	17
MF	GO:0017116	single-stranded DNA helicase activity	12/2254	23/18368	4.14304e-06	0.000931356	0.000878325	RAD51/MCM5/MCM4/DSCC1/MCM6/RFC4/MCM2/POLQ/RFC2/RFC3/MCM8/MCM7	12
MF	GO:0016887	ATP hydrolysis activity	59/2254	272/18368	7.87025e-06	0.0013872	0.00130822	KIF14/KIF18A/KIF20A/MYO1E/KIF23/ATP8A2/DDX56/MCM5/HSPD1/ATP8B3/KIF20B/ATP8A1/ABCA3/MCM4/KIF2C/BLM/CFTR/ERCC6L/HSPA9/OLA1/RUVBL2/KIFC1/NLRP1/DDX52/SPATA5/ATP13A4/MCM6/ATP2B1/HSP90AA1/BRIP1/KIF18B/G3BP1/EIF4A3/ATAD2/ATP11B/HSPA2/DDX54/DDX23/DDX10/DHX37/KIF15/MCM2/MYO19/ABCD1/DDX59/RAD54L/MCM8/ATP8B2/MCM7/ABCD2/MOV10/DHX33/DDX60L/RECQL/ATP8B4/VCP/PFN2/ATP5F1C/ATP1A4	59
MF	GO:0044183	protein folding chaperone	16/2254	40/18368	8.63917e-06	0.0013872	0.00130822	CCT6A/CCT4/CCT3/CCT7/CCT8/HSPA9/TCP1/PFDN1/CCT2/CCT5/HSPA2/RIC3/PFDN2/CD74/DNAJB1/PDCL3	16
MF	GO:0003688	DNA replication origin binding	9/2254	16/18368	3.15718e-05	0.00395228	0.00372724	MCM5/HSPD1/CDC6/GRWD1/ORC1/MCM10/CDC45/MCM2/ORC2	9
MF	GO:0003678	DNA helicase activity	22/2254	72/18368	3.16464e-05	0.00395228	0.00372724	XRCC5/RAD51/MCM5/MCM4/XRCC6/BLM/ERCC6L/DSCC1/RUVBL2/MCM6/BRIP1/G3BP1/RFC4/MCM2/RAD54B/POLQ/RFC2/RFC3/RAD54L/MCM8/MCM7/RECQL	22
MF	GO:0032395	MHC class II receptor activity	7/2254	10/18368	3.55303e-05	0.00399361	0.00376622	HLA-DOB/HLA-DQA1/HLA-DRA/HLA-DOA/HLA-DRB1/HLA-DQB1/HLA-DPA1	7
MF	GO:0043021	ribonucleoprotein complex binding	36/2254	149/18368	4.33461e-05	0.00442918	0.00417699	EIF5A/STRAP/EIF2S1/SERBP1/LETM2/EIF6/DERL1/OLA1/CBX5/UNG/EIF4H/MALSU1/NMD3/EIF4A3/SNRPD2/C1QBP/LETM1/MAIP1/PES1/HNRNPU/ETF1/ABCE1/NPM1/BOP1/MRPS27/SRP72/NME1/SNRPD1/MTIF2/PRMT5/GCN1/CKAP5/DHX33/SNRPB/UHMK1/APOBEC1	36
MF	GO:0000287	magnesium ion binding	46/2254	221/18368	0.000208127	0.0194946	0.0183846	PLK1/PKM/PGM2/ATP8A2/SPHK1/FEN1/DUT/ATP8B3/ATP8A1/RAN/FARSB/NT5C3A/UBA2/PLSCR1/RPS6KA4/CDC42BPB/TOP2A/HPGDS/TDG/MTHFD2/ENO1/STK38L/PRIM1/ATP11B/GCLC/CIB2/XXYLT1/S100P/PSPH/MAP3K8/PGM5/THG1L/HPRT1/STK3/NT5C1A/ABL1/NME1/MARK2/ATP8B2/YDJC/SEPTIN4/NCS1/ATP8B4/IMPA1/FOXK2/NUDT19	46
MF	GO:0140097	catalytic activity, acting on DNA	47/2254	229/18368	0.000251377	0.0197297	0.0186063	EXO1/PTGES3/NEIL3/XRCC5/RAD51/MCM5/FEN1/HMGA2/MCM4/XRCC6/SMARCAL1/BLM/ERCC6L/DSCC1/RUVBL2/UNG/MCM6/TOP2A/TDG/BRIP1/DNASE1L3/G3BP1/POLE2/RFC4/PLD4/MCM2/DNASE2B/XRCC2/RAD54B/POLQ/TATDN1/RFC2/HELLS/NME1/PCNA/RFC3/RAD54L/PRIMPOL/MCM8/TERT/MCM7/CDK7/CHRAC1/DCLRE1B/MGMT/RECQL/POLE4	47
MF	GO:0004386	helicase activity	35/2254	156/18368	0.000263094	0.0197297	0.0186063	XRCC5/RAD51/DDX56/MCM5/MCM4/XRCC6/SMARCAL1/BLM/ERCC6L/DSCC1/RUVBL2/DDX52/MCM6/BRIP1/G3BP1/EIF4A3/DDX54/DDX23/RFC4/DDX10/DHX37/MCM2/RAD54B/POLQ/RFC2/HELLS/DDX59/RFC3/RAD54L/MCM8/MCM7/MOV10/DHX33/DDX60L/RECQL	35
MF	GO:0003743	translation initiation factor activity	16/2254	51/18368	0.000263296	0.0197297	0.0186063	EIF2S1/EIF3B/EIF3M/EIF3J/EIF6/DENR/EIF2S3/EIF4G1/EIF2S2/EIF4H/EIF3H/EIF3D/EIF4E/MTIF2/EIF1AD/EIF2B1	16
MF	GO:0008094	ATP-dependent activity, acting on DNA	27/2254	111/18368	0.000331658	0.0232989	0.0219723	XRCC5/RAD51/MCM5/MCM4/XRCC6/SMARCAL1/BLM/ERCC6L/DSCC1/RUVBL2/MCM6/TOP2A/BRIP1/G3BP1/RFC4/MCM2/XRCC2/RAD54B/POLQ/RFC2/HELLS/RFC3/RAD54L/MCM8/MCM7/CDK7/RECQL	27
MF	GO:0003684	damaged DNA binding	19/2254	68/18368	0.000390346	0.0258087	0.0243392	H2AX/NEIL3/RAD23B/XRCC5/NBN/FEN1/XRCC6/BLM/UNG/RAD23A/TDG/AUNIP/BRCA1/POLQ/PCNA/HMGB2/DCLRE1B/CRY2/RPA3	19
MF	GO:0001614	purinergic nucleotide receptor activity	9/2254	21/18368	0.000456112	0.0269826	0.0254462	P2RX1/P2RY13/P2RY8/GPR87/P2RY14/P2RY12/P2RX2/P2RY10/GPR34	9
MF	GO:0016502	nucleotide receptor activity	9/2254	21/18368	0.000456112	0.0269826	0.0254462	P2RX1/P2RY13/P2RY8/GPR87/P2RY14/P2RY12/P2RX2/P2RY10/GPR34	9
MF	GO:0045028	G protein-coupled purinergic nucleotide receptor activity	7/2254	14/18368	0.000648667	0.0339865	0.0320514	P2RY13/P2RY8/GPR87/P2RY14/P2RY12/P2RY10/GPR34	7
MF	GO:0070182	DNA polymerase binding	9/2254	22/18368	0.000688293	0.0339865	0.0320514	PTGES3/RAD51/FANCI/CDT1/HSP90AA1/FANCD2/NHEJ1/PCNA/NABP2	9
MF	GO:0048029	monosaccharide binding	19/2254	71/18368	0.000703501	0.0339865	0.0320514	GNPNAT1/CLEC17A/PFKP/ALDOA/GPI/EGLN1/PLOD2/EGLN3/FBP1/P4HA1/PLOD1/PYGL/LMAN1/HK2/CD207/UGP2/P4HA2/SELP/CLEC4A	19
MF	GO:0098641	cadherin binding involved in cell-cell adhesion	8/2254	18/18368	0.000709934	0.0339865	0.0320514	KRT18/RAB10/TMOD3/ANXA2/PKP3/PAK4/S100A11/PDLIM5	8
MF	GO:0045182	translation regulator activity	31/2254	140/18368	0.000725691	0.0339865	0.0320514	IGF2BP1/EIF5A/ZNF540/EIF2S1/TYMS/EIF3B/EIF3M/FXR1/EIF3J/IGF2BP3/EIF6/DENR/DHFR/EIF2S3/EIF4G1/EIF2S2/EIF4H/PABPC1/EIF4A3/EIF3H/ETF1/EIF3D/IGF2BP2/EIF4E/MTIF2/EIF1AD/GCN1/SAMD4B/EIF2B1/NANOS1/PAIP2B	31
MF	GO:0044389	ubiquitin-like protein ligase binding	58/2254	316/18368	0.00105555	0.0474574	0.0447552	CCNB1/ERLIN1/TPI1/YWHAZ/GPI/XRCC5/TRIM28/HSPD1/CACYBP/AURKA/PA2G4/UBE2D1/GPR37/TUBA1B/DERL1/UBE2C/HSPA9/TCP1/SLF1/ACTG1/PSMD1/FAF2/UBE2T/RANGAP1/LTBR/ARRB1/HSP90AA1/CEBPB/CCT2/RELA/YWHAE/UBC/FANCL/BLZF1/BRCA1/RALB/DNM1L/HSPBP1/SNX9/PCBP2/NDUFS2/PSMA3/RTN4/ARRDC5/OTUB1/SUMO2/STAM/MC1R/PYHIN1/RFFL/PRDX6/UBE2N/PTPRN/TUBB/VCP/BID/BAG2/TRIB3	58
