# Supplementary material for: Chromatin Separation Regulators Predict the Prognosis and Immune Microenvironment Estimation in Lung Adenocarcinoma
Source: Front Genet. 2022 Jul 8;13:917150. doi: 10.3389/fgene.2022.917150 (PMC9305311; doi:10.3389/fgene.2022.917150)
Supplement: Supplementary file 1 [file DataSheet-1.zip › Supplementary materials/Supplementary Table 3.xlsx]

## Sheet: Sheet1
ID	Description	GeneRatio	BgRatio	pvalue	p.adjust	qvalue	geneID	Count
hsa03050	Proteasome	21/1067	46/8135	6.58774e-08	1.97169e-05	1.71288e-05	5695/5708/5717/5685/5693/5686/5706/5704/5707/5700/10197/5683/5694/10213/5682/5713/5684/5715/5689/5702/5719	21
hsa04110	Cell cycle	39/1067	126/8135	1.18777e-07	1.97169e-05	1.71288e-05	5347/891/890/995/7532/7534/1111/983/9133/9232/4085/4174/9088/701/9184/991/4173/990/699/993/7027/4998/9700/8318/7272/4175/898/996/7531/4171/10912/23594/25/5111/4176/1022/4999/8317/9134	39
hsa03030	DNA replication	17/1067	36/8135	6.56539e-07	7.2657e-05	6.31199e-05	4174/2237/4173/5425/4175/23649/5557/5427/6742/5984/4171/5982/5111/5983/4176/6119/56655	17
hsa04672	Intestinal immune network for IgA production	20/1067	49/8135	1.24341e-06	0.000103203	8.96566e-05	959/3108/3112/4055/23495/3109/3127/3115/3117/3122/3111/3123/3119/115650/3113/940/3676/5284/8174/3695	20
hsa04640	Hematopoietic cell lineage	31/1067	99/8135	1.77429e-06	0.000117813	0.000102349	3655/7850/931/3108/912/930/921/3112/911/3589/913/2208/3109/3127/910/933/3590/3815/3115/3117/3122/3111/3123/914/3119/2322/3113/3676/951/3575/945	31
hsa05416	Viral myocarditis	21/1067	60/8135	1.22281e-05	0.00058705	0.000509992	54205/959/5879/3108/71/1981/3112/60/3109/3127/3115/3117/3122/3683/3111/3123/25/3119/3113/940/637	21
hsa05310	Asthma	14/1067	31/8135	1.23776e-05	0.00058705	0.000509992	959/3108/3112/2206/3109/3127/3115/3117/3122/3111/3123/2205/3119/3113	14
hsa05012	Parkinson disease	58/1067	266/8135	4.73353e-05	0.00196442	0.00170656	7416/5695/5708/1965/7417/54205/84790/5717/5685/808/2861/10376/2773/5693/5686/5706/5704/6571/7295/5707/5700/5683/5694/84617/10213/518/7316/7277/125965/57181/9377/10105/6647/4129/55967/55334/5682/4720/5713/1351/5684/4709/5715/5689/27173/4704/4702/5702/7419/4711/4706/203068/5719/1537/27089/4891/89953/509	58
hsa05100	Bacterial invasion of epithelial cells	23/1067	77/8135	8.60044e-05	0.00317261	0.00275616	6464/3688/5879/5829/9564/1731/1212/71/4735/10097/60/10552/23607/10092/10096/81873/10095/79658/10094/3059/5293/10109/9844	23
hsa05014	Amyotrophic lateral sclerosis	73/1067	364/8135	9.81352e-05	0.00325809	0.00283043	7416/5695/5708/1965/7802/54205/84790/79023/493869/5717/5685/10452/5216/5879/2890/10376/79139/5693/5686/5706/5704/71/5707/55706/5700/5683/5694/4686/84617/60/10213/10189/10762/518/7277/125965/9377/847/6647/5861/55967/5682/3181/4720/5713/29110/25981/1351/5684/4709/5715/6396/116442/5689/1767/4704/91181/4702/5702/4711/4706/203068/5719/7415/53371/637/1537/27089/5217/3178/60673/89953/509	73
hsa05169	Epstein-Barr virus infection	45/1067	202/8135	0.000196383	0.00592721	0.00514919	890/5708/8772/54205/5717/5879/4734/3108/22938/5706/5704/5707/5700/930/3112/898/695/10213/5971/2208/5970/3109/3127/578/4791/4938/3115/3117/10912/3122/3683/5713/3111/29110/3123/3119/3113/6890/5702/5293/5719/637/9134/208/953	45
hsa00601	Glycosphingolipid biosynthesis - lacto and neolacto series	11/1067	27/8135	0.000328428	0.00908651	0.00789379	2526/2683/8702/84002/2523/6484/8707/10331/10402/8706/6489	11
hsa05132	Salmonella infection	52/1067	249/8135	0.000357504	0.00913011	0.00793168	2597/8767/113146/8772/54205/84790/5216/5879/3840/10376/302/8655/71/7295/6281/10097/4646/84617/60/3320/57617/5970/10552/7277/6237/5294/578/1434/51429/10627/10092/382/10787/399/51209/10096/5788/81873/10095/4671/10094/26263/203068/5293/10109/79443/329/9844/208/10810/5217/89953	52
hsa00670	One carbon pool by folate	9/1067	20/8135	0.000480242	0.0113886	0.0098937	7298/4522/275/10588/471/1719/10797/25902/2618	9
hsa05020	Prion disease	55/1067	273/8135	0.000621131	0.0132244	0.0114885	7416/5695/5708/1965/7417/54205/84790/5717/5685/5879/10376/5580/5693/5686/5706/5704/5707/5700/5683/5694/84617/10213/10963/729/518/3306/7277/125965/9377/3915/10105/6647/55967/5682/4720/5713/1351/5684/4709/5715/5689/4704/776/4702/5702/7419/4711/4706/203068/5293/5719/1537/27089/89953/509	55
hsa05017	Spinocerebellar ataxia	33/1067	143/8135	0.000703944	0.0132244	0.0114885	7416/5695/5708/7417/54205/5717/5685/2890/5693/5686/5706/5704/5707/5700/5683/5694/10213/5579/10105/5682/5713/5684/5715/5689/5702/7419/5293/6095/5719/5330/208/2259/60673	33
hsa05330	Allograft rejection	13/1067	38/8135	0.000716985	0.0132244	0.0114885	959/3108/3112/3109/3127/3115/3117/3122/3111/3123/3119/3113/940	13
hsa05340	Primary immunodeficiency	13/1067	38/8135	0.000716985	0.0132244	0.0114885	959/100/973/7374/930/695/23495/4261/5788/7535/115650/6890/3575	13
hsa04940	Type I diabetes mellitus	14/1067	43/8135	0.000796287	0.0139141	0.0120877	3329/3108/3112/3109/3127/3115/3117/3122/3111/3123/3119/3113/940/5798	14
hsa05131	Shigellosis	50/1067	247/8135	0.000967038	0.0160528	0.0139457	7416/113026/8767/3688/84335/2931/54205/5216/7321/5879/5829/9564/5580/826/5481/71/4735/10097/7336/11335/60/9140/81/5970/7316/10552/3099/10616/10627/10092/382/29110/10096/81873/10095/5581/7322/4671/10094/7334/7323/3059/5293/10109/5330/9844/208/55054/5217/989	50
hsa05145	Toxoplasmosis	27/1067	112/8135	0.0010421	0.0164751	0.0143126	3655/3918/3688/54205/3912/959/2773/3108/3112/5970/4261/3306/3109/3127/5294/3915/3115/3117/10105/3122/3111/3123/3119/3113/329/208/2775	27
hsa01232	Nucleotide metabolism	22/1067	85/8135	0.00109862	0.0165791	0.0144029	6241/7083/7371/7298/8833/1854/1841/100/51251/270/124583/5167/6240/51816/205/3251/102157402/4860/978/84618/4830/953	22
hsa05016	Huntington disease	59/1067	306/8135	0.00125129	0.0180622	0.0156913	7416/5695/5708/7417/7802/1173/54205/84790/493869/5717/5685/1175/2890/10376/5693/5686/1212/5706/5704/5707/5700/5683/7019/5694/84617/10213/518/7277/125965/9377/10105/6647/55967/5682/4720/5713/25981/1351/5684/4709/5715/5689/1767/4704/4702/5702/7419/4711/4706/203068/5719/5330/5437/1537/27089/55081/60673/89953/509	59
hsa04514	Cell adhesion molecules	33/1067	149/8135	0.00148608	0.0205574	0.017859	3655/3688/5817/959/3108/3385/3112/3109/3127/9075/933/10666/3115/3117/3122/3683/923/3111/5788/3123/914/3119/3113/940/6693/3676/8174/9019/23705/3695/137075/6403/83692	33
hsa03440	Homologous recombination	13/1067	41/8135	0.00160008	0.0212491	0.0184599	5888/4683/641/5425/83990/672/6742/7516/25788/675/146956/8438/6119	13
hsa04530	Tight junction	36/1067	169/8135	0.00192314	0.0236809	0.0205725	3308/3688/84790/5515/5879/4734/10376/5518/1080/912/5962/71/10097/911/60/81/913/10552/7277/910/9075/10627/8189/84952/10092/10096/81873/10095/5111/5581/776/10094/3059/10109/137075/5519	36
hsa00010	Glycolysis / Gluconeogenesis	18/1067	67/8135	0.00192586	0.0236809	0.0205725	3939/2597/5315/7167/5214/226/55276/2821/441531/5223/84532/2203/2023/3099/217/1738/3945/126	18
hsa03460	Fanconi anemia pathway	15/1067	54/8135	0.0031477	0.0373227	0.0324236	5888/55215/641/29089/2177/83990/55120/672/675/146956/2176/91442/2175/6119/84126	15
hsa05010	Alzheimer disease	69/1067	384/8135	0.0033982	0.0389036	0.033797	22943/2597/7416/5695/5708/8772/1965/7417/54205/84790/5717/5685/808/8851/10376/5693/5686/5481/5706/5704/4893/102/5707/5700/5683/5694/84617/10213/5970/518/7277/125965/177/57181/9377/7476/10105/55967/55334/5682/4720/5713/1351/5684/4709/57142/5715/5689/27173/4704/776/4702/5702/7419/4711/4706/10313/203068/5293/5719/5330/637/1537/27089/208/4891/60673/89953/509	69
hsa05164	Influenza A	35/1067	171/8135	0.00439287	0.0480803	0.0417692	7416/3838/8772/1965/54205/7113/3108/71/3112/60/5970/4261/3109/3127/578/4938/3115/5579/3117/3122/3111/29110/51284/3123/3119/64499/3113/7177/79671/3337/5293/637/100529063/208/103	35
hsa03040	Spliceosome	31/1067	147/8135	0.00448943	0.0480803	0.0417692	3183/10285/6635/22938/51729/55110/8683/6627/4686/10189/23658/9128/9775/6633/84844/3306/9416/51639/6626/3192/27258/23350/9939/11017/27339/6632/5093/6628/10286/22827/3178	31
