# Supplementary material for: Chromatin Separation Regulators Predict the Prognosis and Immune Microenvironment Estimation in Lung Adenocarcinoma
Source: Front Genet. 2022 Jul 8;13:917150. doi: 10.3389/fgene.2022.917150 (PMC9305311; doi:10.3389/fgene.2022.917150)
Supplement: Supplementary file 1 [file DataSheet-1.zip › Supplementary materials/Supplementary Table 4.xlsx]

## Sheet: Sheet1
PLK1
DLGAP5
ECT2
CCNB1
PRC1
KIF14
OIP5
HJURP
KIF18A
KNL1
SPC25
NEK2
KIF4A
CDCA5
SKA3
CENPH
NDC80
CDCA2
SPDL1
SGO2
BEX4
NCAPG
KIF23
TACC3
PTTG1
MKI67
SGO1
MAD2L1
SETDB2
NUP37
CENPE
KLHDC8B
BIRC5
FEN1
BUB1B
BUB3
CDC20
CDT1
CENPF
NUSAP1
SKA1
NCAPD2
CDC6
RACGAP1
BUB1
RAN
FAM83D
SMC2
KIF2C
ESCO2
NCAPH
CENPN
PPP2R1A
HASPIN
CENPK
KNSTRN
SEPTIN1
SPAG5
ZWILCH
ZWINT
UBE2C
ESPL1
DSCC1
SLF1
CDCA8
KIFC1
SPC24
NAA50
BANF1
TTK
NDC1
PLSCR1
AURKB
ACTR2
NCAPG2
NUF2
TOP2A
CCNE1
FANCD2
BRIP1
KIF18B
INCENP
CDC27
FBXO5
MIS18A
BRCA1
HNRNPU
CENPW
TRIP13
EME1
TUBG1
KPNB1
ACTR3
P3H4
PHB2
TEX15
PSRC1
CENPC
NDEL1
C14orf39
KMT5A
PSMC3IP
CCNE2
CHMP5
KNTC1
RCC2
M1AP
AGO4
CCT6A
HNRNPC
CCT4
XRCC5
TRIM28
NBN
CCT3
CCT7
CCT8
TCP1
PKIB
CCT2
CCT5
SSBP1
MCM2
RNF4
HNRNPA2B1
HNRNPD
NABP2
HNRNPA1
