# Supplementary material for: Chromatin Separation Regulators Predict the Prognosis and Immune Microenvironment Estimation in Lung Adenocarcinoma
Source: Front Genet. 2022 Jul 8;13:917150. doi: 10.3389/fgene.2022.917150 (PMC9305311; doi:10.3389/fgene.2022.917150)
Supplement: Supplementary file 1 [file DataSheet-1.zip › Supplementary materials/Supplementary Table 5.xlsx]

## Sheet: 排序
Name	Score	Rank
CCNB1	1.41e+52	1
MAD2L1	1.41e+52	1
TOP2A	1.41e+52	1
AURKB	1.41e+52	1
DLGAP5	1.41e+52	1
NCAPG	1.41e+52	1
CENPE	1.41e+52	1
BUB1B	1.41e+52	1
BUB1	1.41e+52	1
CENPF	1.41e+52	1
TTK	1.41e+52	1
CDC20	1.41e+52	1
CDCA8	1.41e+52	1
KIF2C	1.41e+52	1
NCAPH	1.41e+52	15
NDC80	1.41e+52	15
NUF2	1.41e+52	15
PLK1	1.41e+52	18
KIF23	1.41e+52	19
RACGAP1	1.41e+52	20
BIRC5	1.41e+52	21
NUSAP1	1.41e+52	22
KIF4A	1.41e+52	23
UBE2C	1.41e+52	24
SPAG5	1.41e+52	25
PRC1	1.41e+52	26
MKI67	1.41e+52	27
CDCA5	1.4e+52	28
KNTC1	1.4e+52	29
NEK2	1.39e+52	30
PTTG1	1.39e+52	31
CENPN	1.39e+52	32
ZWINT	1.39e+52	33
KIF14	1.39e+52	34
TRIP13	1.38e+52	35
KIF18A	1.38e+52	36
HJURP	1.37e+52	37
ECT2	1.35e+52	38
CDCA2	1.34e+52	39
SKA3	1.09e+52	40
CDC6	9.28e+51	41
ESPL1	8.03e+51	42
NCAPG2	6.22e+51	43
SKA1	6.11e+51	44
OIP5	6.04e+51	45
CASC5	4.75e+51	46
FBXO5	3.03e+51	47
INCENP	1.74e+51	48
SPC25	3.88e+50	49
ZWILCH	3.23e+50	50
SGOL1	1.82e+50	51
KIFC1	1.54e+50	52
KIF18B	1.5e+50	53
MCM2	1.47e+50	54
NCAPD2	1.18e+50	55
FEN1	7.38e+49	56
FAM83D	6.71e+49	57
SMC2	1.98e+49	58
TACC3	1.71e+49	59
CDT1	3.97e+48	60
SPC24	2.25e+48	61
CENPH	1.72e+47	62
BRCA1	4.53e+46	63
CENPK	2.24e+45	64
SPDL1	1.08e+45	65
ESCO2	2.23e+44	66
CENPW	5.67e+43	67
SGOL2	3.04e+43	68
KNSTRN	2.85e+41	69
DSCC1	3.62e+39	70
CCNE2	3.7e+36	71
BUB3	3.78e+34	72
FANCD2	9.02e+31	73
CCNE1	6.32e+29	74
GSG2	1.21e+27	75
CDC27	5.83e+21	76
CENPC	1.14e+21	77
NDC1	83700000000000	78
TUBG1	22300000000000	79
RCC2	1310000000000	80
CCT7	47300000	81
CCT2	47300000	82
CCT5	47300000	83
CCT4	47200000	84
TCP1	47200000	85
CCT6A	47200000	86
CCT8	43600000	87
CCT3	43600000	88
HNRNPA1	43600000	89
HNRNPA2B1	43600000	90
RAN	43600000	91
KPNB1	43500000	92
HNRNPC	3634516	93
MIS18A	725760	94
PPP2R1A	408962	95
NUP37	403466	96
EME1	121081	97
ANKRD32	80641	98
XRCC5	5336	99
PSRC1	5040	100
PHB2	721	101
BRIP1	648	102
HNRNPD	300	103
HNRNPU	282	104
TRIM28	180	105
NBN	178	106
PSMC3IP	122	107
NDEL1	121	108
RNF4	38	109
ACTR3	26	110
NAA50	25	111
SETD8	7	112
SSBP1	7	112
BANF1	6	114
ACTR2	5	115
AGO4	2	116
TEX15	2	116
NABP2	2	116
PKIB	1	119
SEPT1	1	119
CHMP5	1	119
C14orf39	1	119
SETDB2	1	119
