# Supplementary material for: Chromatin Separation Regulators Predict the Prognosis and Immune Microenvironment Estimation in Lung Adenocarcinoma
Source: Front Genet. 2022 Jul 8;13:917150. doi: 10.3389/fgene.2022.917150 (PMC9305311; doi:10.3389/fgene.2022.917150)
Supplement: Supplementary file 1 [file DataSheet-1.zip › Supplementary materials/Supplementary Table 6.xlsx]

## Sheet: Sheet1
gene	logFC	logCPM	PValue	FDR
LGI3	-2.58742	6.20879	2.72289e-96	1.90902e-92
CA4	-2.39394	6.21884	3.95838e-81	6.93805e-78
ANKRD1	-2.28729	6.33603	2.81717e-87	7.90046e-84
FABP4	-2.08062	6.61933	8.84562e-101	1.24033e-96
GPD1	-2.0595	6.30345	2.84597e-64	3.0697e-61
UPK3B	-2.00987	6.56084	8.08907e-86	1.89042e-82
ADAMTS8	-1.96297	6.26635	1.76239e-54	1.07444e-51
HHIP	-1.92861	6.23326	2.20887e-49	1.06803e-46
FAM107A	-1.92567	6.52095	6.32795e-74	9.85895e-71
RTKN2	-1.90215	6.46179	4.84356e-66	5.6597e-63
CPB2	-1.89929	6.41199	1.04738e-60	8.15906e-58
GPIHBP1	-1.87747	6.4022	3.67688e-59	2.71353e-56
BTNL9	-1.8745	6.26732	2.66836e-48	1.10046e-45
FIGF	-1.86364	6.44907	6.47719e-62	5.67644e-59
TMEM100	-1.86087	6.55216	1.64104e-70	2.30107e-67
AGTR2	-1.85509	6.26817	7.05873e-47	2.82793e-44
GDF10	-1.84841	6.28948	1.42096e-48	6.03778e-46
KRT4	-1.78132	6.31906	1.1417e-45	4.10484e-43
AC093110.3	-1.77831	6.28246	7.67711e-44	2.24267e-41
RP11-359M6.2	-1.7653	6.20805	7.28525e-38	1.50226e-35
CLDN18	-1.76449	6.9309	1.90885e-93	6.69147e-90
ADRB1	-1.76238	6.29332	1.67516e-43	4.69781e-41
GKN2	-1.73332	6.54611	1.15363e-57	7.70292e-55
MGAT3	-1.71918	6.35952	2.58151e-45	8.61857e-43
TCF21	-1.70538	6.33811	3.62276e-43	9.96047e-41
C2orf40	-1.66848	6.21737	4.57823e-34	7.37884e-32
MCEMP1	-1.6601	6.73463	1.94796e-66	2.48312e-63
FCN3	-1.62654	6.74132	7.53269e-64	7.54453e-61
CLIC5	-1.61348	6.67574	3.43997e-58	2.41176e-55
AC008268.1	-1.60507	6.48783	5.24041e-45	1.63291e-42
WIF1	-1.58854	6.76465	9.46404e-61	7.80617e-58
FHL5	-1.58709	6.25506	2.65061e-32	3.67989e-30
SCN4B	-1.57082	6.26577	7.78594e-32	1.02995e-29
ADRB2	-1.56275	6.41743	2.93039e-39	6.5222e-37
MME	-1.55893	6.37059	1.32143e-36	2.57348e-34
PPBP	-1.54959	6.23324	3.58358e-29	3.69477e-27
SCARA5	-1.54338	6.20565	6.03382e-28	5.52982e-26
RETN	-1.53065	6.57179	2.78943e-45	9.09614e-43
MS4A15	-1.51745	6.66275	9.42139e-49	4.26151e-46
LHFPL3-AS2	-1.51455	6.39997	2.60316e-35	4.39778e-33
LYVE1	-1.51139	6.48738	1.16164e-39	2.67026e-37
TNXB	-1.50603	6.34293	1.63327e-32	2.29018e-30
CD36	-1.50473	6.53461	1.12566e-41	2.86981e-39
PRX	-1.47978	6.53021	1.20319e-39	2.72115e-37
EDNRB	-1.47001	6.66344	3.98186e-46	1.50902e-43
VEPH1	-1.46667	6.4714	2.24631e-36	4.1997e-34
KANK3	-1.46634	6.34914	9.26018e-31	1.139e-28
TEK	-1.45901	6.55663	9.60376e-40	2.2444e-37
RASGRF1	-1.45768	6.31826	3.36661e-29	3.49678e-27
FAM216B	-1.4567	6.23598	2.1625e-25	1.53922e-23
SOX17	-1.45558	6.23508	1.56885e-25	1.13981e-23
ADH1B	-1.45313	6.80784	8.30341e-53	4.85126e-50
SOX7	-1.45284	6.36441	1.31638e-30	1.59123e-28
AGER	-1.44984	7.29235	1.63635e-85	3.27784e-82
PRG4	-1.44229	6.28638	5.43412e-27	4.56271e-25
PLA2G4F	-1.44206	6.49378	1.04072e-35	1.82413e-33
VIPR1	-1.43097	6.51153	4.08049e-36	7.43073e-34
HBA2	-1.42833	6.90944	1.51601e-56	9.66248e-54
SEMA3G	-1.42696	6.45581	3.7513e-33	5.59582e-31
AC109642.1	-1.41967	6.20777	4.14233e-23	2.40016e-21
CD101	-1.41777	6.2713	1.82998e-25	1.3159e-23
OGN	-1.4128	6.32652	1.64954e-27	1.43664e-25
CCL23	-1.41135	6.34953	2.65537e-28	2.56783e-26
TNNC1	-1.39857	6.83368	9.61107e-50	4.99135e-47
CCM2L	-1.39259	6.27948	1.20961e-24	8.1544e-23
PLA2G1B	-1.3911	6.66141	8.56151e-40	2.03474e-37
KCNK3	-1.38861	6.40912	2.96478e-29	3.1024e-27
MAMDC2	-1.38621	6.53019	3.06341e-34	4.99478e-32
DES	-1.38107	6.69878	1.22865e-41	3.07646e-39
SLC46A2	-1.37118	6.383	1.02599e-27	9.1053e-26
SFTPC	-1.36902	7.60789	6.68624e-95	3.12515e-91
TGFBR3	-1.36427	6.43793	1.45411e-29	1.59293e-27
SEMA5A	-1.36417	6.43843	1.70752e-29	1.85603e-27
PCOLCE2	-1.36326	6.40537	3.73456e-28	3.56232e-26
FAM189A2	-1.36271	6.61162	1.92389e-36	3.69545e-34
PCAT19	-1.35769	6.3171	9.74705e-25	6.73267e-23
EFCC1	-1.35393	6.37366	1.61039e-26	1.2841e-24
AC079630.4	-1.35204	6.48585	2.10451e-30	2.52217e-28
C14orf132	-1.342	6.47878	6.10973e-30	6.79925e-28
FAM46B	-1.34046	6.5521	1.0738e-32	1.5364e-30
FHL1	-1.33492	6.84427	3.75204e-45	1.19571e-42
DKK2	-1.33425	6.21031	4.07129e-20	1.71434e-18
CLEC1A	-1.33195	6.21762	2.33773e-20	1.00551e-18
ADTRP	-1.33027	6.2321	7.70687e-21	3.37705e-19
SCN7A	-1.32909	6.43897	7.54596e-28	6.82641e-26
PIP5K1B	-1.32654	6.39023	7.15658e-26	5.4243e-24
LIMS2	-1.32384	6.50415	5.41033e-30	6.15331e-28
C9orf24	-1.32286	6.3588	2.81672e-24	1.85427e-22
AADAC	-1.32181	6.32506	3.00722e-23	1.77173e-21
ITIH5	-1.32144	6.27445	4.62281e-22	2.38312e-20
PHACTR1	-1.31358	6.33829	9.71507e-24	6.10873e-22
CLEC3B	-1.30919	6.96087	1.33108e-48	5.83263e-46
INMT	-1.30361	6.92308	3.48544e-46	1.35758e-43
HSPA12B	-1.29608	6.48841	9.13435e-28	8.15808e-26
EMCN	-1.29312	6.54996	5.44152e-30	6.15331e-28
PDZD2	-1.29265	6.37806	4.57169e-24	2.95411e-22
NPR1	-1.28581	6.57242	2.45601e-30	2.91849e-28
ANGPT1	-1.28488	6.37582	7.56e-24	4.79666e-22
GPER1	-1.2843	6.20974	1.78938e-18	6.10478e-17
ZNF385B	-1.28096	6.44076	1.89485e-25	1.35559e-23
CAPSL	-1.27824	6.24656	3.06448e-19	1.15511e-17
PEBP4	-1.27726	6.98561	7.5834e-46	2.79827e-43
SEC14L6	-1.27283	6.40391	7.17962e-24	4.57603e-22
FMO2	-1.27032	6.81975	3.12992e-39	6.85747e-37
SLIT3	-1.26969	6.48418	1.38422e-26	1.12194e-24
ALOX15	-1.25984	6.25102	7.47954e-19	2.6823e-17
MIR3677	-1.25707	6.34107	1.33512e-21	6.43337e-20
ST6GALNAC5	-1.25426	6.40329	3.43829e-23	2.00882e-21
CA3	-1.25405	6.25455	4.24062e-19	1.57307e-17
ABI3BP	-1.25377	6.5479	5.88062e-28	5.42487e-26
RBP4	-1.25075	6.59927	2.77464e-29	2.92526e-27
CRTAC1	-1.25043	6.84619	5.79252e-39	1.24958e-36
DUOX1	-1.24789	6.72376	1.24643e-33	1.94193e-31
JAM2	-1.2435	6.47791	4.36701e-25	3.04648e-23
FGFR4	-1.24184	6.5848	2.22233e-28	2.164e-26
WDR38	-1.24184	6.26884	1.12994e-18	3.92179e-17
FOXF1	-1.24094	6.55757	2.20455e-27	1.88654e-25
MT1M	-1.23833	6.56001	2.05178e-27	1.77593e-25
MMRN1	-1.23705	6.3749	6.95624e-22	3.47119e-20
TMEM190	-1.23661	6.33762	4.1182e-20	1.7289e-18
XAGE2B	-1.2341	6.25493	5.19917e-18	1.66826e-16
STX11	-1.23368	6.73109	2.99356e-33	4.51352e-31
MS4A2	-1.23333	6.20438	7.29761e-17	2.07982e-15
AC090616.2	-1.2319	6.30699	1.12848e-19	4.44483e-18
ZBED2	-1.23001	6.42771	4.32043e-23	2.48283e-21
AQP4	-1.2287	7.02716	7.14987e-45	2.17947e-42
AC013264.2	-1.22703	6.26671	4.17585e-18	1.35855e-16
ANKRD29	-1.22594	6.52878	1.30288e-25	9.61527e-24
SMAD6	-1.22443	6.38643	2.28405e-21	1.07835e-19
ARHGEF26	-1.2241	6.6255	5.74247e-29	5.7515e-27
C20orf85	-1.22079	6.65397	5.34453e-29	5.39144e-27
HIGD1B	-1.21973	6.63836	4.23437e-29	4.33389e-27
STAC	-1.2183	6.3742	4.28299e-21	1.93729e-19
PCSK9	-1.2155	6.41219	7.92326e-22	3.91197e-20
TMEM139	-1.2147	6.44659	6.438e-23	3.59656e-21
DPEP2	-1.20501	6.38906	8.40971e-21	3.67355e-19
SVEP1	-1.20324	6.36256	3.20314e-20	1.35693e-18
ROBO4	-1.20035	6.65446	1.75724e-28	1.72307e-26
C1orf194	-1.19904	6.3026	4.34554e-18	1.41049e-16
ABCG2	-1.19754	6.22218	3.03761e-16	8.17531e-15
PTPRB	-1.19649	6.59875	1.02476e-26	8.40305e-25
CPED1	-1.19493	6.33041	7.80736e-19	2.77151e-17
THSD1	-1.19343	6.33321	6.32172e-19	2.29052e-17
ARHGEF15	-1.18377	6.48586	1.60206e-22	8.64003e-21
SLIT2	-1.18227	6.55049	1.20814e-24	8.1544e-23
HMGN2P15	-1.1819	6.22181	5.67181e-16	1.4566e-14
NLRC4	-1.18148	6.30165	7.25416e-18	2.29611e-16
KAL1	-1.18034	6.77478	1.12e-31	1.44079e-29
FEZ1	-1.17862	6.30565	6.71565e-18	2.1353e-16
KCNJ5	-1.17326	6.27498	8.81367e-17	2.49667e-15
MYOZ1	-1.16808	6.26239	1.66479e-16	4.60428e-15
NR4A3	-1.16541	6.40771	5.23331e-20	2.16465e-18
S100A3	-1.16486	6.41357	7.08571e-20	2.87156e-18
CACNA2D2	-1.16465	6.89157	1.69347e-34	2.82688e-32
PGM5	-1.15781	6.30509	3.38101e-17	1.00442e-15
FAM92B	-1.15587	6.26149	8.66032e-16	2.17625e-14
RNU6-529P	-1.15474	6.29389	1.51815e-16	4.21533e-15
SELP	-1.15366	6.50642	5.74731e-22	2.88848e-20
GPM6B	-1.15349	6.37493	9.51638e-19	3.34433e-17
LDB2	-1.14998	6.63794	1.47262e-25	1.07548e-23
C10orf107	-1.14959	6.22421	4.98082e-15	1.16015e-13
PALMD	-1.14942	6.3579	7.35279e-18	2.31687e-16
HSPB6	-1.14848	6.71014	1.58886e-27	1.39243e-25
CLEC12A	-1.14481	6.31447	6.76334e-17	1.93542e-15
FAM162B	-1.14341	6.49202	3.52846e-21	1.62551e-19
FOSB	-1.14215	6.99622	6.18444e-36	1.11177e-33
PRAM1	-1.14127	6.36571	4.79899e-18	1.54693e-16
HBB	-1.14019	7.30231	3.51687e-49	1.64379e-46
CCL24	-1.13964	6.38045	2.3196e-18	7.79985e-17
PLAC9	-1.13925	6.66872	4.51926e-26	3.46279e-24
RSPH4A	-1.13792	6.22935	8.40589e-15	1.91033e-13
CHRDL1	-1.13468	6.72533	2.21299e-27	1.88654e-25
LEPR	-1.1339	6.39237	3.20536e-18	1.06004e-16
HHIP-AS1	-1.13116	6.39106	2.49938e-18	8.36427e-17
EP300-AS1	-1.13093	6.27255	1.88543e-15	4.60583e-14
PEAR1	-1.1291	6.31474	1.58182e-16	4.38345e-15
CDH13	-1.12471	6.21666	4.86402e-14	1.01796e-12
PTPN21	-1.12243	6.59686	5.56251e-23	3.13243e-21
SCGB1A1	-1.11871	7.45416	4.22097e-52	2.36745e-49
TBX4	-1.11795	6.53064	3.53573e-21	1.62551e-19
TBX3	-1.11742	6.43747	6.37851e-19	2.30514e-17
SLC51B	-1.11547	6.34843	1.22629e-16	3.4253e-15
SGCA	-1.1148	6.39401	8.31092e-18	2.60124e-16
ITGA8	-1.11419	6.49985	2.42019e-20	1.03779e-18
GRK5	-1.11368	6.65676	2.43157e-24	1.60828e-22
MS4A8	-1.11212	6.37009	6.18935e-17	1.77842e-15
SYNPO2	-1.11157	6.27567	6.36418e-15	1.47258e-13
DAPK2	-1.10895	6.36251	8.2308e-17	2.34102e-15
FAM167A	-1.10235	6.5	1.37459e-19	5.36893e-18
ROR1	-1.10153	6.33435	5.82965e-16	1.49167e-14
AATK	-1.09888	6.41675	1.49475e-17	4.54651e-16
SLC16A11	-1.09781	6.2576	3.44152e-14	7.35625e-13
DUOXA1	-1.09544	6.64119	4.40235e-23	2.51958e-21
CYP4B1	-1.09127	7.17105	1.89541e-38	4.0269e-36
WISP2	-1.08897	6.48367	5.06816e-19	1.86036e-17
LRRK2	-1.08752	6.81686	2.21994e-27	1.88654e-25
SNX22	-1.08456	6.25698	6.14272e-14	1.26295e-12
RASIP1	-1.07965	6.58511	4.53271e-21	2.04221e-19
CYS1	-1.07302	6.40454	1.11568e-16	3.12882e-15
STARD13	-1.07211	6.42195	6.69505e-17	1.91979e-15
KIAA1324L	-1.07172	6.52902	2.995e-19	1.13197e-17
LILRA5	-1.06807	6.47982	3.43795e-18	1.12633e-16
WASF3	-1.06407	6.41384	2.0147e-16	5.51761e-15
HSD17B6	-1.06407	6.93007	2.08503e-29	2.21487e-27
SDPR	-1.06323	7.126	1.45219e-35	2.48325e-33
GIMAP1	-1.06064	6.4043	4.29571e-16	1.1301e-14
CALCRL	-1.05762	6.84057	1.34746e-26	1.0985e-24
STARD8	-1.05756	6.4996	3.22802e-18	1.06502e-16
P3H2	-1.05145	6.74945	1.09286e-23	6.84109e-22
FGD5	-1.04992	6.59834	4.27238e-20	1.78828e-18
RP11-389C8.2	-1.04905	6.30241	8.10998e-14	1.65288e-12
ERG	-1.04835	6.51723	5.16815e-18	1.66211e-16
CD300C	-1.04691	6.51996	3.73832e-18	1.21904e-16
CDHR3	-1.04631	6.25908	1.08625e-12	1.94775e-11
MYCT1	-1.04527	6.59723	8.19602e-20	3.31195e-18
MYRF	-1.04435	6.58765	1.3937e-19	5.42846e-18
TLR8	-1.04046	6.39273	1.78154e-15	4.36726e-14
SLC1A1	-1.03968	6.75434	2.31931e-23	1.3898e-21
IL6	-1.03929	6.60832	5.99093e-20	2.46349e-18
LINC01272	-1.03768	6.76338	1.36409e-23	8.38916e-22
FILIP1	-1.03694	6.3689	1.11735e-14	2.51484e-13
CASS4	-1.0365	6.3804	5.87187e-15	1.36091e-13
ZMYND10	-1.03622	6.36582	1.23895e-14	2.7796e-13
TMEM88	-1.03593	6.54098	2.76569e-18	9.21151e-17
SPN	-1.03516	6.66217	5.8161e-21	2.5808e-19
WWC2	-1.03382	6.68402	3.42719e-21	1.59655e-19
GIMAP8	-1.0319	6.74384	1.02736e-22	5.60532e-21
SPOCK2	-1.03127	7.10759	9.15296e-33	1.3369e-30
TBX5-AS1	-1.02891	6.31108	2.50189e-13	4.85893e-12
MAGI2-AS3	-1.02727	6.23827	5.54872e-12	9.16421e-11
FGF14-AS2	-1.02659	6.21422	1.16225e-11	1.82908e-10
FAM166B	-1.02464	6.27136	2.14641e-12	3.69741e-11
GRASP	-1.02448	6.6553	2.08931e-20	9.01425e-19
ECSCR	-1.02442	6.20983	1.44201e-11	2.24166e-10
SMAD9	-1.02108	6.32191	2.82409e-13	5.45446e-12
DCDC2	-1.02035	6.21379	2.26132e-11	3.42791e-10
RTN1	-1.01958	6.25246	3.25296e-12	5.48233e-11
CLEC4E	-1.01392	6.33351	1.48368e-13	2.93429e-12
CPAMD8	-1.01368	6.52571	4.00915e-17	1.186e-15
ADCY4	-1.00866	6.25376	8.74761e-12	1.40664e-10
HYAL1	-1.00849	6.77744	2.07052e-22	1.10812e-20
SPAG6	-1.00699	6.24822	1.06639e-11	1.69726e-10
LLNLR-470E3.1	-1.00524	6.26614	5.11883e-12	8.48419e-11
AC006273.5	-1.00368	6.27242	5.71748e-12	9.42074e-11
IL20RA	-1.0034	6.40779	1.75998e-14	3.85601e-13
RP11-664D7.4	-1.00328	6.54067	5.44384e-17	1.58698e-15
MACROD2	-1.0023	6.31419	9.24127e-13	1.67201e-11
CLDN5	-0.999077	6.92822	1.25055e-25	9.2779e-24
SYNM	-0.999054	6.37088	1.34121e-13	2.6828e-12
ACKR1	-0.998841	6.81071	9.47109e-23	5.18764e-21
PDLIM2	-0.996357	6.46742	1.85076e-15	4.52903e-14
TMEM178A	-0.995121	6.21192	6.74739e-11	9.66414e-10
TMEM150B	-0.994921	6.43705	6.69641e-15	1.54436e-13
EML1	-0.991422	6.33866	6.67554e-13	1.24144e-11
SEC14L4	-0.988254	6.34752	9.10321e-13	1.65336e-11
RAMP3	-0.984225	7.05839	4.63595e-28	4.36277e-26
DENND2A	-0.983991	6.41571	5.01138e-14	1.04258e-12
LPL	-0.983786	6.99667	1.61176e-26	1.2841e-24
TIMP3	-0.982954	6.52615	4.00349e-16	1.05719e-14
TNNI2	-0.979679	6.3762	2.79105e-13	5.39809e-12
MARCO	-0.979476	7.28378	1.90678e-34	3.14551e-32
RP11-378A13.1	-0.977716	6.20764	2.20359e-10	2.95682e-09
F10	-0.97508	6.30769	6.94546e-12	1.13112e-10
CFTR	-0.974842	6.38998	2.46554e-13	4.80165e-12
RP11-259K15.2	-0.973756	6.4626	1.82121e-14	3.97773e-13
RBMS3	-0.972794	6.37838	4.21519e-13	7.95496e-12
NPR3	-0.971234	6.44553	4.29904e-14	9.10767e-13
FGFR2	-0.969022	6.62485	2.48065e-17	7.41658e-16
FIBIN	-0.968863	6.71889	2.98597e-19	1.13197e-17
S1PR1	-0.968201	6.99324	1.19117e-25	8.93183e-24
CRYAB	-0.967046	6.65621	8.17548e-18	2.56458e-16
CGNL1	-0.966577	6.76847	3.3912e-20	1.43227e-18
PRKCE	-0.965404	6.45118	4.70062e-14	9.89672e-13
PRKCQ	-0.963503	6.35121	1.68995e-12	2.96577e-11
HRCT1	-0.959527	6.3613	1.8344e-12	3.20324e-11
RAI2	-0.959448	6.7177	5.43579e-19	1.98491e-17
TMEM74B	-0.959309	6.23873	1.26779e-10	1.7497e-09
TSPAN7	-0.957853	6.85875	1.29137e-21	6.26558e-20
LSAMP	-0.956821	6.2643	7.28635e-11	1.0362e-09
HLF	-0.956695	6.53676	1.98875e-15	4.84137e-14
MT1A	-0.954985	6.47231	5.71259e-14	1.17797e-12
RNU6-415P	-0.954237	6.25971	9.99386e-11	1.39576e-09
MAP1LC3C	-0.953933	6.3633	2.0288e-12	3.5295e-11
TSPAN18	-0.953082	6.60696	2.35637e-16	6.41573e-15
CAV1	-0.951536	7.39922	7.994e-36	1.41888e-33
PTX3	-0.951395	6.22147	2.98712e-10	3.91453e-09
ATOH8	-0.951394	6.69925	4.61344e-18	1.49054e-16
GPC3	-0.951354	6.99582	1.11853e-24	7.65072e-23
CYYR1	-0.950456	6.73198	7.58477e-19	2.712e-17
CX3CR1	-0.948019	6.28032	7.06833e-11	1.00826e-09
ARHGAP31	-0.947572	6.75379	3.83068e-19	1.43863e-17
UBASH3B	-0.945852	6.36525	2.73969e-12	4.67347e-11
SH2D3C	-0.942886	6.74632	8.65766e-19	3.05788e-17
GATA6	-0.94245	6.65648	5.89298e-17	1.70726e-15
NRN1	-0.94216	6.60776	5.1594e-16	1.33533e-14
SOCS2	-0.941568	6.61143	2.80455e-16	7.57716e-15
KLRG2	-0.941305	6.20994	1.05981e-09	1.28887e-08
CCDC170	-0.936997	6.2735	2.20339e-10	2.95682e-09
IL33	-0.934921	6.91953	5.15215e-22	2.61751e-20
ST6GALNAC2	-0.926507	6.45258	5.13621e-13	9.65414e-12
FCN1	-0.92455	6.50989	8.49396e-14	1.72362e-12
SHROOM4	-0.923402	6.52165	4.98149e-14	1.03944e-12
OLR1	-0.922905	7.05747	1.17247e-24	7.98075e-23
DLC1	-0.920316	6.91517	3.51458e-21	1.62551e-19
PID1	-0.920015	6.75511	7.44671e-18	2.34121e-16
GGTLC1	-0.918165	6.87378	6.85914e-20	2.80405e-18
PDE5A	-0.917856	6.47697	3.83608e-13	7.29844e-12
PDK4	-0.916999	6.99882	7.75541e-23	4.29827e-21
RP3-460G2.2	-0.913105	6.26978	6.65537e-10	8.31003e-09
COL4A3	-0.912421	6.49373	4.31764e-13	8.13737e-12
TPPP	-0.91116	6.60807	7.60876e-15	1.74046e-13
CD300E	-0.91076	6.21467	3.90913e-09	4.43837e-08
HCAR2	-0.909891	6.55517	5.58992e-14	1.15607e-12
RP11-750H9.5	-0.909166	6.37045	1.98205e-11	3.04074e-10
ACVRL1	-0.908772	6.94275	4.54406e-21	2.04221e-19
CEACAM21	-0.906978	6.34483	5.26868e-11	7.63986e-10
AOX1	-0.905577	6.33489	1.19591e-10	1.65539e-09
HSPB7	-0.905092	6.26693	9.04826e-10	1.11196e-08
MSR1	-0.902802	6.94816	6.2773e-21	2.76793e-19
PAQR5	-0.901781	6.4563	3.79545e-12	6.38127e-11
SRPX	-0.900371	6.71026	2.89337e-16	7.80208e-15
ADAMTSL4	-0.899344	6.70807	3.25254e-16	8.73699e-15
ADAMTS1	-0.89705	6.83919	1.36246e-18	4.69396e-17
HBEGF	-0.896348	6.9965	1.14942e-21	5.61574e-20
OSCAR	-0.895511	6.84471	9.87484e-19	3.46162e-17
LAMC3	-0.895299	6.49307	1.00881e-12	1.8182e-11
AMICA1	-0.89487	6.59701	2.28231e-14	4.95395e-13
COX4I2	-0.894088	6.85993	1.04371e-18	3.6496e-17
CD33	-0.89332	6.21148	5.86355e-09	6.50465e-08
CD68	-0.893158	6.2677	2.16096e-09	2.53142e-08
F8	-0.89282	6.44073	6.63768e-12	1.08604e-10
KCNJ15	-0.892723	6.71376	4.4986e-16	1.17905e-14
SAMD5	-0.892438	6.21653	1.03703e-08	1.11513e-07
LRRC46	-0.891584	6.37741	8.18399e-11	1.15565e-09
MAP6	-0.891428	6.24835	3.14165e-09	3.60788e-08
SUSD2	-0.890727	7.26296	1.52887e-27	1.34829e-25
F2RL3	-0.890328	6.38513	3.99467e-11	5.85913e-10
AOC3	-0.89018	7.10345	1.12491e-23	6.97942e-22
NHSL1	-0.889597	6.5939	5.38391e-14	1.11676e-12
ARHGAP44	-0.88826	6.54589	3.86294e-13	7.32965e-12
VGLL3	-0.887765	6.40595	2.74064e-11	4.13218e-10
CDH5	-0.887354	6.99299	3.87e-21	1.76185e-19
SLCO4C1	-0.885271	6.55156	2.34002e-13	4.56352e-12
FAM134B	-0.885044	6.53668	4.88742e-13	9.19884e-12
P2RY14	-0.884471	6.30878	6.25573e-10	7.85298e-09
TMEM246	-0.884435	6.28934	1.78137e-09	2.11502e-08
RHOJ	-0.884273	6.61889	3.46192e-14	7.38859e-13
FXYD6	-0.883827	6.6584	7.29546e-15	1.67425e-13
RAMP2	-0.883263	7.13367	8.12586e-24	5.13247e-22
2022-09-04	-0.883221	6.27313	1.9221e-09	2.27057e-08
PEAK1	-0.883121	6.46467	7.79262e-12	1.26322e-10
GPR133	-0.882664	6.47979	4.86398e-12	8.07664e-11
GPRIN2	-0.879978	6.72086	1.0742e-15	2.68971e-14
SCIMP	-0.879836	6.45102	1.01462e-11	1.61855e-10
HPGDS	-0.879835	6.43192	1.62404e-11	2.51072e-10
CHI3L2	-0.878589	6.72895	6.91918e-16	1.76081e-14
TPPP3	-0.878083	7.11752	2.59393e-23	1.54119e-21
KLF15	-0.878048	6.51661	1.83719e-12	3.20412e-11
FRY	-0.877956	6.41256	3.49995e-11	5.17682e-10
MATN3	-0.874761	6.5773	2.86307e-13	5.52214e-12
SFTA1P	-0.874562	7.16836	4.56456e-24	2.95411e-22
LDLRAD1	-0.873455	6.41375	9.33728e-11	1.30927e-09
LINC00261	-0.873211	6.45384	1.88729e-11	2.9017e-10
TEKT2	-0.87321	6.30665	1.25109e-09	1.50582e-08
FAM184A	-0.872539	6.32605	9.3495e-10	1.14397e-08
GATA2	-0.87212	6.60137	1.40892e-13	2.80796e-12
MMRN2	-0.872078	6.77993	1.7152e-16	4.73436e-15
PHLDB2	-0.869445	6.4768	1.13981e-11	1.79578e-10
NOTCH4	-0.868309	6.56046	7.31141e-13	1.35073e-11
ADARB1	-0.867783	6.53006	2.05521e-12	3.57103e-11
RTN4RL1	-0.8674	6.22384	2.1724e-08	2.24311e-07
MYH11	-0.867072	6.81932	6.02662e-17	1.73879e-15
ATP13A4	-0.86435	6.7576	7.34575e-16	1.86261e-14
HIF3A	-0.863584	6.31175	2.56517e-09	2.97263e-08
SPATA18	-0.863318	6.43731	5.28417e-11	7.65441e-10
LAMP3	-0.86202	7.32811	3.0671e-27	2.59078e-25
MMP28	-0.861515	6.85155	2.80431e-17	8.34863e-16
EGR3	-0.861018	6.38419	3.50674e-10	4.55292e-09
PRKG1	-0.860978	6.33549	8.82433e-10	1.0873e-08
TM6SF1	-0.860861	6.35261	4.59853e-10	5.89402e-09
KLF4	-0.859962	6.99609	8.37516e-20	3.37461e-18
KIAA1462	-0.859368	6.80401	2.60478e-16	7.07833e-15
C5orf49	-0.858919	6.38466	3.82565e-10	4.93953e-09
MSRB3	-0.857814	6.73258	3.71383e-15	8.75216e-14
TIE1	-0.857076	6.73513	3.03364e-15	7.19759e-14
TOX2	-0.856788	6.49431	1.34079e-11	2.08895e-10
DDO	-0.855399	6.29219	4.50934e-09	5.07066e-08
CTD-2589M5.4	-0.854998	6.44752	6.41642e-11	9.21834e-10
IL18R1	-0.854185	6.26162	1.35371e-08	1.43475e-07
SORBS1	-0.852728	6.51207	9.8808e-12	1.5798e-10
RECK	-0.852135	6.43503	7.719e-11	1.0944e-09
CAV2	-0.851526	7.11106	1.4053e-21	6.74831e-20
SLC15A2	-0.850912	6.70705	1.34046e-14	2.999e-13
PCDH17	-0.850044	6.54683	3.11094e-12	5.26195e-11
ID4	-0.849276	6.89787	1.8119e-17	5.46376e-16
RP11-867G23.8	-0.848013	6.34509	1.45042e-09	1.73382e-08
PLCE1	-0.847573	6.31378	3.341e-09	3.82116e-08
NOSTRIN	-0.847443	6.52816	7.90633e-12	1.27971e-10
MRC1	-0.845773	7.17349	9.2036e-23	5.0609e-21
ABLIM3	-0.845279	6.52113	1.09147e-11	1.72934e-10
C5orf38	-0.843021	6.63454	3.16739e-13	6.08399e-12
SCD5	-0.842967	6.69485	4.71038e-14	9.90043e-13
FAM183A	-0.842254	6.53157	1.59688e-11	2.4742e-10
THBD	-0.842179	7.06339	2.75644e-20	1.17838e-18
MS4A7	-0.840376	6.96263	2.52103e-18	8.41664e-17
TMEM220	-0.840371	6.33202	4.27525e-09	4.82282e-08
CD300LF	-0.840355	6.72761	2.06085e-14	4.48019e-13
CXorf36	-0.840298	6.45913	1.12168e-10	1.56034e-09
FLI1	-0.839192	6.58887	2.25616e-12	3.87694e-11
AC092071.1	-0.839159	6.3079	7.68122e-09	8.40141e-08
CCRL2	-0.838353	6.54647	1.075e-11	1.7071e-10
PRSS12	-0.837841	6.43456	2.50028e-10	3.32509e-09
EPHB6	-0.837602	6.23251	5.78362e-08	5.59296e-07
SLC11A1	-0.836293	6.69329	7.98836e-14	1.63046e-12
LMO2	-0.834138	6.72475	2.7316e-14	5.89268e-13
GIMAP6	-0.833809	6.87872	1.05169e-16	2.9612e-15
ACACB	-0.833717	6.21037	1.25508e-07	1.15402e-06
MICALCL	-0.832077	6.36125	2.2671e-09	2.64911e-08
NTM	-0.828613	6.47001	1.93048e-10	2.61538e-09
DMBT1	-0.828279	6.99897	3.51761e-18	1.14974e-16
HK3	-0.827941	6.75513	1.34102e-14	2.999e-13
LPHN2	-0.827582	6.79476	4.97406e-15	1.16015e-13
RP11-481H12.1	-0.825711	6.38488	1.47248e-09	1.7587e-08
DOCK4	-0.825549	6.5668	1.00234e-11	1.60078e-10
PGC	-0.825148	7.38727	3.6521e-25	2.56049e-23
CA2	-0.824214	6.96587	1.182e-17	3.61877e-16
TBX2	-0.824133	6.74331	4.99819e-14	1.04138e-12
SEMA3B	-0.823303	6.82597	2.33424e-15	5.61419e-14
AFAP1L1	-0.823276	6.59128	6.2259e-12	1.01985e-10
RP11-295M3.4	-0.823112	6.61492	4.04147e-12	6.77864e-11
DENND3	-0.822905	6.65194	8.46479e-13	1.54348e-11
COL13A1	-0.821413	6.23014	7.75826e-08	7.35043e-07
AQP9	-0.820982	6.66355	6.93693e-13	1.28664e-11
FGR	-0.820892	6.89823	1.83168e-16	5.04593e-15
RSPH1	-0.820796	6.4551	3.67496e-10	4.7669e-09
PPARG	-0.820131	6.70956	1.4654e-13	2.90634e-12
AMOTL1	-0.819609	6.73536	5.86323e-14	1.20726e-12
TBX5	-0.818576	6.45607	4.32483e-10	5.55337e-09
SASH1	-0.818188	6.70527	2.015e-13	3.95166e-12
FRMD4A	-0.818169	6.22423	1.51586e-07	1.37575e-06
VSIG2	-0.816516	7.06862	3.83718e-19	1.43863e-17
ZEB2	-0.816237	6.47821	2.5712e-10	3.40126e-09
COLEC12	-0.815794	6.83522	2.32842e-15	5.60982e-14
C10orf128	-0.815472	6.59162	1.13332e-11	1.78756e-10
FLRT3	-0.815124	6.94719	6.17246e-17	1.77721e-15
BMP2	-0.813914	6.86075	2.03463e-15	4.92739e-14
PPIL6	-0.813893	6.24588	1.20346e-07	1.1102e-06
LMOD1	-0.81349	6.74822	9.3766e-14	1.89724e-12
LRRC4	-0.812832	6.43364	7.27209e-10	9.03182e-09
CCDC17	-0.812306	6.26126	7.70096e-08	7.30601e-07
LILRB3	-0.812304	6.29366	3.30599e-08	3.32543e-07
APOLD1	-0.810248	6.59175	1.22676e-11	1.92412e-10
MMP19	-0.810055	6.6945	5.64532e-13	1.05381e-11
PLLP	-0.809389	6.65909	2.55632e-12	4.382e-11
ARHGEF37	-0.809025	6.37039	6.13405e-09	6.78861e-08
PPP1R14A	-0.808924	6.81403	1.53907e-14	3.38789e-13
OLFML1	-0.80886	6.59343	1.32766e-11	2.0708e-10
TLR4	-0.808434	6.68056	9.11458e-13	1.65336e-11
PRICKLE2	-0.807915	6.4092	1.91118e-09	2.25958e-08
KLK10	-0.80751	6.53	1.40349e-10	1.92562e-09
FAR2	-0.807433	6.35206	9.93983e-09	1.07213e-07
FABP5	-0.805842	6.90698	8.58764e-16	2.16187e-14
BCL6B	-0.80276	6.63371	5.47492e-12	9.05298e-11
CACNG4	-0.800309	6.60535	2.16315e-11	3.29334e-10
PTPLAD2	-0.79927	6.51164	2.09771e-10	2.83101e-09
RFX2	-0.798901	6.37607	6.39385e-09	7.06497e-08
PTGER4	-0.797803	6.6823	2.06616e-12	3.5856e-11
BAALC	-0.797648	6.29823	6.72726e-08	6.43449e-07
S1PR4	-0.796814	6.69936	1.13459e-12	2.02924e-11
CXCL3	-0.796762	6.51773	2.54521e-10	3.37644e-09
CNRIP1	-0.795143	6.48559	7.21396e-10	8.96757e-09
HEG1	-0.793835	6.97617	1.94867e-16	5.34721e-15
PCDHGC3	-0.793116	6.57994	4.89169e-11	7.13007e-10
IL34	-0.79249	6.4159	3.93e-09	4.45485e-08
C7	-0.792448	7.09723	1.75844e-18	6.01386e-17
SEMA3B-AS1	-0.792152	6.24967	1.82053e-07	1.62803e-06
RP11-78O7.2	-0.791636	6.23946	3.63064e-07	3.12133e-06
PLEKHH2	-0.791371	6.45539	2.04713e-09	2.40409e-08
NEXN	-0.790393	6.57623	5.51661e-11	7.97463e-10
GGTA1P	-0.789663	6.44932	2.49672e-09	2.8957e-08
PCDH12	-0.789596	6.6042	2.99688e-11	4.49436e-10
MCC	-0.786855	6.28449	1.42681e-07	1.30083e-06
LRRC32	-0.785979	6.97961	3.79691e-16	1.00643e-14
RASGEF1B	-0.784481	6.50896	4.98356e-10	6.35846e-09
NEBL	-0.782218	6.76495	5.59139e-13	1.04676e-11
SLC39A8	-0.781041	7.26129	1.00892e-20	4.39349e-19
PLAC8	-0.780531	6.67126	1.08772e-11	1.72534e-10
ARHGAP24	-0.779967	6.44587	3.28947e-09	3.76838e-08
FPR1	-0.779838	6.80248	1.49843e-13	2.95929e-12
EGR2	-0.778917	6.70299	4.488e-12	7.47395e-11
LMCD1	-0.778747	6.68083	1.06969e-11	1.70059e-10
IL7R	-0.77863	6.99883	3.49298e-16	9.32924e-15
MAL	-0.776578	6.63767	2.7598e-11	4.15659e-10
ESYT3	-0.776315	6.40251	1.01996e-08	1.09761e-07
TMEM47	-0.775823	6.78808	3.66714e-13	6.99601e-12
STON1	-0.774831	6.23298	6.91394e-07	5.71286e-06
RASGRP2	-0.774724	6.26447	3.6e-07	3.09689e-06
CBX7	-0.7744	6.69315	8.03767e-12	1.29844e-10
COL4A5	-0.774009	6.37087	3.95375e-08	3.92909e-07
RP3-425C14.4	-0.773817	6.5951	1.0355e-10	1.44476e-09
OTUD1	-0.773809	6.92914	5.83559e-15	1.35475e-13
LGALSL	-0.773553	6.8247	1.99359e-13	3.91514e-12
SCNN1G	-0.773376	6.64764	3.39375e-11	5.04101e-10
FCER1A	-0.773179	6.6312	4.73095e-11	6.91014e-10
CFD	-0.772967	7.23463	6.93447e-20	2.8266e-18
TCEAL7	-0.772228	6.25902	4.75759e-07	3.99706e-06
RORA	-0.770645	6.25457	4.59376e-07	3.87101e-06
COX7A1	-0.770092	6.81566	3.30048e-13	6.32231e-12
HOXA5	-0.769787	6.6186	8.24083e-11	1.1625e-09
RP11-528A4.2	-0.768823	6.22671	7.21442e-07	5.94474e-06
PKDCC	-0.768401	6.62132	6.78466e-11	9.7076e-10
NPNT	-0.766008	7.07275	9.52125e-17	2.68626e-15
CBFA2T3	-0.763652	6.23131	9.89593e-07	7.99313e-06
RNU4-47P	-0.763519	6.30568	2.00595e-07	1.7836e-06
HSPB8	-0.763426	7.02522	5.16153e-16	1.33533e-14
CLIC3	-0.763351	7.13343	1.96507e-17	5.91291e-16
CES1	-0.762772	7.24365	1.78291e-19	6.88704e-18
TWIST2	-0.76252	6.25801	4.39921e-07	3.71825e-06
TPSB2	-0.761658	6.9766	4.19342e-15	9.84927e-14
PTPLA	-0.761116	6.39793	4.57957e-08	4.50313e-07
SIRPB2	-0.760692	6.27535	3.56794e-07	3.07119e-06
THRB	-0.76066	6.24367	6.86032e-07	5.6719e-06
DPCR1	-0.75971	6.21785	2.13148e-06	1.64038e-05
LRRC10B	-0.7577	6.36364	9.66658e-08	9.06654e-07
AGPAT4	-0.757601	6.21573	1.5443e-06	1.2104e-05
CLEC14A	-0.756305	7.09656	9.00475e-17	2.54566e-15
RBPMS-AS1	-0.754799	6.4505	1.07146e-08	1.14862e-07
PHACTR2	-0.75438	6.66505	6.89173e-11	9.85075e-10
FAM212A	-0.754239	6.38711	7.0942e-08	6.7624e-07
PPP1R32	-0.75304	6.23576	1.45819e-06	1.15063e-05
SESN1	-0.75237	6.72814	1.28583e-11	2.00779e-10
RP11-541N10.3	-0.751393	6.46229	1.05003e-08	1.12737e-07
USP30-AS1	-0.75034	6.3998	4.25193e-08	4.20752e-07
ACE	-0.749838	6.79508	2.63645e-12	4.50833e-11
LRRN4	-0.749812	6.76535	4.48198e-12	7.47282e-11
APLN	-0.748736	6.66063	1.44344e-10	1.97656e-09
LIFR	-0.748675	6.8305	9.87033e-13	1.78123e-11
GPR4	-0.748342	6.51229	4.31217e-09	4.86055e-08
SCAI	-0.748209	6.23339	1.35028e-06	1.07091e-05
SFTPD	-0.747669	7.65349	1.93691e-26	1.53443e-24
PLAGL1	-0.747227	6.4222	3.78759e-08	3.77198e-07
RASSF8	-0.746752	6.61556	3.28106e-10	4.28371e-09
ADPRH	-0.746658	6.68782	6.69701e-11	9.61162e-10
NR0B2	-0.746331	6.43162	2.92528e-08	2.97449e-07
FAM81B	-0.745585	6.24904	1.79878e-06	1.39814e-05
SFTPA1	-0.744127	7.9941	9.9569e-33	1.43934e-30
VSIG4	-0.74394	7.28441	2.99148e-19	1.13197e-17
NDNF	-0.743583	7.19215	1.06739e-17	3.29668e-16
RNF180	-0.743025	6.2148	2.7724e-06	2.07997e-05
FZD4	-0.742712	6.74152	2.05288e-11	3.13567e-10
CFAP53	-0.741204	6.29316	9.80928e-07	7.93685e-06
GAB1	-0.740698	6.53295	3.81664e-09	4.3395e-08
TPSAB1	-0.740663	6.98911	1.40362e-14	3.11418e-13
IRX2	-0.740113	6.86562	7.79298e-13	1.43591e-11
MFAP4	-0.739896	7.45002	6.98452e-22	3.47294e-20
PTGIR	-0.739304	6.34631	1.96462e-07	1.74907e-06
GLIPR2	-0.738648	7.11795	2.74239e-16	7.43788e-15
SIGLEC14	-0.738153	6.49281	7.88143e-09	8.60026e-08
ABCC9	-0.738126	6.2782	9.31372e-07	7.56207e-06
ANXA3	-0.737088	7.06494	2.60026e-15	6.23263e-14
MAOB	-0.736523	6.86524	8.34966e-13	1.52645e-11
ITM2A	-0.735014	7.01524	1.38837e-14	3.09012e-13
AKAP12	-0.734903	6.73173	3.62201e-11	5.35172e-10
COLCA1	-0.733944	6.36091	2.22419e-07	1.96519e-06
DOK2	-0.73378	6.95454	6.69498e-14	1.37247e-12
CTD-2562J17.6	-0.733646	7.0108	2.01446e-14	4.38613e-13
UST	-0.730842	6.45166	3.51321e-08	3.52377e-07
NCF1	-0.730819	6.34087	3.36164e-07	2.90252e-06
CPA3	-0.729777	7.06386	2.92707e-15	6.96831e-14
GRAMD2	-0.729086	6.70542	1.15921e-10	1.60847e-09
TGFB2	-0.728499	6.52235	1.01414e-08	1.09302e-07
USP44	-0.727397	6.21082	5.16219e-06	3.71391e-05
PKI55	-0.727159	6.34209	3.88791e-07	3.31607e-06
EMP2	-0.726089	7.41331	2.95819e-20	1.26078e-18
MVB12B	-0.725909	6.64945	5.28659e-10	6.70847e-09
BEX5	-0.725585	6.56763	4.1089e-09	4.63889e-08
THSD4	-0.725364	6.32183	5.88057e-07	4.89071e-06
ZEB1	-0.724987	6.57329	3.6443e-09	4.1545e-08
FAM49A	-0.72475	6.64768	4.93338e-10	6.30592e-09
HECW2	-0.724617	6.41934	9.91845e-08	9.27188e-07
SEMA3E	-0.724332	6.27132	2.41494e-06	1.8381e-05
CD302	-0.724223	6.69721	2.18166e-10	2.93301e-09
MEOX2	-0.724018	6.41634	1.20143e-07	1.10905e-06
VSTM4	-0.723621	6.47552	3.55551e-08	3.5611e-07
C5AR1	-0.723289	7.01161	3.62796e-14	7.7312e-13
FBLN5	-0.723237	7.02456	2.76123e-14	5.94747e-13
ABCA3	-0.722922	7.34517	4.62775e-19	1.70316e-17
GIPC3	-0.722008	6.25285	2.60461e-06	1.96354e-05
RP11-33E12.2	-0.720578	6.38545	2.80216e-07	2.44505e-06
CHIA	-0.720369	6.29637	1.94065e-06	1.50342e-05
LTBP4	-0.717985	7.13492	1.15363e-15	2.87832e-14
CD93	-0.717799	7.16252	4.62103e-16	1.20507e-14
BST1	-0.716936	6.48417	3.21294e-08	3.24347e-07
CAB39L	-0.716301	6.55758	6.76185e-09	7.43644e-08
BTK	-0.716266	6.62188	1.81153e-09	2.14901e-08
GYPC	-0.71597	6.88454	3.11623e-12	5.26455e-11
HLX	-0.714743	6.38241	3.6394e-07	3.12502e-06
TACC1	-0.712695	6.99533	1.40979e-13	2.80796e-12
SYNE1	-0.712586	6.47097	6.40162e-08	6.15662e-07
WI2-1896O14.1	-0.712491	6.44703	1.01836e-07	9.49434e-07
RCAN1	-0.711919	6.84506	1.20805e-11	1.89689e-10
BMP6	-0.711342	6.55576	9.36477e-09	1.01165e-07
MEIS1	-0.711329	6.30242	1.44163e-06	1.13821e-05
ECM2	-0.71107	6.50433	2.61988e-08	2.68342e-07
GPR65	-0.710929	6.33392	9.23451e-07	7.50645e-06
MOCS1	-0.710528	6.55334	1.13022e-08	1.20516e-07
COL4A4	-0.7101	6.59205	5.04802e-09	5.64911e-08
MITF	-0.709893	6.46759	8.28303e-08	7.82119e-07
APOBR	-0.709438	6.7804	8.25544e-11	1.16339e-09
SHE	-0.708906	6.59137	5.04802e-09	5.64911e-08
TRPV2	-0.708398	6.97075	5.65161e-13	1.05381e-11
C1orf162	-0.706997	6.95378	7.85534e-13	1.44551e-11
VWF	-0.706556	7.26715	5.37282e-17	1.56954e-15
KLK11	-0.706504	6.72617	5.60637e-10	7.095e-09
WNT9A	-0.706501	6.51082	4.83609e-08	4.73876e-07
RNF144B	-0.706205	6.91984	2.69463e-12	4.60221e-11
LAMA3	-0.70613	6.78258	1.39322e-10	1.91526e-09
RP3-342P20.2	-0.706111	6.28438	2.51973e-06	1.9057e-05
EDN1	-0.706018	7.08297	1.79765e-14	3.93239e-13
B3GALNT1	-0.704375	6.64995	1.85742e-09	2.19787e-08
SFTPA2	-0.703776	8.02887	9.0555e-30	9.99813e-28
C9orf135	-0.703546	6.21758	1.0748e-05	7.35161e-05
SH3BP5	-0.700773	6.62065	4.50943e-09	5.07066e-08
AKAP7	-0.700621	6.2876	3.58176e-06	2.64752e-05
CAPN9	-0.700086	6.50491	5.83031e-08	5.63422e-07
GPR162	-0.69901	6.3061	3.06235e-06	2.28406e-05
C1orf115	-0.69891	6.90579	5.89984e-12	9.69843e-11
NDRG2	-0.698864	6.82129	6.72092e-11	9.63607e-10
DIXDC1	-0.698034	6.45426	1.88074e-07	1.67759e-06
FOXF2	-0.697975	6.61989	7.54559e-09	8.2595e-08
CNN1	-0.69774	6.73797	3.42564e-10	4.45587e-09
FLT4	-0.697034	6.51183	5.53014e-08	5.37378e-07
TTC28	-0.6967	6.46542	1.80845e-07	1.61826e-06
KCNA3	-0.696161	6.35924	9.92648e-07	8.01319e-06
ARHGEF6	-0.696029	6.72681	6.27084e-10	7.86491e-09
LRP2	-0.695657	6.20796	1.272e-05	8.56677e-05
PKIA	-0.695558	6.4178	4.02148e-07	3.42376e-06
MATK	-0.69504	6.25773	6.93632e-06	4.91217e-05
PDE3B	-0.694192	6.27971	5.24735e-06	3.77325e-05
RASL12	-0.693344	6.76664	2.35892e-10	3.14718e-09
TTC25	-0.692856	6.33751	1.9468e-06	1.50734e-05
TNS1	-0.692432	7.22008	1.25563e-15	3.11067e-14
PTN	-0.69159	6.69348	1.82131e-09	2.15879e-08
CACHD1	-0.691177	6.60969	1.07814e-08	1.1549e-07
GRP	-0.690754	6.2471	1.33128e-05	8.93169e-05
PTGIS	-0.690091	6.73426	8.75388e-10	1.07957e-08
REPS2	-0.68838	6.42074	5.61927e-07	4.6845e-06
CDKL5	-0.686572	6.30342	4.54528e-06	3.30057e-05
SOX18	-0.684658	6.68345	3.15081e-09	3.61544e-08
ETV1	-0.684158	6.70547	2.40058e-09	2.79344e-08
ACTG2	-0.683084	6.69485	2.20946e-09	2.58607e-08
TMOD2	-0.68307	6.22045	1.97302e-05	0.000127963
PIK3R5	-0.682837	6.45625	3.3767e-07	2.91373e-06
FMO3	-0.682786	6.59688	2.39748e-08	2.46282e-07
PARD3B	-0.682637	6.37066	1.7286e-06	1.34808e-05
DOCK11	-0.682125	6.69294	2.65147e-09	3.06251e-08
PDZRN3	-0.682095	6.38126	9.8551e-07	7.96474e-06
PLCB4	-0.681845	6.22308	1.52025e-05	0.000100599
SCEL	-0.681421	7.07198	3.88464e-13	7.36087e-12
EPB41L3	-0.680752	6.53094	7.47615e-08	7.10716e-07
RGCC	-0.680666	7.53186	9.31013e-20	3.68776e-18
COBL	-0.679822	6.5013	1.61433e-07	1.4529e-06
TNFAIP8L3	-0.679268	6.43561	5.1058e-07	4.27935e-06
CD34	-0.677996	6.84305	1.15972e-10	1.60847e-09
TMEM255B	-0.676639	6.20405	2.84671e-05	0.000178438
CSRNP1	-0.676636	7.22032	6.91581e-15	1.58973e-13
CCDC68	-0.676087	6.50001	2.35418e-07	2.07351e-06
CCDC102B	-0.675599	6.29339	5.79252e-06	4.15249e-05
ITPRIP	-0.674852	6.8153	2.78534e-10	3.66723e-09
CYTL1	-0.674569	6.22409	1.87061e-05	0.000121845
PLA1A	-0.674269	6.62075	2.07251e-08	2.14312e-07
MFSD2A	-0.67382	7.05608	8.30222e-13	1.51976e-11
NFAM1	-0.673647	6.58624	3.64902e-08	3.64596e-07
GNG11	-0.673616	7.06974	7.98991e-13	1.46642e-11
CADM1	-0.673531	6.97657	7.72622e-12	1.2539e-10
GNGT2	-0.673428	6.34408	4.06132e-06	2.96758e-05
C4orf32	-0.673025	6.35762	3.02248e-06	2.25552e-05
PRDM16	-0.673006	6.29982	6.28038e-06	4.47477e-05
TCF4	-0.669807	6.50134	2.50982e-07	2.20367e-06
SIGLEC7	-0.668928	6.34437	4.06132e-06	2.96758e-05
KCNJ8	-0.668488	6.79332	7.62051e-10	9.44781e-09
LRRC8C	-0.668187	6.40303	1.42159e-06	1.12311e-05
VGLL1	-0.66715	6.24427	1.96664e-05	0.000127609
CCDC65	-0.666537	6.32104	6.94618e-06	4.91667e-05
N4BP2L1	-0.666523	6.53899	1.61279e-07	1.45245e-06
EPB41L2	-0.66462	6.75549	2.03099e-09	2.38713e-08
PILRA	-0.664314	6.84985	2.43843e-10	3.24707e-09
CDC14A	-0.66421	6.34498	4.06132e-06	2.96758e-05
RASSF9	-0.662962	6.36162	4.18038e-06	3.04822e-05
CSF3R	-0.662848	6.84097	3.67879e-10	4.76746e-09
EXOC3L1	-0.66216	6.41035	1.74071e-06	1.35677e-05
CFL2	-0.661821	6.73009	4.90307e-09	5.50447e-08
HGF	-0.661244	6.30933	7.75452e-06	5.45579e-05
ZMYND15	-0.659775	6.44999	9.82149e-07	7.94216e-06
SIGLEC1	-0.659182	6.69946	8.14818e-09	8.86375e-08
PDCD1LG2	-0.658998	6.51452	3.2829e-07	2.83978e-06
PTPRM	-0.658498	6.83135	5.89344e-10	7.42478e-09
SULT1A1	-0.658036	6.56716	1.39165e-07	1.27208e-06
GIMAP7	-0.657984	7.07553	2.07849e-12	3.59365e-11
ABHD6	-0.657753	6.51482	3.71918e-07	3.18184e-06
ARAP2	-0.657705	6.5267	2.30109e-07	2.02803e-06
SLC22A4	-0.657334	6.28514	1.418e-05	9.46821e-05
RERG	-0.656998	6.5138	3.2829e-07	2.83978e-06
MRGPRF	-0.656602	6.47631	8.41581e-07	6.86483e-06
LDLR	-0.655569	7.15126	4.02945e-13	7.62497e-12
BMP5	-0.654876	6.6219	5.89841e-08	5.68828e-07
MUC15	-0.654349	6.70627	1.11209e-08	1.18889e-07
KNDC1	-0.65397	6.28806	1.83747e-05	0.000119893
PPP1R16B	-0.653902	6.54817	2.0848e-07	1.84902e-06
DST	-0.653821	6.59016	1.33587e-07	1.22268e-06
ICAM2	-0.653259	6.69555	1.78195e-08	1.8536e-07
IL1B	-0.652953	6.50892	5.01293e-07	4.20654e-06
ESAM	-0.652763	7.20989	1.03355e-13	2.07926e-12
C20orf194	-0.652658	6.58371	1.25056e-07	1.15062e-06
SLCO2A1	-0.651923	7.09892	1.57884e-12	2.78123e-11
SLC24A3	-0.651914	6.55644	1.86351e-07	1.6654e-06
NR4A1	-0.651585	7.11987	1.59865e-12	2.81258e-11
DDR2	-0.650898	6.57272	1.89199e-07	1.68656e-06
APBB1	-0.650461	6.74003	7.08609e-09	7.77389e-08
TMEM204	-0.649325	7.01419	2.07951e-11	3.17289e-10
FGF7	-0.649309	6.37396	4.2484e-06	3.09621e-05
TFEC	-0.64877	6.268	2.45279e-05	0.000155414
CDKN2B	-0.647156	6.85126	7.16361e-10	8.91287e-09
RP11-302F12.1	-0.646147	6.85157	8.06671e-10	9.9663e-09
SHANK3	-0.64608	6.65846	4.50358e-08	4.43152e-07
CSTA	-0.645876	6.80847	2.27134e-09	2.65185e-08
FAXDC2	-0.644606	6.80522	3.62429e-09	4.13505e-08
EEF1A1P6	-0.643797	7.02653	2.63492e-11	3.98563e-10
PDPN	-0.643673	6.93575	2.06183e-10	2.78525e-09
IL3RA	-0.643367	6.40962	4.39946e-06	3.20297e-05
SLC5A1	-0.643147	6.22129	6.38989e-05	0.00038111
CXCL2	-0.642803	7.25472	8.32446e-14	1.69413e-12
CXCL5	-0.642273	6.63529	1.42292e-07	1.29812e-06
KLF2	-0.641984	7.10379	5.3343e-12	8.83089e-11
MFNG	-0.641164	6.86424	1.1519e-09	1.39361e-08
ALOX5	-0.640088	7.15148	1.43617e-12	2.53309e-11
NR3C2	-0.639965	6.5268	6.10423e-07	5.06771e-06
GNG7	-0.639193	6.42735	2.73832e-06	2.0577e-05
TCP11L2	-0.639172	6.33987	1.25276e-05	8.45338e-05
P2RX7	-0.638875	6.41855	3.26338e-06	2.41983e-05
GJA5	-0.638695	6.97694	9.27024e-11	1.30117e-09
AKT3	-0.63846	6.53086	5.42741e-07	4.53805e-06
PECAM1	-0.637604	7.37087	3.85998e-15	9.08132e-14
FLVCR2	-0.636166	6.66589	6.45492e-08	6.19938e-07
ZFYVE9	-0.635803	6.67725	4.83131e-08	4.73738e-07
ERICH2	-0.635629	6.70904	4.08751e-08	4.05627e-07
ELF5	-0.635542	6.40259	6.29926e-06	4.48594e-05
ANK3	-0.633758	6.37761	8.3947e-06	5.865e-05
TRDC	-0.633391	6.31366	1.88785e-05	0.000122723
NRGN	-0.632949	7.18939	1.01783e-12	1.8321e-11
DAAM2	-0.632947	6.63384	1.21854e-07	1.12336e-06
PLSCR4	-0.632409	6.84912	2.30042e-09	2.68357e-08
C11orf96	-0.632125	7.0945	1.11868e-11	1.76645e-10
TPSD1	-0.631766	6.25708	4.8454e-05	0.000292854
CD69	-0.630444	6.67307	7.70779e-08	7.30755e-07
ALPL	-0.629852	7.31278	6.18318e-14	1.26941e-12
ARHGAP29	-0.629732	6.65801	1.15592e-07	1.0711e-06
C16orf54	-0.629284	6.55022	6.94642e-07	5.73632e-06
SULT1A2	-0.62869	6.44396	4.4756e-06	3.25502e-05
MOB3B	-0.628033	6.49577	1.86702e-06	1.44878e-05
METTL7A	-0.627867	7.25481	3.22505e-13	6.18627e-12
NES	-0.627173	7.00221	1.63688e-10	2.23054e-09
NELL2	-0.62666	6.20794	0.000151632	0.000838733
NKD2	-0.626428	6.66842	1.1565e-07	1.0711e-06
FBXL7	-0.625461	6.42014	5.97837e-06	4.27383e-05
MIR22HG	-0.625128	6.92386	9.14302e-10	1.12164e-08
RP11-775C24.5	-0.624813	6.60529	3.90017e-07	3.32451e-06
TLR7	-0.624717	6.28841	4.37719e-05	0.000266047
NTN4	-0.624344	7.12524	1.23652e-11	1.93725e-10
ZC3H12C	-0.623547	6.36011	1.5238e-05	0.000100787
PRKD1	-0.623155	6.43675	5.66045e-06	4.06196e-05
RGN	-0.62292	6.45354	3.75568e-06	2.76442e-05
CXCL12	-0.622558	6.85521	4.07242e-09	4.60141e-08
NCKAP1L	-0.622303	6.77459	1.53461e-08	1.61186e-07
ARAP3	-0.621937	6.65748	1.73243e-07	1.5532e-06
CDON	-0.621531	6.20648	0.000142477	0.000793078
CARD16	-0.621451	6.77879	1.71912e-08	1.79356e-07
RPGR	-0.621292	6.32169	3.28145e-05	0.000203505
WNT2	-0.620309	6.572	7.82303e-07	6.39991e-06
FGD3	-0.619982	6.57395	7.82303e-07	6.39991e-06
MNDA	-0.619451	6.99773	2.56988e-10	3.40126e-09
PROS1	-0.619393	7.05196	7.286e-11	1.0362e-09
OASL	-0.617832	6.6689	1.45555e-07	1.32445e-06
MYLK	-0.616466	6.76627	2.56993e-08	2.6361e-07
ALOX5AP	-0.616047	7.31275	2.08702e-13	4.08718e-12
C19orf38	-0.61545	6.40984	1.14435e-05	7.78183e-05
RP11-67L2.2	-0.615383	6.38267	1.2829e-05	8.63599e-05
CASKIN2	-0.614274	6.92139	1.60641e-09	1.91053e-08
C1orf21	-0.614058	6.67923	1.53709e-07	1.39179e-06
FAM105A	-0.613291	6.95738	1.06078e-09	1.28894e-08
LY86	-0.612002	6.94954	1.06723e-09	1.29452e-08
SEPP1	-0.611631	7.21146	4.48098e-12	7.47282e-11
GJA4	-0.611276	6.8185	1.59786e-08	1.67578e-07
APLNR	-0.61108	6.66393	3.22878e-07	2.79814e-06
CD52	-0.611062	7.49102	2.93747e-15	6.98123e-14
EPAS1	-0.610485	7.58574	2.33438e-16	6.36824e-15
CCND2	-0.610424	6.84336	1.12624e-08	1.20184e-07
SLCO2B1	-0.610084	7.00251	4.22578e-10	5.43115e-09
NEDD9	-0.609752	7.14715	2.22265e-11	3.3766e-10
APOH	-0.609471	6.53022	2.42926e-06	1.84524e-05
SCGB3A1	-0.608872	7.56134	1.64909e-15	4.05677e-14
CCDC69	-0.608866	7.03452	3.46899e-10	4.50808e-09
CCDC146	-0.608437	6.35562	3.7008e-05	0.000227899
PRR29	-0.608331	6.3571	2.92809e-05	0.000182817
SCGB3A2	-0.607946	7.61925	4.62364e-16	1.20507e-14
ATP10A	-0.607561	6.57361	1.3864e-06	1.09718e-05
MIRLET7D	-0.606646	6.47185	5.65973e-06	4.06196e-05
SLC7A7	-0.605944	6.93753	2.3393e-09	2.72665e-08
PRRG1	-0.605382	6.29082	6.29688e-05	0.000376043
CASZ1	-0.60509	6.38356	2.18055e-05	0.000139806
AMIGO1	-0.60493	6.49071	4.7375e-06	3.42418e-05
MAGI1	-0.604872	6.52821	2.795e-06	2.0958e-05
JAM3	-0.604836	6.7085	1.43378e-07	1.30633e-06
SYNPO	-0.604221	7.12598	4.89075e-11	7.13007e-10
MTMR10	-0.604139	6.5824	1.23265e-06	9.83732e-06
OLFML2A	-0.604101	6.67609	2.56104e-07	2.24584e-06
ATF3	-0.60235	7.09299	1.21424e-10	1.67745e-09
MTURN	-0.600994	6.85575	1.82718e-08	1.89783e-07
PALD1	-0.599649	6.69695	2.67045e-07	2.33593e-06
SLC25A25	-0.59887	6.81369	3.30049e-08	3.32228e-07
SETBP1	-0.598847	6.25618	0.000120869	0.000682294
RILPL2	-0.597368	6.76514	9.81693e-08	9.19526e-07
RNF128	-0.597157	6.82851	4.26026e-08	4.2119e-07
ABCG1	-0.59626	6.91931	5.12459e-09	5.71655e-08
RP11-1100L3.8	-0.596206	6.20474	0.000352648	0.00181196
ADHFE1	-0.595798	6.24269	0.000194278	0.00105465
PLA2G4C	-0.595747	6.22579	0.000232455	0.00124693
PTGDS	-0.595712	7.31977	1.10158e-12	1.97272e-11
FERMT2	-0.595551	6.86242	2.2534e-08	2.32332e-07
SLC47A1	-0.59523	6.45228	1.26932e-05	8.55281e-05
OLFM1	-0.59515	6.34974	4.40913e-05	0.000267872
EIF4E3	-0.594984	6.57894	2.28803e-06	1.7522e-05
GAS6	-0.594369	7.22978	1.27638e-11	1.99747e-10
LST1	-0.594149	6.94068	5.55429e-09	6.17623e-08
P2RY13	-0.593356	6.51565	5.54731e-06	3.9869e-05
VNN2	-0.59314	6.45754	1.19612e-05	8.11414e-05
APOL4	-0.592974	6.66334	5.04449e-07	4.23049e-06
CCDC114	-0.592264	6.20566	0.000332464	0.00171959
ELMO1	-0.591786	6.549	4.08739e-06	2.98352e-05
LIMCH1	-0.591768	7.1587	8.37008e-11	1.17837e-09
SCARF1	-0.591595	6.70033	3.90941e-07	3.33036e-06
APOL3	-0.591473	6.87667	1.60036e-08	1.67715e-07
NFIX	-0.59137	7.10606	2.15169e-10	2.90105e-09
TMCC3	-0.59124	6.50215	7.82885e-06	5.50257e-05
GAB3	-0.59124	6.33521	5.58333e-05	0.000336006
PRF1	-0.591221	6.85176	2.83617e-08	2.89438e-07
TSPAN2	-0.590767	6.36501	3.68924e-05	0.000227287
PTPN13	-0.590483	6.86603	1.90908e-08	1.97704e-07
FKBP1B	-0.590447	6.50707	8.23397e-06	5.76132e-05
NATD1	-0.590291	6.6566	6.33381e-07	5.24898e-06
OSR1	-0.590238	6.22586	0.000246576	0.00131264
AP001626.1	-0.589872	6.33486	6.26454e-05	0.00037443
PRELP	-0.589581	7.12949	1.5848e-10	2.16168e-09
NAP1L5	-0.589387	6.38335	3.66066e-05	0.000225625
GPX3	-0.589319	7.59017	1.90111e-15	4.63607e-14
TBXA2R	-0.589224	6.21679	0.000331455	0.00171564
NXPE3	-0.589053	6.47247	1.00087e-05	6.88623e-05
DPT	-0.589033	7.07775	5.57784e-10	7.06527e-09
MPDZ	-0.588929	6.43937	1.69763e-05	0.00011139
CLCN4	-0.588603	6.37691	3.46843e-05	0.000214721
KLF9	-0.587858	7.08284	4.95946e-10	6.33348e-09
CYBRD1	-0.587287	7.34152	2.07334e-12	3.59362e-11
PPM1F	-0.586946	6.65277	1.09968e-06	8.83143e-06
AGTPBP1	-0.586893	6.71423	3.64519e-07	3.12808e-06
PDGFB	-0.586505	6.88544	1.76041e-08	1.83255e-07
FAM167B	-0.586168	6.78916	1.06457e-07	9.89879e-07
QKI	-0.585174	6.88423	2.3066e-08	2.37469e-07
RP11-82L18.2	-0.585036	6.39136	4.08085e-05	0.000249549
CYP2U1	-0.584457	6.39266	4.3146e-05	0.00026247
JDP2	-0.58402	6.81049	9.78617e-08	9.17257e-07
NCF2	-0.583846	7.17914	7.62788e-11	1.08367e-09
RP11-10C24.3	-0.583806	6.28399	0.000151846	0.000839582
DNAJB4	-0.583494	6.78218	1.33254e-07	1.22124e-06
TLCD2	-0.58318	6.5422	6.04615e-06	4.31446e-05
SECISBP2L	-0.582663	7.00648	3.81896e-09	4.3395e-08
FCGR1A	-0.5825	6.5107	1.02383e-05	7.03042e-05
DACT3	-0.582484	6.24885	0.000194012	0.00105361
PIFO	-0.582068	6.60991	2.21929e-06	1.70328e-05
OMD	-0.581904	6.28346	0.000143399	0.000796965
LHFP	-0.581199	7.13781	2.9235e-10	3.83474e-09
ZNF331	-0.580824	6.64345	1.8097e-06	1.40585e-05
GAS7	-0.579688	6.65062	1.29885e-06	1.03245e-05
C2orf54	-0.579509	6.79485	1.54055e-07	1.39365e-06
NFATC1	-0.57923	6.44785	2.23056e-05	0.000142622
ROS1	-0.578956	6.92232	1.41948e-08	1.49767e-07
AHNAK	-0.578559	7.41825	5.73481e-13	1.06791e-11
HMCN1	-0.578402	6.40175	3.61989e-05	0.000223407
LINC01540	-0.578183	6.20879	0.000373161	0.00190548
UTRN	-0.578165	6.96644	8.16577e-09	8.876e-08
NME5	-0.577711	6.28475	0.000239189	0.00127918
GPRC5D	-0.577662	6.21228	0.000395409	0.00200885
MT-TF	-0.576306	6.35165	9.21237e-05	0.000532684
TMEM170B	-0.57622	6.31533	0.000133052	0.000743587
GALNT18	-0.576205	6.98288	8.77001e-09	9.50333e-08
FRMD4B	-0.576018	6.64372	1.90784e-06	1.47963e-05
C10orf54	-0.57538	7.07392	1.36826e-09	1.63841e-08
ADCY9	-0.573976	6.74758	3.67578e-07	3.14855e-06
FHDC1	-0.572711	6.69479	8.84886e-07	7.20452e-06
GBP4	-0.572212	7.01523	5.70082e-09	6.33414e-08
CCDC78	-0.571883	6.27421	0.000255511	0.00135352
KAT2B	-0.570556	6.73292	5.45448e-07	4.55526e-06
FAM43A	-0.570521	6.62923	2.98968e-06	2.23223e-05
KCNJ2	-0.570025	6.28254	0.000202317	0.0010949
SPRYD7	-0.569875	6.77611	4.31038e-07	3.64977e-06
ITGAL	-0.568856	6.86381	8.06991e-08	7.62509e-07
RP11-357P18.2	-0.568291	6.28524	0.000267095	0.00141115
PLA2G2A	-0.568196	6.38524	6.96907e-05	0.000412496
DOCK8	-0.567548	6.67261	1.56036e-06	1.22231e-05
EPB41L4A	-0.567053	6.25059	0.00032589	0.00169058
RP5-1132H15.3	-0.56688	6.30325	0.000222432	0.00119683
CD83	-0.566564	7.08681	1.55311e-09	1.8487e-08
ZNF106	-0.56636	6.86791	8.86241e-08	8.34018e-07
JPH1	-0.566351	6.54279	9.33873e-06	6.46336e-05
SLA	-0.566277	6.74501	6.60147e-07	5.46111e-06
RP11-490M8.1	-0.566224	6.54962	1.20488e-05	8.16727e-05
SATB1	-0.565596	6.43883	4.12142e-05	0.000251811
ANKRD44	-0.565127	6.4518	4.28308e-05	0.000260666
TOM1L2	-0.564131	6.89412	8.82901e-08	8.31992e-07
ST3GAL6	-0.563415	6.34689	0.000136657	0.000762212
AC007405.6	-0.563242	6.76214	6.37502e-07	5.28001e-06
AQP1	-0.563124	7.6565	7.65883e-15	1.74906e-13
IRAK3	-0.562662	6.57073	9.97249e-06	6.86472e-05
AK1	-0.562299	6.91446	6.49468e-08	6.22903e-07
SIGLEC9	-0.562185	6.45486	3.82388e-05	0.000235066
FAM101B	-0.561339	6.8106	3.11426e-07	2.70056e-06
CTIF	-0.561194	6.69727	1.66012e-06	1.29683e-05
CYP27A1	-0.560836	7.29853	4.10441e-11	6.00753e-10
WFS1	-0.560145	7.18279	6.18615e-10	7.7726e-09
PPFIBP1	-0.559819	6.72159	1.10156e-06	8.84151e-06
GALNT5	-0.557849	6.73352	1.32429e-06	1.05208e-05
SLC27A3	-0.557833	6.90259	9.56618e-08	8.97838e-07
NCF1C	-0.557427	6.43129	5.45747e-05	0.000328996
CD274	-0.557174	6.62037	4.8868e-06	3.52846e-05
PTPRG	-0.557021	6.6231	6.31111e-06	4.4921e-05
KANK2	-0.556517	7.12087	2.60417e-09	3.01284e-08
SLC15A3	-0.556199	6.96609	2.96954e-08	3.01294e-07
RASSF2	-0.556165	6.8871	9.94512e-08	9.2905e-07
TRPC6	-0.555755	6.59078	8.68706e-06	6.05718e-05
ELTD1	-0.555342	6.79463	6.26676e-07	5.19956e-06
STAC3	-0.554934	6.50583	2.4447e-05	0.000155041
ARRDC4	-0.55401	6.85076	2.20356e-07	1.94819e-06
SNX25	-0.553691	6.95443	4.82134e-08	4.73092e-07
ARHGEF10	-0.551586	6.59185	1.01246e-05	6.95575e-05
MIR573	-0.551486	6.37462	0.000155425	0.000858696
CYP51A1	-0.551278	6.35958	0.000149918	0.000830234
DIAPH2	-0.551268	6.56611	1.69349e-05	0.000111171
MRAS	-0.551218	6.67791	3.7499e-06	2.76161e-05
DOCK2	-0.548731	6.5705	1.36913e-05	9.16367e-05
EEF1A1P5	-0.54872	7.29299	1.83818e-10	2.49516e-09
DCHS1	-0.548486	6.52535	2.77598e-05	0.000174394
RAB11FIP1	-0.547713	7.11424	3.9639e-09	4.48964e-08
C11orf63	-0.547442	6.24613	0.000605031	0.00293555
APBB2	-0.547417	6.62134	8.62616e-06	6.01771e-05
NDST1	-0.546975	7.10512	5.21475e-09	5.8125e-08
KLHL6	-0.546887	6.38441	0.000130524	0.000730329
CELF2	-0.546731	6.95258	8.83727e-08	8.32211e-07
NLRP3	-0.54645	6.23524	0.000684527	0.0032804
EFEMP1	-0.546367	7.36435	3.78151e-11	5.55811e-10
PARD6B	-0.546119	6.72274	2.76636e-06	2.07655e-05
RP4-639F20.1	-0.545685	6.77268	1.04128e-06	8.39129e-06
NRROS	-0.544539	6.61835	9.63284e-06	6.64069e-05
AXIN2	-0.544531	6.60178	1.35522e-05	9.0772e-05
CAMK2N1	-0.544497	7.10029	7.82675e-09	8.54725e-08
LRRC3	-0.543596	6.23277	0.000613915	0.00297557
ALDH1A1	-0.543208	7.36429	5.5801e-11	8.05811e-10
ARL11	-0.543165	6.31382	0.000304945	0.00158957
FGD2	-0.542336	6.35277	0.00019852	0.00107518
HCK	-0.541835	7.07888	1.18575e-08	1.26246e-07
FGD4	-0.541787	6.54676	2.94636e-05	0.00018378
HVCN1	-0.541767	6.55205	2.77291e-05	0.00017428
IL16	-0.541598	6.43671	7.87214e-05	0.00046089
ZNF704	-0.541323	6.51584	3.13382e-05	0.000194867
ICOS	-0.540607	6.21677	0.000780229	0.00369358
SHISA2	-0.540523	6.58944	2.14448e-05	0.000137682
CAT	-0.540183	7.41341	2.67917e-11	4.0482e-10
DISP1	-0.540132	6.57369	1.94841e-05	0.000126484
TNS2	-0.53978	7.05292	2.82048e-08	2.88046e-07
TLE4	-0.539506	6.49019	5.81202e-05	0.00034917
CYSLTR1	-0.539479	6.28522	0.000574	0.00279855
EMILIN2	-0.539119	6.79932	9.28883e-07	7.54623e-06
DUSP8	-0.538739	6.64658	8.17903e-06	5.72573e-05
CMKLR1	-0.538054	6.67023	6.674e-06	4.73837e-05
MYH10	-0.53778	7.11607	1.05091e-08	1.12745e-07
SCARA3	-0.537402	6.74736	2.87822e-06	2.15474e-05
ARL13B	-0.537267	6.62948	1.04131e-05	7.13303e-05
VMO1	-0.537205	6.81439	1.08846e-06	8.74634e-06
LNP1	-0.5372	6.29558	0.000507222	0.00251317
C15orf52	-0.536568	6.49828	7.01543e-05	0.00041489
SNX30	-0.536555	6.86711	4.27699e-07	3.62588e-06
BHLHE41	-0.536384	6.80844	1.22711e-06	9.79868e-06
MID1IP1-AS1	-0.536217	6.33935	0.000294073	0.00153773
BANK1	-0.536097	6.46877	7.05123e-05	0.000416656
RBP7	-0.535789	6.57256	2.92422e-05	0.000182725
CTC-429P9.1	-0.535683	6.23555	0.00105731	0.0048434
RAPGEF3	-0.535401	6.26574	0.000622293	0.00300993
IL11RA	-0.534889	6.52478	4.19569e-05	0.000255846
C4BPA	-0.533983	7.50782	6.14449e-12	1.0077e-10
RP11-35N6.1	-0.533333	6.24686	0.00103579	0.00475722
CFAP221	-0.53317	6.31925	0.000417244	0.00210605
CEACAM4	-0.532635	6.20802	0.00115741	0.00525337
GIMAP4	-0.532161	7.17243	6.1061e-09	6.76301e-08
LINC00641	-0.531844	6.30665	0.000403896	0.00204826
RRAD	-0.531496	7.08697	1.87889e-08	1.94865e-07
SPNS2	-0.531198	6.89817	4.52728e-07	3.81729e-06
RCSD1	-0.530418	6.65677	1.13722e-05	7.74679e-05
LRRC25	-0.529908	6.73727	3.98113e-06	2.91658e-05
IBA57	-0.529605	6.21889	0.00141517	0.00629353
RP11-344B5.2	-0.528563	6.54296	4.93234e-05	0.000297724
PNPLA6	-0.528207	7.07673	3.0078e-08	3.04516e-07
NCALD	-0.528134	6.55487	3.55013e-05	0.000219391
DNAJC18	-0.528059	6.30649	0.000648418	0.00312551
RP11-218M22.1	-0.527391	6.70659	8.175e-06	5.72573e-05
CCDC8	-0.527232	6.52949	5.92068e-05	0.000355393
RIMKLA	-0.527151	6.28319	0.000750784	0.00356743
ICAM5	-0.526394	6.46924	0.000101187	0.000579828
SOWAHD	-0.52615	6.20291	0.00123177	0.00556441
CYGB	-0.526041	6.83863	1.2361e-06	9.85929e-06
PTRF	-0.52604	7.55814	4.35234e-12	7.27395e-11
MS4A4A	-0.525938	6.99832	1.44017e-07	1.3113e-06
CABLES1	-0.525724	6.79654	2.39092e-06	1.82402e-05
STARD4	-0.525637	6.66941	1.04442e-05	7.15084e-05
RP11-275I14.4	-0.525538	6.31641	0.000517593	0.00255913
LAIR1	-0.524657	6.78876	2.5722e-06	1.94221e-05
S100A8	-0.524407	7.21086	4.96321e-09	5.56753e-08
APH1B	-0.524349	6.60432	2.71567e-05	0.000170989
CDK14	-0.524274	6.62157	2.03136e-05	0.000131443
PHYHD1	-0.524112	6.80082	2.47273e-06	1.87521e-05
LIMD1	-0.522993	6.81831	2.13517e-06	1.64231e-05
CYP26B1	-0.522987	6.22053	0.00149044	0.00660733
PAPSS2	-0.521781	7.28154	1.8297e-09	2.16689e-08
HSD11B1	-0.521303	6.72877	6.64543e-06	4.72047e-05
SPTBN1	-0.521116	7.32792	8.90825e-10	1.09571e-08
UACA	-0.52086	6.69479	1.02699e-05	7.04866e-05
PGAP1	-0.520686	6.20735	0.00160386	0.00705215
RP11-588K22.2	-0.520366	6.83848	1.58214e-06	1.23868e-05
ARNT2	-0.520132	6.52956	6.21522e-05	0.0003718
SLC2A3	-0.519968	7.01836	1.47362e-07	1.33915e-06
LATS2	-0.519321	6.8227	2.10649e-06	1.62203e-05
TUBB6	-0.519161	7.11199	3.50415e-08	3.51719e-07
IRF8	-0.518965	6.79837	2.62571e-06	1.97838e-05
RGAG4	-0.518774	6.44298	0.000186776	0.00101866
PXMP4	-0.518742	6.9082	7.79329e-07	6.38676e-06
CCDC96	-0.518694	6.38164	0.000410363	0.00207655
BCL2A1	-0.518569	6.99574	1.75453e-07	1.57101e-06
FOXA2	-0.518049	6.97476	3.66066e-07	3.13944e-06
KCNAB2	-0.517782	6.71001	9.86488e-06	6.79398e-05
PPP1R14C	-0.517359	6.89931	9.75914e-07	7.90084e-06
DPYSL2	-0.517049	7.31565	1.42947e-09	1.71024e-08
SPI1	-0.516759	7.27388	2.38913e-09	2.78243e-08
SELPLG	-0.516114	7.20021	8.74648e-09	9.48516e-08
RELL1	-0.515836	6.51314	9.16753e-05	0.000530528
VASH1	-0.515406	6.72204	7.85648e-06	5.51922e-05
CRIM1	-0.51532	7.1132	4.01189e-08	3.98405e-07
CSF2RB	-0.515204	6.79787	3.51701e-06	2.60103e-05
SPARCL1	-0.514759	7.52772	2.70635e-11	4.08487e-10
RP11-434H6.7	-0.514257	6.42517	0.000303991	0.00158519
FAM63B	-0.51397	6.65041	2.4079e-05	0.000153123
MAFF	-0.513695	6.86307	1.52571e-06	1.19785e-05
VSIG10	-0.513631	6.64008	2.59389e-05	0.000163762
SCTR	-0.513193	6.677	1.75503e-05	0.000115049
HPGD	-0.512715	7.08885	8.06465e-08	7.62509e-07
RP11-513M16.8	-0.512591	6.49468	0.000135099	0.000754321
RP1-151F17.2	-0.512559	6.33417	0.000682036	0.00327069
PLN	-0.512122	6.62865	3.25934e-05	0.000202313
NOTUM	-0.511763	6.2937	0.00105303	0.00482535
GMFG	-0.511578	7.19417	1.49251e-08	1.57087e-07
CEBPA-AS1	-0.511485	6.26951	0.00116554	0.00528562
MEIS2	-0.511195	6.2371	0.00187485	0.00810891
HEY1	-0.510886	6.73585	1.21131e-05	8.19736e-05
COBLL1	-0.510408	6.55337	7.14127e-05	0.000421443
SLC22A3	-0.510013	6.93696	7.71644e-07	6.32748e-06
ULK2	-0.509994	6.52606	0.000102948	0.000588716
PREX1	-0.50998	6.9361	8.19064e-07	6.69284e-06
MYO1F	-0.509394	6.73262	8.78944e-06	6.12552e-05
SMIM10	-0.509327	6.57199	5.86836e-05	0.000352403
SNRK	-0.509113	6.85815	2.87109e-06	2.15056e-05
RNF125	-0.508605	6.32177	0.000735107	0.00349768
HAS2	-0.508433	6.34382	0.000632705	0.00305502
ARRB1	-0.508318	7.05231	1.87744e-07	1.67571e-06
TMEM231	-0.508198	6.43269	0.000314425	0.00163533
ZBTB47	-0.508066	6.71052	1.58753e-05	0.000104656
PIK3R1	-0.508038	6.78058	6.2514e-06	4.45638e-05
KLF13	-0.507652	7.07753	1.41495e-07	1.2917e-06
MB21D2	-0.507584	6.44567	0.000249344	0.00132486
FAM65B	-0.506541	6.44522	0.000226615	0.00121794
ALOX15B	-0.506443	7.12858	6.53982e-08	6.26804e-07
CFAP45	-0.505777	6.45047	0.000287392	0.00150591
RP11-10C24.1	-0.505109	6.3409	0.000778603	0.00368712
LRCH1	-0.505096	6.61237	4.77387e-05	0.000289029
PRKCH	-0.504736	6.74073	1.14054e-05	7.76344e-05
RP11-677M14.5	-0.504726	6.216	0.00175876	0.00764694
C3orf58	-0.50433	6.71515	1.5643e-05	0.000103251
HPS5	-0.503809	6.81845	4.56709e-06	3.31347e-05
GSAP	-0.503456	6.7064	1.6862e-05	0.000110744
RP5-1042I8.7	-0.503446	6.20557	0.00220826	0.00936322
TEF	-0.50335	6.88256	2.39729e-06	1.82789e-05
ZNF521	-0.503096	6.31077	0.000832371	0.00390743
CTB-51J22.1	-0.502606	6.57228	8.63552e-05	0.00050202
LAMA2	-0.502075	6.57758	7.76027e-05	0.000455291
KLF6	-0.501892	7.39943	1.17724e-09	1.42304e-08
LYL1	-0.501316	6.4453	0.000335651	0.00173224
XXbac-BPG181B23.7	-0.501242	6.37518	0.000619697	0.00300048
PALM	-0.50087	6.67301	2.86013e-05	0.000179199
BEND7	-0.500724	6.22552	0.00223411	0.00945902
ARHGAP23	-0.500606	6.80796	5.98007e-06	4.27383e-05
RBMS2	-0.500251	6.9884	7.66673e-07	6.2904e-06
TSPAN12	-0.500112	7.12974	9.83064e-08	9.20195e-07
PVRL3	-0.49969	6.45915	0.000279171	0.00146667
ATP8A1	-0.499616	6.74477	1.63391e-05	0.00010741
ZBTB7C	-0.499365	6.3666	0.000808067	0.00380736
LMO7	-0.498783	7.22386	2.46854e-08	2.53396e-07
SSBP2	-0.498108	6.36732	0.000808067	0.00380736
ZNF204P	-0.497916	6.74526	1.63391e-05	0.00010741
CTSW	-0.497816	6.851	4.68659e-06	3.38914e-05
ARMCX1	-0.497482	6.85226	3.86686e-06	2.8388e-05
ARL6	-0.496967	6.44091	0.000373965	0.0019082
TDRD10	-0.496777	6.35082	0.000885743	0.00413858
ARHGAP25	-0.496679	6.69122	3.26962e-05	0.000202861
CLEC10A	-0.496083	6.61852	6.87532e-05	0.000407291
PDE4B	-0.495938	6.53416	0.000179319	0.000979898
SLC9A9	-0.49585	6.46261	0.000336054	0.00173368
BMPR2	-0.495715	7.03589	4.80271e-07	4.03255e-06
GPRIN3	-0.495567	6.42329	0.000390861	0.00198718
SHH	-0.495075	6.24999	0.00201313	0.00862717
TBC1D4	-0.495064	6.72373	2.01911e-05	0.000130771
MYO9A	-0.49494	6.44408	0.000449817	0.00225665
CDKN1C	-0.494494	6.87008	3.96565e-06	2.90676e-05
ZC4H2	-0.493525	6.21514	0.00266241	0.0110418
MYADM	-0.493253	7.48384	4.47467e-10	5.74052e-09
SGCE	-0.493132	7.04334	4.65e-07	3.91371e-06
PPP1R15A	-0.492375	7.39767	2.75816e-09	3.17789e-08
SULT2B1	-0.492179	6.67332	4.54836e-05	0.000275972
PRKCB	-0.491779	6.38028	0.000783856	0.00370824
MAGI3	-0.491637	6.82932	7.32389e-06	5.16837e-05
WTIP	-0.491485	6.24655	0.00225021	0.00952383
LYRM9	-0.491189	6.24743	0.00236152	0.00992605
CRIP1	-0.49117	6.24109	0.00251479	0.0104979
CYP2B7P	-0.491131	7.24185	3.68874e-08	3.68139e-07
GPR116	-0.490783	7.37648	4.05006e-09	4.57984e-08
CTNNAL1	-0.490718	7.12271	2.16975e-07	1.91951e-06
CD163	-0.490385	7.17179	7.764e-08	7.3509e-07
GNG2	-0.49033	6.56142	0.00012442	0.000700182
TREM1	-0.490112	7.06029	4.28532e-07	3.63074e-06
SAMD4A	-0.489956	6.49919	0.000239885	0.00128189
CC2D2A	-0.489893	6.48191	0.000367398	0.00187948
EMP1	-0.489279	7.23158	3.87783e-08	3.85638e-07
EVI2B	-0.489134	7.12108	1.68187e-07	1.51077e-06
SIRPA	-0.488346	7.10036	2.88792e-07	2.51675e-06
DLL1	-0.48834	6.46142	0.000409888	0.00207524
MAP2	-0.48811	6.54773	0.000149354	0.000827439
CHST7	-0.487905	6.40794	0.000724509	0.00345547
SLCO3A1	-0.487698	6.69538	4.65121e-05	0.000281968
LONRF1	-0.487184	6.61369	0.000110771	0.00063037
RNF122	-0.487103	6.85162	7.36109e-06	5.19201e-05
APCDD1	-0.487058	6.58219	0.00011684	0.00066115
CYP39A1	-0.48704	6.33933	0.00110195	0.00502654
AP1S2	-0.486228	6.72832	3.00301e-05	0.000187065
ARHGAP30	-0.485328	6.97013	1.71283e-06	1.33652e-05
KCTD12	-0.485049	7.27106	2.91582e-08	2.96703e-07
HDGFRP3	-0.484766	6.36667	0.00113494	0.00516023
NKG7	-0.48468	7.05066	6.43356e-07	5.32535e-06
ZHX3	-0.484521	6.56528	0.000162898	0.000896099
CYBB	-0.484382	7.31285	1.6485e-08	1.72631e-07
FAM65A	-0.483885	7.00475	1.53492e-06	1.2044e-05
SDC2	-0.483421	7.06551	6.27119e-07	5.20016e-06
REV3L	-0.483317	6.46561	0.000385497	0.00196205
PLCL2	-0.482912	6.40236	0.000703233	0.00336544
CX3CL1	-0.482863	7.12516	2.46195e-07	2.16571e-06
PDLIM3	-0.482759	6.65284	6.15104e-05	0.00036817
FAM229B	-0.482212	6.54553	0.000198728	0.0010759
CEBPA	-0.481938	6.9562	2.57354e-06	1.94221e-05
PPAP2B	-0.481446	7.15121	2.47481e-07	2.17429e-06
CD37	-0.480722	6.98586	1.74346e-06	1.35815e-05
ST6GALNAC6	-0.480593	7.11073	4.07197e-07	3.46463e-06
CRY2	-0.480482	6.97683	2.46337e-06	1.86912e-05
CARD8-AS1	-0.480204	6.42078	0.000733733	0.00349233
NEDD4L	-0.480103	6.92584	4.97723e-06	3.58821e-05
PTPRN2	-0.480039	6.60622	0.00014253	0.000793078
CTD-2647L4.4	-0.47983	6.39638	0.00095464	0.00441941
ETV5	-0.479396	7.00472	1.66905e-06	1.30309e-05
IQGAP2	-0.47906	6.56212	0.000189146	0.00102958
CTC-429P9.5	-0.478593	6.34987	0.00166641	0.00730202
SLC19A1	-0.478526	6.61418	0.000115735	0.000655692
LGALS2	-0.478039	6.63599	0.000112945	0.000641697
TMSB4XP4	-0.477995	6.53439	0.000297465	0.00155404
PARVG	-0.477978	6.52224	0.000246488	0.00131264
ACP5	-0.477958	7.48732	1.35448e-09	1.6233e-08
DAPK1	-0.477757	7.04846	1.05562e-06	8.49706e-06
PTAFR	-0.47765	6.93677	3.99551e-06	2.92406e-05
SCNN1B	-0.477559	7.11367	5.43633e-07	4.54281e-06
DAB2	-0.476933	7.01418	1.75206e-06	1.36409e-05
LPCAT3	-0.476922	6.76481	3.59554e-05	0.0002221
VLDLR	-0.476724	6.46075	0.000651645	0.00313675
IL12RB1	-0.476539	6.34401	0.0013271	0.00595096
DCN	-0.476462	7.38033	9.02213e-09	9.76144e-08
MAP3K8	-0.476303	6.84315	1.13754e-05	7.74679e-05
IGIP	-0.475825	6.64722	0.000124042	0.000698523
TGFBR2	-0.47581	7.48489	2.01931e-09	2.3774e-08
ANPEP	-0.475677	6.91805	5.15325e-06	3.70939e-05
PPM1L	-0.475532	6.2033	0.00451568	0.0176671
RMDN2	-0.475075	6.37107	0.00111654	0.00508444
WDFY4	-0.474913	6.41426	0.000907765	0.00423161
SYDE1	-0.474813	6.63311	0.000136471	0.000761476
GAS1	-0.474407	6.54418	0.000252087	0.00133842
MAN1C1	-0.474214	6.39074	0.00101546	0.00467918
RP11-384L8.1	-0.474059	6.35274	0.00149705	0.00663032
MT2P1	-0.473968	6.28677	0.00236374	0.00993239
MAP7D3	-0.473953	6.2449	0.00290244	0.0119244
TNFAIP8L2	-0.473728	6.83728	1.45449e-05	9.68874e-05
FER	-0.473541	6.30003	0.00218434	0.00927865
HLA-DOA	-0.473302	7.1856	1.99382e-07	1.77394e-06
CALCOCO1	-0.473209	7.0241	1.99483e-06	1.54215e-05
TNFSF13	-0.472972	7.04946	1.24556e-06	9.92909e-06
RASL11A	-0.472542	6.83439	1.67874e-05	0.000110306
CD1C	-0.471812	6.59896	0.000183134	0.000999576
GATA3	-0.471111	6.34049	0.00161986	0.00711315
EFNB2	-0.471005	7.08369	1.10487e-06	8.86301e-06
CCDC153	-0.470949	6.20453	0.00473444	0.0184151
KIAA1377	-0.470537	6.21451	0.00511324	0.0196594
SGK1	-0.469037	7.06792	1.54258e-06	1.20973e-05
PLBD1	-0.468991	7.16945	3.7633e-07	3.2137e-06
ITGAM	-0.468957	6.82108	2.2205e-05	0.000142108
CCDC50	-0.468913	6.86861	1.39635e-05	9.33697e-05
LAYN	-0.468849	6.58694	0.000239197	0.00127918
LAMA4	-0.468715	6.8384	2.06658e-05	0.000133414
SPTLC3	-0.468251	6.40406	0.00117285	0.00531365
FOXO1	-0.467633	6.80045	2.98995e-05	0.000186334
LAT2	-0.466534	6.74959	4.76198e-05	0.000288434
GANC	-0.466181	6.49404	0.000586241	0.00285327
GAB2	-0.465708	6.91947	8.2805e-06	5.79098e-05
RAPGEF5	-0.465081	6.78221	4.19659e-05	0.000255846
NPR2	-0.465043	6.5037	0.000475937	0.00237325
PEG10	-0.464292	6.95673	7.7697e-06	5.46373e-05
UNC13D	-0.464052	6.96805	6.38403e-06	4.5417e-05
EFNB1	-0.463152	7.01307	3.4943e-06	2.58696e-05
CST6	-0.46315	7.04565	2.42087e-06	1.83986e-05
SGMS2	-0.462623	7.02497	3.30599e-06	2.45014e-05
PLXDC2	-0.462441	6.9005	1.33408e-05	8.94455e-05
RP11-284N8.3	-0.462196	6.56109	0.000329588	0.00170723
EPB41L5	-0.462192	6.85016	2.6521e-05	0.000167136
RP11-667K14.3	-0.46185	6.35054	0.00208171	0.00888575
C10orf11	-0.461221	6.31165	0.00307692	0.0125348
NDN	-0.461008	6.98737	5.81767e-06	4.16626e-05
PIK3CG	-0.460597	6.31521	0.00231348	0.00975043
GSTA2	-0.459326	6.29609	0.00402468	0.0159734
ITPR1	-0.458987	6.63382	0.000211784	0.00114349
RP11-774O3.3	-0.45886	6.25404	0.00481603	0.0186679
PBX1	-0.458735	6.52773	0.000525728	0.00259569
JAK2	-0.457676	6.63773	0.000191304	0.00104012
FBLN1	-0.457663	7.29322	1.35811e-07	1.24224e-06
DNAJC27	-0.457239	6.24451	0.00428106	0.016829
LILRB2	-0.456899	6.56603	0.000352336	0.00181102
TBC1D10C	-0.456869	6.53763	0.000446315	0.00224068
SYT11	-0.456218	6.6603	0.000192886	0.00104791
GZMH	-0.456055	6.71906	0.000128054	0.000718519
CSPG4	-0.455428	6.53145	0.000675718	0.00324261
NOV	-0.45538	6.45685	0.00104059	0.00477614
CREBRF	-0.455296	6.52287	0.000582692	0.00283797
PRKCZ	-0.454835	6.83312	4.18512e-05	0.00025538
SELENBP1	-0.454639	7.52158	6.75158e-09	7.43098e-08
KIAA0040	-0.453976	7.08137	2.49515e-06	1.88925e-05
TIAM1	-0.45397	6.3512	0.00199191	0.00854669
C5orf56	-0.453764	6.20643	0.00729318	0.0266871
NFIA	-0.453672	6.62064	0.000253625	0.00134505
MATN2	-0.453635	6.55677	0.000565386	0.00276039
ZCCHC24	-0.452938	6.87247	2.51311e-05	0.000159092
PER1	-0.452848	7.16787	1.27144e-06	1.01181e-05
PAMR1	-0.452816	6.30278	0.00364148	0.0145971
BIN2	-0.452593	6.67634	0.000145683	0.000808375
MYL9	-0.451974	7.58069	3.32951e-09	3.81114e-08
ARHGAP18	-0.451619	7.10871	2.45296e-06	1.86223e-05
GJA1	-0.451558	7.4093	4.15271e-08	4.11806e-07
RP11-5C23.1	-0.451106	6.55065	0.000553013	0.00271036
RAB8B	-0.450922	6.917	1.88165e-05	0.000122377
BNIPL	-0.45044	6.61717	0.00038087	0.0019392
PTPN14	-0.449836	6.4856	0.000947293	0.00439541
HCST	-0.449272	7.02138	6.85046e-06	4.85382e-05
KIAA1211L	-0.448962	6.66302	0.000236449	0.00126593
DUSP18	-0.448705	6.32513	0.002966	0.0121606
LDLRAD4	-0.448021	6.21177	0.00684571	0.0253116
TMEM108	-0.447318	6.27551	0.00519655	0.0199251
RILP	-0.447243	6.91237	2.89206e-05	0.000180876
C2	-0.447224	7.14053	2.22313e-06	1.70529e-05
SPRY4	-0.447007	7.0516	5.64049e-06	4.05179e-05
SSFA2	-0.446423	7.13488	2.49551e-06	1.88925e-05
CASP1	-0.445904	6.9205	2.47511e-05	0.000156757
LONRF3	-0.445385	6.46383	0.00115893	0.00525736
TOX	-0.445171	6.60016	0.000371982	0.00190085
AP000351.3	-0.444999	6.21425	0.00854635	0.0306175
SLC4A4	-0.444335	6.64886	0.000282844	0.00148485
FOLR1	-0.443697	7.56768	8.07677e-09	8.79289e-08
AK8	-0.443438	6.2145	0.00817964	0.0295073
EGR1	-0.4428	7.593	7.01574e-09	7.70357e-08
ABCC6	-0.442634	6.54486	0.000765744	0.0036299
DKK3	-0.442446	7.17663	1.82511e-06	1.41704e-05
EPHX2	-0.442376	6.60361	0.000494013	0.00245205
SLC12A4	-0.442298	6.89397	3.31781e-05	0.000205578
GADD45B	-0.442011	7.38753	1.11668e-07	1.03559e-06
TLR3	-0.442004	6.51905	0.000954471	0.00441941
FUT1	-0.44152	6.47848	0.00126275	0.00568603
HIC1	-0.441012	6.25969	0.006546	0.0243534
FAM171A1	-0.440799	6.68003	0.000272276	0.00143475
TRIL	-0.440325	6.41296	0.00256643	0.010688
PARVB	-0.438666	6.66381	0.000373513	0.00190659
CYB5A	-0.437572	7.21707	1.60622e-06	1.25683e-05
JAZF1	-0.43756	6.65123	0.000331988	0.00171776
CLEC4A	-0.43748	6.72679	0.000206135	0.00111384
ITGA1	-0.437441	6.73859	0.000179536	0.000980696
MBP	-0.437034	6.597	0.000627394	0.00303251
PKIG	-0.436769	7.18761	1.92444e-06	1.49168e-05
PLEKHA1	-0.436696	6.54325	0.000994112	0.00458987
ENG	-0.436644	7.47888	5.09624e-08	4.97628e-07
PRR5L	-0.43638	6.48293	0.00161137	0.00708072
FCGR3A	-0.436324	7.42569	1.05899e-07	9.85346e-07
CD22	-0.435851	6.30369	0.00523481	0.0200499
RCAN2	-0.435775	6.79708	0.000123026	0.000693081
PLXNA2	-0.435763	6.79031	0.000149329	0.000827439
EOGT	-0.43573	6.77782	0.000128305	0.000719638
AXL	-0.435725	7.08384	7.73691e-06	5.44613e-05
TMEM64	-0.435528	6.76935	0.000144327	0.000801489
LILRB1	-0.435414	6.46485	0.00157836	0.00695749
ACOT1	-0.4354	6.46462	0.00171208	0.00746945
STX2	-0.435185	6.75592	0.000197216	0.00106895
CPVL	-0.434996	7.04356	1.00269e-05	6.8954e-05
SOD3	-0.434908	7.22771	1.51185e-06	1.19097e-05
NFATC3	-0.434248	6.62483	0.000456258	0.00228343
ETS1	-0.434058	7.19151	2.49664e-06	1.88925e-05
EDNRA	-0.434053	6.87113	6.29302e-05	0.000375972
CDC42EP2	-0.433963	6.86377	7.62888e-05	0.000448145
SIK2	-0.433492	6.88129	6.51859e-05	0.000387796
TNIK	-0.433288	6.55966	0.000899057	0.00419381
RP11-582E3.6	-0.43326	6.61495	0.000663946	0.00319268
SIDT2	-0.433234	6.93388	3.48953e-05	0.000215932
KIF1C	-0.432776	7.2459	1.52531e-06	1.19785e-05
HEYL	-0.432435	6.84934	9.27375e-05	0.000535791
MAP3K3	-0.432385	6.91605	4.49256e-05	0.000272823
BMP3	-0.43231	6.62499	0.000612921	0.00297178
ZBED3	-0.432186	6.55452	0.000954576	0.00441941
GNAQ	-0.432133	7.17435	2.97507e-06	2.2225e-05
LPXN	-0.431827	7.05873	9.6057e-06	6.6285e-05
PTPRC	-0.431602	7.01374	1.56474e-05	0.000103251
FAM78A	-0.431221	6.48104	0.00142748	0.00634427
RN7SL689P	-0.43096	6.29938	0.0063146	0.0235894
PLCD3	-0.430949	6.51841	0.00134227	0.00600936
SMAD7	-0.430851	6.99997	2.12504e-05	0.000136559
SORBS3	-0.430525	7.12241	5.74514e-06	4.12063e-05
PIAS1	-0.429616	6.68203	0.000426286	0.00214556
DAB2IP	-0.429359	6.98458	2.3935e-05	0.000152276
TBC1D2	-0.429297	7.16947	3.86536e-06	2.8388e-05
SH2B3	-0.429123	6.91475	5.5325e-05	0.000333377
RNU7-45P	-0.428704	6.26979	0.00729077	0.0266852
SLC22A15	-0.428664	6.32741	0.00483067	0.0186992
CARD6	-0.428521	6.74266	0.000235225	0.0012599
RP11-66N24.6	-0.428346	6.59123	0.000930037	0.00432536
IKZF1	-0.428246	6.5213	0.00134227	0.00600936
MAOA	-0.42806	7.28026	1.21787e-06	9.73046e-06
ZNF597	-0.427981	6.32165	0.00513854	0.019735
SGCB	-0.427406	6.90404	7.09027e-05	0.000418609
VEGFC	-0.427175	6.63296	0.000588217	0.00286189
EGFL6	-0.426898	6.84243	0.000108196	0.000616716
ADAMTS9	-0.426872	6.30386	0.0056931	0.0216162
A2M	-0.426665	7.83365	5.6928e-10	7.19139e-09
ZNF25	-0.426155	6.57461	0.000845814	0.00396258
THEMIS2	-0.424903	7.07259	1.43709e-05	9.58654e-05
PPM1D	-0.424723	6.67378	0.000498302	0.00247247
CHPT1	-0.42449	6.8598	0.000111374	0.000633288
CTDSPL	-0.424394	7.04415	2.03649e-05	0.000131654
INPP5K	-0.42425	6.99427	2.87048e-05	0.000179687
NR4A2	-0.424116	6.8891	9.27089e-05	0.000535791
ENPP2	-0.424085	6.9848	3.28806e-05	0.000203825
ZNF219	-0.423982	6.70288	0.000456296	0.00228343
RP11-793H13.11	-0.423961	6.23907	0.0103901	0.036028
SPON1	-0.423885	6.98288	2.83596e-05	0.000177926
MACF1	-0.423661	6.92438	5.71866e-05	0.000343708
ARHGEF28	-0.423299	6.27337	0.00934866	0.0330026
LNX2	-0.423214	6.98654	3.94849e-05	0.000242195
NOTCH1	-0.423185	6.85943	0.000127069	0.000713846
AKAP13	-0.42205	7.04052	2.07934e-05	0.000134114
LYNX1	-0.421442	6.44066	0.00300611	0.0122831
EDIL3	-0.420946	6.93827	6.69524e-05	0.000397462
C12orf49	-0.420713	7.10004	1.13166e-05	7.7142e-05
ALDH2	-0.4207	7.32768	1.17075e-06	9.3754e-06
ENPEP	-0.420651	6.26693	0.0095496	0.0336012
IFIT2	-0.420596	6.88798	0.000105696	0.000602958
AAED1	-0.420493	6.84694	0.000156799	0.000865606
HIVEP3	-0.420186	6.24521	0.00897526	0.0318933
ITGAX	-0.420162	6.87379	9.71376e-05	0.000558681
PAQR8	-0.419997	6.64372	0.000752712	0.00357538
SSH2	-0.419438	6.63351	0.000756006	0.0035886
CD97	-0.419411	7.32611	1.3292e-06	1.05538e-05
ABCA1	-0.418828	6.79887	0.00024297	0.00129609
TNFSF12	-0.418552	7.18678	6.24351e-06	4.45303e-05
ALS2CL	-0.418073	6.71607	0.000526615	0.00259733
SNHG18	-0.41788	6.58083	0.00129304	0.00581307
PIGR	-0.417873	7.62018	5.75831e-08	5.57232e-07
TAPT1	-0.41758	6.79865	0.00026146	0.00138399
GGT6	-0.417527	6.58264	0.00139429	0.00621449
SLPI	-0.417331	7.97979	1.44979e-10	1.98331e-09
AOAH	-0.417305	6.63432	0.000785246	0.00371356
GPR126	-0.417043	6.74916	0.000355721	0.00182641
GNLY	-0.416606	6.67417	0.000713717	0.00340979
GBP1P1	-0.416407	6.44872	0.00343899	0.0138753
CTGF	-0.416243	7.64343	2.91237e-08	2.96566e-07
THRA	-0.416176	6.8871	0.000105696	0.000602958
TFRC	-0.4157	7.24849	3.50585e-06	2.59414e-05
FAM13B	-0.415207	6.68998	0.000504707	0.00250247
RGS16	-0.414151	7.12859	1.30213e-05	8.76124e-05
CYP4X1	-0.413756	6.72496	0.000486263	0.00241878
STK33	-0.413709	6.23641	0.0120141	0.0407406
CDKL2	-0.413597	6.51207	0.00227756	0.00962505
ANKS1A	-0.41354	7.01701	4.07842e-05	0.000249549
FBP1	-0.413455	7.59416	5.64307e-08	5.47593e-07
RSPO3	-0.41335	6.26448	0.00983012	0.0343993
RAB11FIP2	-0.413236	6.64841	0.000736925	0.00350514
AC096772.6	-0.413006	6.77093	0.000378105	0.00192582
PLEKHO2	-0.412943	7.16038	1.03855e-05	7.1176e-05
DOCK9	-0.412761	6.90017	0.000130509	0.000730329
TMSB4XP1	-0.41256	6.41728	0.00474902	0.0184462
NCMAP	-0.412403	6.59673	0.00116776	0.005294
TNS3	-0.412297	7.16619	8.95363e-06	6.22757e-05
ITGA9	-0.412266	6.7193	0.000478781	0.00238574
KANK1	-0.412027	6.60544	0.00137753	0.00614564
FIG4	-0.411778	6.87717	0.000135134	0.000754321
MSRA	-0.411583	6.58266	0.00150267	0.006653
CYR61	-0.411505	7.62305	5.61308e-08	5.4506e-07
FOXO4	-0.411462	6.84189	0.000196311	0.00106486
RAVER2	-0.411211	6.57098	0.00172804	0.00752971
EEF1A1P12	-0.41105	6.40955	0.00485406	0.018771
RFX3	-0.411008	6.2187	0.0139117	0.0462691
FGFR3	-0.410998	6.80697	0.000318045	0.00165172
GCHFR	-0.410839	6.82766	0.000225076	0.00121013
MIR568	-0.410522	6.9386	8.49572e-05	0.000494508
TNFRSF19	-0.410036	6.82398	0.000271441	0.00143142
MT1L	-0.409929	6.8134	0.000283437	0.001487
RAB37	-0.409486	6.35436	0.00705448	0.0259491
AC025335.1	-0.409126	6.43672	0.00373204	0.014926
FOXN3	-0.409027	6.83485	0.000228392	0.00122655
WWTR1	-0.40876	7.07988	2.836e-05	0.000177926
DIRAS3	-0.408721	6.2588	0.0127081	0.0427833
CCR1	-0.408713	6.91946	0.000109129	0.000621782
GLI3	-0.408266	6.29241	0.00876749	0.0313058
MAML2	-0.40825	6.71483	0.0006461	0.00311541
SNX10	-0.407802	6.99682	5.94634e-05	0.00035678
CACNA1D	-0.407667	6.22534	0.0136147	0.0454103
PXDC1	-0.407196	7.18045	1.19196e-05	8.08985e-05
APC	-0.407008	6.51865	0.00231496	0.00975371
PODXL	-0.406517	7.11154	2.743e-05	0.000172554
DRAM1	-0.406358	7.4089	1.15903e-06	9.29212e-06
OSBPL11	-0.406006	6.89641	0.000143237	0.000796381
SEC14L1	-0.405721	6.99176	7.1485e-05	0.000421692
PIK3R3	-0.4056	6.7588	0.000449804	0.00225665
RIN3	-0.405402	6.74067	0.000527425	0.00259869
SOX13	-0.405388	6.75656	0.000530911	0.002613
SPATA6	-0.405369	6.44363	0.00379531	0.0151575
NINJ2	-0.405292	6.97847	7.90034e-05	0.000462155
TM4SF18	-0.405247	6.41527	0.00456986	0.0178542
FOS	-0.405047	7.66392	5.05742e-08	4.94182e-07
CLIC2	-0.404964	7.11696	2.45139e-05	0.000155395
MPP1	-0.40442	6.79007	0.000372723	0.00190394
SERPIND1	-0.404279	6.42186	0.00467722	0.0182228
C16orf89	-0.404256	7.53884	2.85234e-07	2.48728e-06
FSTL3	-0.404194	7.13332	2.0533e-05	0.000132679
GPRC5A	-0.403705	7.61329	1.03638e-07	9.64947e-07
ALDH3B1	-0.403204	7.21616	1.22034e-05	8.25453e-05
CD86	-0.402957	6.84001	0.000240166	0.0012829
KDR	-0.40217	7.01559	6.50078e-05	0.000386901
PAXIP1-AS2	-0.401881	6.41339	0.00544373	0.0207932
DUSP1	-0.401853	7.79128	1.36068e-08	1.44104e-07
TTYH2	-0.401441	6.34496	0.00828217	0.0298235
TDRD3	-0.400852	6.5345	0.00309171	0.0125913
HPCAL1	-0.400162	7.16042	2.09409e-05	0.00013488
PMP22	-0.400145	7.35279	3.23652e-06	2.4019e-05
SLFN11	-0.400135	6.95211	0.000120118	0.00067888
SERTAD1	-0.399757	7.1312	3.12523e-05	0.000194419
APOC1	-0.399647	7.62385	1.22692e-07	1.13035e-06
GIMAP2	-0.399469	6.84398	0.000318841	0.00165523
RBP1	-0.399393	6.64138	0.00131824	0.00591308
RHOBTB2	-0.398281	7.18949	1.88156e-05	0.000122377
UBL3	-0.398096	7.23853	1.26674e-05	8.53951e-05
TMPRSS2	-0.397484	7.18997	1.81918e-05	0.000118865
DYSF	-0.39719	6.77111	0.000533782	0.00262621
SAMHD1	-0.397063	7.36002	3.09887e-06	2.31007e-05
EEF1A1P11	-0.397056	6.56518	0.00270111	0.0111791
ZFP36	-0.396939	7.74658	2.87446e-08	2.92919e-07
STEAP4	-0.396857	7.15456	2.26312e-05	0.000144374
2022-03-02	-0.396785	7.06922	5.68626e-05	0.000341907
MFAP5	-0.396094	6.23829	0.0191626	0.0605265
PFKFB2	-0.395789	6.77701	0.000560339	0.00274052
ZDHHC2	-0.395532	6.87025	0.000299407	0.00156361
RAPGEF2	-0.395072	6.70693	0.00102328	0.00470751
MPEG1	-0.395072	7.04981	7.18497e-05	0.000423608
C2CD4B	-0.394873	6.42181	0.00595991	0.0224469
ACSL4	-0.394703	7.19135	2.22494e-05	0.000142327
IFNLR1	-0.394453	6.41711	0.00632749	0.0236283
INSIG1	-0.394316	7.18177	2.37682e-05	0.000151283
TMEM243	-0.394139	7.02399	9.60382e-05	0.000552811
TMEM164	-0.39394	7.05188	6.79372e-05	0.000402797
CECR1	-0.393923	7.20153	1.82209e-05	0.000119
C9orf72	-0.393776	6.54705	0.00306445	0.0124912
KLRB1	-0.393716	6.63017	0.00168645	0.00737829
SLC26A2	-0.393659	6.70623	0.00102328	0.00470751
RUSC2	-0.393549	6.74284	0.000797848	0.00376427
RP11-295H24.4	-0.393479	6.20523	0.0213714	0.0662109
C1QB	-0.39346	7.78965	2.29136e-08	2.36073e-07
IGSF6	-0.393426	6.90397	0.000242262	0.00129311
ARHGEF3	-0.393316	6.88344	0.000280146	0.00147124
FERMT3	-0.393047	7.13184	3.78144e-05	0.00023266
GPRASP2	-0.39259	6.50813	0.00345859	0.0139397
RASAL2	-0.392099	6.51213	0.00414786	0.0163788
SMARCA2	-0.391945	7.08595	5.57159e-05	0.000335444
HYAL2	-0.391187	7.23699	1.52943e-05	0.000101111
PCDH18	-0.39118	6.26619	0.0180288	0.0575593
FILIP1L	-0.390571	6.97371	0.000166032	0.000912267
IL6R	-0.390393	7.00637	0.000118748	0.000671404
KCNQ1	-0.3899	7.00271	0.000129888	0.000727644
SASH3	-0.389303	7.04808	8.69703e-05	0.000505387
XPO4	-0.388694	6.57823	0.00267575	0.011084
ACER3	-0.38847	6.7222	0.00106265	0.0048615
TYROBP	-0.388365	7.6693	1.61095e-07	1.45172e-06
EHD2	-0.388299	7.47878	1.79123e-06	1.39304e-05
GMPR	-0.388169	6.7187	0.0012059	0.00545278
KRT5	-0.388106	6.31148	0.0163161	0.052865
LINC01094	-0.388003	6.31498	0.0138765	0.0461627
PITPNM2	-0.387582	6.56895	0.0030064	0.0122831
STK10	-0.387535	6.78514	0.000675462	0.0032425
CYP4V2	-0.387432	6.60514	0.00265449	0.0110187
GPR124	-0.387185	6.71228	0.00135182	0.00604633
GABARAPL1	-0.386727	7.2383	2.24373e-05	0.000143335
TGFB1I1	-0.386471	6.75789	0.000828169	0.00389162
ABLIM1	-0.386361	7.17612	3.65633e-05	0.000225457
DENND4A	-0.386321	6.55858	0.00326018	0.0132198
C1orf198	-0.385476	7.33176	8.88736e-06	6.18454e-05
PPM1K	-0.384503	6.50616	0.00424338	0.0166996
TNF	-0.384381	6.21253	0.0200795	0.0629173
C1QA	-0.384338	7.80516	3.54109e-08	3.54919e-07
C10orf10	-0.383932	7.45623	2.20679e-06	1.69461e-05
SLC26A9	-0.383476	6.80134	0.000949673	0.00440246
MCOLN1	-0.383457	6.93264	0.000277901	0.00146054
KATNAL1	-0.38329	6.36739	0.0100758	0.0351361
USP12	-0.383221	6.95867	0.00026819	0.00141641
VAMP2	-0.383206	7.27017	2.08852e-05	0.000134583
C10orf32	-0.383183	7.01598	0.000178947	0.000978242
ID1	-0.383163	7.45966	3.13827e-06	2.33696e-05
HMGCS1	-0.383131	7.14827	5.61885e-05	0.000337999
PDE4D	-0.382837	6.61853	0.00247839	0.0103645
LRP4	-0.382791	6.30253	0.0140004	0.0464979
RP11-255H23.2	-0.382789	6.32799	0.0132447	0.0443343
PIK3AP1	-0.382765	6.83493	0.000564681	0.00275791
PIK3IP1	-0.382519	7.1873	3.65093e-05	0.000225224
GSTA4	-0.382182	7.09013	8.30749e-05	0.000484558
GZMM	-0.382002	6.54731	0.00416551	0.01643
ANO6	-0.38193	7.08035	9.18171e-05	0.00053113
APBB1IP	-0.381639	6.7817	0.000993557	0.00458882
GALC	-0.381393	6.89883	0.000415937	0.00210021
HAVCR2	-0.381381	6.88952	0.000407099	0.00206226
RCBTB2	-0.380773	6.66908	0.00183999	0.00797047
MTM1	-0.38055	6.74702	0.00136483	0.00609868
NR2F1	-0.380517	6.92202	0.000409956	0.00207524
FADS3	-0.380341	6.70046	0.00177649	0.00771206
ELN	-0.38001	7.12772	6.64024e-05	0.000394388
BTG2	-0.379715	7.5499	1.28755e-06	1.02405e-05
C4orf19	-0.379667	6.45977	0.00647194	0.0241037
LCAT	-0.379125	6.51292	0.00563541	0.0214262
PER3	-0.378984	6.61442	0.00287891	0.0118521
SH3RF3	-0.378958	6.40746	0.010127	0.0352886
RRAS	-0.378936	7.50769	2.2902e-06	1.7529e-05
TBCEL	-0.378888	6.6608	0.00199358	0.00855125
BNIP2	-0.37887	6.96632	0.000256335	0.00135738
BEX4	-0.378658	7.27628	1.99716e-05	0.000129409
pk	-0.378497	6.74986	0.0012472	0.00562505
RP11-800A3.4	-0.37832	6.42893	0.00889602	0.031676
RP11-24F11.2	-0.378179	6.27973	0.0192404	0.0607223
KPNA5	-0.378166	6.45332	0.00838771	0.0301493
TSPAN4	-0.377919	7.07893	0.000114235	0.000648242
CPPED1	-0.377653	6.70191	0.00196526	0.00844527
ZDHHC11B	-0.377436	6.32404	0.014598	0.0482311
EGFL7	-0.377404	7.23288	3.41926e-05	0.000211771
RP11-1334A24.6	-0.376909	6.25564	0.0203783	0.0636827
SORCS2	-0.376846	6.5609	0.00472689	0.0183908
CAPS	-0.376706	6.98678	0.000294123	0.00153773
RP11-264I13.2	-0.376565	6.5889	0.00358342	0.0143809
OSCP1	-0.376422	6.67174	0.00210997	0.00900091
HP	-0.376092	6.73198	0.00175955	0.00764798
ABHD5	-0.376077	6.87617	0.000581424	0.00283278
CTF1	-0.375894	6.8341	0.000730594	0.00347857
IFT57	-0.375815	7.30342	1.8371e-05	0.000119893
PDGFA	-0.375778	6.92454	0.000514764	0.00254694
LA16c-OS12.2	-0.37554	6.22952	0.0241594	0.0731985
RP11-50C13.1	-0.375421	6.4133	0.0102488	0.035633
EVI2A	-0.37532	6.87465	0.000526561	0.00259733
ARHGAP15	-0.375237	6.26853	0.020177	0.0631522
PPP1R12B	-0.37518	6.60161	0.00366275	0.0146698
RP11-454E5.4	-0.374897	6.27796	0.0172047	0.0553565
B3GNT8	-0.37479	6.98427	0.000275687	0.00145054
HMBOX1	-0.374649	6.43777	0.00965666	0.0338853
SFTA3	-0.374592	7.32361	1.76513e-05	0.000115603
PPP1R3C	-0.374394	6.6581	0.00323743	0.0131352
AGR3	-0.374383	7.39927	8.95905e-06	6.22825e-05
BTN3A3	-0.374061	6.90263	0.00050694	0.00251266
TAGAP	-0.374025	6.63644	0.00290802	0.0119438
DAZAP2P1	-0.373751	6.42394	0.00943638	0.0332622
SLC16A5	-0.373513	7.00799	0.000248385	0.00132077
LYZ	-0.373334	7.8737	4.28585e-08	4.23212e-07
HECA	-0.373102	6.93048	0.000404736	0.00205104
ID3	-0.372631	7.33515	2.11764e-05	0.000136271
SLC25A30	-0.372509	6.5226	0.00556829	0.0211997
DLL4	-0.372301	6.80434	0.00122036	0.00551463
INPP5A	-0.372224	6.90812	0.000564299	0.002757
NAPSB	-0.372215	6.9307	0.000418162	0.00210916
FLNC	-0.372198	6.43024	0.00988834	0.0345685
GS1-44D20.1	-0.37219	6.24815	0.0216661	0.0669756
2022-09-10	-0.371841	7.18182	7.81754e-05	0.000458267
SDR16C5	-0.371832	7.17424	7.92832e-05	0.000463405
SFTPB	-0.371736	8.18019	6.39594e-10	8.01465e-09
CH25H	-0.3715	6.80156	0.00103576	0.00475722
TRIOBP	-0.370743	6.51524	0.00692919	0.0255754
CD247	-0.370522	6.45234	0.00781767	0.0283547
TBC1D9	-0.370467	7.00451	0.000305176	0.00159018
GATA2-AS1	-0.370194	6.38836	0.0108677	0.0373865
RDX	-0.369674	7.2033	7.03685e-05	0.000415981
HERC1	-0.369391	6.63427	0.00352173	0.0141698
IGFBP6	-0.369309	6.93841	0.000563681	0.00275495
PTGS2	-0.369212	7.06386	0.000204984	0.00110805
TIPARP	-0.369194	7.12638	0.00011609	0.000657173
FGL2	-0.368463	7.01354	0.000320607	0.00166379
LRRC23	-0.368386	6.76889	0.00162027	0.00711315
PLEK	-0.368258	7.08765	0.000144447	0.000801836
HSPA2	-0.368045	6.45948	0.00848314	0.0304377
MTMR9	-0.368032	6.37008	0.0153221	0.0501317
CTC-429P9.2	-0.367898	6.57515	0.00516399	0.0198165
MEF2A	-0.367673	6.94778	0.000521433	0.00257539
SPG20	-0.367484	6.94053	0.000469581	0.0023474
N4BP1	-0.367417	7.02599	0.000328836	0.00170397
TMEM56	-0.367378	6.47284	0.00928349	0.0328073
CLEC7A	-0.36723	6.83001	0.000995235	0.00459354
MECOM	-0.367031	6.90104	0.000650875	0.00313498
MID1IP1	-0.367016	7.27995	3.60301e-05	0.000222463
HHEX	-0.366936	6.66288	0.00305955	0.0124749
EVA1A	-0.366128	6.9987	0.000386387	0.00196586
C17orf97	-0.366119	6.31218	0.0232779	0.0711737
RILPL1	-0.366029	6.39372	0.0134384	0.0448876
C1orf116	-0.366012	7.41418	1.25082e-05	8.44436e-05
TMEM130	-0.365788	6.48993	0.00807283	0.0291745
LZTFL1	-0.365481	6.64725	0.00317507	0.0129046
RARB	-0.365335	6.43789	0.00999913	0.034921
ARID5A	-0.365276	6.95932	0.000471376	0.00235302
CDADC1	-0.364425	6.40349	0.0119452	0.0405381
TNFAIP3	-0.364136	7.09705	0.000161689	0.000890147
LCP1	-0.364074	7.48008	7.21364e-06	5.0957e-05
USP54	-0.364001	6.87308	0.00104362	0.00478848
BCL2L2	-0.363648	7.07302	0.000215187	0.00116008
ZFP3	-0.363636	6.37317	0.0164275	0.0531485
ZBTB21	-0.36332	6.59868	0.00443829	0.0173837
WWC3	-0.363315	7.10105	0.000214032	0.00115473
CEP112	-0.363213	6.40862	0.0146963	0.0485102
SPATA13	-0.363026	6.31523	0.0190362	0.0602404
FCER1G	-0.362833	7.56066	3.6634e-06	2.70359e-05
MMP24	-0.362702	6.69139	0.00248868	0.0104013
GPR161	-0.362522	6.26022	0.0254436	0.0764405
EFEMP2	-0.362415	6.9691	0.000510722	0.00252872
NUPR1	-0.362173	7.15862	0.000128044	0.000718519
C3AR1	-0.362064	7.04958	0.00029546	0.00154414
HERC3	-0.361789	6.61164	0.00483317	0.0187005
HLA-DRB6	-0.36161	7.42434	1.40206e-05	9.37071e-05
SAP30L	-0.361304	6.78779	0.00189141	0.00816797
DMTN	-0.361302	6.95839	0.000620455	0.00300208
IFFO1	-0.361254	6.48871	0.0101247	0.0352886
OSTM1	-0.361122	6.91121	0.000706162	0.00337715
SHANK2	-0.360978	6.39273	0.016923	0.0546258
TSPAN9	-0.360972	7.01828	0.000355292	0.00182487
CRBN	-0.360768	6.73913	0.00217255	0.00923694
WAS	-0.360543	6.93118	0.000730044	0.00347713
TMEM37	-0.360393	6.96008	0.00055197	0.00270714
SYBU	-0.360281	6.57554	0.00630071	0.0235596
PLCG2	-0.360081	6.45356	0.0109374	0.03758
PCYOX1	-0.360052	7.32937	3.89727e-05	0.000239367
NFKBIZ	-0.360045	6.98882	0.000427293	0.00214903
CD44	-0.359879	7.42947	1.59282e-05	0.000104956
FTLP2	-0.359822	6.44159	0.0127045	0.0427817
GPD1L	-0.359524	7.15756	0.000152733	0.000844153
ABI3	-0.358957	6.87965	0.000905878	0.00422422
HSD17B4	-0.358903	7.18632	0.000139167	0.000775288
NRIP2	-0.358571	6.23506	0.0301724	0.0876795
AMOTL2	-0.358463	7.11019	0.00023109	0.00124056
AC147651.4	-0.358338	6.34688	0.0181027	0.0577558
TNFRSF10D	-0.358233	6.65487	0.00377931	0.0151022
SERPING1	-0.358232	7.6879	1.25804e-06	1.00172e-05
MCTP1	-0.358091	6.25724	0.0323145	0.0929084
RMDN3	-0.357442	7.08573	0.000306891	0.00159793
EMP3	-0.357321	7.32639	4.10905e-05	0.000251164
PLCD1	-0.357308	6.72478	0.0029879	0.0122289
HAGLR	-0.35707	6.91688	0.000936401	0.00435208
ANKDD1A	-0.356875	6.2339	0.0280439	0.0824903
ZBTB8A	-0.35678	6.28108	0.026326	0.0784409
SNX20	-0.356544	6.4641	0.0104239	0.0361346
CCL2	-0.356054	7.27735	6.10546e-05	0.000365702
CCDC88A	-0.355887	6.53907	0.00674135	0.0249676
EVI5	-0.355805	6.62536	0.00542099	0.020712
RRAGD	-0.35519	6.80961	0.00168184	0.00736043
RP11-517P14.2	-0.355068	6.32689	0.0229425	0.0703169
HLA-DQA1	-0.354692	7.43113	2.12904e-05	0.000136754
MEF2C	-0.3543	6.63312	0.00469121	0.0182672
ZNF608	-0.354249	6.58757	0.00723387	0.0265324
SNAI3	-0.354114	6.30919	0.0264753	0.0787518
ZNF441	-0.353958	6.26618	0.0337909	0.0962361
NEK7	-0.353646	7.18181	0.000169376	0.000929544
CARD8	-0.353624	6.54749	0.0075173	0.0274213
STAT5A	-0.353559	6.88199	0.00130843	0.00587287
ANKRD6	-0.353244	6.39173	0.0163574	0.0529709
RSAD2	-0.353031	6.7157	0.00303462	0.012384
CHN1	-0.352997	6.62682	0.00596656	0.0224659
CRMP1	-0.352957	6.4897	0.0108196	0.0372578
RANBP10	-0.352939	6.69179	0.00436832	0.0171384
CLEC2B	-0.352883	6.83105	0.00190431	0.00822115
ID2	-0.352341	7.2696	7.83188e-05	0.000458916
GPR34	-0.352282	6.69061	0.00341606	0.0137961
DNAL1	-0.35216	6.52114	0.00905496	0.0321114
SESTD1	-0.351444	6.78413	0.00271105	0.011217
CTSH	-0.351406	7.63891	3.71082e-06	2.7357e-05
GSPT2	-0.351178	6.66672	0.00492404	0.0190115
CXorf21	-0.350977	6.47118	0.0108851	0.037437
MSMO1	-0.350808	7.38644	4.23836e-05	0.000258168
IQSEC1	-0.350751	7.01497	0.000604023	0.00293167
FOXO3	-0.35037	6.92903	0.00110742	0.00504986
FCGR2A	-0.350289	7.11182	0.000268986	0.00142008
SH3D19	-0.350115	7.03404	0.00057078	0.00278479
ZNF438	-0.350091	6.58417	0.00678253	0.0251135
TFPI	-0.350072	7.12101	0.000316684	0.00164576
TINAGL1	-0.349961	6.97404	0.000740194	0.0035195
PPP3CC	-0.349697	6.80475	0.00226362	0.00957481
HAS3	-0.349672	6.80941	0.00214335	0.00913219
TJP1	-0.349668	7.08636	0.000411736	0.00208049
C1QTNF1	-0.34939	6.75624	0.0030317	0.0123757
DMXL1	-0.349379	6.50556	0.0100614	0.0350946
CD53	-0.349174	7.42035	2.62407e-05	0.000165593
STX7	-0.349109	6.72396	0.00381203	0.0152089
TMTC2	-0.348646	6.6257	0.00559774	0.0212945
LSS	-0.348538	7.00179	0.000770797	0.00365139
FAM53B	-0.348502	6.84214	0.00199135	0.00854669
CPM	-0.348396	7.29951	9.28141e-05	0.000536013
PURA	-0.348061	6.58192	0.00790017	0.0286169
WWC1	-0.347969	6.87503	0.00159858	0.00703114
RENBP	-0.347798	6.97615	0.00078655	0.00371848
EVC	-0.347772	6.60302	0.00694752	0.0256364
DOCK9-AS2	-0.347206	6.36769	0.018664	0.0592365
FOXP1	-0.347114	6.82839	0.00220437	0.00934955
MYO1B	-0.346843	7.23495	0.000143066	0.000795742
UNC13B	-0.346625	7.2421	0.000140666	0.000783329
KLF11	-0.34661	6.86332	0.001716	0.00748421
SLC7A8	-0.346498	6.91219	0.00125419	0.00565474
MTRNR2L1	-0.345715	6.28106	0.0375546	0.104711
CTD-2555O16.2	-0.345644	6.26234	0.038416	0.106833
TBXAS1	-0.345639	6.77734	0.00260975	0.0108523
S100A4	-0.345334	7.79942	1.07844e-06	8.67581e-06
TLR2	-0.345096	7.04974	0.000519881	0.00256953
TCF7L1	-0.344978	6.82908	0.00220437	0.00934955
ZBTB4	-0.344906	7.27001	0.000131352	0.000734669
C9orf116	-0.344751	6.50416	0.0129356	0.0434761
KLF12	-0.344407	6.20313	0.0483442	0.1283
SLC35A1	-0.344211	6.99992	0.000999902	0.00461205
LIPA	-0.344083	7.41132	4.54529e-05	0.000275905
TUBA1A	-0.343933	7.49672	2.34788e-05	0.000149533
PNPLA7	-0.343678	6.22022	0.0403118	0.111095
RARRES2	-0.343514	7.4551	2.72692e-05	0.00017162
RGS5	-0.343391	6.64351	0.00610188	0.0229139
CTD-3252C9.4	-0.343291	6.99726	0.00096532	0.00446135
MAN1A1	-0.343176	7.16069	0.000308299	0.00160466
CTC-429P9.3	-0.343029	6.62566	0.00715496	0.0262911
IL10RA	-0.342861	6.87634	0.00159858	0.00703114
JUND	-0.342842	7.64984	5.92126e-06	4.23612e-05
ABTB1	-0.342813	6.83119	0.0024884	0.0104013
FTH1P8	-0.342678	6.64525	0.00691001	0.0255248
KCTD15	-0.342605	6.54641	0.0103025	0.0357756
LRRFIP1	-0.342379	7.15412	0.000342349	0.00176356
FZD5	-0.342146	6.90627	0.00152874	0.0067579
QDPR	-0.342003	7.025	0.000754017	0.00358037
LURAP1L	-0.341944	6.99529	0.000937261	0.00435319
STX12	-0.341872	7.25791	0.000161758	0.000890176
ZNF853	-0.341716	6.50947	0.0114629	0.0391651
DNALI1	-0.34149	6.84099	0.00244504	0.0102464
CALHM2	-0.341438	6.81855	0.00267277	0.0110782
ARHGAP20	-0.341305	6.22483	0.0463388	0.124047
LRP1	-0.341002	7.25115	0.000150924	0.000835147
IL17RA	-0.340849	6.77276	0.00329183	0.0133328
IPO5P1	-0.340495	6.47569	0.0137119	0.0456802
CITED2	-0.34033	7.51564	2.11619e-05	0.000136241
DYRK3	-0.340302	6.47188	0.0159846	0.0520277
LCA5	-0.340117	6.34236	0.0250222	0.0754542
FAM89A	-0.339876	6.92841	0.00157559	0.00695182
GNB4	-0.339857	6.77991	0.00362781	0.0145465
SORT1	-0.339826	7.21753	0.000245432	0.00130853
UBE2E2	-0.339549	6.89111	0.00183823	0.00796534
FZD8	-0.339037	6.65797	0.00721689	0.026484
SACM1L	-0.338996	6.92625	0.00166158	0.0072831
KLF10	-0.338923	7.27385	0.000175021	0.000957905
CPQ	-0.338491	7.02717	0.000823518	0.00387365
FMNL3	-0.338279	6.65431	0.00762289	0.0277559
ADRBK2	-0.338217	6.68712	0.00587106	0.0221838
HLA-DRB5	-0.338214	7.86201	9.33306e-07	7.57339e-06
NLRP1	-0.338208	6.51501	0.0147785	0.0487473
RTCA-AS1	-0.338178	6.21878	0.0509142	0.133606
RGL1	-0.338112	6.99226	0.000931606	0.00433122
LARP6	-0.338003	6.23494	0.0425375	0.116111
ITGA5	-0.337991	7.13247	0.000493356	0.00244966
IFT140	-0.337838	6.7341	0.00461279	0.0180169
IFT88	-0.337803	6.46278	0.0179	0.0572017
PTGER2	-0.337769	6.48544	0.016209	0.0526238
DDX3Y	-0.337606	6.38612	0.0254475	0.0764405
LCP2	-0.337388	6.83584	0.00242986	0.010198
KIAA0355	-0.337127	6.78376	0.00343686	0.0138753
TBC1D1	-0.336928	6.77337	0.00339357	0.013725
RPS6KA2	-0.33669	7.17887	0.000374531	0.00191039
BEND5	-0.336656	6.30789	0.0332635	0.0950728
GUCY1A3	-0.336641	6.78303	0.00408836	0.0161895
HCFC2	-0.336227	6.49127	0.0163172	0.052865
INHBA	-0.335765	6.82747	0.00331208	0.0134109
KIAA1244	-0.335588	6.7452	0.00466926	0.0182042
SEC22C	-0.335525	6.82055	0.00310444	0.0126395
TSHZ3	-0.335442	6.28449	0.0393622	0.109014
TLR5	-0.334692	6.55235	0.0132254	0.0442806
RNF38	-0.334474	6.92657	0.00161337	0.00708732
MN1	-0.334325	6.20437	0.051815	0.135424
L3MBTL4	-0.333955	6.21817	0.0509142	0.133606
DOK3	-0.333631	6.63717	0.00725336	0.0265761
TRIM22	-0.333177	7.14073	0.000470785	0.0023509
PRSS21	-0.333169	6.36725	0.0248552	0.0750148
KIAA0513	-0.33314	6.6309	0.00943062	0.0332502
SLC38A5	-0.333115	6.72302	0.00593791	0.0223941
AL031587.1	-0.333	6.70928	0.00638593	0.0238211
RPL23AP53	-0.332783	6.27352	0.0472645	0.126045
HOPX	-0.332437	7.37349	0.000122638	0.00069117
NT5DC1	-0.332257	6.80496	0.00396051	0.0157499
AIF1L	-0.332064	6.77199	0.00416408	0.016429
DPYD	-0.331928	7.00203	0.00132869	0.00595618
FBXL3	-0.331919	6.9397	0.00168936	0.0073887
ADAMTS4	-0.331904	6.42773	0.020129	0.0630441
FNIP2	-0.331699	6.88724	0.00230153	0.00971463
ILK	-0.331462	6.66699	0.00687479	0.0254014
RASSF5	-0.3313	6.93625	0.00168022	0.00735843
HLA-DPA1	-0.331017	7.67398	9.02784e-06	6.27296e-05
IL17RE	-0.330992	6.7801	0.00499619	0.0192463
RP11-204M4.2	-0.330714	6.20514	0.0536237	0.138934
TPST2	-0.330668	6.86586	0.0027495	0.0113593
PLEKHA2	-0.330653	6.89629	0.00232629	0.00979555
EEF1A1P13	-0.330572	6.672	0.00712883	0.0262088
CD4	-0.330501	7.33244	0.000160577	0.000884372
ITGA6	-0.330449	7.06409	0.00101973	0.00469425
NKX3-1	-0.330266	6.24013	0.052084	0.135798
STOM	-0.330196	7.68494	9.43768e-06	6.52219e-05
IFIT3	-0.329974	7.23313	0.000330494	0.00171129
PTGS1	-0.329853	6.68272	0.00832042	0.0299381
MAPRE2	-0.329807	6.98812	0.0016373	0.00718341
FUOM	-0.329778	6.86425	0.00251796	0.010508
ACSL1	-0.329451	7.2849	0.000227588	0.0012227
CSDC2	-0.329318	6.28944	0.0371145	0.103669
GRAMD1C	-0.329258	6.31921	0.0407365	0.112089
TJP2	-0.329242	7.113	0.000793906	0.00374694
VIM-AS1	-0.329056	6.40928	0.0260905	0.078021
POU6F1	-0.328998	6.36144	0.0319513	0.0919772
FTH1P11	-0.32894	6.34981	0.0369787	0.103372
CLIP4	-0.328648	6.77426	0.00482772	0.0186949
PELI3	-0.328576	6.56506	0.0137927	0.0459276
TMC7	-0.328416	6.23046	0.0483481	0.1283
TRIM35	-0.328287	6.7138	0.0064209	0.0239325
WDR47	-0.328225	6.65917	0.00968444	0.0339658
EEF1A1P19	-0.328145	6.52005	0.0163137	0.052865
MEGF6	-0.328081	6.84474	0.00367043	0.0146964
STX19	-0.327677	6.51601	0.0167243	0.0539968
TUSC1	-0.327332	6.81138	0.00409896	0.0162177
MTATP8P1	-0.327075	6.22427	0.066348	0.164196
CCL17	-0.326488	6.62052	0.0105182	0.0363894
B3GNT2	-0.326477	7.17836	0.000597396	0.00290252
CTB-50E14.5	-0.326256	6.26975	0.0414311	0.113555
ZSCAN18	-0.326156	6.59188	0.012191	0.0412506
MIR4635	-0.325993	6.44084	0.0237346	0.0721452
ST3GAL2	-0.325756	6.60164	0.011605	0.0395349
CCL4	-0.32562	6.7994	0.00466985	0.0182042
ADAMTSL2	-0.325554	6.70876	0.00780951	0.0283325
AIF1	-0.325404	7.32655	0.00018786	0.00102378
CCL18	-0.325392	7.5413	4.80343e-05	0.000290568
RP11-553L6.5	-0.325268	7.027	0.00129169	0.00581007
C5	-0.325214	6.67637	0.00803588	0.0290635
TMEM245	-0.325213	7.10888	0.000835855	0.00391985
MOB3C	-0.325159	6.74976	0.00627366	0.0234835
FLT1	-0.325081	6.7539	0.00594781	0.0224134
ARRB2	-0.325041	7.16564	0.000558042	0.00273024
HOMER1	-0.324924	6.47295	0.0210573	0.0654399
RP11-81A1.6	-0.324862	6.42836	0.0257501	0.0772007
SPRY2	-0.324843	7.05952	0.00130025	0.00584364
LYSMD4	-0.324648	6.25212	0.0462732	0.124047
RP5-1085F17.3	-0.324384	6.56581	0.0142153	0.0471333
CBX6	-0.324383	6.95645	0.00187049	0.00809257
PLIN2	-0.324255	7.18521	0.000585902	0.00285261
INPP1	-0.32424	6.79276	0.00565884	0.0215036
AC093668.2	-0.324075	6.49397	0.0190521	0.0602501
HAAO	-0.323902	6.39972	0.0310993	0.0899494
VPS13D	-0.323822	6.68418	0.00882387	0.031467
ACAA2	-0.323804	7.04459	0.00139029	0.00620059
C16orf45	-0.323798	6.58197	0.0140127	0.0465275
KAT6B	-0.323664	6.53495	0.0170033	0.0548598
PALM3	-0.323608	6.61333	0.0117286	0.0399075
ARID4A	-0.323555	6.66278	0.00890749	0.0316927
SLC2A6	-0.323521	6.57541	0.0127363	0.0428681
RFTN1	-0.323441	7.1655	0.000712608	0.00340565
N4BP3	-0.323335	6.29887	0.0412633	0.113161
IL7	-0.323268	6.28126	0.0491248	0.129968
TRAK2	-0.323134	7.00382	0.00190828	0.00823319
NACC2	-0.322213	6.79567	0.0049244	0.0190115
CCL21	-0.321848	7.45205	0.000114492	0.000649436
LBH	-0.321717	7.41896	0.000129226	0.000724513
NEO1	-0.321593	6.91958	0.00315025	0.0128111
JADE1	-0.321547	6.78269	0.00577241	0.0218877
AC006126.4	-0.321388	6.32157	0.0434045	0.117812
DCUN1D3	-0.32125	6.6543	0.0105254	0.0364054
DENND4C	-0.321136	6.82901	0.00466369	0.0181903
ECHDC1	-0.321118	7.08518	0.00110189	0.00502654
SNX24	-0.32104	6.7908	0.00534404	0.0204403
FYN	-0.320869	6.86884	0.00386257	0.0153866
RP11-352M15.2	-0.320568	6.22755	0.0548719	0.141436
RIMS3	-0.320525	6.26467	0.0548557	0.141436
COL21A1	-0.320331	6.30167	0.0440143	0.119167
HMGCR	-0.320311	7.01515	0.00182681	0.00792315
PPM1M	-0.320076	6.98806	0.00215791	0.0091775
CTSO	-0.32004	7.25039	0.000418774	0.00211149
JAG1	-0.319972	6.84767	0.00474083	0.0184246
SGMS1	-0.319951	6.94163	0.00243962	0.0102328
CMAHP	-0.319892	6.83327	0.00442475	0.0173404
DENND5A	-0.319726	6.99114	0.00193848	0.00834553
B4GAT1	-0.319401	7.10177	0.00111929	0.0050907
ATP5S	-0.319367	6.49661	0.0208729	0.0649507
SSPN	-0.319146	6.50349	0.0209788	0.0652394
SNX1	-0.319044	7.11647	0.00101843	0.0046898
ZMIZ1	-0.318841	7.03473	0.001578	0.00695749
FAS	-0.318781	6.89327	0.00343962	0.0138753
GSTM3	-0.318771	6.78032	0.00662725	0.0246165
LTBP2	-0.318619	7.3173	0.000292513	0.00153045
LAMB2	-0.318579	7.37639	0.000214869	0.00115881
HSDL2	-0.31839	7.18892	0.000768832	0.00364331
MT-TT	-0.318217	6.62707	0.0141103	0.0468184
MGP	-0.318047	7.6313	3.25566e-05	0.000202174
EIF4EBP3	-0.318046	6.76493	0.00673497	0.0249571
SLC37A2	-0.317696	6.53609	0.0175226	0.0561849
TESK2	-0.317652	6.40109	0.0330743	0.0946465
RP2	-0.317579	6.89297	0.00343962	0.0138753
GGA2	-0.317518	7.19533	0.000658486	0.0031686
TMEM8B	-0.3175	6.65301	0.0121168	0.0410391
FAM122A	-0.317484	6.77654	0.00679025	0.0251354
ITGA4	-0.317389	6.49492	0.0234209	0.0714552
MCAM	-0.316794	7.1098	0.00106766	0.0048828
FGFR1	-0.316742	6.75296	0.00724483	0.0265587
CORO1C	-0.316699	7.31629	0.000300477	0.00156802
PTPN1	-0.316655	7.34088	0.000299554	0.00156379
FLCN	-0.316641	6.63763	0.0130478	0.0437798
PTK2B	-0.316596	6.92777	0.00292021	0.0119904
SERPINB8	-0.31658	6.64608	0.0120655	0.0408849
TMEM140	-0.316535	7.10317	0.00118217	0.00535067
EHD1	-0.316455	7.13056	0.00111687	0.00508444
EVL	-0.31634	6.93487	0.00318643	0.0129433
ARSI	-0.316219	6.25667	0.0563124	0.144301
CLN8	-0.316182	6.54924	0.0193344	0.0609778
FMN1	-0.315432	6.25279	0.0636044	0.158581
LAPTM5	-0.315318	7.69882	1.94563e-05	0.000126362
GS1-358P8.4	-0.315162	6.70146	0.00947719	0.0333808
LMO3	-0.315018	6.9815	0.00239187	0.0100476
MGLL	-0.31463	7.26267	0.000581298	0.00283278
MIR103A2	-0.314303	6.39619	0.0371716	0.103787
DZIP1	-0.314282	6.21096	0.0677346	0.166854
AKAP11	-0.314203	6.83802	0.00585826	0.0221414
AVPI1	-0.314162	7.20651	0.000937083	0.00435319
SOCS3	-0.313636	7.56876	6.76143e-05	0.000401052
RXRA	-0.313594	6.98529	0.00289551	0.0119083
C11orf70	-0.313374	6.33232	0.0509237	0.133606
FTLP3	-0.313368	6.9347	0.00365495	0.0146428
MAPK11	-0.313217	6.65001	0.0139258	0.0463036
APIP	-0.313195	6.66408	0.0129313	0.0434722
SAMSN1	-0.31284	6.77492	0.00778512	0.0282586
TSC22D3	-0.312658	7.50252	0.000126717	0.000712441
FXYD3	-0.312434	7.3351	0.000387338	0.00196999
SRGN	-0.312296	7.7468	1.71631e-05	0.000112564
CFLAR	-0.311978	6.99104	0.00247614	0.0103581
C10orf95	-0.31179	6.45765	0.0333775	0.0953002
IDI1	-0.31162	7.25085	0.00070908	0.00338995
COL4A3BP	-0.311412	6.85654	0.00577491	0.0218913
NAPSA	-0.311296	7.91508	4.66552e-06	3.37913e-05
BACE1	-0.311255	6.80934	0.00589333	0.0222559
KBTBD11	-0.31098	6.40012	0.0431371	0.117352
ARHGEF40	-0.310629	6.72257	0.0096284	0.0338115
ST7	-0.310614	6.89523	0.00490763	0.0189624
TMEM163	-0.310614	6.73083	0.0094302	0.0332502
PAPSS1	-0.310613	7.27139	0.000632461	0.0030549
RGS2	-0.310534	7.32658	0.000394228	0.00200358
FTO	-0.310494	6.69004	0.012096	0.0409785
HS3ST2	-0.310307	6.50101	0.0242345	0.0733628
MXRA7	-0.310055	6.95203	0.00341237	0.0137891
PLEKHG1	-0.309955	6.68133	0.0123539	0.0417313
ETS2	-0.309953	7.47224	0.000172028	0.000943362
SERINC1	-0.309812	7.61724	6.38176e-05	0.000380787
SCARF2	-0.309249	6.63864	0.0138204	0.0459981
C1QC	-0.308905	7.78841	1.46343e-05	9.73447e-05
[truncated: 12,023 more rows]

## Sheet: Sheet2
gene	logFC	logCPM	PValue	FDR
AADAC	-1.32181	6.32506	3.00722e-23	1.77173e-21
AATK	-1.09888	6.41675	1.49475e-17	4.54651e-16
ABCA4	1.74693	6.2647	3.3394e-13	6.38813e-12
ABCB6	1.17824	6.35192	6.83855e-09	7.5149e-08
ABCG2	-1.19754	6.22218	3.03761e-16	8.17531e-15
ABI3BP	-1.25377	6.5479	5.88062e-28	5.42487e-26
AC006273.5	-1.00368	6.27242	5.71748e-12	9.42074e-11
AC008268.1	-1.60507	6.48783	5.24041e-45	1.63291e-42
AC009005.2	1.15684	6.49424	2.40344e-10	3.20352e-09
AC013264.2	-1.22703	6.26671	4.17585e-18	1.35855e-16
AC079630.4	-1.35204	6.48585	2.10451e-30	2.52217e-28
AC090616.2	-1.2319	6.30699	1.12848e-19	4.44483e-18
AC093110.3	-1.77831	6.28246	7.67711e-44	2.24267e-41
AC093850.2	1.96413	6.3936	6.08773e-18	1.94447e-16
AC103563.2	1.34942	6.21552	5.11732e-09	5.71298e-08
AC103563.5	1.4394	6.39998	2.55948e-12	4.38206e-11
AC105009.1	1.81319	6.25694	3.78093e-14	8.03276e-13
AC109642.1	-1.41967	6.20777	4.14233e-23	2.40016e-21
AC145343.2	1.83814	6.31208	2.24869e-15	5.42705e-14
AC244250.4	1.08719	6.27269	3.25676e-07	2.82065e-06
AC246787.1	1.14863	6.25711	9.4309e-08	8.85734e-07
AC246787.4	1.19579	6.54738	2.22708e-11	3.37967e-10
ACY3	1.57369	6.44586	1.58806e-14	3.49025e-13
ADAM12	1.68209	6.4308	2.02406e-15	4.91028e-14
ADAM28	1.11669	6.57673	1.41229e-10	1.93579e-09
ADAMDEC1	1.14519	6.58324	4.00497e-11	5.8681e-10
ADAMTS14	1.63035	6.24294	1.05955e-11	1.6883e-10
ADAMTS8	-1.96297	6.26635	1.76239e-54	1.07444e-51
ADCY4	-1.00866	6.25376	8.74761e-12	1.40664e-10
ADH1B	-1.45313	6.80784	8.30341e-53	4.85126e-50
ADM2	2.02761	6.61283	3.14943e-24	2.06361e-22
ADRB1	-1.76238	6.29332	1.67516e-43	4.69781e-41
ADRB2	-1.56275	6.41743	2.93039e-39	6.5222e-37
ADTRP	-1.33027	6.2321	7.70687e-21	3.37705e-19
AFAP1-AS1	3.30434	6.80257	1.69224e-49	8.47449e-47
AGER	-1.44984	7.29235	1.63635e-85	3.27784e-82
AGMAT	1.62411	6.24986	4.82859e-12	8.03162e-11
AGTR2	-1.85509	6.26817	7.05873e-47	2.82793e-44
AIM2	1.23448	6.56625	4.86718e-12	8.07664e-11
AK4	1.39758	6.5328	4.71651e-14	9.90043e-13
AKR1B10	2.54381	6.61348	8.5786e-32	1.1242e-29
AKR7A3	2.28199	6.45785	2.25087e-23	1.35458e-21
ALDH3B2	1.36927	6.50452	3.01014e-13	5.78988e-12
ALG1L	1.59779	6.80131	2.57021e-22	1.35998e-20
ALOX15	-1.25984	6.25102	7.47954e-19	2.6823e-17
ANGPT1	-1.28488	6.37582	7.56e-24	4.79666e-22
ANKRD1	-2.28729	6.33603	2.81717e-87	7.90046e-84
ANKRD22	1.15643	6.92229	5.26467e-16	1.35951e-14
ANKRD29	-1.22594	6.52878	1.30288e-25	9.61527e-24
ANLN	1.90383	6.80202	6.81157e-28	6.20207e-26
AOC1	2.18811	6.66729	5.62668e-28	5.22499e-26
APOBEC3B	1.04621	6.59653	5.72135e-10	7.22096e-09
AQP4	-1.2287	7.02716	7.14987e-45	2.17947e-42
ARHGAP11A	1.10261	6.48533	1.33492e-09	1.60122e-08
ARHGAP40	2.08222	6.47746	1.6821e-21	7.99539e-20
ARHGEF15	-1.18377	6.48586	1.60206e-22	8.64003e-21
ARHGEF26	-1.2241	6.6255	5.74247e-29	5.7515e-27
ARNTL2	1.06125	6.62516	1.84892e-10	2.5073e-09
ASF1B	1.10511	6.90094	1.39138e-14	3.0919e-13
ASPHD1	1.33121	6.59357	1.08203e-13	2.17367e-12
ASPM	2.18658	6.33416	2.92397e-19	1.11413e-17
ATP6V1C2	1.42582	6.41386	1.35251e-12	2.40062e-11
AURKA	1.18338	6.86135	1.63745e-15	4.0352e-14
AURKB	1.85717	6.74246	1.73722e-25	1.25563e-23
B3GNT3	1.97665	7.11581	4.45843e-40	1.07786e-37
B3GNT6	2.84366	6.48475	2.98867e-30	3.52161e-28
B4GALNT4	2.56038	6.3856	2.38247e-24	1.58327e-22
BAIAP2L2	1.83857	6.36718	4.53628e-16	1.18671e-14
BARX1	3.16952	6.39914	1.23858e-30	1.5102e-28
BARX2	2.09591	6.39955	1.25749e-19	4.93909e-18
BCL2L15	1.94682	6.4858	5.09198e-20	2.11242e-18
BHLHA15	1.44157	6.52332	4.29987e-14	9.10767e-13
BHMT2	1.00353	6.47002	5.28926e-08	5.15673e-07
BIRC5	1.78284	6.92017	4.77189e-29	4.84866e-27
BLACAT1	1.76599	6.29718	4.64697e-14	9.79847e-13
BLM	1.29281	6.24676	7.69279e-09	8.4075e-08
BNIP3P11	1.15581	6.35562	1.39335e-08	1.47342e-07
BPIFA2	2.18508	6.2127	1.23045e-16	3.43011e-15
BPIFB2	1.52488	6.28171	1.18519e-11	1.86309e-10
BTNL9	-1.8745	6.26732	2.66836e-48	1.10046e-45
BUB1	1.42266	6.60995	2.80483e-15	6.70006e-14
BUB1B	1.98077	6.53761	5.26449e-22	2.66494e-20
C10orf107	-1.14959	6.22421	4.98082e-15	1.16015e-13
C14orf132	-1.342	6.47878	6.10973e-30	6.79925e-28
C16orf59	2.18974	6.41161	5.66722e-21	2.52272e-19
C17orf53	1.62249	6.40262	3.43478e-14	7.35305e-13
C1orf112	1.06805	6.32505	1.52238e-07	1.37989e-06
C1orf194	-1.19904	6.3026	4.34554e-18	1.41049e-16
C1QTNF6	1.18047	6.66755	6.85656e-13	1.27341e-11
C20orf85	-1.22079	6.65397	5.34453e-29	5.39144e-27
C2CD4A	2.13764	6.51276	1.87619e-23	1.13396e-21
C2orf40	-1.66848	6.21737	4.57823e-34	7.37884e-32
C5orf34	1.22968	6.24324	2.97964e-08	3.02101e-07
C6orf141	1.071	6.26705	4.60363e-07	3.877e-06
C9orf24	-1.32286	6.3588	2.81672e-24	1.85427e-22
CA3	-1.25405	6.25455	4.24062e-19	1.57307e-17
CA4	-2.39394	6.21884	3.95838e-81	6.93805e-78
CA9	2.77583	6.64993	1.13693e-35	1.96815e-33
CABYR	2.35772	6.3968	1.76737e-22	9.49507e-21
CACNA2D2	-1.16465	6.89157	1.69347e-34	2.82688e-32
CALCA	1.67124	6.31065	1.89703e-13	3.73597e-12
CALCRL	-1.05762	6.84057	1.34746e-26	1.0985e-24
CAPN12	1.07373	6.36703	6.82417e-08	6.52274e-07
CAPSL	-1.27824	6.24656	3.06448e-19	1.15511e-17
CASC9	2.704	6.2243	6.05443e-21	2.67808e-19
CASS4	-1.0365	6.3804	5.87187e-15	1.36091e-13
CBLC	1.39254	7.01238	5.48819e-23	3.10304e-21
CBX2	1.30003	6.48528	5.5704e-12	9.1892e-11
CCDC64	1.10035	6.6357	3.47492e-11	5.14522e-10
CCL23	-1.41135	6.34953	2.65537e-28	2.56783e-26
CCL24	-1.13964	6.38045	2.3196e-18	7.79985e-17
CCM2L	-1.39259	6.27948	1.20961e-24	8.1544e-23
CCNA2	1.3908	6.81474	8.80704e-19	3.10282e-17
CCNB1	1.17679	7.09863	2.48946e-19	9.53749e-18
CCNB2	1.51731	6.81312	5.38063e-21	2.40278e-19
CCNE1	1.78388	6.51616	2.05604e-18	6.9637e-17
CCNF	1.0605	6.56503	9.08983e-10	1.11609e-08
CCNO	1.14146	6.6823	9.49242e-13	1.71524e-11
CD101	-1.41777	6.2713	1.82998e-25	1.3159e-23
CD19	1.11483	6.27188	1.50258e-07	1.36459e-06
CD300C	-1.04691	6.51996	3.73832e-18	1.21904e-16
CD36	-1.50473	6.53461	1.12566e-41	2.86981e-39
CDC20	1.68421	7.08141	2.88834e-31	3.64867e-29
CDC25A	1.4629	6.22695	5.08327e-10	6.4739e-09
CDC25C	2.2361	6.25257	1.05401e-17	3.26254e-16
CDC45	1.79789	6.57133	4.34327e-20	1.81167e-18
CDC6	1.91627	6.61788	3.4789e-23	2.02412e-21
CDCA2	1.82373	6.2681	4.87441e-14	1.01861e-12
CDCA3	1.92158	6.36112	4.85385e-17	1.42386e-15
CDCA5	1.54715	6.73824	8.7618e-20	3.50023e-18
CDCA7	1.51099	6.76686	7.05939e-20	2.86918e-18
CDCA8	1.50543	6.85741	1.41733e-21	6.78288e-20
CDH13	-1.12471	6.21666	4.86402e-14	1.01796e-12
CDH3	1.01218	7.08395	2.00124e-15	4.86332e-14
CDHR3	-1.04631	6.25908	1.08625e-12	1.94775e-11
CDK1	1.04481	6.8906	1.9205e-13	3.77689e-12
CDKN2A	1.55084	6.55069	3.48117e-16	9.31544e-15
CDKN3	1.5342	6.66596	4.61008e-18	1.49054e-16
CDT1	1.47003	6.69736	1.09621e-17	3.37083e-16
CEACAM5	1.16222	7.48274	3.41112e-26	2.64258e-24
CENPA	2.10649	6.49921	1.06494e-22	5.78782e-21
CENPE	1.5907	6.21736	3.22209e-11	4.79111e-10
CENPF	1.89703	6.63104	3.14169e-23	1.84321e-21
CENPI	1.6751	6.20303	8.1169e-12	1.30973e-10
CENPK	1.32799	6.29465	1.05393e-09	1.28282e-08
CENPU	1.17617	6.73727	9.5849e-14	1.9338e-12
CEP55	1.65312	6.80032	2.74292e-23	1.62283e-21
CGREF1	2.24141	6.21958	5.52292e-17	1.60669e-15
CHAF1B	1.11549	6.50058	8.22636e-10	1.01541e-08
CHEK1	1.26348	6.46759	3.1098e-11	4.64384e-10
CHRDL1	-1.13468	6.72533	2.21299e-27	1.88654e-25
CHTF18	1.00165	6.54328	6.28401e-09	6.94909e-08
CILP	1.21104	6.44587	2.6372e-10	3.47873e-09
CILP2	2.12211	6.42101	1.09751e-20	4.76449e-19
CKAP2L	1.90254	6.36058	5.74216e-17	1.66701e-15
CLDN10	1.83842	6.495	4.49355e-19	1.66249e-17
CLDN18	-1.76449	6.9309	1.90885e-93	6.69147e-90
CLDN6	2.04537	6.32648	2.54116e-17	7.58131e-16
CLEC12A	-1.14481	6.31447	6.76334e-17	1.93542e-15
CLEC1A	-1.33195	6.21762	2.33773e-20	1.00551e-18
CLEC3B	-1.30919	6.96087	1.33108e-48	5.83263e-46
CLEC4E	-1.01392	6.33351	1.48368e-13	2.93429e-12
CLIC5	-1.61348	6.67574	3.43997e-58	2.41176e-55
CLSPN	1.65301	6.23086	9.11366e-12	1.46215e-10
CMB9-22P13.1	1.15894	6.49534	2.25899e-10	3.02247e-09
CNFN	1.38088	6.58747	1.09662e-14	2.47217e-13
CNTD2	2.31669	6.25889	7.68929e-19	2.73653e-17
COCH	1.94162	6.21409	2.73153e-14	5.89268e-13
COL10A1	2.33526	6.98367	1.75388e-42	4.64018e-40
COL11A1	3.11158	6.59578	4.30928e-38	9.01861e-36
COL17A1	1.91604	6.62574	6.92638e-23	3.85404e-21
COL7A1	1.58885	6.31445	1.71501e-12	3.00598e-11
COMP	1.30157	6.89797	1.79914e-18	6.12319e-17
CP	1.07118	7.33736	3.98331e-21	1.80757e-19
CPAMD8	-1.01368	6.52571	4.00915e-17	1.186e-15
CPB2	-1.89929	6.41199	1.04738e-60	8.15906e-58
CPED1	-1.19493	6.33041	7.80736e-19	2.77151e-17
CPNE7	1.78284	6.39673	3.56994e-16	9.48063e-15
CPS1	1.94668	6.38659	1.08691e-17	3.34958e-16
CPXM1	1.08701	6.74551	2.79118e-12	4.74975e-11
CRABP2	1.5579	7.56163	1.10582e-43	3.16444e-41
CRTAC1	-1.25043	6.84619	5.79252e-39	1.24958e-36
CST1	3.32626	6.81247	2.92101e-50	1.57532e-47
CST2	1.29291	6.41696	5.63442e-11	8.12817e-10
CT83	3.10511	6.4794	4.47699e-33	6.60803e-31
CTA-384D8.31	1.18314	6.32765	1.01676e-08	1.095e-07
CTA-384D8.34	1.58617	6.41162	4.40642e-14	9.30524e-13
CTA-384D8.35	1.4132	6.74578	6.95814e-18	2.2074e-16
CTD-2134A5.3	1.11056	6.38805	1.33943e-08	1.42069e-07
CTD-2227E11.1	1.72825	6.22464	1.05088e-12	1.88674e-11
CTD-2510F5.4	1.0889	6.74837	2.0893e-12	3.60346e-11
CTD-2619J13.13	1.49763	6.43136	2.2331e-13	4.36108e-12
CTD-3010D24.3	2.84225	6.26116	6.2983e-23	3.53259e-21
CTHRC1	1.4283	7.3303	1.1458e-31	1.46058e-29
CTSV	1.17004	6.26184	1.0764e-07	1.00022e-06
CXCL13	1.2962	7.07542	4.87928e-22	2.49698e-20
CYP24A1	2.87905	6.8422	1.89326e-45	6.47493e-43
CYP27B1	1.34128	6.39012	3.75613e-11	5.53241e-10
CYP4B1	-1.09127	7.17105	1.89541e-38	4.0269e-36
CYP4F11	1.14805	6.27251	9.91857e-08	9.27188e-07
CYS1	-1.07302	6.40454	1.11568e-16	3.12882e-15
DAPK2	-1.10895	6.36251	8.2308e-17	2.34102e-15
DCDC2	-1.02035	6.21379	2.26132e-11	3.42791e-10
DDIT4L	1.59672	6.4689	1.23487e-15	3.06466e-14
DEPDC1	2.26861	6.30616	1.68532e-19	6.52807e-18
DEPDC1B	2.15657	6.34561	4.16824e-19	1.55032e-17
DES	-1.38107	6.69878	1.22865e-41	3.07646e-39
DIO2	1.36021	6.27565	6.64793e-10	8.30814e-09
DIRAS1	1.51315	6.26882	3.47322e-11	5.14522e-10
DKK2	-1.33425	6.21031	4.07129e-20	1.71434e-18
DLGAP5	2.07356	6.62625	1.23995e-25	9.24816e-24
DLX3	1.22348	6.21238	1.23004e-07	1.13248e-06
DNA2	1.32669	6.3481	2.21155e-10	2.96466e-09
DNAJC12	1.86046	6.80003	6.98959e-27	5.76518e-25
DNAJC22	2.03014	6.3065	3.73181e-17	1.10629e-15
DNMT3B	1.13341	6.25165	2.61059e-07	2.28643e-06
DPEP2	-1.20501	6.38906	8.40971e-21	3.67355e-19
DTL	1.07953	6.56742	3.23301e-10	4.22491e-09
DUOX1	-1.24789	6.72376	1.24643e-33	1.94193e-31
DUOXA1	-1.09544	6.64119	4.40235e-23	2.51958e-21
E2F2	1.51447	6.23003	1.20991e-10	1.67311e-09
E2F8	1.96076	6.34862	4.69197e-17	1.37926e-15
ECE2	1.28325	6.38784	2.82754e-10	3.71931e-09
ECSCR	-1.02442	6.20983	1.44201e-11	2.24166e-10
EDNRB	-1.47001	6.66344	3.98186e-46	1.50902e-43
EEF1A2	2.51327	6.91024	1.12537e-42	3.03459e-40
EFCC1	-1.35393	6.37366	1.61039e-26	1.2841e-24
EFNA3	1.76255	6.51718	1.62251e-18	5.56254e-17
EGF	1.22787	6.25132	3.57075e-08	3.57381e-07
EGLN3	1.24821	6.78952	8.02319e-16	2.02705e-14
EMCN	-1.29312	6.54996	5.44152e-30	6.15331e-28
EME1	1.7157	6.23316	1.65942e-12	2.91585e-11
ENTPD2	1.1709	6.23023	1.949e-07	1.73627e-06
ENTPD8	2.49432	6.22591	4.1125e-19	1.53365e-17
EP300-AS1	-1.13093	6.27255	1.88543e-15	4.60583e-14
EPHA10	2.2217	6.2572	7.30213e-18	2.30609e-16
EPHB2	1.17444	6.51073	1.48082e-10	2.02379e-09
EPHX4	1.55769	6.27679	1.5139e-11	2.34822e-10
EPN3	1.79077	6.63862	6.25733e-22	3.13358e-20
ERG	-1.04835	6.51723	5.16815e-18	1.66211e-16
ERN2	1.15281	6.40005	1.95057e-09	2.30227e-08
ESPL1	1.90185	6.2953	3.10018e-15	7.34302e-14
ESPN	1.29083	6.54772	7.70416e-13	1.42142e-11
ETV4	1.7797	7.02691	9.21488e-32	1.1964e-29
EXO1	2.1358	6.38855	8.66892e-20	3.48297e-18
EZH2	1.35198	6.68922	6.96637e-16	1.76961e-14
F12	1.69195	6.33051	7.90724e-14	1.61626e-12
FABP4	-2.08062	6.61933	8.84562e-101	1.24033e-96
FAM101A	1.16714	6.25911	1.30291e-07	1.19565e-06
FAM107A	-1.92567	6.52095	6.32795e-74	9.85895e-71
FAM111B	1.56478	6.51486	1.40093e-15	3.45843e-14
FAM162B	-1.14341	6.49202	3.52846e-21	1.62551e-19
FAM166B	-1.02464	6.27136	2.14641e-12	3.69741e-11
FAM167A	-1.10235	6.5	1.37459e-19	5.36893e-18
FAM171A2	1.05252	6.23515	2.09533e-06	1.61522e-05
FAM189A2	-1.36271	6.61162	1.92389e-36	3.69545e-34
FAM216B	-1.4567	6.23598	2.1625e-25	1.53922e-23
FAM46B	-1.34046	6.5521	1.0738e-32	1.5364e-30
FAM64A	1.88743	6.38864	4.54224e-17	1.33805e-15
FAM83A	3.27692	7.04593	8.70762e-64	8.13988e-61
FAM83A-AS1	3.23631	6.36502	5.09128e-30	5.85164e-28
FAM83D	1.13176	6.75707	3.85006e-13	7.31511e-12
FAM92B	-1.15587	6.26149	8.66032e-16	2.17625e-14
FANCA	1.16418	6.32893	2.09789e-08	2.16777e-07
FANCI	1.026	6.64356	4.02115e-10	5.17764e-09
FAP	1.21518	6.52155	2.2064e-11	3.35554e-10
FBXO41	1.02631	6.36756	1.72188e-07	1.54473e-06
FCN3	-1.62654	6.74132	7.53269e-64	7.54453e-61
FDCSP	1.04941	6.62344	1.57507e-10	2.1505e-09
FER1L4	2.32248	6.31215	1.06492e-19	4.20628e-18
FERMT1	1.66526	6.71325	1.47508e-21	7.03525e-20
FEZ1	-1.17862	6.30565	6.71565e-18	2.1353e-16
FEZF1-AS1	2.96542	6.25252	1.63865e-23	9.94684e-22
FGB	2.8917	6.61216	3.81317e-36	7.03531e-34
FGD5	-1.04992	6.59834	4.27238e-20	1.78828e-18
FGF14-AS2	-1.02659	6.21422	1.16225e-11	1.82908e-10
FGFR4	-1.24184	6.5848	2.22233e-28	2.164e-26
FGL1	2.94849	6.49633	5.4589e-32	7.30076e-30
FHL1	-1.33492	6.84427	3.75204e-45	1.19571e-42
FHL5	-1.58709	6.25506	2.65061e-32	3.67989e-30
FIGF	-1.86364	6.44907	6.47719e-62	5.67644e-59
FILIP1	-1.03694	6.3689	1.11735e-14	2.51484e-13
FMO2	-1.27032	6.81975	3.12992e-39	6.85747e-37
FNDC1	1.02729	6.64392	4.02115e-10	5.17764e-09
FOSB	-1.14215	6.99622	6.18444e-36	1.11177e-33
FOXA3	1.55434	6.45375	1.99365e-14	4.34757e-13
FOXD2-AS1	1.0066	6.36577	3.75557e-07	3.20906e-06
FOXF1	-1.24094	6.55757	2.20455e-27	1.88654e-25
FOXM1	1.69245	6.78917	1.14029e-23	7.04365e-22
FOXO6	1.27283	6.33705	1.67077e-09	1.98538e-08
FOXP3	1.15435	6.43106	2.14253e-09	2.51192e-08
FUT2	1.63415	6.79682	4.29173e-23	2.47649e-21
GALNT14	1.91968	6.56794	9.5058e-22	4.67685e-20
GAREML	1.18551	6.27279	4.98426e-08	4.88054e-07
GCNT3	2.51457	6.63417	4.35047e-32	5.92256e-30
GDF10	-1.84841	6.28948	1.42096e-48	6.03778e-46
GIMAP1	-1.06064	6.4043	4.29571e-16	1.1301e-14
GIMAP8	-1.0319	6.74384	1.02736e-22	5.60532e-21
GINS1	1.70085	6.5921	6.78149e-19	2.44271e-17
GINS2	1.6006	6.57582	1.54114e-17	4.67745e-16
GINS4	1.46305	6.21821	1.06376e-09	1.29144e-08
GJB2	2.04445	6.92217	5.35168e-34	8.52741e-32
GJB3	1.34303	6.49012	1.28629e-12	2.29179e-11
GKN2	-1.73332	6.54611	1.15363e-57	7.70292e-55
GOLGA7B	1.35174	6.57222	5.63904e-14	1.16452e-12
GPD1	-2.0595	6.30345	2.84597e-64	3.0697e-61
GPER1	-1.2843	6.20974	1.78938e-18	6.10478e-17
GPIHBP1	-1.87747	6.4022	3.67688e-59	2.71353e-56
GPM6B	-1.15349	6.37493	9.51638e-19	3.34433e-17
GPR115	2.38272	6.21223	2.30346e-18	7.7642e-17
GPR35	1.25004	6.25964	1.837e-08	1.90662e-07
GPR37	1.40677	6.33505	8.07653e-11	1.14162e-09
GPR84	1.09559	6.26921	3.83285e-07	3.2711e-06
GPR87	2.03405	6.51741	3.90971e-22	2.03044e-20
GPRIN1	1.59902	6.44703	4.69268e-15	1.09851e-13
GPT2	1.47167	6.93514	7.98377e-23	4.40742e-21
GPX2	1.65221	7.00036	4.14426e-28	3.92641e-26
GRASP	-1.02448	6.6553	2.08931e-20	9.01425e-19
GREM1	2.70863	6.49934	3.61305e-30	4.22185e-28
GRK5	-1.11368	6.65676	2.43157e-24	1.60828e-22
GSDMC	1.31961	6.36693	2.89739e-10	3.80405e-09
GTSE1	1.88216	6.45146	3.3882e-18	1.11263e-16
GYG2	1.25123	6.5747	1.99034e-12	3.4669e-11
HAL	1.19352	6.23604	1.18118e-07	1.09167e-06
HBA2	-1.42833	6.90944	1.51601e-56	9.66248e-54
HBB	-1.14019	7.30231	3.51687e-49	1.64379e-46
HCAR1	1.37326	6.28882	5.9272e-10	7.46061e-09
HCN3	1.05453	6.33257	2.03216e-07	1.80577e-06
HELLS	1.43203	6.28191	1.31e-10	1.8044e-09
HGD	1.48064	6.59626	5.03426e-16	1.30723e-14
HHIP	-1.92861	6.23326	2.20887e-49	1.06803e-46
HHIP-AS1	-1.13116	6.39106	2.49938e-18	8.36427e-17
HHIPL2	2.75521	6.2248	3.67285e-22	1.92887e-20
HIGD1B	-1.21973	6.63836	4.23437e-29	4.33389e-27
HIST1H2AE	1.67769	6.41492	3.53154e-15	8.35063e-14
HIST1H2BG	1.83226	6.36904	5.6156e-16	1.44515e-14
HIST1H3D	1.66488	6.25853	2.19051e-12	3.76874e-11
HIST1H3H	1.27668	6.49794	1.1133e-11	1.75995e-10
HJURP	2.21954	6.58923	2.41845e-26	1.88397e-24
HMGN2P15	-1.1819	6.22181	5.67181e-16	1.4566e-14
HMMR	1.7089	6.58328	5.15056e-19	1.88567e-17
HNF4G	2.01429	6.28407	3.91254e-16	1.03513e-14
HNRNPA1P21	1.1167	6.28601	1.11194e-07	1.03187e-06
HORMAD1	2.16028	6.23033	1.45895e-16	4.059e-15
HS6ST2	1.87541	6.84332	1.0978e-28	1.08404e-26
HSD17B6	-1.06407	6.93007	2.08503e-29	2.21487e-27
HSPA12B	-1.29608	6.48841	9.13435e-28	8.15808e-26
HSPB6	-1.14848	6.71014	1.58886e-27	1.39243e-25
HTR3A	2.83169	6.27372	1.60867e-23	9.80731e-22
HYAL1	-1.00849	6.77744	2.07052e-22	1.10812e-20
IGFBPL1	1.18243	6.33685	1.11241e-08	1.18889e-07
IGHD3-3	1.17013	6.46936	2.55093e-10	3.38083e-09
IGHD3-9	1.19113	6.31419	1.42112e-08	1.49826e-07
IGHJ1	1.28681	6.66921	2.59918e-14	5.63303e-13
IGHJ3P	1.12681	6.90077	2.20745e-15	5.3367e-14
IGHV1-12	1.11064	6.55755	1.81119e-10	2.4609e-09
IGHV1-14	1.43678	6.20863	9.2257e-10	1.13079e-08
IGHV1-3	1.24134	6.60364	1.196e-12	2.13635e-11
IGHV1-67	1.30167	6.47038	1.0976e-11	1.73708e-10
IGHV1OR15-2	1.22882	6.59467	2.8828e-12	4.89378e-11
IGHV1OR15-9	1.29596	6.52305	3.78311e-12	6.36817e-11
IGHV1OR21-1	1.58483	6.23608	2.14069e-11	3.26269e-10
IGHV3-19	1.19104	6.36469	2.97475e-09	3.41901e-08
IGHV3-35	1.22705	6.40288	6.735e-10	8.40198e-09
IGHV3-38	1.00662	6.25165	3.23748e-06	2.4019e-05
IGHV3-41	1.31344	6.30624	1.21794e-09	1.46844e-08
IGHV3-47	1.11864	6.29519	1.27024e-07	1.16719e-06
IGHV3-52	1.3611	6.28887	6.82228e-10	8.50329e-09
IGHV3-60	1.2729	6.23797	1.75119e-08	1.82567e-07
IGHV3-64	1.04876	6.6588	1.395e-10	1.91583e-09
IGHV3-71	1.28577	6.38598	1.67829e-10	2.28475e-09
IGHV3OR15-7	1.26269	6.36071	6.05858e-10	7.61913e-09
IGHV3OR16-13	1.26336	6.39495	2.16787e-10	2.92006e-09
IGHV3OR16-8	1.27805	6.30092	1.96495e-09	2.31728e-08
IGHV3OR16-9	1.31851	6.39443	7.98732e-11	1.13015e-09
IGHV4-4	1.06731	6.75282	9.6342e-12	1.54213e-10
IGHV5-78	1.31506	6.44144	2.0421e-11	3.12262e-10
IGHV7-81	1.54054	6.28716	7.64128e-12	1.24155e-10
IGKJ5	1.28926	6.93163	5.55227e-19	2.02218e-17
IGKV1-33	2.02098	6.31789	7.12064e-17	2.03351e-15
IGKV1-39	1.38998	6.61996	4.47238e-15	1.04869e-13
IGKV1-8	1.06008	6.80085	1.25397e-12	2.23704e-11
IGKV1D-12	1.27994	6.33045	1.28108e-09	1.54059e-08
IGKV1D-17	1.13496	6.33559	3.24075e-08	3.2692e-07
IGKV1D-27	1.20188	6.26349	4.63879e-08	4.55498e-07
IGKV1D-39	1.53623	6.39535	3.70288e-13	7.05459e-12
IGKV1D-43	1.13645	6.22955	2.55047e-07	2.23796e-06
IGKV1D-8	1.00835	6.65262	4.12914e-10	5.31182e-09
IGKV1OR2-108	1.00263	6.87836	1.77859e-12	3.10964e-11
IGKV1OR22-1	1.47142	6.25905	1.11447e-10	1.55185e-09
IGKV1OR2-6	1.22253	6.43666	2.64515e-10	3.48593e-09
IGKV2-28	1.47413	6.35814	4.12e-12	6.90211e-11
IGKV2D-40	1.15108	6.77089	1.48165e-13	2.93429e-12
IGKV2OR22-4	1.36348	6.3318	1.32212e-10	1.81932e-09
IGKV3-7	1.07993	6.75387	2.74539e-12	4.6775e-11
IGKV3D-11	1.03754	6.73706	3.06791e-11	4.59596e-10
IGKV3D-15	1.19882	6.78079	1.3858e-14	3.0893e-13
IGKV3OR2-268	1.20971	6.55111	9.5413e-12	1.52901e-10
IGKV6D-21	1.0051	6.46967	3.1107e-08	3.14252e-07
IGLJ2	1.27464	6.28608	2.41022e-09	2.8e-08
IGLV1-41	1.00619	6.48657	3.49121e-08	3.50672e-07
IGLV1-50	1.24925	6.36008	1.50014e-09	1.78869e-08
IGLV2-28	1.35096	6.28099	1.19478e-09	1.44176e-08
IGLV3-12	1.48143	6.31175	3.19471e-11	4.76049e-10
IGLV5-37	1.14752	6.41933	2.60074e-09	3.01136e-08
IGSF9	1.9624	6.62769	1.10318e-23	6.87499e-22
IL1RL2	1.45962	6.22746	5.08327e-10	6.4739e-09
IL20RA	-1.0034	6.40779	1.75998e-14	3.85601e-13
IL20RB	1.61537	6.32157	8.66556e-13	1.57803e-11
IL23A	1.07863	6.3839	4.19836e-08	4.15745e-07
IL37	2.54863	6.43791	1.42474e-25	1.04595e-23
IL6	-1.03929	6.60832	5.99093e-20	2.46349e-18
INHA	2.36281	6.22679	3.13135e-18	1.03801e-16
INMT	-1.30361	6.92308	3.48544e-46	1.35758e-43
IQGAP3	2.06147	6.65284	8.12029e-26	6.12165e-24
ITGA11	1.52932	6.55064	8.80443e-16	2.20851e-14
ITGA8	-1.11419	6.49985	2.42019e-20	1.03779e-18
ITIH5	-1.32144	6.27445	4.62281e-22	2.38312e-20
ITPKA	2.55129	6.57368	4.50511e-30	5.22071e-28
IVL	1.82362	6.27658	2.70546e-14	5.85431e-13
JAM2	-1.2435	6.47791	4.36701e-25	3.04648e-23
JSRP1	1.58115	6.39166	1.15e-13	2.30692e-12
KAL1	-1.18034	6.77478	1.12e-31	1.44079e-29
KANK3	-1.46634	6.34914	9.26018e-31	1.139e-28
KCNJ5	-1.17326	6.27498	8.81367e-17	2.49667e-15
KCNK3	-1.38861	6.40912	2.96478e-29	3.1024e-27
KCNN4	1.29936	7.04694	3.09839e-21	1.45303e-19
KCNQ3	1.04094	6.46497	1.75856e-08	1.83198e-07
KIAA0101	1.54265	6.66998	2.78577e-18	9.25642e-17
KIAA1324L	-1.07172	6.52902	2.995e-19	1.13197e-17
KIAA1524	1.08266	6.38085	5.018e-08	4.91014e-07
KIF11	1.37026	6.7308	1.20365e-16	3.36878e-15
KIF14	2.22709	6.21715	8.76176e-17	2.48699e-15
KIF15	1.64418	6.27793	1.3602e-12	2.41122e-11
KIF18B	2.24893	6.45688	2.48382e-23	1.48205e-21
KIF20A	1.74536	6.69121	5.61445e-22	2.83186e-20
KIF23	1.4352	6.49555	9.44778e-14	1.90889e-12
KIF26B	1.83683	6.53811	4.35411e-20	1.81167e-18
KIF2C	1.89721	6.75372	3.802e-26	2.92921e-24
KIF4A	2.18283	6.61464	2.30612e-26	1.8065e-24
KIFC1	1.29727	6.83828	2.09063e-17	6.27727e-16
KLK12	1.53808	6.28141	1.27799e-11	1.99777e-10
KNTC1	1.19146	6.48677	2.2292e-10	2.98547e-09
KPNA7	1.24214	6.37555	9.25071e-10	1.13287e-08
KRT15	1.02978	6.68968	5.80605e-11	8.36716e-10
KRT16	2.28837	6.37084	3.49353e-21	1.62206e-19
KRT4	-1.78132	6.31906	1.1417e-45	4.10484e-43
KRT6A	1.87111	6.56867	3.67404e-21	1.68358e-19
KRT81	1.96766	6.25129	2.82505e-15	6.73687e-14
LDB2	-1.14998	6.63794	1.47262e-25	1.07548e-23
LEMD1	1.5381	6.26153	1.85159e-11	2.84994e-10
LEPR	-1.1339	6.39237	3.20536e-18	1.06004e-16
LGI2	1.4438	6.31629	5.25296e-11	7.62495e-10
LGI3	-2.58742	6.20879	2.72289e-96	1.90902e-92
LGR4	1.14753	6.99234	4.50138e-17	1.32881e-15
LGSN	2.45881	6.43611	1.40696e-24	9.43942e-23
LHFPL3-AS2	-1.51455	6.39997	2.60316e-35	4.39778e-33
LILRA5	-1.06807	6.47982	3.43795e-18	1.12633e-16
LIMS2	-1.32384	6.50415	5.41033e-30	6.15331e-28
LINC00511	1.86338	6.4849	2.85243e-19	1.08983e-17
LINC00665	1.14508	6.49084	3.70417e-10	4.79345e-09
LINC00857	1.41127	6.37399	1.80745e-11	2.78813e-10
LINC01272	-1.03768	6.76338	1.36409e-23	8.38916e-22
LINC01426	1.5492	6.30695	3.15409e-12	5.3221e-11
LINC01436	1.17282	6.59505	1.40507e-11	2.18668e-10
LL21NC02-1C16.2	1.33613	6.30348	5.25741e-10	6.6862e-09
LLNLR-470E3.1	-1.00524	6.26614	5.11883e-12	8.48419e-11
LRRC15	1.10646	6.55944	3.07797e-10	4.02605e-09
LRRK2	-1.08752	6.81686	2.21994e-27	1.88654e-25
LY6D	2.49604	6.32201	4.77052e-22	2.45026e-20
LY6K	1.80618	6.27774	8.44108e-14	1.71537e-12
LYPD1	2.19153	6.30324	1.32214e-18	4.56627e-17
LYPD3	1.40024	6.63961	7.79284e-16	1.97241e-14
LYVE1	-1.51139	6.48738	1.16164e-39	2.67026e-37
MACROD2	-1.0023	6.31419	9.24127e-13	1.67201e-11
MAD2L1	1.38126	6.55297	4.86195e-14	1.01796e-12
MAGI2-AS3	-1.02727	6.23827	5.54872e-12	9.16421e-11
MAMDC2	-1.38621	6.53019	3.06341e-34	4.99478e-32
MAP7D2	1.81111	6.31349	9.86114e-15	2.23381e-13
MB	1.77496	6.56127	1.42091e-19	5.51913e-18
MCEMP1	-1.6601	6.73463	1.94796e-66	2.48312e-63
MCM10	2.13315	6.28589	1.14541e-17	3.51444e-16
MELK	1.98561	6.66487	3.17651e-25	2.23825e-23
MESP1	1.36967	6.31913	3.05966e-10	4.00584e-09
METTL7B	1.02327	6.91577	2.51356e-13	4.87485e-12
MEX3A	2.28871	6.62361	2.74851e-28	2.6397e-26
MFI2	1.43401	6.42437	1.30844e-12	2.32828e-11
MGAT3	-1.71918	6.35952	2.58151e-45	8.61857e-43
MIR25	1.00411	6.64672	3.39938e-10	4.42582e-09
MIR3189	1.15051	6.48956	2.50176e-10	3.32509e-09
MIR3677	-1.25707	6.34107	1.33512e-21	6.43337e-20
MIR4653	2.0168	6.52758	3.96235e-22	2.05019e-20
MIR559	1.49418	6.40421	4.10416e-13	7.75586e-12
MKI67	1.61608	6.73716	3.31483e-21	1.54935e-19
MME	-1.55893	6.37059	1.32143e-36	2.57348e-34
MMP1	1.86819	7.12993	5.70531e-37	1.12676e-34
MMP10	1.6037	6.29671	3.02785e-12	5.1276e-11
MMP11	2.61189	6.93039	1.7696e-45	6.20332e-43
MMP12	1.81952	6.93348	1.84833e-29	1.97842e-27
MMP13	2.79952	6.57146	2.06154e-33	3.14206e-31
MMP17	1.50632	6.33389	2.80983e-12	4.77569e-11
MMRN1	-1.23705	6.3749	6.95624e-22	3.47119e-20
MND1	1.77274	6.39611	3.56994e-16	9.48063e-15
MNX1-AS1	2.82572	6.24111	4.89883e-23	2.79233e-21
MS4A15	-1.51745	6.66275	9.42139e-49	4.26151e-46
MS4A2	-1.23333	6.20438	7.29761e-17	2.07982e-15
MS4A8	-1.11212	6.37009	6.18935e-17	1.77842e-15
MT1M	-1.23833	6.56001	2.05178e-27	1.77593e-25
MUC13	2.35273	6.59717	6.3961e-29	6.36072e-27
MUC21	1.10367	6.92443	8.18626e-15	1.86647e-13
MUC3A	2.12778	6.47256	7.0372e-22	3.48677e-20
MUC4	1.02536	6.66121	1.78388e-10	2.42614e-09
MUC5AC	1.02271	6.27567	4.68509e-07	3.94087e-06
MUC5B	1.23461	6.9249	9.61602e-18	2.98971e-16
MYBL2	1.78708	7.06972	1.39993e-33	2.15713e-31
MYCT1	-1.04527	6.59723	8.19602e-20	3.31195e-18
MYEOV	2.95468	6.4178	1.77358e-29	1.91301e-27
MYO7A	1.25395	6.34895	1.53485e-09	1.82852e-08
MYOZ1	-1.16808	6.26239	1.66479e-16	4.60428e-15
MYRF	-1.04435	6.58765	1.3937e-19	5.42846e-18
NCAPG	1.8616	6.49294	4.52433e-19	1.66948e-17
NCAPH	1.66134	6.62433	2.004e-19	7.71982e-18
NCCRP1	1.52538	6.3007	6.67337e-12	1.09061e-10
NDC80	1.77947	6.5255	6.79401e-19	2.44271e-17
NEIL3	2.33576	6.21149	1.72856e-17	5.22369e-16
NEK2	2.0682	6.66423	1.51002e-26	1.21687e-24
NGEF	1.75103	6.35167	2.71708e-15	6.50153e-14
NHS	1.00996	6.29019	9.68911e-07	7.85322e-06
NLRC4	-1.18148	6.30165	7.25416e-18	2.29611e-16
NMNAT2	1.1633	6.32137	1.88974e-08	1.95845e-07
NMU	2.37168	6.53589	6.43053e-27	5.33544e-25
NPR1	-1.28581	6.57242	2.45601e-30	2.91849e-28
NPTX1	1.23145	6.26543	1.44776e-08	1.52521e-07
NPW	2.25216	6.20261	5.14652e-17	1.50657e-15
NR4A3	-1.16541	6.40771	5.23331e-20	2.16465e-18
NUF2	2.10943	6.55907	6.16254e-24	3.94571e-22
NUSAP1	1.12618	6.97106	5.61693e-16	1.44515e-14
NXPH4	2.00052	6.22887	6.57564e-15	1.51901e-13
OGN	-1.4128	6.32652	1.64954e-27	1.43664e-25
OIP5	1.3623	6.38043	2.8116e-11	4.23007e-10
ORC1	1.63734	6.41322	1.18357e-14	2.65961e-13
ORC6	1.8859	6.33171	2.76835e-16	7.49378e-15
OVOL1	1.4463	6.24236	3.75664e-10	4.8549e-09
P2RY6	1.58102	6.63488	2.15131e-18	7.26885e-17
P3H2	-1.05145	6.74945	1.09286e-23	6.84109e-22
P4HA3	1.37816	6.33137	1.14875e-10	1.59641e-09
PAEP	2.60892	6.73984	2.9508e-37	5.91087e-35
PALMD	-1.14942	6.3579	7.35279e-18	2.31687e-16
PANX2	1.1282	6.67757	3.00188e-12	5.08976e-11
PARPBP	1.27258	6.25023	1.52012e-08	1.59783e-07
PAX9	1.35184	6.30362	4.90273e-10	6.27245e-09
PBK	1.8637	6.59891	1.29765e-21	6.27438e-20
PCAT19	-1.35769	6.3171	9.74705e-25	6.73267e-23
PCAT6	1.41126	6.72667	2.36026e-17	7.07171e-16
PCOLCE2	-1.36326	6.40537	3.73456e-28	3.56232e-26
PCP4	2.18273	6.59816	6.82379e-26	5.20018e-24
PCSK9	-1.2155	6.41219	7.92326e-22	3.91197e-20
PDZD2	-1.29265	6.37806	4.57169e-24	2.95411e-22
PEAR1	-1.1291	6.31474	1.58182e-16	4.38345e-15
PEBP4	-1.27726	6.98561	7.5834e-46	2.79827e-43
PGM5	-1.15781	6.30509	3.38101e-17	1.00442e-15
PHACTR1	-1.31358	6.33829	9.71507e-24	6.10873e-22
PIP5K1B	-1.32654	6.39023	7.15658e-26	5.4243e-24
PITX1	2.50417	6.50831	4.71268e-28	4.40541e-26
PKMYT1	1.84006	6.42624	1.39272e-17	4.24537e-16
PLA2G1B	-1.3911	6.66141	8.56151e-40	2.03474e-37
PLA2G4F	-1.44206	6.49378	1.04072e-35	1.82413e-33
PLAC9	-1.13925	6.66872	4.51926e-26	3.46279e-24
PLEK2	1.10635	6.99242	4.27673e-16	1.12722e-14
PLEKHN1	1.88277	6.47624	7.60103e-19	2.712e-17
PLK1	1.7521	6.7204	5.02373e-23	2.85194e-21
PLK4	1.1836	6.38103	4.03019e-09	4.56105e-08
PLXNB3	1.87326	6.47495	1.05286e-18	3.67243e-17
PODNL1	1.40197	6.51217	1.40653e-13	2.80796e-12
PODXL2	1.10454	7.16537	8.03222e-19	2.84414e-17
POLE2	1.36433	6.39865	1.63878e-11	2.53073e-10
PPAP2C	1.1595	7.05396	1.40938e-18	4.8437e-17
PPAT	1.01618	6.65192	3.90563e-10	5.03816e-09
PPBP	-1.54959	6.23324	3.58358e-29	3.69477e-27
PPP1R14D	2.78246	6.79798	4.2712e-42	1.10909e-39
PRAM1	-1.14127	6.36571	4.79899e-18	1.54693e-16
PRAME	3.33159	6.40276	5.46698e-32	7.30076e-30
PRC1	1.24014	6.77167	2.44208e-15	5.86349e-14
PRG4	-1.44229	6.28638	5.43412e-27	4.56271e-25
PROM2	1.00687	7.06813	5.78171e-15	1.34446e-13
PRR11	1.10951	6.63766	2.91143e-11	4.37556e-10
PRR36	1.04212	6.70674	5.51569e-11	7.97463e-10
PRSS3P2	1.91407	6.41738	1.95463e-18	6.63629e-17
PRX	-1.47978	6.53021	1.20319e-39	2.72115e-37
PSAT1	1.53485	6.97683	7.58206e-25	5.26315e-23
PTHLH	1.3019	6.22507	1.66537e-08	1.74267e-07
PTPN21	-1.12243	6.59686	5.56251e-23	3.13243e-21
PTPRB	-1.19649	6.59875	1.02476e-26	8.40305e-25
PTPRH	2.90341	6.47708	7.06334e-31	8.7648e-29
PVT1	1.56283	6.46138	1.02411e-14	2.31242e-13
PYCR1	1.31084	7.40622	5.90269e-30	6.6214e-28
RAB26	2.07845	6.22593	1.20241e-15	2.9894e-14
RAD51	1.30223	6.42233	3.76594e-11	5.54104e-10
RAD51AP1	1.05203	6.60548	5.28343e-10	6.70847e-09
RAD54L	2.00046	6.34885	9.47011e-18	2.95089e-16
RASAL1	2.36391	6.36007	1.70912e-21	8.09639e-20
RASGEF1A	1.09408	6.36595	3.33718e-08	3.35441e-07
RASGRF1	-1.45768	6.31826	3.36661e-29	3.49678e-27
RASIP1	-1.07965	6.58511	4.53271e-21	2.04221e-19
RBBP8NL	1.30053	6.36901	2.53202e-10	3.36212e-09
RBP4	-1.25075	6.59927	2.77464e-29	2.92526e-27
RCOR2	1.51987	6.2719	2.9878e-11	4.48555e-10
RECQL4	1.55619	6.74651	3.19108e-20	1.35592e-18
RETN	-1.53065	6.57179	2.78943e-45	9.09614e-43
RGS17	2.1185	6.2166	5.81095e-16	1.4896e-14
RHBDL1	1.79599	6.4543	9.38097e-18	2.92962e-16
RHBDL2	1.45907	6.5978	1.16591e-15	2.90379e-14
RHOV	1.36848	6.93263	6.9106e-21	3.03763e-19
RMI2	1.17038	6.7763	5.02155e-14	1.04314e-12
RNU1-106P	1.7687	6.26126	1.02619e-13	2.06741e-12
RNU6-529P	-1.15474	6.29389	1.51815e-16	4.21533e-15
ROBO4	-1.20035	6.65446	1.75724e-28	1.72307e-26
ROR1	-1.10153	6.33435	5.82965e-16	1.49167e-14
RP11-1166P10.8	1.23052	6.35166	3.27915e-09	3.75963e-08
RP11-132A1.4	1.07424	6.42912	1.17098e-08	1.24768e-07
RP11-132F7.2	1.53979	6.25188	4.97796e-11	7.23326e-10
RP11-16E12.2	1.02695	6.38766	1.46899e-07	1.33581e-06
RP11-170L3.7	1.60799	6.22331	2.00953e-11	3.07769e-10
RP11-196G18.22	1.02679	6.48767	1.33662e-08	1.41878e-07
RP11-279F6.1	1.56856	6.27622	5.75075e-12	9.46444e-11
RP11-284F21.10	2.24327	6.41999	3.75394e-22	1.96409e-20
RP11-284F21.7	2.03492	6.34866	6.70708e-18	2.1353e-16
RP11-294C11.2	1.32342	6.25355	5.08172e-09	5.68229e-08
RP11-295G20.2	1.15193	6.77626	8.64269e-14	1.75127e-12
RP11-295P22.2	1.26078	6.29775	6.53603e-09	7.19939e-08
RP11-304L19.1	2.01914	6.38523	5.96818e-19	2.16803e-17
RP11-304L19.3	2.05175	6.39396	2.11521e-19	8.12589e-18
RP11-307C12.11	1.01655	6.35245	2.08969e-07	1.85218e-06
RP11-350J20.12	1.13412	6.81545	3.70767e-14	7.88906e-13
RP11-359M6.2	-1.7653	6.20805	7.28525e-38	1.50226e-35
RP11-389C8.2	-1.04905	6.30241	8.10998e-14	1.65288e-12
RP11-44F21.5	1.17294	6.4642	2.59747e-10	3.43277e-09
RP11-465B22.3	1.64647	6.47009	3.5117e-16	9.36142e-15
RP11-480I12.5	1.39291	6.36691	3.64708e-11	5.38309e-10
RP11-510N19.5	1.02597	6.51589	6.42919e-09	7.09844e-08
RP11-519G16.5	2.03227	6.53545	1.43639e-22	7.77646e-21
RP11-59D5__B.2	2.16519	6.23546	5.9919e-17	1.73234e-15
RP11-649A18.5	1.07737	6.24138	5.87033e-07	4.88509e-06
RP11-664D7.4	-1.00328	6.54067	5.44384e-17	1.58698e-15
RP11-783K16.5	2.10406	6.4149	1.55673e-20	6.73719e-19
RP11-812E19.9	1.2854	6.2986	2.40994e-09	2.8e-08
RP11-93K22.13	2.35217	6.21685	9.8393e-18	3.05236e-16
RP1-228H13.5	1.15006	6.25929	1.30291e-07	1.19565e-06
RP3-340N1.2	3.11053	6.44798	3.61479e-32	4.96927e-30
RP3-407E4.4	2.14033	6.5522	4.78232e-24	3.07604e-22
RP3-512B11.3	1.16303	6.29527	4.60218e-08	4.5222e-07
RP4-610C12.3	1.07993	6.36227	5.04263e-08	4.93081e-07
RP4-758J18.13	1.05251	6.33097	2.28764e-07	2.01744e-06
RP5-1120P11.1	1.49849	6.24628	9.11058e-11	1.28005e-09
RP6-65G23.3	1.46858	6.74328	1.18403e-18	4.09937e-17
RPLP0P2	1.09634	6.2227	8.47184e-07	6.90652e-06
RRM2	1.51203	6.93966	1.45616e-23	8.91628e-22
RSPH4A	-1.13792	6.22935	8.40589e-15	1.91033e-13
RTKN2	-1.90215	6.46179	4.84356e-66	5.6597e-63
RTN1	-1.01958	6.25246	3.25296e-12	5.48233e-11
RTN4RL2	1.31343	6.68358	8.39823e-15	1.91033e-13
S100A3	-1.16486	6.41357	7.08571e-20	2.87156e-18
S100P	1.06639	7.43313	3.8831e-22	2.02412e-20
SAPCD2	2.16042	6.62442	5.78863e-27	4.83144e-25
SBK1	1.18417	6.76597	3.23945e-14	6.94549e-13
SCARA5	-1.54338	6.20565	6.03382e-28	5.52982e-26
SCG5	1.45375	6.60372	6.64292e-16	1.69358e-14
SCGB1A1	-1.11871	7.45416	4.22097e-52	2.36745e-49
SCN4B	-1.57082	6.26577	7.78594e-32	1.02995e-29
SCN7A	-1.32909	6.43897	7.54596e-28	6.82641e-26
SCUBE3	1.10948	6.34075	5.10881e-08	4.98509e-07
SDPR	-1.06323	7.126	1.45219e-35	2.48325e-33
SEC14L6	-1.27283	6.40391	7.17962e-24	4.57603e-22
SELP	-1.15366	6.50642	5.74731e-22	2.88848e-20
SEMA3G	-1.42696	6.45581	3.7513e-33	5.59582e-31
SEMA5A	-1.36417	6.43843	1.70752e-29	1.85603e-27
SERPINB5	1.90138	6.26308	3.64859e-15	8.61288e-14
SFTPC	-1.36902	7.60789	6.68624e-95	3.12515e-91
SGCA	-1.1148	6.39401	8.31092e-18	2.60124e-16
SHCBP1	1.33446	6.46055	7.91261e-12	1.27971e-10
SIX1	1.29079	6.66202	1.47571e-14	3.25865e-13
SIX2	1.6201	6.31564	5.60444e-13	1.04781e-11
SIX4	1.19312	6.50449	4.91658e-11	7.15891e-10
SKA1	1.82838	6.34454	1.34708e-15	3.33134e-14
SKA3	1.93196	6.40781	5.24576e-18	1.67936e-16
SLC16A11	-1.09781	6.2576	3.44152e-14	7.35625e-13
SLC16A14	1.04521	6.63515	2.02919e-10	2.7438e-09
SLC16A9	1.32176	6.56212	5.38252e-13	1.00901e-11
SLC17A9	1.20131	6.63951	8.39254e-13	1.53229e-11
SLC1A1	-1.03968	6.75434	2.31931e-23	1.3898e-21
SLC22A18AS	1.36379	6.43	5.96305e-12	9.79086e-11
SLC29A4	1.50028	6.5882	4.63758e-16	1.20646e-14
SLC2A1	1.14992	7.28467	2.67294e-22	1.40902e-20
SLC2A5	1.58021	6.23338	2.50149e-11	3.78789e-10
SLC44A5	1.37532	6.30646	3.70568e-10	4.79345e-09
SLC46A2	-1.37118	6.383	1.02599e-27	9.1053e-26
SLC4A3	1.02846	6.27267	1.48698e-06	1.17203e-05
SLC51B	-1.11547	6.34843	1.22629e-16	3.4253e-15
SLC7A11	1.50569	6.50655	7.43244e-15	1.7029e-13
SLIT2	-1.18227	6.55049	1.20814e-24	8.1544e-23
SLIT3	-1.26969	6.48418	1.38422e-26	1.12194e-24
SMAD6	-1.22443	6.38643	2.28405e-21	1.07835e-19
SMAD9	-1.02108	6.32191	2.82409e-13	5.45446e-12
SMKR1	1.26996	6.45437	3.8674e-11	5.6784e-10
SMOC1	1.40961	6.37144	8.17702e-12	1.31791e-10
SNHG4	1.32568	6.22379	6.51245e-09	7.17905e-08
SNORA71A	1.06536	6.2358	9.03539e-07	7.34886e-06
SNORD14E	1.14462	6.43906	1.15132e-09	1.39361e-08
SNX22	-1.08456	6.25698	6.14272e-14	1.26295e-12
SOX17	-1.45558	6.23508	1.56885e-25	1.13981e-23
SOX7	-1.45284	6.36441	1.31638e-30	1.59123e-28
SP5	1.03652	6.35581	1.56005e-07	1.41038e-06
SPAG4	1.44054	6.82745	6.5181e-20	2.67242e-18
SPAG5	1.61966	6.74212	5.20133e-21	2.33013e-19
SPAG6	-1.00699	6.24822	1.06639e-11	1.69726e-10
SPC24	1.5502	6.5185	8.36065e-16	2.10851e-14
SPC25	1.36831	6.46755	1.4343e-12	2.53297e-11
SPDEF	1.16933	7.11533	1.36864e-19	5.36062e-18
SPINK1	2.08704	7.19025	8.65398e-45	2.58183e-42
SPN	-1.03516	6.66217	5.8161e-21	2.5808e-19
SPOCK1	1.51103	6.27893	4.97448e-11	7.23326e-10
SPOCK2	-1.03127	7.10759	9.15296e-33	1.3369e-30
SPP1	1.2872	7.70554	1.06999e-37	2.17441e-35
SPRR1B	2.31367	6.36612	1.07598e-21	5.27533e-20
SPTB	1.6461	6.24896	6.94126e-12	1.13112e-10
SPTBN2	1.28557	6.79438	2.16444e-16	5.91613e-15
SRCIN1	1.14508	6.23514	1.60617e-07	1.44834e-06
ST6GALNAC5	-1.25426	6.40329	3.43829e-23	2.00882e-21
STAC	-1.2183	6.3742	4.28299e-21	1.93729e-19
STARD13	-1.07211	6.42195	6.69505e-17	1.91979e-15
STARD8	-1.05756	6.4996	3.22802e-18	1.06502e-16
STEAP1	1.09764	7.00689	4.38471e-16	1.15136e-14
STIL	1.55983	6.3416	1.43221e-12	2.53247e-11
STK32A	1.07227	6.49363	3.60313e-09	4.11426e-08
STRA6	2.41567	6.26086	8.71743e-20	3.49245e-18
STRIP2	1.35805	6.28167	1.03895e-09	1.26569e-08
STX11	-1.23368	6.73109	2.99356e-33	4.51352e-31
STX1A	1.59535	6.65872	3.95302e-19	1.47811e-17
STYK1	1.43627	6.4902	1.44143e-13	2.86285e-12
SUGCT	1.09893	6.25086	5.53361e-07	4.61859e-06
SVEP1	-1.20324	6.36256	3.20314e-20	1.35693e-18
SYNPO2	-1.11157	6.27567	6.36418e-15	1.47258e-13
SYNPR-AS1	1.17439	6.26991	5.31646e-08	5.1769e-07
SYT12	2.86114	6.30762	2.73574e-25	1.9374e-23
SYT7	1.48041	6.90498	2.10072e-22	1.12001e-20
TAS1R3	1.22904	6.20874	6.85181e-08	6.5447e-07
TBX15	2.01967	6.37102	3.33394e-18	1.09738e-16
TBX3	-1.11742	6.43747	6.37851e-19	2.30514e-17
TBX4	-1.11795	6.53064	3.53573e-21	1.62551e-19
TBX5-AS1	-1.02891	6.31108	2.50189e-13	4.85893e-12
TCF21	-1.70538	6.33811	3.62276e-43	9.96047e-41
TCN1	2.48929	6.48155	2.18983e-26	1.72504e-24
TEK	-1.45901	6.55663	9.60376e-40	2.2444e-37
TFAP2A	2.19075	6.3066	1.1037e-18	3.84023e-17
TFF1	2.89105	6.62774	2.14698e-36	4.06824e-34
TGFBR3	-1.36427	6.43793	1.45411e-29	1.59293e-27
THSD1	-1.19343	6.33321	6.32172e-19	2.29052e-17
TIMM8AP1	1.1399	6.45664	1.32863e-09	1.59504e-08
TLR8	-1.04046	6.39273	1.78154e-15	4.36726e-14
TM4SF4	1.46342	6.34803	7.35556e-12	1.19652e-10
TMEM100	-1.86087	6.55216	1.64104e-70	2.30107e-67
TMEM139	-1.2147	6.44659	6.438e-23	3.59656e-21
TMEM156	1.30125	6.40126	9.72333e-11	1.36068e-09
TMEM184A	1.65607	6.75718	2.43392e-22	1.29274e-20
TMEM190	-1.23661	6.33762	4.1182e-20	1.7289e-18
TMEM52	1.13598	6.2883	7.63074e-08	7.2492e-07
TMEM59L	1.67541	6.53433	1.61704e-17	4.89723e-16
TMEM63C	2.25816	6.26764	2.42242e-18	8.12612e-17
TMEM88	-1.03593	6.54098	2.76569e-18	9.21151e-17
TMPRSS11E	3.14034	6.45497	1.09215e-32	1.54688e-30
TMPRSS4	2.40885	6.8994	9.54064e-41	2.347e-38
TNFRSF18	1.24073	6.72237	1.4697e-14	3.2505e-13
TNFRSF25	1.01972	6.60584	6.63062e-10	8.29389e-09
TNNC1	-1.39857	6.83368	9.61107e-50	4.99135e-47
TNNT1	1.17626	6.70683	5.27653e-13	9.90462e-12
TNS4	1.58952	6.54948	1.0711e-16	3.00981e-15
TNXB	-1.50603	6.34293	1.63327e-32	2.29018e-30
TONSL	1.17548	6.57059	2.01053e-11	3.07769e-10
TOP2A	1.63717	7.11507	5.31646e-31	6.65602e-29
TOX3	1.31047	6.66449	9.94979e-15	2.25026e-13
TPX2	1.56979	7.04579	8.75147e-28	7.86623e-26
TRAIP	1.14058	6.32764	2.23456e-08	2.30559e-07
TRIM31	1.8768	6.26501	1.48326e-14	3.27018e-13
TRIM46	1.06039	6.23713	7.99095e-07	6.53347e-06
TRIP13	1.25508	6.74881	4.95383e-15	1.15771e-13
TROAP	2.20522	6.53035	1.9391e-24	1.29476e-22
TTK	1.94228	6.38803	1.19152e-17	3.63997e-16
TUBB2B	1.56631	6.45148	1.37743e-14	3.07552e-13
UBE2C	1.61366	7.21437	9.71506e-34	1.53061e-31
UBE2T	1.35694	7.13056	9.88279e-25	6.79297e-23
UGT8	1.00027	6.46282	4.26237e-08	4.2119e-07
UHRF1	1.99828	6.50913	3.83838e-21	1.75315e-19
UNC5CL	1.63124	6.68477	5.80252e-20	2.39303e-18
UPK3B	-2.00987	6.56084	8.08907e-86	1.89042e-82
VEPH1	-1.46667	6.4714	2.24631e-36	4.1997e-34
VIL1	2.99546	6.24157	3.46432e-24	2.25938e-22
VIPR1	-1.43097	6.51153	4.08049e-36	7.43073e-34
VPREB3	1.13188	6.44208	2.02995e-09	2.38713e-08
VPS9D1-AS1	1.60399	6.47848	1.70852e-15	4.19559e-14
VSIG1	1.14769	6.56524	8.52576e-11	1.19908e-09
VTCN1	1.18463	6.34157	9.07133e-09	9.80711e-08
WASF3	-1.06407	6.41384	2.0147e-16	5.51761e-15
WDR38	-1.24184	6.26884	1.12994e-18	3.92179e-17
WDR62	1.42363	6.22523	6.83465e-10	8.51114e-09
WDR86	1.16382	6.32116	1.69823e-08	1.77574e-07
WFDC10B	1.18473	6.28936	2.87027e-08	2.92705e-07
WFDC3	1.98045	6.50986	2.98501e-21	1.40456e-19
WIF1	-1.58854	6.76465	9.46404e-61	7.80617e-58
WISP1	1.19409	6.54658	3.21676e-11	4.78827e-10
WISP2	-1.08897	6.48367	5.06816e-19	1.86036e-17
WNT3	1.16907	6.46624	5.25951e-10	6.6862e-09
WWC2	-1.03382	6.68402	3.42719e-21	1.59655e-19
XAGE2B	-1.2341	6.25493	5.19917e-18	1.66826e-16
XDH	2.10591	6.46592	1.19098e-21	5.79857e-20
XKRX	1.3173	6.56747	2.62917e-13	5.09203e-12
XRCC2	1.95979	6.23987	9.63843e-15	2.18689e-13
ZBED2	-1.23001	6.42771	4.32043e-23	2.48283e-21
ZFPM2-AS1	2.79841	6.22076	4.99348e-22	2.54613e-20
ZG16B	1.04657	6.2919	3.67288e-07	3.14799e-06
ZMYND10	-1.03622	6.36582	1.23895e-14	2.7796e-13
ZNF385B	-1.28096	6.44076	1.89485e-25	1.35559e-23
ZP3	1.18216	6.43705	1.0162e-09	1.23906e-08
ZWINT	1.07314	7.05469	3.38399e-16	9.07273e-15
