# Supplementary material for: Chromatin Separation Regulators Predict the Prognosis and Immune Microenvironment Estimation in Lung Adenocarcinoma
Source: Front Genet. 2022 Jul 8;13:917150. doi: 10.3389/fgene.2022.917150 (PMC9305311; doi:10.3389/fgene.2022.917150)
Supplement: Supplementary file 1 [file DataSheet-1.zip › Supplementary materials/Supplementary Table 7.xlsx]

## Sheet: Sheet1
gene	logFC	AveExpr	t	P.Value	adj.P.Val	B
AADAC	-1.09668	2.03163	-7.09352	4.35364e-12	3.47454e-11	16.2679
ABCA3	-1.20425	6.10373	-7.58912	1.52508e-13	1.43999e-12	19.5602
ABCA8	-1.01625	1.56886	-12.1181	6.63039e-30	2.9557e-28	56.8376
ABCC2	1.02884	1.56202	5.73622	1.65437e-08	8.05915e-08	8.21324
ACKR1	-1.28922	3.82489	-9.36882	2.30452e-19	4.32843e-18	32.7809
ADAM12	1.06169	2.96102	8.97005	5.5342e-18	8.80119e-17	29.6394
ADAMTS8	-1.1864	1.78553	-11.4327	3.99213e-27	1.41142e-25	50.4851
ADGRD1	-1.11166	2.78807	-9.46505	1.05502e-19	2.05925e-18	33.5535
ADGRF4	1.38687	2.12638	10.3528	6.08732e-23	1.58125e-21	40.9354
ADGRF5	-1.30841	6.38197	-9.46959	1.01665e-19	1.98656e-18	33.5901
ADH1B	-2.20604	3.53842	-13.6538	1.955e-36	1.17502e-34	71.7775
ADH1C	-1.21449	2.9748	-5.936	5.37741e-09	2.80876e-08	9.30663
AGER	-1.33632	5.43136	-6.96961	9.78891e-12	7.44862e-11	15.4732
AGR3	-1.70861	6.47261	-8.38477	4.91429e-16	6.23407e-15	25.2111
ALOX15B	-1.33192	5.22158	-7.58651	1.55291e-13	1.46467e-12	19.5424
ALPL	-1.61474	5.98706	-9.16034	1.22889e-18	2.12917e-17	31.1262
ANLN	2.24778	4.38173	27.0749	5.48494e-101	5.31125e-98	219.797
APOBEC3B	1.16405	3.50215	9.33143	3.11735e-19	5.73764e-18	32.4822
APOD	-1.29181	5.33111	-7.1804	2.45031e-12	2.00794e-11	16.832
AQP1	-1.08125	7.78411	-6.45973	2.43547e-10	1.54252e-09	12.3263
AQP3	-1.32531	8.46621	-7.92418	1.43444e-14	1.5386e-13	21.8864
AQP4	-1.65766	4.40637	-8.25398	1.29951e-15	1.56968e-14	24.2523
AQP5	-2.12279	4.6551	-8.17729	2.28622e-15	2.68523e-14	23.6955
ARHGAP11A	1.50556	3.19963	22.1914	5.0267e-77	9.12661e-75	164.832
ARNTL2	1.15733	3.63785	9.77719	8.06186e-21	1.75648e-19	36.0975
ASF1B	1.58186	4.7308	23.5426	1.09164e-83	2.79813e-81	180.117
ASPM	1.82495	2.69913	26.7593	1.87199e-99	1.30515e-96	216.28
ATAD2	1.43843	4.46537	21.3339	8.46958e-73	1.3669e-70	155.136
ATOH8	-1.25444	3.44663	-8.54663	1.45259e-16	1.95813e-15	26.4134
ATP13A4	-1.26919	3.65037	-7.71221	6.45755e-14	6.40245e-13	20.4055
AUNIP	1.42143	2.14235	22.5975	4.99616e-79	9.89581e-77	169.426
AURKA	1.76359	4.57399	22.9316	1.12287e-80	2.32996e-78	173.207
AURKB	2.03286	4.14958	25.4103	7.20279e-93	2.85329e-90	201.176
B3GNT8	-1.11555	4.72625	-8.99447	4.56814e-18	7.34526e-17	29.8289
B4GALNT4	1.0209	2.71038	6.31548	5.83383e-10	3.5003e-09	11.4728
BIRC5	2.22332	4.83997	26.4876	3.93155e-98	2.28423e-95	213.248
BLM	1.09984	2.41111	18.9263	5.22578e-61	6.11311e-59	128.093
BMP3	-1.0374	3.28244	-6.30642	6.15974e-10	3.68696e-09	11.4197
BRCA1	1.37551	2.80238	22.4841	1.81092e-78	3.43091e-76	168.143
BRIP1	1.22842	2.01559	21.261	1.93526e-72	3.01174e-70	154.313
BUB1	1.87323	3.64122	27.6095	1.41117e-103	2.04973e-100	225.736
BUB1B	1.83441	3.41547	26.2146	8.42079e-97	4.44771e-94	210.195
C15orf48	1.22879	6.37448	7.8073	3.3007e-14	3.39618e-13	21.066
C16orf89	-3.08131	7.15298	-15.6995	1.17063e-45	9.06845e-44	92.901
C1orf116	-1.39857	6.60353	-9.2126	8.09786e-19	1.43879e-17	31.5385
C1QTNF7	-1.06503	1.42983	-13.8715	2.16556e-37	1.34806e-35	73.965
C20orf85	-1.36553	2.93594	-6.06203	2.60392e-09	1.41744e-08	10.0132
C4BPA	-1.85918	6.95026	-8.79552	2.15736e-17	3.20024e-16	28.2957
C5orf34	1.08085	2.39105	17.8778	6.07332e-56	6.19052e-54	116.477
C5orf49	-1.05052	2.42786	-8.04551	5.98016e-15	6.67312e-14	22.7481
C7	-1.80118	4.96521	-11.1741	4.22417e-26	1.38137e-24	48.1449
C9orf152	-1.1462	4.36481	-8.326	7.61765e-16	9.43009e-15	24.7789
CACNA2D2	-2.12786	3.98395	-12.9132	3.08489e-33	1.63434e-31	64.4587
CAPN6	-1.02439	1.6435	-6.3965	3.57866e-10	2.20878e-09	11.9502
CAPN8	-1.28039	5.31805	-7.93653	1.31284e-14	1.41427e-13	21.9736
CAPN9	-1.07996	2.83592	-6.98749	8.71498e-12	6.67408e-11	15.5872
CAVIN2	-1.09136	5.03721	-9.54413	5.52891e-20	1.11152e-18	34.1926
CCL17	-1.25567	3.32684	-8.33191	7.29016e-16	9.04395e-15	24.8222
CCNA2	1.88516	4.4102	25.48	3.28345e-93	1.33094e-90	201.959
CCNB1	1.77142	5.56031	24.1403	1.24232e-86	3.49252e-84	186.87
CCNB2	1.89507	4.41825	27.5689	2.21827e-103	2.97419e-100	225.285
CCNE1	1.59805	3.32286	17.9278	3.49417e-56	3.60375e-54	117.028
CCNE2	1.0915	2.23435	17.0241	7.22411e-52	6.66224e-50	107.134
CCNF	1.12091	3.49018	18.1236	3.99401e-57	4.27089e-55	119.188
CD1A	-1.56843	2.86724	-9.47083	1.00643e-19	1.96881e-18	33.6001
CD1C	-1.43282	3.26055	-11.5665	1.16375e-27	4.25245e-26	51.7082
CD1E	-1.37962	2.27661	-11.7022	3.30334e-28	1.27102e-26	52.9579
CD207	-2.01614	3.06987	-11.2897	1.47688e-26	4.96951e-25	49.1873
CDC20	2.2242	5.52811	27.3277	3.26166e-102	3.34416e-99	222.608
CDC25A	1.37179	2.32226	22.0149	3.72917e-76	6.43558e-74	162.835
CDC25C	1.52085	2.42236	23.5373	1.15978e-83	2.92971e-81	180.056
CDC45	1.82292	3.51819	24.3138	1.74014e-87	5.41618e-85	188.828
CDC6	1.94711	3.69222	26.8574	6.2422e-100	4.7305e-97	217.374
CDC7	1.23482	3.3707	19.0019	2.24336e-61	2.64201e-59	128.935
CDCA2	1.56344	2.46274	23.8983	1.93133e-85	5.17893e-83	184.136
CDCA3	1.58122	2.79185	22.9705	7.22317e-81	1.55432e-78	173.646
CDCA4	1.06877	4.7358	17.2658	5.13229e-53	4.86173e-51	109.766
CDCA5	2.00205	4.1226	27.5521	2.67275e-103	3.32757e-100	225.099
CDCA7	1.04733	4.21832	9.26636	5.26351e-19	9.48738e-18	31.9643
CDCA8	1.84214	4.59492	26.6254	8.38502e-99	5.21967e-96	214.787
CDH24	1.03905	3.58919	12.1176	6.66308e-30	2.96269e-28	56.8328
CDK1	1.86171	4.67387	25.6782	3.51706e-94	1.53256e-91	204.184
CDKN2A	1.10463	3.27662	6.445	2.66467e-10	1.68097e-09	12.2384
CDKN3	1.90366	3.84115	24.1797	7.9514e-87	2.30988e-84	187.314
CDT1	1.63303	3.97014	21.0252	2.79923e-71	4.13479e-69	151.651
CENPA	2.09818	3.24862	27.8987	5.65939e-105	8.96756e-102	228.939
CENPE	1.5095	2.28853	23.7926	6.40415e-85	1.69128e-82	182.942
CENPF	1.97456	3.74412	24.9416	1.43093e-90	4.79637e-88	195.905
CENPH	1.05824	3.75463	17.8838	5.68301e-56	5.82676e-54	116.543
CENPI	1.46597	2.2452	24.2264	4.68391e-87	1.38374e-84	187.842
CENPK	1.21274	2.55575	18.7082	5.97442e-60	6.76196e-58	125.666
CENPM	1.24069	3.96565	17.0288	6.86557e-52	6.36526e-50	107.184
CENPN	1.1173	3.40033	19.4549	1.39571e-63	1.72534e-61	133.995
CENPU	1.51203	4.10563	21.2753	1.64469e-72	2.5826e-70	154.475
CENPW	1.56681	4.75159	20.6267	2.54827e-69	3.61108e-67	147.157
CEP55	2.05214	4.37007	28.2467	1.19135e-106	2.59565e-103	232.784
CFAP221	-1.20779	2.33141	-10.928	3.8704e-25	1.15913e-23	45.9483
CFTR	-1.04616	2.39754	-7.62653	1.17583e-13	1.12645e-12	19.816
CHAF1B	1.05308	3.27468	17.4177	9.68571e-54	9.43139e-52	111.427
CHEK1	1.45904	3.15094	23.4128	4.76353e-83	1.15317e-80	178.649
CHIA	-1.50867	2.05384	-9.587	3.88897e-20	7.94662e-19	34.5406
CHIT1	-1.17904	3.90637	-6.50647	1.82877e-10	1.17649e-09	12.6064
CHRDL1	-1.4166	3.48078	-10.2843	1.09908e-22	2.80483e-21	40.3502
CIP2A	1.49331	2.82467	22.538	9.818e-79	1.88052e-76	168.753
CKAP2L	1.80999	2.7781	28.026	1.37635e-105	2.39898e-102	230.347
CKS1B	1.07574	5.31852	15.5794	4.20321e-45	3.21324e-43	91.6289
CKS2	1.10846	7.07815	13.7772	5.62428e-37	3.43969e-35	73.0161
CLDN18	-1.79202	3.67467	-7.49148	2.99277e-13	2.73396e-12	18.8974
CLDN2	-1.49744	3.20171	-6.39988	3.50616e-10	2.16788e-09	11.9702
CLEC3B	-1.19467	4.28347	-10.3431	6.62029e-23	1.71204e-21	40.8523
CLIC3	-1.0996	5.17942	-8.1842	2.17303e-15	2.56092e-14	23.7455
CLSPN	1.49959	2.3252	20.6054	3.24465e-69	4.56083e-67	146.916
CLU	-1.44154	6.98998	-10.2516	1.45656e-22	3.66875e-21	40.0712
COCH	1.22857	2.14129	9.54802	5.35529e-20	1.07911e-18	34.2241
COL11A1	1.48526	3.44801	7.78475	3.87242e-14	3.94946e-13	20.9087
CPA3	-1.03527	4.88462	-6.89928	1.54266e-11	1.14908e-10	15.0273
CPAMD8	-1.18313	2.87138	-9.02682	3.54086e-18	5.77335e-17	30.0805
CPB2	-1.1024	2.06465	-6.48835	2.04393e-10	1.30977e-09	12.4976
CRTAC1	-1.45249	3.79549	-8.70182	4.4434e-17	6.36912e-16	27.5824
CRYM	-1.57184	3.50632	-9.16676	1.16765e-18	2.02913e-17	31.1768
CSAG1	1.19469	1.23491	5.98369	4.09299e-09	2.17106e-08	9.57245
CST5	-1.06864	1.16062	-12.0091	1.86049e-29	7.90933e-28	55.8133
CTHRC1	1.16405	6.67964	9.48001	9.33886e-20	1.83928e-18	33.6741
CTSE	-1.89111	6.76389	-7.76613	4.41726e-14	4.46594e-13	20.7792
CTSH	-1.43278	7.81209	-12.9269	2.69692e-33	1.43315e-31	64.5923
CTSV	1.62162	2.3282	15.3777	3.56401e-44	2.65473e-42	89.5018
CXCL10	1.08357	5.98971	7.13459	3.32004e-12	2.67785e-11	16.5339
CXCL14	-1.04357	5.83838	-4.27835	2.246e-05	6.76011e-05	1.25945
CXCL17	-1.13878	8.86563	-6.38776	3.77329e-10	2.31987e-09	11.8984
CYBRD1	-1.12175	6.19599	-11.8038	1.28117e-28	5.13353e-27	53.8979
CYP4B1	-2.83786	5.06445	-14.9487	3.2539e-42	2.30551e-40	85.0105
CYP4X1	-1.12214	3.7083	-8.04059	6.197e-15	6.91067e-14	22.713
DBF4	1.06875	3.48244	20.9994	3.75037e-71	5.4932e-69	151.36
DDIAS	1.23291	2.23681	18.809	1.93921e-60	2.22371e-58	126.787
DEPDC1	1.8373	2.57849	25.2379	5.03984e-92	1.90966e-89	199.238
DEPDC1B	1.64799	2.73046	22.2242	3.46509e-77	6.35754e-75	165.202
DES	-1.2021	3.28786	-8.519	1.79066e-16	2.38983e-15	26.207
DIAPH3	1.23393	2.0968	20.3508	5.76747e-68	7.97834e-66	144.05
DLC1	-1.08231	4.31145	-9.88943	3.1545e-21	7.15923e-20	37.0262
DLGAP5	2.06532	3.72106	27.518	3.91067e-103	4.5442e-100	224.72
DMBT1	-1.56462	4.42174	-6.67949	6.24234e-11	4.27688e-10	13.6581
DNA2	1.03284	2.75837	15.7811	4.90596e-46	3.92251e-44	93.7665
DNMT3B	1.05372	2.38631	12.9654	1.84686e-33	9.87449e-32	64.9685
DSCC1	1.50285	3.28339	23.4738	2.38452e-83	5.93745e-81	179.338
DSP	1.33613	6.53678	9.72776	1.21593e-20	2.61006e-19	35.6909
DTL	1.54742	3.4848	24.3893	7.39904e-88	2.34482e-85	189.68
DUOX1	-1.22386	3.46294	-9.18065	1.04522e-18	1.8273e-17	31.2862
DUOXA1	-1.2303	3.23315	-9.56708	4.58009e-20	9.2719e-19	34.3788
E2F1	1.48499	4.80454	18.8204	1.70722e-60	1.97066e-58	126.914
E2F2	1.22228	2.3432	18.6295	1.43721e-59	1.59558e-57	124.792
E2F7	1.0866	1.55608	14.1199	1.72432e-38	1.11728e-36	76.4811
E2F8	1.41964	2.76375	20.4387	2.13481e-68	2.97677e-66	145.04
ECRG4	-1.23161	1.67884	-10.2995	9.64405e-23	2.472e-21	40.4796
ECT2	1.37473	4.89972	18.7054	6.16468e-60	6.93229e-58	125.635
EGLN3	1.12164	4.24412	7.82602	2.89018e-14	2.99678e-13	21.1967
EIF4EBP1	1.17316	6.82014	12.7575	1.41384e-32	7.24799e-31	62.9462
ELN	-1.34886	5.30616	-10.369	5.29482e-23	1.38157e-21	41.0736
ELOVL6	1.03307	2.91771	9.38415	2.03561e-19	3.85241e-18	32.9035
EME1	1.40669	2.35073	22.1228	1.09556e-76	1.92886e-74	164.055
ERCC6L	1.29181	2.09146	21.3124	1.08095e-72	1.72853e-70	154.893
ERN2	-1.5304	2.56829	-7.86922	2.1251e-14	2.24623e-13	21.4994
ESCO2	1.06731	1.62404	19.8426	1.78098e-65	2.31661e-63	138.339
ESPL1	1.72697	2.54793	24.5321	1.47018e-88	4.74541e-86	191.29
EXO1	1.85266	2.88189	26.9408	2.45594e-100	2.14035e-97	218.303
EZH2	1.31776	3.95713	19.4537	1.41365e-63	1.7352e-61	133.982
FAM111B	1.54053	3.3182	19.8006	2.85807e-65	3.66295e-63	137.868
FAM216B	-1.00425	1.70818	-6.77423	3.43237e-11	2.45391e-10	14.2437
FAM83A	1.5408	5.40896	9.29962	4.02849e-19	7.32185e-18	32.2287
FAM83D	1.70391	4.15649	19.9283	6.78403e-66	8.958e-64	139.3
FANCI	1.35722	3.76812	22.9885	5.88561e-81	1.28233e-78	173.85
FBXO5	1.00855	3.16424	17.9879	1.7953e-56	1.87378e-54	117.691
FCER1A	-1.92633	3.2239	-13.0546	7.67464e-34	4.18028e-32	65.8411
FCGBP	-1.26076	3.60575	-8.00107	8.24891e-15	9.08266e-14	22.4312
FEN1	1.22952	5.51688	21.2942	1.32842e-72	2.10494e-70	154.688
FGB	1.83234	3.09942	5.57598	3.98196e-08	1.83309e-07	7.36007
FHL1	-1.01462	3.88413	-9.12485	1.62983e-18	2.78509e-17	30.8472
FMO5	-1.18722	4.5253	-8.46496	2.69236e-16	3.52576e-15	25.8046
FOLR1	-2.22119	7.32592	-12.2178	2.57045e-30	1.17593e-28	57.7785
FOSL1	1.16218	3.70736	7.8115	3.20399e-14	3.30252e-13	21.0952
FOXA2	-1.55002	4.5569	-9.29971	4.02529e-19	7.32185e-18	32.2294
FOXM1	2.09506	4.32742	24.8451	4.26062e-90	1.40118e-87	194.818
GAL	1.15186	1.62532	7.53411	2.23152e-13	2.07001e-12	19.186
GCLC	1.13839	4.69877	7.87156	2.08995e-14	2.21043e-13	21.5158
GDF10	-1.07491	1.88121	-9.58871	3.83459e-20	7.85392e-19	34.5545
GGH	1.36876	4.48375	12.5408	1.15755e-31	5.69944e-30	60.8576
GGT6	-1.46449	3.10584	-8.97916	5.15229e-18	8.2465e-17	29.71
GGTLC1	-2.12882	3.93905	-10.8317	9.13621e-25	2.63214e-23	45.0968
GINS1	1.63578	3.60384	23.4407	3.47055e-83	8.51995e-81	178.964
GINS2	1.46715	3.53703	19.0394	1.47413e-61	1.7479e-59	129.353
GINS4	1.22229	2.28855	17.6814	5.31262e-55	5.29137e-53	114.318
GJB1	-1.80065	3.7134	-8.89754	9.76196e-18	1.51785e-16	29.0788
GJB2	1.04754	4.83565	6.54202	1.46908e-10	9.64448e-10	12.8206
GKN2	-1.94004	2.44736	-9.93038	2.23612e-21	5.12163e-20	37.3668
GLB1L3	-1.08367	1.87275	-6.07906	2.35861e-09	1.29547e-08	10.1096
GNG4	1.34645	1.70876	8.97249	5.42944e-18	8.6583e-17	29.6583
GPRC5C	-1.11713	5.10976	-10.0598	7.49288e-22	1.7793e-20	38.4492
GREM1	1.23668	3.17322	8.55054	1.41011e-16	1.90381e-15	26.4427
GSTA1	-1.11036	4.37087	-4.77284	2.37129e-06	8.29617e-06	3.41128
GTSE1	1.73404	3.10473	25.2114	6.79189e-92	2.46631e-89	198.941
GZMB	1.00472	4.23888	8.06239	5.29048e-15	5.94465e-14	22.8688
H2BC11	1.03448	2.60525	8.79319	2.19672e-17	3.25308e-16	28.2779
HABP2	-1.36363	3.44095	-7.23177	1.73982e-12	1.45067e-11	17.1682
HASPIN	1.20636	2.02065	21.0846	1.42823e-71	2.14603e-69	152.322
HBB	-1.0813	5.66603	-6.03691	3.01185e-09	1.62377e-08	9.87131
HELLS	1.19997	2.54045	19.6393	1.75481e-64	2.18473e-62	136.06
HILPDA	1.12534	5.10933	11.399	5.43678e-27	1.89526e-25	50.1787
HJURP	2.15563	3.58782	29.3392	6.9422e-112	6.05013e-108	244.787
HLA-DQB2	-1.23269	6.15061	-7.70948	6.58259e-14	6.51901e-13	20.3867
HLF	-1.33144	2.90611	-9.964	1.68461e-21	3.8891e-20	37.6471
HMGA1	1.26915	8.37869	14.5431	2.21769e-40	1.49823e-38	80.8108
HMGB2	1.01689	6.67454	15.679	1.4568e-45	1.12354e-43	92.6834
HMMR	1.63785	3.56135	21.5027	1.24891e-73	2.03444e-71	157.043
HOPX	-1.61642	6.41313	-10.3951	4.22112e-23	1.11139e-21	41.2981
HOXB9	1.13288	1.74787	5.67551	2.3132e-08	1.10372e-07	7.88749
HP	-1.11783	3.55328	-4.99325	8.14562e-07	3.08611e-06	4.43981
HPDL	1.08206	1.90145	10.3832	4.6809e-23	1.22689e-21	41.1957
HPGD	-1.38495	5.0587	-7.73211	5.61437e-14	5.61437e-13	20.5432
HPGDS	-1.088	2.6419	-10.2792	1.14838e-22	2.92635e-21	40.3067
HROB	1.49748	2.93304	22.0419	2.74604e-76	4.78635e-74	163.14
HSD17B6	-1.47775	4.2528	-10.5042	1.63552e-23	4.4473e-22	42.2375
IGF2BP2	1.0724	3.89309	8.40987	4.07267e-16	5.2273e-15	25.3964
IGF2BP3	1.5521	1.94047	11.9288	3.9669e-29	1.63073e-27	55.0616
IL33	-1.23307	4.30375	-10.9633	2.82159e-25	8.58295e-24	46.2617
INCENP	1.07661	4.24737	16.6666	3.54535e-50	3.169e-48	103.257
INMT	-1.69963	4.12599	-13.5977	3.43887e-36	2.05272e-34	71.216
IQGAP3	1.76326	3.84546	22.5835	5.8569e-79	1.1376e-76	169.267
IRX1	-1.07875	1.40464	-8.07117	4.96328e-15	5.59573e-14	22.9317
IRX2	-1.32217	4.02772	-6.94491	1.14892e-11	8.66536e-11	15.3162
IRX3	-1.03372	5.52168	-8.07739	4.74401e-15	5.36239e-14	22.9762
IRX5	-1.01466	3.9195	-7.52393	2.39382e-13	2.21232e-12	19.1169
JCHAIN	-1.01619	9.43198	-6.47952	2.15763e-10	1.37756e-09	12.4447
KCNJ15	-1.102	3.51984	-7.43339	4.4551e-13	3.99858e-12	18.5064
KCNQ1	-1.097	4.81457	-9.11079	1.82226e-18	3.0957e-17	30.7369
KIF11	1.728	4.10209	26.1699	1.39096e-96	7.13071e-94	209.695
KIF14	1.68386	2.29714	25.8721	3.96275e-95	1.91863e-92	206.359
KIF15	1.50123	2.4992	24.2873	2.3499e-87	7.18576e-85	188.529
KIF18A	1.13984	2.57064	19.2442	1.48426e-62	1.79657e-60	131.64
KIF18B	2.03748	3.10916	26.3452	1.94373e-97	1.09288e-94	211.656
KIF1A	1.14481	1.47314	6.05594	2.69765e-09	1.4648e-08	9.9787
KIF20A	1.70474	3.96908	24.1163	1.63199e-86	4.51516e-84	186.598
KIF20B	1.11911	3.00289	19.645	1.64684e-64	2.06507e-62	136.123
KIF23	1.83243	3.23787	28.2113	1.76379e-106	3.41588e-103	232.393
KIF2C	2.14096	4.19588	29.0494	1.6816e-110	7.32759e-107	241.613
KIF3C	1.07581	3.32888	11.6188	7.17043e-28	2.66483e-26	52.1887
KIF4A	2.12797	3.68408	28.3688	3.08e-107	7.66921e-104	234.131
KIFC1	1.96583	4.49143	26.7	3.63857e-99	2.43924e-96	215.618
KLF15	-1.26	2.90569	-11.0851	9.44366e-26	2.98735e-24	47.347
KNL1	1.28332	2.06278	22.2954	1.54327e-77	2.86161e-75	166.008
KNTC1	1.17745	3.22764	18.696	6.84335e-60	7.64613e-58	125.531
KPNA2	1.60341	6.74586	25.1248	1.80659e-91	6.29776e-89	197.966
LGALS4	-1.10082	2.514	-4.41157	1.25089e-05	3.91787e-05	1.81778
LMNB1	1.33813	5.35992	18.9043	6.67927e-61	7.76131e-59	127.848
LMNB2	1.03009	5.59529	15.5277	7.27419e-45	5.51257e-43	91.0831
LMO3	-1.16482	4.68703	-7.38584	6.15929e-13	5.42752e-12	18.1881
LOXL2	1.00501	4.70299	8.85161	1.3962e-17	2.12354e-16	28.7254
LPL	-1.18084	4.52253	-7.67137	8.5981e-14	8.39579e-13	20.1239
LRRC31	-1.04652	2.10545	-6.78421	3.22145e-11	2.30975e-10	14.3058
LRRK2	-1.37627	3.80894	-8.89681	9.81771e-18	1.5238e-16	29.0732
LY6K	1.06513	2.20494	6.08778	2.24197e-09	1.23663e-08	10.1591
LYPD3	1.04292	3.66307	6.62468	8.796e-11	5.93551e-10	13.3224
MACROD2	-1.15514	2.18741	-9.23621	6.70324e-19	1.19956e-17	31.7253
MAD2L1	1.58179	3.43893	22.1304	1.00515e-76	1.78772e-74	164.141
MAGEA12	1.10618	1.08102	5.76538	1.40694e-08	6.91565e-08	8.37075
MAGEA3	1.59257	1.53153	6.9895	8.60162e-12	6.59597e-11	15.6
MAMDC2	-1.37711	2.79836	-11.9872	2.2875e-29	9.60751e-28	55.6082
MAOB	-1.01883	4.18796	-9.37979	2.10869e-19	3.96916e-18	32.8687
MCM10	1.83767	2.50926	26.8724	5.28159e-100	4.38372e-97	217.541
MCM2	1.43872	5.14144	19.9232	7.1855e-66	9.41678e-64	139.243
MCM4	1.51626	5.38481	22.5832	5.874e-79	1.1376e-76	169.264
MCM6	1.29569	5.50018	22.9618	7.97224e-81	1.67417e-78	173.548
MCM7	1.11556	6.53041	17.409	1.06579e-53	1.03204e-51	111.331
MELK	2.19177	3.85472	29.1144	8.22333e-111	4.77775e-107	242.325
MELTF	1.05993	2.9409	8.72243	3.79228e-17	5.48542e-16	27.7388
MEX3A	1.0454	3.71118	8.42986	3.50543e-16	4.53935e-15	25.5443
MFAP4	-1.44252	6.60849	-11.2384	2.35569e-26	7.77644e-25	48.7242
MGP	-1.31438	7.78251	-13.2057	1.72233e-34	9.5606e-33	67.326
MKI67	1.94824	4.12558	23.0309	3.63587e-81	8.12478e-79	174.33
MMP12	1.66521	4.80104	9.04716	3.01574e-18	4.95423e-17	30.2391
MMP28	-1.22263	3.97685	-6.86091	1.97414e-11	1.45248e-10	14.7856
MND1	1.21436	2.92878	17.6637	6.45535e-55	6.393e-53	114.124
MS4A15	-1.43583	2.92806	-6.83067	2.39581e-11	1.74432e-10	14.5959
MS4A8	-1.20256	2.14517	-6.80813	2.7666e-11	2.00174e-10	14.4549
MSLN	-1.45787	7.01608	-4.99777	7.96561e-07	3.02683e-06	4.46135
MTFR2	1.43379	2.53906	23.2319	3.71128e-82	8.62501e-80	176.604
MTHFD2	1.1271	5.80031	16.2257	4.17355e-48	3.54853e-46	98.5109
MUCL3	-1.16196	1.85891	-6.95031	1.10944e-11	8.38211e-11	15.3505
MYBL2	2.64631	5.46694	27.3547	2.41427e-102	2.63005e-99	222.907
MYEOV	1.15694	2.75221	6.05351	2.73597e-09	1.48329e-08	9.96495
NAPSA	-2.27117	9.48171	-10.4453	2.73062e-23	7.27748e-22	41.7297
NCAPD2	1.03986	5.51687	15.8595	2.12369e-46	1.72167e-44	94.5998
NCAPG	1.92531	3.23309	26.8636	5.82519e-100	4.61514e-97	217.443
NCAPG2	1.40574	3.90552	22.9922	5.64451e-81	1.24536e-78	173.892
NCAPH	1.92203	3.70434	27.0408	8.02913e-101	7.36567e-98	219.417
NDC80	1.85028	3.35213	25.7197	2.20173e-94	9.84002e-92	204.65
NDNF	-1.13274	5.40703	-7.06319	5.31408e-12	4.20447e-11	16.0724
NEIL3	1.49997	2.22346	15.7729	5.35689e-46	4.24412e-44	93.679
NEK2	2.11366	3.86279	28.8877	9.97479e-110	2.89768e-106	239.84
NFIX	-1.14779	5.17665	-11.6768	4.18505e-28	1.59618e-26	52.7231
NKX2-1	-1.02747	7.03017	-6.06927	2.49686e-09	1.36297e-08	10.0541
NMU	1.06165	3.28402	6.40463	3.4066e-10	2.11306e-09	11.9983
NR0B2	-1.15898	2.4448	-6.31598	5.81653e-10	3.49112e-09	11.4757
NUF2	1.99068	3.47722	26.6464	6.63283e-99	4.28186e-96	215.02
NUSAP1	1.70572	5.02056	25.9931	1.01577e-95	5.05854e-93	207.715
OGN	-1.05385	2.13821	-8.64367	6.93831e-17	9.70583e-16	27.1425
OIP5	1.41993	2.83693	19.9637	4.55214e-66	6.05678e-64	139.698
ORC1	1.60208	2.95914	23.6274	4.16955e-84	1.0847e-81	181.076
ORC6	1.36995	2.70348	21.6949	1.41065e-74	2.34169e-72	159.216
ORM1	-1.14713	3.70919	-6.01534	3.41159e-09	1.82685e-08	9.74987
ORM2	-1.06117	3.12794	-5.90848	6.28982e-09	3.24834e-08	9.15403
PARM1	-1.09109	6.57461	-8.52656	1.69106e-16	2.26384e-15	26.2634
PARPBP	1.1662	2.40292	19.2688	1.12656e-62	1.37314e-60	131.914
PBK	1.91938	3.60072	21.2131	3.3317e-72	5.13907e-70	153.772
PCLAF	1.5218	3.88113	20.958	5.9955e-71	8.63649e-69	150.892
PCP4L1	-1.04437	4.46493	-5.0606	5.82941e-07	2.25492e-06	4.76249
PCSK1	1.01668	1.34937	5.22058	2.59381e-07	1.05854e-06	5.54464
PCSK2	-1.42345	1.32529	-7.03581	6.35831e-12	4.96975e-11	15.8964
PEBP4	-2.25388	4.22619	-11.7069	3.16264e-28	1.21958e-26	53.0011
PEG10	1.03848	4.48775	5.02232	7.0537e-07	2.69855e-06	4.57859
PFKP	1.11924	6.64432	11.4201	4.48353e-27	1.57875e-25	50.3699
PFN2	1.2455	6.16035	10.4158	3.52924e-23	9.3204e-22	41.4755
PGC	-3.33251	6.03446	-10.0266	9.92219e-22	2.32451e-20	38.1712
PIF1	1.11038	1.87989	15.9904	5.23157e-47	4.36298e-45	95.9942
PIGR	-2.38894	7.58842	-9.6846	1.73879e-20	3.68699e-19	35.337
PIMREG	1.74038	2.85901	22.4064	4.37339e-78	8.19658e-76	167.264
PKMYT1	1.57198	3.01543	21.8101	3.81558e-75	6.45685e-73	160.518
PLA2G10	-1.73383	3.10272	-11.7615	1.90182e-28	7.46591e-27	53.5058
PLA2G1B	-1.97489	3.0541	-11.5918	9.20901e-28	3.37922e-26	51.9404
PLA2G4F	-1.09593	2.65804	-9.28854	4.40398e-19	7.97106e-18	32.1406
PLK1	1.769	4.07963	24.1708	8.79696e-87	2.51362e-84	187.214
PLK4	1.41458	2.84645	23.3711	7.64514e-83	1.82541e-80	178.178
PLOD2	1.33351	5.31071	11.7674	1.79896e-28	7.0941e-27	53.561
PMAIP1	1.04418	4.66105	9.05157	2.91241e-18	4.789e-17	30.2736
POC1A	1.16501	3.92277	20.9716	5.14138e-71	7.46786e-69	151.045
POLE2	1.26351	2.92637	20.2782	1.30946e-67	1.79716e-65	143.233
POLQ	1.25319	1.60642	21.1326	8.29483e-72	1.26824e-69	152.863
PPP1R1B	-1.25614	4.37288	-6.04391	2.89235e-09	1.56225e-08	9.91077
PRAME	1.65843	2.54645	7.47287	3.40042e-13	3.08373e-12	18.7719
PRC1	1.70493	4.2452	25.7805	1.11025e-94	5.2302e-92	205.332
PRDM16	-1.14209	2.21564	-9.6699	1.96372e-20	4.1488e-19	35.2166
PRG4	-1.25115	1.95651	-9.33672	2.98706e-19	5.51529e-18	32.5244
PRR11	1.89669	3.71577	26.3173	2.6587e-97	1.44816e-94	211.344
PRSS12	-1.14921	2.59954	-8.39671	4.49432e-16	5.72632e-15	25.2992
PSAT1	1.40482	5.05441	12.0507	1.25529e-29	5.40242e-28	56.2039
PSRC1	1.15224	3.26138	18.0367	1.04619e-56	1.0985e-54	118.229
PTGDS	-1.09273	6.06276	-8.3362	7.06097e-16	8.77212e-15	24.8537
PTTG1	1.38369	5.17429	16.7179	2.0306e-50	1.83385e-48	103.812
RACGAP1	1.44785	4.6843	23.071	2.30633e-81	5.22068e-79	174.784
RAD51	1.42116	2.99139	23.254	2.88884e-82	6.8044e-80	176.853
RAD51AP1	1.59788	3.60644	22.7334	1.06639e-79	2.13647e-77	170.964
RAD54L	1.71555	2.74703	25.1414	1.49814e-91	5.32911e-89	198.153
RAP1GAP	-1.35704	5.31884	-10.1069	5.02172e-22	1.22076e-20	38.8455
RCOR2	1.12473	2.39724	9.94118	2.04185e-21	4.68899e-20	37.4568
RECQL4	1.48213	4.1658	17.7794	1.80146e-55	1.81499e-53	115.394
RFC4	1.2209	4.38247	19.0476	1.34367e-61	1.60412e-59	129.445
RHOBTB2	-1.07955	5.59661	-9.93947	2.0715e-21	4.75082e-20	37.4425
RHOV	1.10459	4.82502	6.73691	4.34775e-11	3.0594e-10	14.0122
RMI2	1.06395	4.26919	15.3453	5.02183e-44	3.7247e-42	89.1606
RNASE1	-1.60497	9.77268	-13.5342	6.50768e-36	3.87129e-34	70.582
ROS1	-1.16181	4.3609	-7.07515	4.91266e-12	3.89926e-11	16.1494
RP11-467J12.4	-1.2172	3.13014	-7.02005	7.04812e-12	5.47942e-11	15.7954
RPL39L	1.27185	5.23277	11.2714	1.74487e-26	5.83745e-25	49.0219
RRM2	2.05801	4.91209	25.7426	1.70207e-94	7.80713e-92	204.907
RTN4RL1	-1.00221	1.94035	-8.8877	1.0541e-17	1.62162e-16	29.003
S100B	-1.10962	3.94164	-8.00948	7.76249e-15	8.56331e-14	22.4911
SAPCD2	1.65606	3.7386	20.1824	3.86217e-67	5.25919e-65	142.155
SCARA5	-1.00622	1.6733	-8.00948	7.7625e-15	8.56331e-14	22.4911
SCGB1A1	-2.29043	6.14828	-6.77571	3.40024e-11	2.43293e-10	14.2529
SCGB2A1	-1.13125	2.45369	-6.07998	2.34603e-09	1.28995e-08	10.1148
SCGB3A1	-2.97157	7.12391	-10.7216	2.42411e-24	6.85914e-23	44.1295
SCGB3A2	-3.22583	7.43139	-11.9131	4.59574e-29	1.88037e-27	54.9156
SCN4B	-1.00097	1.98504	-12.0773	9.76539e-30	4.24466e-28	56.4532
SCN7A	-1.26924	2.5426	-12.2234	2.43647e-30	1.12052e-28	57.8317
SCNN1B	-1.49288	5.18363	-10.1859	2.55838e-22	6.33416e-21	39.5133
SCTR	-1.69196	3.40651	-9.82846	5.25631e-21	1.16859e-19	36.5208
SEC14L6	-1.06773	2.42095	-9.06594	2.59971e-18	4.31142e-17	30.3858
SELENBP1	-1.57128	7.12317	-13.014	1.1448e-33	6.19685e-32	65.4437
SEMA3A	1.05208	2.62035	7.98738	9.10541e-15	9.97531e-14	22.3339
SERPINB5	1.03653	2.08383	5.21882	2.6174e-07	1.06716e-06	5.53589
SERPIND1	-1.0607	2.50694	-5.5759	3.9838e-08	1.83309e-07	7.35962
SFTA2	-1.51906	8.79997	-8.43748	3.31066e-16	4.30633e-15	25.6007
SFTA3	-1.45021	6.11929	-8.49163	2.20201e-16	2.90765e-15	26.0029
SFTPA1	-2.33121	9.67411	-7.71678	6.25332e-14	6.21411e-13	20.4372
SFTPA2	-2.17874	9.97034	-7.34537	8.1043e-13	7.0138e-12	17.9185
SFTPB	-2.64399	11.4159	-10.9377	3.54957e-25	1.06855e-23	46.0341
SFTPC	-2.60357	6.69712	-7.40177	5.5269e-13	4.90999e-12	18.2945
SFTPD	-2.23231	7.60937	-10.4944	1.7807e-23	4.81951e-22	42.1533
SGO1	1.50816	2.19471	25.5533	1.43629e-93	6.10599e-91	202.782
SGO2	1.21461	2.70471	21.0849	1.42454e-71	2.14603e-69	152.324
SHCBP1	1.46496	3.1236	22.9685	7.38514e-81	1.56979e-78	173.624
SHE	-1.02452	3.20097	-8.04572	5.97095e-15	6.66712e-14	22.7496
SHH	-1.17678	2.10695	-10.6676	3.90219e-24	1.09879e-22	43.6576
SKA1	1.77823	2.71346	25.5197	2.09861e-93	8.70921e-91	202.404
SKA3	1.67433	2.95284	25.0839	2.86793e-91	9.80157e-89	197.506
SKP2	1.06929	4.1276	14.8061	1.44339e-41	1.00633e-39	83.5285
SLC16A1	1.03957	3.52911	8.51452	1.85235e-16	2.46544e-15	26.1735
SLC1A7	-1.0036	2.49464	-4.91581	1.1912e-06	4.37754e-06	4.0736
SLC22A3	-1.73738	4.46133	-12.3861	5.13724e-31	2.45995e-29	59.3775
SLC22A31	-1.60653	6.32404	-8.60027	9.66249e-17	1.32717e-15	26.8157
SLC26A9	-1.78186	3.92249	-9.96899	1.6152e-21	3.74874e-20	37.6888
SLC2A1	1.48819	6.41389	12.1527	4.77646e-30	2.15683e-28	57.1633
SLC34A2	-1.24899	9.7367	-6.77207	3.47972e-11	2.4847e-10	14.2303
SLC46A2	-1.25447	2.2653	-9.34292	2.84126e-19	5.26842e-18	32.5738
SLC7A5	1.24422	6.18534	10.854	7.48898e-25	2.16832e-23	45.2939
SLPI	-1.66835	9.89305	-9.34606	2.77001e-19	5.15825e-18	32.599
SORCS2	-1.03572	3.138	-7.68339	7.90459e-14	7.75335e-13	20.2066
SOSTDC1	-1.01341	1.40194	-7.80243	3.41676e-14	3.50937e-13	21.0319
SPAG5	1.83953	4.15622	26.4911	3.78229e-98	2.27329e-95	213.286
SPATA18	-1.34864	2.64229	-11.6332	6.27165e-28	2.35592e-26	52.3216
SPC24	1.53231	3.33209	22.8786	2.05161e-80	4.20701e-78	172.606
SPC25	1.53385	3.14434	23.1826	6.50049e-82	1.49084e-79	176.045
SPHK1	1.04057	3.46665	11.0356	1.47452e-25	4.58945e-24	46.9052
SPINK5	-1.39157	3.02513	-8.15174	2.7571e-15	3.20375e-14	23.5109
STC1	1.1141	4.17212	8.97821	5.19094e-18	8.30074e-17	29.7026
STC2	1.02042	3.06859	8.85399	1.37061e-17	2.08826e-16	28.7437
STEAP1	1.10863	5.11981	8.22876	1.56548e-15	1.87406e-14	24.0688
STIL	1.25607	2.74561	21.5134	1.10576e-73	1.81825e-71	157.164
STMN1	1.16268	6.19774	14.0294	4.34462e-38	2.76375e-36	75.5622
STRIP2	1.03946	2.43005	9.20091	8.8908e-19	1.56849e-17	31.4461
SUSD2	-2.18932	5.62346	-12.4688	2.31986e-31	1.1232e-29	60.1671
TACC3	1.26709	4.72232	19.7368	5.86367e-65	7.46013e-63	137.152
TBX4	-1.01358	2.92778	-10.2233	1.85698e-22	4.6305e-21	39.8307
TCF19	1.05913	4.59778	15.779	5.01479e-46	3.99123e-44	93.7447
TEDC2	1.25441	2.99599	18.1034	4.99327e-57	5.30687e-55	118.965
TESMIN	1.21211	1.73661	13.5154	7.85418e-36	4.60937e-34	70.395
TICRR	1.2435	1.6418	21.7687	6.10056e-75	1.02243e-72	160.051
TIMELESS	1.13067	4.7785	17.6841	5.15435e-55	5.16324e-53	114.348
TK1	1.69956	6.57759	20.8728	1.57357e-70	2.24814e-68	149.931
TMEM100	-1.07547	2.64107	-8.18866	2.10303e-15	2.48346e-14	23.7778
TMEM163	-1.42177	3.78374	-11.7677	1.79442e-28	7.09223e-27	53.5635
TMPRSS11E	1.15703	2.85829	5.62397	3.06756e-08	1.43576e-07	7.61334
TMPRSS2	-1.24964	5.56082	-9.25304	5.85702e-19	1.05245e-17	31.8587
TNNT1	1.57138	3.73886	7.62648	1.17622e-13	1.12645e-12	19.8157
TOP2A	2.27119	5.67855	28.9541	4.80324e-110	1.67441e-106	240.568
TPPP3	-1.18384	5.07482	-8.42175	3.72537e-16	4.7992e-15	25.4843
TPSB2	-1.20528	4.51742	-8.14091	2.98464e-15	3.45434e-14	23.4328
TPX2	2.40988	5.36109	29.7957	4.66636e-114	8.13347e-110	249.768
TRAIP	1.00761	2.68343	19.8408	1.81752e-65	2.34662e-63	138.319
TRIP13	1.96472	4.12671	23.9152	1.59476e-85	4.34323e-83	184.327
TROAP	1.9988	3.36845	24.2315	4.42164e-87	1.32878e-84	187.899
TSPAN8	-1.22626	5.24915	-5.6138	3.24241e-08	1.5115e-07	7.55952
TTK	1.88618	2.86325	26.7938	1.27169e-99	9.23568e-97	216.665
TUBB2B	1.13321	2.87437	6.11152	1.95201e-09	1.08875e-08	10.2941
TUBB3	1.04862	2.59885	10.1046	5.11809e-22	1.24246e-20	38.8267
TYMS	1.37705	4.93494	20.1382	6.35875e-67	8.59171e-65	141.659
UBE2C	2.54811	6.11966	25.2267	5.72052e-92	2.12146e-89	199.112
UBE2S	1.34615	4.43278	16.9659	1.36379e-51	1.2511e-49	106.501
UBE2T	1.68002	5.72704	22.7561	8.24198e-80	1.67044e-77	171.221
UCHL1	1.20359	5.00097	5.69413	2.08784e-08	1.00003e-07	7.98708
UCK2	1.15286	3.74172	12.0964	8.14559e-30	3.56728e-28	56.6333
UHRF1	1.63543	3.31688	22.1336	9.691e-77	1.74138e-74	164.178
VEGFD	-1.53411	2.28076	-11.5374	1.52231e-27	5.51639e-26	51.4417
VSIG2	-1.93412	4.8263	-11.0542	1.24716e-25	3.90269e-24	47.0712
WDHD1	1.30711	3.1758	21.0458	2.21707e-71	3.30286e-69	151.883
WDR62	1.20684	2.30487	15.9013	1.35867e-46	1.11182e-44	95.0443
WDR76	1.08524	3.26293	18.7297	4.69833e-60	5.35241e-58	125.905
WFDC2	-1.18763	9.35527	-8.26269	1.21841e-15	1.47478e-14	24.3158
WIF1	-1.82328	3.23772	-8.60572	9.26962e-17	1.27925e-15	26.8566
XRCC2	1.43132	2.38695	21.8879	1.57634e-75	2.69369e-73	161.399
YBX2	1.13405	1.77361	8.8273	1.6864e-17	2.53397e-16	28.5389
ZBTB16	-1.0296	1.4572	-9.67125	1.94182e-20	4.10751e-19	35.2277
ZNF367	1.13528	2.70628	18.4573	9.78672e-59	1.07964e-56	122.881
ZNF385B	-1.37005	2.45215	-9.33842	2.94641e-19	5.4518e-18	32.5379
ZWINT	1.68373	5.36556	25.3266	1.85172e-92	7.17232e-90	200.235
ZYG11A	1.07214	1.50063	11.6165	7.32302e-28	2.71575e-26	52.1678

## Sheet: Sheet2
gene	logFC	logCPM	PValue	FDR
AURKB	1.85717	6.74246	1.73722e-25	1.25563e-23
BIRC5	1.78284	6.92017	4.77189e-29	4.84866e-27
BUB1	1.42266	6.60995	2.80483e-15	6.70006e-14
BUB1B	1.98077	6.53761	5.26449e-22	2.66494e-20
CCNB1	1.17679	7.09863	2.48946e-19	9.53749e-18
CCNE1	1.78388	6.51616	2.05604e-18	6.9637e-17
CDC20	1.68421	7.08141	2.88834e-31	3.64867e-29
CDC6	1.91627	6.61788	3.4789e-23	2.02412e-21
CDCA2	1.82373	6.2681	4.87441e-14	1.01861e-12
CDCA5	1.54715	6.73824	8.7618e-20	3.50023e-18
CDCA8	1.50543	6.85741	1.41733e-21	6.78288e-20
CDT1	1.47003	6.69736	1.09621e-17	3.37083e-16
CENPE	1.5907	6.21736	3.22209e-11	4.79111e-10
CENPF	1.89703	6.63104	3.14169e-23	1.84321e-21
CENPK	1.32799	6.29465	1.05393e-09	1.28282e-08
DLGAP5	2.07356	6.62625	1.23995e-25	9.24816e-24
EME1	1.7157	6.23316	1.65942e-12	2.91585e-11
ESPL1	1.90185	6.2953	3.10018e-15	7.34302e-14
FAM83D	1.13176	6.75707	3.85006e-13	7.31511e-12
HJURP	2.21954	6.58923	2.41845e-26	1.88397e-24
KIF14	2.22709	6.21715	8.76176e-17	2.48699e-15
KIF18B	2.24893	6.45688	2.48382e-23	1.48205e-21
KIF23	1.4352	6.49555	9.44778e-14	1.90889e-12
KIF2C	1.89721	6.75372	3.802e-26	2.92921e-24
KIF4A	2.18283	6.61464	2.30612e-26	1.8065e-24
KIFC1	1.29727	6.83828	2.09063e-17	6.27727e-16
KNTC1	1.19146	6.48677	2.2292e-10	2.98547e-09
MAD2L1	1.38126	6.55297	4.86195e-14	1.01796e-12
MKI67	1.61608	6.73716	3.31483e-21	1.54935e-19
NCAPG	1.8616	6.49294	4.52433e-19	1.66948e-17
NCAPH	1.66134	6.62433	2.004e-19	7.71982e-18
NDC80	1.77947	6.5255	6.79401e-19	2.44271e-17
NEK2	2.0682	6.66423	1.51002e-26	1.21687e-24
NUF2	2.10943	6.55907	6.16254e-24	3.94571e-22
NUSAP1	1.12618	6.97106	5.61693e-16	1.44515e-14
OIP5	1.3623	6.38043	2.8116e-11	4.23007e-10
PLK1	1.7521	6.7204	5.02373e-23	2.85194e-21
PRC1	1.24014	6.77167	2.44208e-15	5.86349e-14
SKA1	1.82838	6.34454	1.34708e-15	3.33134e-14
SKA3	1.93196	6.40781	5.24576e-18	1.67936e-16
SPAG5	1.61966	6.74212	5.20133e-21	2.33013e-19
SPC24	1.5502	6.5185	8.36065e-16	2.10851e-14
SPC25	1.36831	6.46755	1.4343e-12	2.53297e-11
TOP2A	1.63717	7.11507	5.31646e-31	6.65602e-29
TRIP13	1.25508	6.74881	4.95383e-15	1.15771e-13
TTK	1.94228	6.38803	1.19152e-17	3.63997e-16
UBE2C	1.61366	7.21437	9.71506e-34	1.53061e-31
ZWINT	1.07314	7.05469	3.38399e-16	9.07273e-15
