# Supplementary material for: Chromatin Separation Regulators Predict the Prognosis and Immune Microenvironment Estimation in Lung Adenocarcinoma
Source: Front Genet. 2022 Jul 8;13:917150. doi: 10.3389/fgene.2022.917150 (PMC9305311; doi:10.3389/fgene.2022.917150)
Supplement: Supplementary file 1 [file DataSheet-1.zip › Supplementary materials/Supplementary Table 8.xlsx]

## Sheet: Sheet1
id	z	HR	HR.95L	HR.95H	pvalue
PLK1	4.5911	1.40774	1.21652	1.62903	4.40912e-06
DLGAP5	4.34211	1.35714	1.18239	1.55772	1.41118e-05
CCNB1	4.22307	1.34412	1.17173	1.54187	2.41002e-05
PRC1	4.16766	1.38409	1.1879	1.61269	3.07736e-05
HJURP	4.10172	1.33372	1.16226	1.53047	4.10097e-05
KIF14	4.08268	1.48609	1.22872	1.79737	4.45186e-05
CDCA5	3.8737	1.32081	1.14736	1.52048	0.000107195
NEK2	3.84106	1.30399	1.13882	1.49312	0.000122502
OIP5	3.83865	1.3898	1.17479	1.64414	0.000123712
KIF4A	3.83436	1.3187	1.14481	1.519	0.00012589
SPC25	3.79339	1.39819	1.17586	1.66256	0.000148605
SKA3	3.77745	1.40271	1.17683	1.67196	0.000158442
NDC80	3.77198	1.3275	1.14579	1.53803	0.000161958
CDCA2	3.74328	1.45386	1.19516	1.76856	0.000181635
MKI67	3.73482	1.29477	1.13062	1.48275	0.000187852
NCAPG	3.55392	1.30444	1.1266	1.51036	0.000379532
KIF23	3.52676	1.33028	1.13518	1.55892	0.000420682
CENPE	3.44464	1.45068	1.17392	1.79269	0.000571823
BUB1B	3.40538	1.30108	1.11819	1.51388	0.000660719
CDC20	3.39972	1.21842	1.08726	1.3654	0.000674552
BIRC5	3.37566	1.23001	1.0907	1.38711	0.000736392
CENPF	3.33135	1.26291	1.10086	1.44881	0.000864263
MAD2L1	3.32693	1.30744	1.11644	1.53112	0.000878089
CDT1	3.31379	1.28999	1.10963	1.49965	0.000920413
NUSAP1	3.29591	1.27467	1.10337	1.47257	0.000981037
CDC6	3.27875	1.27187	1.10156	1.4685	0.0010427
KIF2C	3.24104	1.23614	1.08741	1.40522	0.00119094
FAM83D	3.2252	1.25833	1.09433	1.4469	0.00125883
SKA1	3.19999	1.3097	1.11021	1.54503	0.00137431
NCAPH	3.19579	1.26052	1.09366	1.45283	0.00139447
BUB1	3.16608	1.27112	1.0957	1.47464	0.00154509
SPAG5	3.11938	1.2544	1.08789	1.44639	0.0018123
UBE2C	3.07503	1.16339	1.05641	1.28119	0.00210482
ZWINT	3.0734	1.24991	1.08417	1.44099	0.00211635
CENPK	3.03728	1.38269	1.1218	1.70425	0.00238725
CDCA8	2.98527	1.23597	1.07548	1.42042	0.00283331
KIFC1	2.95773	1.21818	1.06884	1.38837	0.00309915
TTK	2.79592	1.25574	1.07046	1.47309	0.00517523
TOP2A	2.79407	1.17302	1.04879	1.31196	0.00520494
SPC24	2.79088	1.24936	1.06853	1.46079	0.00525645
ESPL1	2.78173	1.28046	1.07577	1.52411	0.00540706
AURKB	2.72702	1.18728	1.04947	1.34318	0.00639101
CCNE1	2.54487	1.18704	1.0402	1.35462	0.0109318
KIF18B	2.52152	1.20037	1.04151	1.38347	0.0116849
NUF2	2.43826	1.18658	1.03413	1.36151	0.0147582
TRIP13	2.4242	1.18285	1.03268	1.35485	0.0153421
EME1	2.16708	1.28114	1.02396	1.60292	0.0302284
