# Supplementary material for: Chromatin Separation Regulators Predict the Prognosis and Immune Microenvironment Estimation in Lung Adenocarcinoma
Source: Front Genet. 2022 Jul 8;13:917150. doi: 10.3389/fgene.2022.917150 (PMC9305311; doi:10.3389/fgene.2022.917150)
Supplement: Supplementary file 1 [file DataSheet-1.zip › Supplementary materials/Supplementary Table 9.xlsx]

## Sheet: Sheet1
id	futime	fustat	PLK1	DLGAP5	CCNB1	HJURP	KIF14	OIP5	TTK	ESPL1	KIF18B	NUF2	TRIP13	EME1
TCGA.05.4249.01A	1523	0	1.59324	1.08558	2.42104	1.11154	0.502636	0.725574	1.00376	0.605204	0.749351	0.760109	1.4074	0.624208
TCGA.05.4250.01A	121	1	3.92045	2.96376	5.35266	3.39031	1.73587	2.0158	2.37699	1.79538	2.5346	2.83988	3.59354	1.99439
TCGA.05.4382.01A	607	0	2.6518	1.72792	3.67811	2.43559	0.797537	1.39305	1.42181	1.38404	2.20192	1.78814	2.6067	1.35085
TCGA.05.4384.01A	426	0	1.01029	0.733193	2.26924	0.899456	0.330386	0.794025	0.552374	0.3596	0.599751	0.943045	0.819191	0.521333
TCGA.05.4389.01A	1369	0	2.72528	2.53276	4.0343	2.73049	1.03298	1.76392	1.90809	1.81789	1.9541	2.43051	3.08459	1.65594
TCGA.05.4390.01A	1126	0	3.95768	3.95256	5.12927	2.57284	1.10778	1.59262	1.68821	2.34943	2.48996	3.15133	2.67169	1.45936
TCGA.05.4396.01A	303	1	1.66662	1.34816	2.50587	1.598	0.962245	1.64916	1.29923	1.14531	0.987899	1.3326	1.95902	0.469681
TCGA.05.4397.01A	731	1	4.89949	4.25801	5.70184	4.82999	2.35324	2.78403	3.81806	2.5122	3.92538	4.36549	4.1569	2.79395
TCGA.05.4398.01A	1431	0	3.77633	3.02105	4.05114	2.78501	1.08081	1.50415	2.41408	1.86221	2.48764	2.73541	3.52329	2.27296
TCGA.05.4402.01A	244	1	2.56105	2.51129	3.92169	2.03943	0.757651	1.65465	1.75683	1.10896	1.67619	1.72136	2.93401	1.02835
TCGA.05.4403.01A	578	0	1.73688	1.25214	2.74579	1.05304	0.234996	1.36671	0.706148	0.398727	0.364596	0.805356	1.04596	0.180621
TCGA.05.4405.01A	610	0	1.62376	1.35152	2.67122	2.33093	0.851561	0.905476	0.909569	0.717015	1.20586	1.39204	2.33926	0.647005
TCGA.05.4415.01A	91	1	3.9642	4.02156	5.77753	3.40511	3.01552	3.45252	2.74737	2.5949	2.77122	2.82975	3.98616	2.15751
TCGA.05.4417.01A	455	0	2.33235	2.00674	3.48048	1.70823	1.08066	1.18017	1.32185	0.986342	1.22553	1.69261	1.72404	0.499244
TCGA.05.4418.01A	274	1	2.63257	2.35145	5.00292	2.38619	0.719917	2.32309	1.69611	1.61504	1.78425	1.89141	3.02603	1.10168
TCGA.05.4420.01A	912	0	2.97305	3.65098	5.57666	2.7974	1.48122	2.53654	3.29906	2.0105	2.44345	3.11251	2.86643	1.30112
TCGA.05.4422.01A	365	0	2.49087	1.99419	3.85538	1.7965	0.616669	1.79555	1.47077	0.718076	1.41838	2.3838	2.32555	0.994205
TCGA.05.4424.01A	913	0	2.88547	3.00402	4.3193	2.46709	1.64155	1.26766	3.02117	1.88685	1.52299	2.84868	3.68337	1.38559
TCGA.05.4425.01A	669	0	2.29167	2.08259	3.70663	1.74714	0.696548	1.7655	1.18042	0.981084	1.64079	1.56722	2.26253	1.07268
TCGA.05.4426.01A	791	0	1.5828	1.56962	3.1533	1.46841	0.497441	1.25485	1.29852	0.650155	1.03957	0.806829	2.03622	0.776655
TCGA.05.4427.01A	791	0	2.63342	3.24785	4.14994	3.35817	1.91137	1.6748	2.92919	1.97585	2.7714	2.60592	3.08714	1.266
TCGA.05.4430.01A	761	0	2.49057	1.62625	3.74255	1.68368	0.674731	1.19147	1.10848	0.678307	1.02056	1.64242	3.05817	0.651928
TCGA.05.4432.01A	761	0	3.0367	2.43679	4.13662	2.56283	1.42041	1.67192	2.07911	2.23186	2.19744	3.51016	2.78421	0.808464
TCGA.05.4433.01A	730	0	2.95384	2.31098	3.45355	2.27845	1.1696	1.59569	1.50017	1.43544	1.59795	1.3777	2.11319	0.605699
TCGA.05.4434.01A	457	1	3.39582	3.18725	5.03324	2.6409	1.0756	2.20848	1.5644	1.85346	2.54634	2.62394	2.77954	1.49906
TCGA.05.5420.01A	457	0	2.45777	2.71214	5.16864	2.08593	0.612956	3.06889	2.11276	0.631238	1.05096	3.20607	2.22944	0.985618
TCGA.05.5423.01A	151	0	1.8521	1.23494	3.87314	0.810118	0.312881	1.50074	0.986561	0.49877	0.331947	2.26056	1.55935	0.51402
TCGA.05.5425.01A	882	0	2.96002	2.58188	4.82668	2.94373	1.14805	2.19537	2.70709	1.70296	1.71865	3.03243	3.29826	1.47414
TCGA.05.5428.01A	670	0	2.67712	2.97926	5.13367	3.26955	0.924734	2.73116	2.39949	0.636097	0.857571	3.99857	3.82272	1.03141
TCGA.05.5429.01A	275	1	2.74604	3.05232	4.80901	2.23393	0.7184	2.16514	1.49094	0.97218	1.08892	2.6834	2.20533	0.567339
TCGA.05.5715.01A	62	0	2.31514	1.86973	2.85273	1.63886	0.919768	1.55661	1.44357	0.615691	1.3771	1.48004	2.45205	1.06191
TCGA.35.3615.01A	14	0	1.01664	0.842207	3.10784	0.662643	0.213015	0.915211	0.309309	0.23506	0.196598	0.755977	0.913635	0.306703
TCGA.35.4122.01A	225	0	2.82456	2.8461	5.54861	2.72289	0.345766	2.6281	2.55431	0.7032	1.42527	2.65229	3.29068	1.17475
TCGA.35.4123.01A	182	0	2.37094	3.52215	5.03252	2.87043	0.577277	2.23417	2.43281	1.33699	1.65333	3.90383	3.56572	1.17908
TCGA.35.5375.01A	264	0	2.42596	3.71042	5.49557	3.45327	0.771212	2.79475	2.89876	1.13375	1.06754	4.1728	3.59859	1.34258
TCGA.38.4625.01A	2973	0	4.7632	3.2645	5.46127	2.94936	2.26853	2.74662	3.67631	2.4814	2.82897	4.0159	3.25093	1.87803
TCGA.38.4626.01A	3674	0	1.43107	1.32396	2.69418	1.00758	0.466105	0.770533	0.738918	0.664193	0.955424	1.00355	1.28949	0.548061
TCGA.38.4627.01A	1147	1	1.71084	1.54731	3.02888	1.2492	0.319452	0.882997	0.830277	0.296353	0.452334	0.915901	1.45515	0.283581
TCGA.38.4628.01A	1492	1	2.49382	1.60147	3.78287	1.05269	0.386696	1.84037	1.5962	0.794811	1.22856	2.34349	2.89749	0.895641
TCGA.38.4629.01A	864	1	3.79839	2.88407	4.97868	1.87668	1.04581	1.96861	1.93689	1.30025	1.82747	2.74704	3.88767	1.51441
TCGA.38.4630.01A	1073	1	4.48437	4.95258	5.25935	3.46216	2.36189	2.81183	3.83892	3.6647	3.96459	4.15644	3.90842	2.6137
TCGA.38.4631.01A	354	1	4.12089	3.24307	5.45376	3.12226	0.690295	3.6084	2.84816	2.49652	2.21161	3.1033	4.04954	1.28591
TCGA.38.4632.01A	1357	1	3.2735	2.64883	5.10231	3.04242	1.24069	2.30574	2.41483	1.257	1.60924	3.49585	4.38766	1.84397
TCGA.38.6178.01A	448	0	2.16913	1.61387	3.5285	1.58413	0.726332	0.531866	0.894933	0.968106	1.09856	1.39995	2.04569	0.631915
TCGA.38.7271.01A	800	1	1.65391	1.5319	3.16191	1.5024	0.591532	0.969521	0.636203	0.550276	0.713417	1.05445	1.68467	0.453978
TCGA.38.A44F.01A	133	0	1.58385	1.07266	2.39819	1.018	0.277953	0.985434	0.659614	0.503261	0.725291	0.917724	1.63862	0.658933
TCGA.44.2655.01A	1324	0	1.21002	0.878775	2.68789	0.700283	0.291977	0.883239	0.485569	0.299927	0.376497	0.964393	1.0452	0.309582
TCGA.44.2656.01A	1429	0	1.95514	2.45393	4.27711	1.44143	1.30826	1.19276	1.84358	1.3006	0.965488	2.06632	2.7022	1.61378
TCGA.44.2657.01A	1351	0	2.44156	1.77757	3.18892	2.04556	0.521349	1.02831	1.03613	0.753383	1.53296	1.4222	2.33755	0.861153
TCGA.44.2659.01A	1367	0	1.76609	0.945817	2.54128	0.939945	0.337316	0.597538	0.58956	0.537876	0.693904	0.824855	1.3038	0.645968
TCGA.44.2661.01A	1159	0	1.36692	1.27115	3.11385	0.812193	0.25005	0.912328	1.01082	0.415206	0.648039	1.32633	1.34901	0.567501
TCGA.44.2662.01A	1280	0	3.70951	3.0192	5.45565	2.92337	2.41524	2.00864	2.94507	1.90519	2.26103	2.8147	5.44706	2.03386
TCGA.44.2665.01A	1301	0	2.21968	1.55918	3.63392	1.3221	0.634977	1.00596	1.01618	0.602817	1.00422	1.58322	1.50098	0.830489
TCGA.44.2666.01A	97	1	2.5865	1.83929	3.20797	1.70414	0.667023	1.52629	0.8878	0.543525	0.972026	1.05688	1.96184	0.918055
TCGA.44.2668.01A	761	1	3.93371	4.02032	5.59044	3.87725	2.35737	1.20643	1.99237	2.46323	2.59627	3.11313	3.69902	1.48689
TCGA.44.3396.01A	1130	0	2.705	2.93963	4.65266	2.22905	0.880428	2.11132	1.98233	1.18537	2.06647	1.88378	3.54347	1.80949
TCGA.44.3398.01A	1163	0	1.32117	1.63627	3.9263	1.02959	0.286963	1.69509	0.9767	0.362528	0.682262	1.4244	1.53573	0.483133
TCGA.44.3917.01A	1183	0	2.92231	4.60394	5.96108	2.8972	2.67008	3.44398	3.33668	2.17743	1.71318	5.07148	3.0797	1.78227
TCGA.44.3918.01A	1036	0	1.84558	2.97071	4.71716	3.77468	1.04717	1.43243	2.43185	1.05803	1.06345	2.14083	2.09859	0.91755
TCGA.44.3919.01A	1026	1	2.41367	2.33886	3.21439	1.90221	0.895112	1.26354	1.78521	1.10581	1.96831	1.42178	2.79801	0.969753
TCGA.44.4112.01A	808	1	2.55449	2.84235	5.58975	2.17462	0.994644	1.71996	1.31264	1.06028	1.33401	2.3371	2.45252	1.00119
TCGA.44.5643.01A	1013	0	3.44375	2.83575	5.59506	3.37492	1.2355	3.03675	3.36444	2.20017	3.58455	2.45707	3.64773	1.55856
TCGA.44.5644.01A	863	0	3.19804	2.02786	4.2456	3.21248	1.67182	2.26006	2.07026	1.91424	2.34659	2.70638	4.78385	1.82718
TCGA.44.5645.01A	852	0	1.1372	1.2421	2.72816	0.820971	0.605556	0.855537	0.732557	0.383468	0.509971	0.840816	1.06257	0.450325
TCGA.44.6145.01A	595	0	2.54838	2.14685	3.3636	2.28125	1.53201	1.88047	1.8901	1.07626	1.78689	1.85261	2.29794	0.964914
TCGA.44.6146.01A	728	0	1.8236	0.847752	1.60947	0.910477	0.720592	1.01913	0.979271	0.567507	0.616591	0.67084	0.891863	0.418098
TCGA.44.6147.01A	845	0	1.43551	1.74695	2.56085	0.866093	0.980772	0.673011	1.12459	0.70465	0.649519	1.58657	2.69322	0.941419
TCGA.44.6148.01A	704	0	0.721718	0.204078	1.84166	0.316438	0.0734184	0.268929	0.294875	0.125872	0.218132	0.285069	0.726418	0.262928
TCGA.44.6774.01A	658	0	1.98776	1.83323	2.95506	1.77796	0.81207	1.00704	1.32143	1.12445	1.36469	1.46643	2.37743	0.692172
TCGA.44.6775.01A	705	0	2.92468	2.68624	3.50801	2.15507	1.7848	1.49391	1.79715	1.32204	1.95183	1.77878	3.11683	1.16087
TCGA.44.6776.01A	2616	0	1.11861	0.748849	2.01248	0.463535	0.34588	0.559288	0.289252	0.280765	0.269209	0.52588	0.758942	0.258687
TCGA.44.6777.01A	987	1	1.68479	1.56971	2.85304	1.07764	0.729693	0.711142	0.984975	0.673953	0.812733	0.858595	2.06233	0.583072
TCGA.44.6778.01A	1864	0	3.35226	2.95554	3.87295	2.63474	2.23501	1.60044	1.91717	2.08195	2.38694	3.6516	3.28483	1.76586
TCGA.44.6779.01A	500	1	3.59538	3.48986	4.57188	1.93104	1.6154	2.33066	1.87122	1.89433	1.5711	2.51694	1.84325	1.22056
TCGA.44.7659.01A	691	0	0.910059	0.93298	2.20298	0.737932	0.297584	0.99343	0.290302	0.455451	0.361806	0.541388	1.4538	0.498895
TCGA.44.7660.01A	592	0	3.02079	3.4009	4.21094	3.18782	1.84581	2.1548	2.9622	2.28609	3.00224	2.88671	3.08281	1.79746
TCGA.44.7661.01A	557	1	3.55587	3.07832	5.1625	3.42821	2.03362	1.86867	2.31273	2.03969	3.13612	2.73255	3.15807	1.91416
TCGA.44.7662.01A	218	0	3.0755	3.2818	4.33248	3.16865	1.79349	1.61518	2.48515	1.58081	3.00311	3.25882	3.97447	2.33257
TCGA.44.7667.01A	1097	0	4.79916	4.06445	6.04431	3.54441	1.78676	2.46376	2.56276	3.11149	3.81383	4.58212	4.30471	2.72889
TCGA.44.7669.01A	574	1	4.35084	3.10712	5.59716	3.81088	2.53496	2.91568	3.1559	3.44421	2.8608	3.72537	5.08032	1.82714
TCGA.44.7670.01A	882	0	4.49565	3.98825	4.84412	3.91398	2.20119	3.10162	2.50448	3.27885	3.4897	2.98466	3.84149	2.09319
TCGA.44.7671.01A	889	0	1.67391	1.38473	3.82984	1.17029	0.616522	0.591354	0.532029	0.454794	0.661734	1.11516	1.63022	0.532418
TCGA.44.7672.01A	719	0	2.61673	2.66675	4.65251	2.4894	1.39374	1.25886	1.73808	1.83065	1.87192	2.27763	3.11768	1.06189
TCGA.44.8117.01A	385	0	1.81865	2.10142	3.6674	1.30973	0.948168	1.01725	1.18828	1.06458	1.40037	2.06585	2.88047	0.905589
TCGA.44.8119.01A	285	0	2.51929	2.64616	4.75105	2.11574	1.69693	2.01361	1.95871	2.02225	2.44075	2.94755	2.43239	1.09526
TCGA.44.8120.01A	260	0	1.97709	1.09372	2.5147	1.37751	0.641629	0.685034	0.634961	0.546	0.88182	1.06795	2.35129	1.08344
TCGA.44.A479.01A	486	0	2.69566	2.89053	4.04894	2.54484	1.39388	1.90238	2.28971	1.49374	2.04364	2.49715	2.60797	1.4246
TCGA.44.A47A.01A	466	0	2.64306	1.98899	3.79594	2.1922	1.1532	1.57575	1.62424	1.45504	2.18953	2.41545	2.48494	1.2469
TCGA.44.A47B.01A	287	0	1.82172	1.92969	3.8387	1.50634	1.01706	1.35332	1.3377	1.20544	1.48349	1.78977	1.68489	0.711592
TCGA.44.A47G.01A	351	0	2.08827	1.72775	3.48008	2.1747	0.859606	0.903113	1.12779	1.04504	1.60486	1.68231	2.28213	1.21953
TCGA.44.A4SS.01A	415	0	2.48889	2.1259	3.55914	2.84877	1.54508	0.97674	1.80679	1.56281	2.01298	1.8037	2.60651	1.06328
TCGA.44.A4SU.01A	409	1	2.22307	1.75255	2.94516	1.89178	0.691239	0.872737	0.766452	0.862758	1.49367	1.41222	1.49956	1.42372
TCGA.49.4486.01A	2318	1	0.774193	0.876871	2.55526	0.514707	0.1611	1.20571	0.419474	0.224755	0.232293	0.769715	0.87611	0.346611
TCGA.49.4487.01A	855	1	3.36458	3.14567	5.5564	2.92279	2.16106	1.79673	3.18821	2.26859	2.97553	4.20763	3.71997	1.57188
TCGA.49.4488.01A	869	1	2.21957	2.35413	4.74131	2.48101	0.761697	1.50027	1.50322	0.896492	1.08149	2.69812	3.06421	0.718355
TCGA.49.4490.01A	385	1	1.90437	1.43046	2.41374	1.17091	0.31341	0.777603	0.931899	0.452351	1.16901	1.02818	2.57026	1.04328
TCGA.49.4494.01A	1081	1	2.93466	2.67806	5.08974	2.57525	0.884701	1.25449	1.42901	1.20477	1.47364	2.30621	2.34808	1.00491
TCGA.49.4501.01A	1421	1	1.22036	1.05512	3.1202	0.845856	0.26956	0.910474	0.516388	0.269165	0.509284	1.15459	1.51657	0.330983
TCGA.49.4505.01A	428	1	1.6431	1.00615	2.33115	0.783594	0.213393	0.673302	0.542516	0.303161	0.542466	0.768716	2.05719	0.563345
TCGA.49.4506.01A	999	1	3.04075	2.67877	5.3246	2.61045	1.23331	3.06331	1.38273	0.97083	1.14677	2.55857	3.59603	0.977945
TCGA.49.4507.01A	268	1	3.38947	2.83236	5.42692	3.60127	1.31926	3.04402	2.03444	1.92267	2.8202	3.27992	3.73922	1.9538
TCGA.49.4510.01A	896	1	0.746829	0.2659	2.70626	0.454134	0.125193	0.465958	0.223079	0.460825	0.296026	0.429629	0.735622	0.250405
TCGA.49.4512.01A	905	1	1.98025	1.48106	3.51594	1.23461	0.443014	1.10872	0.973147	0.713491	1.27371	1.81721	1.49993	0.843233
TCGA.49.4514.01A	1700	0	3.69404	2.10074	4.45687	3.33869	0.940736	2.33242	1.59708	1.26286	2.35704	2.16445	3.66745	1.28358
TCGA.49.6742.01A	488	1	3.55991	3.20134	5.14918	3.21862	1.93015	3.07695	2.58881	2.32006	2.4296	2.84376	2.42485	1.29766
TCGA.49.6743.01A	1621	0	3.65893	3.61711	5.17161	2.75651	2.08806	3.59347	2.73975	2.66138	3.00289	2.61518	4.30234	1.66223
TCGA.49.6744.01A	1683	0	2.02723	1.41119	3.30158	1.1349	0.685973	0.972391	1.21023	0.741085	1.11241	1.03367	2.16491	0.5669
TCGA.49.6745.01A	522	0	2.89438	2.9835	4.72159	2.18469	1.25289	0.800749	1.96502	1.18364	2.03669	1.4644	2.8778	0.842778
TCGA.49.6761.01A	354	0	2.96678	2.72908	4.95596	2.67702	1.2968	1.15401	1.35951	1.45696	1.40416	1.63898	2.30244	0.926587
TCGA.49.6767.01A	677	0	3.19025	3.69375	5.10565	3.29918	1.95432	1.783	2.95682	2.60453	2.47088	2.97739	4.18718	1.2209
TCGA.49.AAQV.01A	677	1	2.48348	2.53967	4.23612	2.14557	1.24015	1.54399	1.30179	1.49498	1.74892	2.38331	2.5997	1.23002
TCGA.49.AAR0.01A	4765	0	3.20398	2.46625	4.61969	2.98401	0.77846	1.4191	1.25037	1.47661	1.83631	2.50822	2.38368	1.23484
TCGA.49.AAR2.01A	2224	0	2.70409	2.11402	3.2949	3.1215	1.00515	2.22725	1.96551	2.19821	2.70611	3.34739	3.0285	2.18812
TCGA.49.AAR3.01A	1893	0	3.65827	3.09513	4.67542	3.41677	2.16241	2.00776	2.47063	2.37124	3.13586	2.97821	3.18037	2.2787
TCGA.49.AAR4.01A	879	1	2.4963	2.84453	3.73101	2.89527	1.17017	1.70047	1.81634	1.57154	2.94153	2.37574	3.30107	2.01678
TCGA.49.AAR9.01A	260	1	3.74344	3.60545	4.17679	3.65313	2.3286	2.84306	1.7684	2.73033	3.12248	2.93649	3.16151	1.5446
TCGA.49.AARE.01A	1229	1	3.94638	2.20067	4.40891	3.0031	1.06608	2.13078	1.94398	2.03513	2.68085	2.41765	1.72209	2.09527
TCGA.49.AARN.01A	1135	1	2.06913	1.84525	3.60144	2.12421	0.855325	1.06684	0.84697	1.25981	1.62389	1.70607	1.92776	0.507835
TCGA.49.AARO.01A	3759	0	2.77374	1.99436	3.29771	1.79317	0.910712	0.951779	1.19507	1.02378	2.4443	2.05709	2.51552	1.55387
TCGA.49.AARQ.01A	6732	0	2.03822	2.65092	5.18075	3.92125	1.61911	1.18387	2.42615	2.73462	3.82741	3.33174	2.68992	1.75348
TCGA.49.AARR.01A	4992	0	1.243	0.613201	1.99282	0.687028	0.267249	0.557203	0.444174	0.40001	0.539771	0.497342	3.21291	0.405223
TCGA.4B.A93V.01A	300	1	3.42622	1.599	4.10216	2.88719	1.49292	2.26663	1.16978	1.30417	1.3411	2.60323	3.06181	1.25544
TCGA.50.5044.01A	624	1	3.36548	3.08676	4.93884	2.9452	1.31131	1.87526	1.87667	1.42203	2.2359	2.51492	2.95509	0.690406
TCGA.50.5045.01A	2174	1	2.31416	2.40562	3.94766	1.50126	0.623795	1.54143	1.11918	0.772684	1.03785	2.00056	3.07266	0.859784
TCGA.50.5049.01A	3094	0	2.56991	2.43017	3.57252	2.36868	0.8235	1.66953	1.69373	0.942239	1.37674	2.39889	2.88536	0.971907
TCGA.50.5051.01A	478	1	3.06892	2.52066	5.30878	2.78196	1.44973	1.45671	1.60343	2.02273	2.09852	2.80782	2.5173	0.742789
TCGA.50.5055.01A	1830	1	1.99505	1.8799	3.54845	1.43391	0.506711	1.40691	1.02292	0.877942	0.838166	1.44385	1.71509	0.510605
TCGA.50.5066.01A	1442	0	2.94582	3.60138	5.3987	3.27939	0.731178	2.71519	2.94947	0.507381	0.828338	4.24975	5.20065	1.41405
TCGA.50.5068.01A	1499	1	1.40731	1.92232	3.83032	2.04411	0.30375	2.43099	1.20621	0.308951	0.49693	2.64826	2.38226	0.670545
TCGA.50.5072.01A	250	1	4.41279	3.90026	5.92473	3.6046	2.33269	3.78112	2.86108	2.93304	3.13376	3.50634	4.22612	2.16833
TCGA.50.5930.01A	282	1	2.16129	2.32359	3.72781	1.64805	0.981665	2.39167	1.75116	0.920007	1.51588	2.20839	2.87544	0.963118
TCGA.50.5931.01A	434	1	3.44852	2.79212	5.0991	3.14022	2.43135	2.94066	2.84508	2.32602	3.44858	3.45083	4.19217	1.87848
TCGA.50.5932.01A	1235	1	2.11861	1.80008	3.63963	1.25781	1.34224	0.986208	0.974875	0.78216	0.71471	1.82195	1.1781	0.527776
TCGA.50.5933.01A	2393	1	3.33146	2.56475	4.55919	2.9865	1.67294	1.62336	2.24412	1.59438	1.9618	2.95609	3.35899	1.95718
TCGA.50.5935.01A	653	1	1.60699	1.50496	3.03308	0.909317	0.681603	0.25362	0.615188	0.523625	0.694889	1.18946	1.31308	0.606771
TCGA.50.5936.01A	257	1	3.12738	2.68966	4.74008	2.22308	1.38512	2.54398	1.51146	1.29409	1.75442	1.98058	2.52396	1.03781
TCGA.50.5939.01A	460	1	2.89511	2.7894	4.4286	2.31153	1.61316	1.74703	1.40429	1.9355	1.90815	1.85538	2.6699	0.906477
TCGA.50.5941.01A	1474	0	2.93785	2.85678	4.28621	2.35484	1.16609	1.41393	1.81666	1.56749	1.83331	2.3555	2.29916	1.10505
TCGA.50.5942.01A	1847	0	0.977206	0.497634	1.69491	0.399456	0.182353	0.514785	0.307157	0.248275	0.262118	0.287698	1.2401	0.174678
TCGA.50.5944.01A	1750	0	1.36315	1.57326	1.79839	1.02765	0.63139	0.73818	0.905018	0.671978	0.848879	0.96987	1.84352	0.84844
TCGA.50.5946.01A	1617	0	4.0758	4.18552	5.23862	3.75446	2.96253	2.48834	2.63964	3.2252	4.02395	3.7354	4.46268	2.61194
TCGA.50.6590.01A	1288	1	3.83085	4.32471	5.33978	2.94637	2.45143	2.00533	2.2843	2.28782	3.00592	3.2044	3.46088	1.5673
TCGA.50.6591.01A	119	1	4.03384	5.08662	5.93563	3.83409	2.92482	2.31932	4.11778	3.0479	3.93657	3.93283	3.87685	1.86302
TCGA.50.6592.01A	777	1	3.43541	3.30806	5.07617	3.93034	1.78185	2.8536	2.49053	2.01377	2.4765	2.4695	3.24552	1.1653
TCGA.50.6593.01A	336	1	3.60722	2.30365	3.87311	2.56138	1.27123	1.94012	1.13743	1.25736	2.06888	1.9902	4.29234	1.22085
TCGA.50.6594.01A	370	1	3.50123	2.36711	4.94353	1.87797	1.40796	2.08892	1.91903	1.98954	2.03432	1.97862	4.2588	1.6066
TCGA.50.6595.01A	189	1	3.94923	4.07992	5.41872	3.19251	2.1441	2.09657	2.87308	1.89673	2.17574	2.18406	4.28542	1.16826
TCGA.50.6597.01A	1268	1	0.829101	0.781241	3.05258	1.05822	0.170868	0.749364	0.781867	0.36994	0.855846	0.843732	1.32249	0.717587
TCGA.50.6673.01A	22	1	2.73096	3.03722	3.9634	2.56235	1.15974	1.39042	1.88251	1.38063	0.982264	1.32724	2.0306	0.509549
TCGA.50.7109.01A	308	1	2.52623	2.91693	4.37841	2.37285	0.962758	1.29576	1.98125	1.08549	1.69866	2.12885	3.19489	1.00855
TCGA.50.8457.01A	1125	0	0.925463	0.419515	2.15893	0.39897	0.205809	0.624478	0.293908	0.330984	0.49089	0.477398	0.827838	0.427497
TCGA.50.8459.01A	1119	0	1.73455	1.28636	2.50435	1.20936	0.457469	0.437576	0.899613	0.67898	1.02161	0.900147	1.4085	0.538082
TCGA.50.8460.01A	829	0	1.73267	1.17936	2.93332	1.0238	0.450018	0.387233	0.901046	0.665305	0.948524	0.935527	1.12599	0.497292
TCGA.53.7624.01A	1043	1	4.08163	3.83774	5.47468	4.24203	2.73587	3.58108	3.593	2.57401	3.15399	3.66584	4.23708	1.69236
TCGA.53.7626.01A	929	1	1.95549	2.0087	2.82987	1.60739	1.18167	1.03633	1.01316	0.960485	1.33604	1.48636	2.17459	0.657203
TCGA.53.7813.01A	424	0	1.90656	2.48536	4.95789	2.02465	1.56074	1.13954	1.94778	1.10873	1.65718	3.09286	2.36881	1.48174
TCGA.53.A4EZ.01A	1071	0	3.21544	3.63269	4.93911	4.21973	1.89125	2.08104	2.45883	2.42585	3.52778	3.60024	3.57059	1.94444
TCGA.55.1592.01A	701	1	2.75114	2.2651	3.75864	2.21199	1.0159	1.87762	2.10138	1.4265	2.11126	2.10674	2.58463	1.44831
TCGA.55.1594.01A	1178	0	3.18452	2.82165	5.11876	3.42023	1.62287	2.89146	2.80952	2.2829	3.14431	2.93964	3.9587	2.21868
TCGA.55.1596.01A	2065	0	3.71189	2.98646	4.79943	2.1605	1.24178	3.39301	3.11953	2.50811	4.15745	3.13331	3.19068	2.09001
TCGA.55.5899.01A	930	0	3.65502	3.79254	4.90077	3.34243	1.60921	2.97462	2.85736	2.36078	3.08935	3.53101	3.60351	2.00428
TCGA.55.6543.01A	435	0	0.978683	1.02747	3.04349	0.484023	0.219048	0.537908	0.507267	0.30019	0.460796	0.380776	1.34905	0.454105
TCGA.55.6642.01A	2449	0	1.95287	2.42544	3.90269	1.26059	1.4146	1.02135	1.33092	1.25754	1.49719	1.42043	1.58112	0.573006
TCGA.55.6712.01A	171	1	2.54585	3.58281	4.1611	1.82685	0.948586	1.0744	1.6742	1.31541	1.98729	1.6742	2.5112	1.42768
TCGA.55.6968.01A	1293	1	4.38532	4.47039	5.72997	4.26814	3.12673	3.14919	3.1141	3.23747	3.57205	4.06606	3.60123	2.15098
TCGA.55.6970.01A	464	1	2.39113	2.96638	4.27085	2.60573	1.97647	1.52301	1.65182	1.15448	1.32895	2.65219	2.83942	0.563599
TCGA.55.6971.01A	1400	0	2.32385	2.71393	3.79775	2.19801	1.26853	1.66376	1.28309	1.53201	2.6853	1.53345	1.98037	0.984577
TCGA.55.6972.01A	1632	1	1.35233	1.24806	3.16499	1.28193	0.578523	0.816138	0.842635	0.982494	0.598486	1.7394	2.88019	0.721334
TCGA.55.6975.01A	118	1	3.98013	3.68304	5.00543	3.19051	2.07822	2.70599	2.7717	1.99929	1.94179	2.5631	3.54688	1.33812
TCGA.55.6978.01A	176	1	3.34193	3.46334	4.82326	2.99891	1.86846	2.13982	2.18453	1.9826	2.45016	2.52792	2.86816	1.3231
TCGA.55.6979.01A	237	1	2.81405	3.08274	4.23369	2.92724	1.2953	1.25741	2.28656	1.42806	2.61836	2.43051	3.17443	1.85163
TCGA.55.6980.01A	2109	0	1.10041	0.70664	2.75555	0.780498	0.252276	0.614718	0.53314	0.353967	0.509119	0.534128	0.926411	0.434862
TCGA.55.6981.01A	1379	1	2.55524	2.51433	3.27841	2.11263	1.12932	0.877925	1.40733	0.956602	1.80658	1.60284	3.21557	1.61701
TCGA.55.6982.01A	995	1	2.78635	2.30514	3.7601	2.10741	1.51454	1.40136	1.2869	1.07343	1.99592	1.82945	4.41713	1.14397
TCGA.55.6983.01A	2823	0	1.57486	1.57358	3.2479	1.20729	0.653631	0.721504	0.659567	0.509145	0.824268	1.37639	1.57656	0.432675
TCGA.55.6984.01A	760	1	2.80444	2.30396	3.78267	2.08842	1.08664	1.30469	1.04974	0.808983	1.38811	1.7711	1.77984	0.489464
TCGA.55.6985.01A	1233	0	2.80253	2.72817	3.78877	1.90387	1.2138	0.772827	1.37121	1.1756	1.9605	1.91055	2.89396	1.13845
TCGA.55.6986.01A	3261	0	1.78285	1.43977	3.75857	0.897602	0.327243	0.775188	0.735736	0.473603	0.678447	0.606996	1.68047	0.308408
TCGA.55.6987.01A	2137	0	2.54575	2.32305	4.10784	2.31464	1.55176	1.35017	1.94999	1.29431	1.8399	2.51182	3.08959	0.837776
TCGA.55.7227.01A	952	1	1.97356	2.00503	3.59833	1.66891	0.687437	1.15014	1.07238	0.638004	1.03219	1.26297	1.8626	0.650682
TCGA.55.7281.01A	872	0	1.83585	1.56441	2.706	1.31414	0.494381	0.785516	1.03218	0.521229	1.09663	1.1872	1.88305	0.606674
TCGA.55.7283.01A	609	0	2.39291	1.66647	3.62902	1.40031	1.11833	0.648116	0.99641	0.942261	1.09042	1.33607	1.89039	0.602835
TCGA.55.7570.01A	824	0	4.45402	4.08557	5.24491	3.84648	2.53687	3.51839	3.5158	2.64914	3.77977	3.77727	4.31911	2.62654
TCGA.55.7573.01A	487	0	1.26635	1.04033	2.27686	0.879554	0.450046	0.774233	0.509054	0.575657	0.658819	0.656523	1.6364	0.451657
TCGA.55.7574.01A	995	1	2.04584	2.09875	3.50926	1.86909	1.23439	1.54822	1.24772	1.06696	1.44868	1.89159	1.99319	0.647646
TCGA.55.7576.01A	670	0	2.41352	2.54621	3.80075	2.70685	0.864324	1.7837	2.65721	1.3587	2.45143	2.86671	2.16338	1.14073
TCGA.55.7724.01A	705	0	2.36078	3.13376	3.78358	1.87536	1.38945	1.36265	2.53877	0.727268	0.82227	1.88436	2.62844	0.829712
TCGA.55.7725.01A	442	0	1.14185	1.32694	2.72178	0.980123	0.670803	0.660713	0.660883	0.318493	0.347295	0.910206	1.71268	0.343965
TCGA.55.7726.01A	652	0	3.51223	3.04729	4.6634	3.46348	2.09543	2.24405	2.49238	1.20504	2.06418	2.09815	3.18186	1.15606
TCGA.55.7727.01A	119	0	2.26406	3.3093	4.71224	2.99672	1.88175	1.33001	2.18732	1.12418	1.69767	3.00753	3.69143	2.10089
TCGA.55.7728.01A	704	0	2.18008	1.32407	2.77807	1.71714	0.449455	0.940241	0.873563	1.26921	1.26282	1.07197	1.1488	0.693293
TCGA.55.7815.01A	773	0	1.65435	2.79475	4.32865	1.87357	1.4549	1.17066	1.30068	0.943287	0.718926	1.83001	1.97531	0.769093
TCGA.55.7816.01A	468	1	1.44724	1.28391	2.43204	0.827074	0.487207	0.761834	0.678863	0.557759	0.625778	0.796222	0.913776	0.460351
TCGA.55.7903.01A	567	0	2.88585	3.00249	4.55456	2.74571	1.661	1.07521	1.62842	2.22932	2.87541	2.81453	2.69131	1.70141
TCGA.55.7907.01A	343	1	2.58889	2.36404	3.61876	2.17273	1.51693	1.92781	1.52857	1.14382	1.75965	2.09856	2.20694	1.35455
TCGA.55.7910.01A	1040	0	2.83986	2.27283	3.92685	3.5137	2.04347	1.95395	2.72653	2.49728	2.24248	3.3185	3.68668	2.1026
TCGA.55.7911.01A	537	0	2.8888	2.96221	4.91329	2.93827	1.79273	1.93063	1.55494	1.59211	2.82641	2.69896	3.27936	2.3588
TCGA.55.7914.01A	187	1	1.35611	2.07602	3.60001	2.10618	1.17206	1.44319	1.12672	0.858985	1.2997	1.7104	1.92219	0.743374
TCGA.55.7994.01A	603	0	3.33153	3.36664	4.4312	3.03934	1.62235	1.84584	2.58615	2.38686	2.69503	2.6399	3.2682	1.93865
TCGA.55.7995.01A	889	0	3.80456	3.22875	3.57642	2.97062	1.72667	2.2443	2.47317	2.10862	2.99216	2.64769	2.10789	1.71384
TCGA.55.8085.01A	904	0	3.31656	3.86747	5.10878	2.68949	1.34374	2.54054	1.364	2.20544	2.06527	3.39377	2.46713	1.38068
TCGA.55.8087.01A	462	0	0.897474	0.402259	2.08863	0.515231	0.207389	0.433941	0.425857	0.238677	0.319039	0.607965	0.6128	0.26004
TCGA.55.8089.01A	702	1	3.28486	3.73277	4.51918	2.9031	2.2309	1.737	1.96272	1.79394	2.36299	2.82022	2.62463	1.7005
TCGA.55.8090.01A	598	1	2.16588	2.08688	3.90014	2.25118	0.747708	0.797561	1.13999	1.08237	1.46816	1.36906	1.50421	0.869546
TCGA.55.8091.01A	600	0	1.41983	1.89825	3.51277	1.22047	0.619902	0.766223	0.690556	0.621668	0.914379	0.986933	1.65257	0.482256
TCGA.55.8092.01A	154	1	2.81151	1.93926	3.58519	1.99462	1.50379	1.90007	1.80363	1.21314	1.79709	2.27082	1.93983	0.992813
TCGA.55.8094.01A	541	0	2.64593	2.3183	4.67821	2.4303	1.20695	1.84525	1.71986	1.62369	2.5082	3.09243	4.0429	1.99899
TCGA.55.8096.01A	719	1	2.37384	1.39031	2.92621	1.57363	0.654548	1.20167	0.948562	0.875363	1.03762	1.12363	1.85967	1.01751
TCGA.55.8097.01A	476	0	1.21772	0.610605	2.22783	0.785706	0.254506	0.734243	0.662521	0.441549	0.600836	0.469377	0.891498	0.524934
TCGA.55.8203.01A	547	0	2.79965	2.48845	4.15597	1.85178	1.53684	1.04429	1.37546	1.17913	1.86187	3.00928	1.83581	1.10573
TCGA.55.8204.01A	515	0	2.56581	3.04523	4.01876	2.71671	1.45969	2.27856	2.63934	1.25452	1.76917	1.96639	4.44932	0.581587
TCGA.55.8205.01A	599	0	3.76218	3.74207	5.68669	3.48805	1.87594	2.3219	2.98504	2.06673	2.97542	2.44345	3.77242	2.11385
TCGA.55.8206.01A	888	0	1.14115	0.90224	2.11227	0.741214	0.439899	0.742469	0.580866	0.617752	0.664099	0.776479	0.789721	0.626306
TCGA.55.8207.01A	977	0	0.656367	0.575805	1.86612	0.541322	0.261291	0.491149	0.36352	0.255846	0.322171	0.57643	1.05434	0.373404
TCGA.55.8208.01A	674	0	2.49629	2.36029	3.6523	2.79042	0.591629	1.58483	1.52666	1.61856	2.22564	2.51559	2.59364	1.17984
TCGA.55.8299.01A	469	1	2.64331	2.51304	4.55783	2.21935	1.49444	1.75909	1.5391	1.23792	2.21126	1.97945	2.86498	1.6176
TCGA.55.8301.01A	534	0	2.98408	2.77908	4.33258	2.55065	1.70756	1.34311	1.75069	1.7147	2.06082	2.67282	3.75595	1.40755
TCGA.55.8302.01A	478	0	3.07359	2.50983	3.72678	2.88992	1.0373	1.66292	1.47033	1.657	2.91822	1.79243	3.18229	2.05417
TCGA.55.8505.01A	440	0	2.86304	2.55588	4.0232	3.27501	1.35668	2.539	1.82103	1.92926	2.46108	1.60405	2.61111	1.29142
TCGA.55.8506.01A	11	0	3.40637	2.79092	3.3788	2.23926	1.31298	1.42224	1.1523	1.78333	2.25456	2.14036	2.93591	1.54354
TCGA.55.8507.01A	418	0	3.07186	2.91168	4.70136	2.90995	1.49453	1.49471	1.83853	2.02728	3.0723	2.05911	2.4644	1.65414
TCGA.55.8508.01A	617	0	2.87724	1.7975	4.46969	2.26496	1.39438	1.60781	1.42475	1.39589	2.07112	2.49488	2.21227	1.1264
TCGA.55.8510.01A	539	0	2.64073	2.18351	3.60053	2.43444	1.30395	0.907544	1.0941	1.29224	2.21938	2.04663	3.03013	1.57932
TCGA.55.8511.01A	552	0	3.4583	3.49347	4.5304	2.67578	1.40714	1.45378	1.77269	1.68353	1.8272	3.04243	3.50145	1.13253
TCGA.55.8512.01A	607	1	1.21171	0.470255	2.13665	0.466915	0.196153	0.404826	0.449091	0.398248	0.448137	0.37987	2.84643	0.370882
TCGA.55.8513.01A	791	0	1.453	0.680547	2.19348	0.831907	0.35696	0.649834	0.524883	0.363222	0.615766	0.72025	2.22884	0.326729
TCGA.55.8514.01A	520	0	1.5087	0.535718	1.70316	0.569125	0.243204	0.757056	0.569761	0.407286	0.591591	0.592033	1.07726	0.975733
TCGA.55.8614.01A	536	0	2.62946	3.23124	3.50358	2.6061	1.18865	1.61675	2.26673	1.46928	1.93248	2.04102	3.84749	1.40843
TCGA.55.8615.01A	446	0	2.30638	1.54082	3.6823	1.87608	1.10178	1.23482	0.908313	1.66058	1.95806	1.9317	2.54106	1.42788
TCGA.55.8616.01A	48	0	1.95984	1.47894	2.46327	1.27505	0.830778	1.21468	0.874752	0.799083	1.48279	1.75009	3.48246	1.25831
TCGA.55.8619.01A	416	0	1.8979	1.54388	2.55561	1.20002	0.581487	0.752989	0.882272	0.621085	0.871455	1.07318	0.980162	0.389651
TCGA.55.8620.01A	375	1	4.35296	3.33814	4.61021	3.92729	1.55011	2.75154	2.79939	2.88074	3.2709	2.38304	3.96052	1.95193
TCGA.55.8621.01A	515	0	1.92743	1.36479	3.12661	1.20294	0.63907	0.737861	0.883239	0.855166	1.28003	1.40117	2.05866	1.20339
TCGA.55.A48X.01A	689	0	2.12985	1.9828	3.44848	1.81564	1.00287	0.889654	1.03299	0.923921	1.66519	1.52299	2.49468	0.876787
TCGA.55.A48Y.01A	630	0	2.57022	1.67795	4.4773	1.78066	1.25673	2.01766	1.29599	1.30352	1.24036	1.90608	2.51247	0.751646
TCGA.55.A48Z.01A	651	0	2.62288	3.52101	4.43718	2.9918	1.46053	1.7608	2.23652	1.41178	2.91271	2.23651	2.15772	1.48518
TCGA.55.A490.01A	99	1	3.8404	2.00973	3.89205	3.22071	1.04363	1.64371	1.22935	2.39294	2.83098	1.64162	2.06352	1.95386
TCGA.55.A491.01A	626	0	1.34308	1.30118	2.6423	2.1069	0.461527	1.34292	1.51284	1.01111	1.76241	1.03783	2.55597	1.18083
TCGA.55.A492.01A	596	0	0.923869	0.429906	2.0007	0.61539	0.128437	0.466828	0.338627	0.238965	0.287516	0.626233	0.530161	0.45181
TCGA.55.A493.01A	28	0	4.63717	3.04694	5.71123	3.93336	1.94709	1.91789	1.85037	2.55305	3.61766	2.79618	4.51522	2.88939
TCGA.55.A494.01A	481	0	2.88627	2.11736	4.42431	2.60697	1.72229	1.39584	1.43183	1.7602	2.75909	2.39342	2.81872	1.22521
TCGA.55.A4DF.01A	440	1	3.60257	4.72518	5.1967	3.71119	2.66195	2.17386	2.82803	2.68873	2.99506	3.58163	3.9359	1.60165
TCGA.55.A4DG.01A	608	0	1.46061	1.38562	2.09775	0.935711	0.627888	0.941258	1.14328	0.71092	0.824569	1.0739	2.22797	1.93206
TCGA.55.A57B.01A	546	0	1.7452	1.28589	2.10139	1.0775	0.590048	1.12737	0.763538	0.77658	1.35119	0.999767	0.805527	1.15537
TCGA.62.8394.01A	139	1	3.21627	3.49522	4.735	3.17053	1.58435	2.27366	2.85389	2.55272	3.74819	2.93628	4.35786	2.00692
TCGA.62.8395.01A	1216	0	1.17128	0.777119	1.88068	1.12429	0.276863	1.21209	0.354536	0.558281	0.608269	0.524353	1.4553	0.617424
TCGA.62.8397.01A	1289	0	0.816332	0.700077	2.51247	0.690067	0.233483	0.516967	0.431859	0.493056	0.350066	0.576413	0.344051	0.313307
TCGA.62.8398.01A	444	1	3.87112	2.50126	4.53676	3.01066	1.98745	2.25727	1.58489	2.07317	2.58433	2.37585	2.85504	1.47435
TCGA.62.8399.01A	2696	0	2.41721	2.17906	3.78605	2.26445	1.27649	2.15333	1.99411	1.66661	2.03654	2.30595	3.96768	1.51315
TCGA.62.8402.01A	1498	1	2.9195	2.7123	4.36265	3.39268	1.29527	2.44178	1.33352	2.27055	3.37381	2.19356	4.01142	1.6384
TCGA.62.A46O.01A	1454	1	3.36648	3.47838	5.13109	4.19392	2.31187	4.0167	3.319	2.41195	3.24692	3.17926	3.40676	2.68321
TCGA.62.A46P.01A	594	1	1.31432	0.886101	2.89997	0.885351	0.42243	0.715398	0.623513	0.581332	0.755834	1.32248	1.04326	0.439879
TCGA.62.A46R.01A	1725	1	2.23296	2.21317	4.0086	2.15885	1.53653	1.62543	1.45162	1.2203	2.20054	2.59358	2.5066	2.44646
TCGA.62.A46S.01A	1653	1	1.22551	0.843584	2.79762	0.788184	0.403769	0.703609	0.601689	0.441811	0.701215	0.982836	1.12332	0.801534
TCGA.62.A46V.01A	2199	0	1.48873	2.12647	4.37162	1.79201	0.951212	1.53553	0.889595	1.10943	1.25494	1.65139	1.79855	1.45069
TCGA.62.A46Y.01A	414	1	2.01768	1.85116	4.14083	1.79238	0.788412	1.2272	1.65269	0.805892	1.24464	1.53107	2.86629	1.11189
TCGA.62.A470.01A	1194	1	2.40649	2.02227	3.84213	2.15621	1.47776	1.70985	1.09896	1.27745	1.93589	2.63378	2.54969	1.33381
TCGA.62.A471.01A	1246	0	3.4079	3.1021	5.02577	3.72943	1.97919	3.13036	2.59655	2.38138	3.72858	2.68483	4.67463	2.22616
TCGA.62.A472.01A	910	0	2.51981	2.63984	4.73184	2.70892	1.30807	1.20156	1.81815	1.61122	2.46374	2.49977	2.62844	1.63426
TCGA.64.1676.01A	1728	0	2.06468	2.25705	4.09177	2.03931	0.679113	1.53485	1.20566	0.713958	1.06531	2.92004	1.8969	0.892223
TCGA.64.1677.01A	628	1	2.28402	2.97245	5.27775	2.96559	0.993614	1.90381	2.14275	1.30803	1.9885	2.89455	3.10087	1.59997
TCGA.64.1678.01A	1189	0	3.06806	3.96944	6.47799	3.92859	1.1965	3.75855	3.03068	1.90476	1.79266	4.53341	3.34909	1.16297
TCGA.64.1679.01A	2488	0	2.9793	2.32981	3.40114	2.05525	1.01181	1.37915	2.00233	1.10756	1.56994	1.31402	2.83086	1.026
TCGA.64.1680.01A	1126	0	1.4129	0.902767	3.35409	1.03888	0.266852	0.434915	0.866366	0.197549	0.540659	0.962395	1.76997	0.416237
TCGA.64.1681.01A	1167	1	1.82226	1.44942	2.93358	1.09726	0.506698	0.729506	1.01223	0.826362	0.926809	1.47944	2.97183	0.467273
TCGA.64.5774.01A	2676	0	4.02036	3.79533	5.32943	3.32026	2.21071	1.90555	2.31847	2.57886	3.74063	3.70257	2.97436	1.81394
TCGA.64.5775.01A	62	1	3.47807	4.07194	5.50755	3.13849	1.89715	2.00976	2.96519	1.26621	2.48194	2.81219	2.91864	1.04185
TCGA.64.5778.01A	1305	0	1.86473	2.0166	4.43717	2.64726	0.817797	2.21346	2.21616	0.603078	1.43588	2.7527	3.8447	1.50659
TCGA.64.5779.01A	864	0	2.57467	3.2078	4.17858	3.13407	1.74529	2.14646	2.18755	2.64467	2.7033	2.72073	2.56251	1.29638
TCGA.64.5781.01A	1559	0	2.48756	3.17311	4.71588	2.24264	1.26502	2.53037	1.62905	0.956153	1.71887	3.05988	2.56162	1.44534
TCGA.64.5815.01A	866	0	2.36544	2.48915	3.80997	1.75757	0.979295	0.965908	0.8824	0.985001	1.28769	1.49095	1.97218	0.472498
TCGA.67.3770.01A	610	0	0.900855	0.924892	1.98491	0.734073	0.110512	1.15729	0.782055	0.384568	0.338526	1.06195	1.58183	0.61129
TCGA.67.3771.01A	610	0	2.47856	3.38925	4.13015	2.43018	1.2469	1.48671	2.50178	1.88308	2.10512	2.88001	2.24668	0.880173
TCGA.67.3772.01A	573	0	1.50784	1.25035	2.43714	0.896845	0.325306	1.01356	0.567888	0.255758	0.359545	1.29069	0.924461	0.304826
TCGA.67.3773.01A	427	0	0.864343	0.932807	2.55014	0.700995	0.103033	1.18922	0.584964	0.217671	0.34212	1.00106	0.903118	0.515307
TCGA.67.3774.01A	385	0	1.3401	0.930769	2.83257	0.755077	0.399034	0.858297	0.86061	0.500194	0.57243	1.1193	1.52684	0.357899
TCGA.67.6215.01A	174	0	2.34991	1.95624	3.55061	1.30464	1.20541	1.18895	1.47035	0.957217	1.36217	2.05284	1.94415	0.885217
TCGA.67.6216.01A	141	0	1.65324	1.48166	3.47671	1.18518	0.47111	0.996179	0.821419	0.694304	1.08117	0.661863	1.57556	0.587591
TCGA.67.6217.01A	422	0	0.984824	0.587627	1.90799	0.424145	0.263723	0.478845	0.393044	0.309259	0.417436	0.6165	1.28177	0.575062
TCGA.69.7760.01A	202	0	2.86508	1.41731	4.80353	1.39424	1.25647	1.52156	1.49953	1.5749	1.89115	1.37997	2.99726	1.40609
TCGA.69.7761.01A	186	0	2.9646	2.72426	4.04167	2.27033	1.82966	1.63779	1.85435	1.4713	1.79861	2.11939	1.99061	1.03679
TCGA.69.7763.01A	690	0	1.36193	1.21993	3.07507	0.928168	0.462454	0.684158	0.402838	0.299343	0.579244	0.80818	1.11013	0.268922
TCGA.69.7764.01A	414	0	1.48805	1.45474	1.84835	1.53473	0.91499	1.82149	0.683415	0.978096	1.2843	1.35717	1.954	1.79977
TCGA.69.7765.01A	165	0	2.12895	1.96457	2.68519	1.93377	1.43425	0.987739	1.56062	0.994516	0.974283	2.14331	3.0141	0.777112
TCGA.69.7973.01A	230	0	3.73794	3.54158	5.04008	3.19094	2.36649	1.76709	2.5617	2.45771	2.95773	3.56342	3.56887	1.67901
TCGA.69.7974.01A	184	0	2.85149	3.08706	4.03592	2.87207	1.8513	1.79206	1.44724	1.70388	2.6865	2.13807	3.25232	1.38925
TCGA.69.7978.01A	134	0	2.65641	2.58873	4.11082	2.9757	1.3028	1.39064	1.69496	1.40019	2.4022	1.59717	2.5863	1.47378
TCGA.69.7979.01A	408	0	2.5156	2.79714	3.52628	2.66183	1.02246	1.97768	3.87545	1.26856	2.25958	2.50483	5.09954	1.63915
TCGA.69.7980.01A	411	0	1.96037	1.73878	3.0992	1.7827	0.914516	1.23952	1.00522	1.37877	1.98775	1.58786	2.68955	0.954463
TCGA.69.8253.01A	426	0	1.52945	1.02958	3.43021	0.760277	0.601004	0.585719	0.485868	0.316911	0.512485	1.21198	1.00513	0.226733
TCGA.69.8254.01A	409	0	2.99259	1.06596	2.36134	1.12646	0.445493	0.818785	0.442584	0.678994	0.778961	0.785419	1.22758	0.397249
TCGA.69.8255.01A	129	0	3.91063	3.01202	5.05046	2.83023	1.79881	3.3756	2.67637	3.15838	3.03709	2.80211	3.70678	1.92335
TCGA.69.8453.01A	813	0	2.59291	1.98238	3.26634	1.77182	0.756013	1.11016	0.893649	1.04491	1.53977	1.54745	2.01441	0.587938
TCGA.69.A59K.01A	591	0	2.80623	1.67716	3.60628	2.36899	0.860284	1.15629	1.5281	1.66801	2.40433	1.71763	3.21452	1.88231
TCGA.71.6725.01A	256	0	1.99632	1.68861	3.1431	1.01889	0.738603	1.39211	0.78331	0.608352	1.2339	1.56959	2.26326	0.7013
TCGA.71.8520.01A	210	1	2.94706	2.01681	3.47285	2.81282	1.61771	1.39533	1.51477	1.4277	2.58136	2.22252	2.15266	1.92527
TCGA.73.4658.01A	1600	1	2.26543	1.44098	3.13678	1.03594	0.71317	0.90206	0.80583	0.737408	0.853863	1.43475	1.68018	0.456848
TCGA.73.4659.01A	711	1	3.10285	2.93725	4.86021	2.35883	1.31749	1.63001	1.14546	1.28304	1.34104	2.54315	2.5719	1.00631
TCGA.73.4662.01A	2515	0	1.65491	1.04696	2.85834	1.12074	0.826008	0.803466	0.97877	1.03269	0.901104	1.49203	1.39878	0.756492
TCGA.73.4666.01A	800	0	4.33048	3.84944	5.69054	3.39287	2.06322	2.30694	2.96074	2.66454	3.12133	3.41137	3.72552	2.68255
TCGA.73.4668.01A	467	0	3.03092	2.78978	3.45281	2.39285	1.00256	1.0937	2.15789	1.04936	1.49379	2.25563	3.11674	1.43245
TCGA.73.4670.01A	131	0	3.86229	3.12065	4.59485	2.61799	1.55309	2.73745	2.24947	2.42969	2.05746	2.87461	2.76063	1.21726
TCGA.73.4675.01A	922	1	2.03799	1.12954	3.00004	0.921338	0.656714	0.832641	0.633495	0.609923	1.04314	0.904854	1.77079	0.620327
TCGA.73.4676.01A	281	1	3.15881	3.24095	5.24852	3.24476	1.42538	2.31775	2.57409	1.40402	2.18303	3.62956	4.15955	1.55996
TCGA.73.4677.01A	38	1	0.985407	0.857325	2.5118	0.563182	0.384699	0.758715	0.29763	0.224094	0.275822	0.877998	0.785722	0.204552
TCGA.73.7498.01A	1189	0	0.958327	0.526484	2.00454	0.551816	0.225901	0.421716	0.308983	0.351711	0.49546	0.532394	0.588479	0.379754
TCGA.73.7499.01A	1531	1	3.06046	3.46019	5.39013	2.57561	1.22468	2.21135	2.42993	1.54759	2.34164	3.45511	3.90862	1.64623
TCGA.73.A9RS.01A	340	1	3.37356	4.13462	4.95971	3.2768	2.30435	2.29999	2.57134	2.33502	2.69026	3.65024	3.40924	1.98009
TCGA.75.5125.01A	2027	1	3.77597	3.46545	5.18233	2.96079	1.51969	1.99668	3.18688	2.79831	3.17891	2.81476	4.30102	2.09813
TCGA.75.5146.01A	2368	0	0.965336	0.937057	2.40865	1.01144	0.437445	1.45082	1.06948	0.295205	0.696374	1.50025	2.00029	0.519715
TCGA.75.5147.01A	1333	0	3.04134	2.76702	4.51721	2.52791	0.929236	2.89377	2.6357	1.42252	1.87319	3.10964	4.20049	1.68155
TCGA.75.6206.01A	2590	0	0.502891	0.444566	1.79464	0.59614	0.173937	0.618588	0.290821	0.237953	0.324232	0.248385	0.909725	0.328461
TCGA.75.6212.01A	1516	1	1.41766	1.45287	2.8571	0.864968	0.449859	0.802187	0.673871	0.755464	0.627392	0.999587	0.99158	0.333225
TCGA.75.6214.01A	1115	1	3.82126	3.17778	4.82033	3.42059	1.81333	2.13108	2.32588	1.72844	2.25725	2.36399	2.75113	1.24016
TCGA.75.7025.01A	3305	0	1.3257	0.753221	2.07265	0.665598	0.240728	0.555193	0.393106	0.436669	0.494157	0.47327	2.11942	0.392977
TCGA.75.7027.01A	3059	0	3.8438	3.01674	5.05733	3.94395	3.03969	2.49352	2.16585	1.95475	2.80856	3.72888	3.45489	1.35113
TCGA.78.7143.01A	4961	1	2.96626	2.96373	4.87015	2.77128	1.84662	1.58207	2.39629	2.00333	2.83972	2.69512	3.00105	1.69235
TCGA.78.7145.01A	826	1	2.58383	3.10322	4.46799	2.05065	1.35297	1.35484	2.44252	2.01342	2.06513	2.63322	3.24756	1.4342
TCGA.78.7146.01A	173	1	4.16989	3.39047	5.39689	3.80267	1.59539	1.80735	2.85575	2.39463	2.96757	4.01083	3.51012	1.95184
TCGA.78.7147.01A	586	1	2.44495	2.34331	4.58625	2.34727	1.31156	1.28392	1.71243	1.30282	2.47227	1.59183	3.07863	1.5883
TCGA.78.7148.01A	626	1	2.78344	2.54831	4.40451	2.53736	1.24333	1.42192	1.7505	1.48695	1.5123	2.01526	2.17521	0.826265
TCGA.78.7149.01A	3940	0	1.38716	0.896994	2.49225	1.02056	0.419639	1.09809	0.692263	0.360138	0.580747	1.12135	1.92687	0.709777
TCGA.78.7150.01A	666	1	3.57774	3.05059	4.64169	3.68902	2.07058	3.48059	2.631	2.03807	2.39835	3.12575	2.96728	1.19442
TCGA.78.7152.01A	1215	1	2.20737	1.63936	3.35897	1.15917	0.689919	0.882451	0.774316	0.635556	0.7645	1.43262	1.22369	0.503642
TCGA.78.7153.01A	3635	0	1.70785	1.52453	4.19223	1.21766	0.824571	1.14597	0.96529	0.662268	0.957384	1.77634	2.44385	0.633823
TCGA.78.7154.01A	593	1	3.61255	2.76643	4.46232	3.51712	1.99224	2.28333	2.71298	1.52977	2.66843	2.37598	3.46379	2.21053
TCGA.78.7155.01A	1171	1	4.56062	5.43635	6.67893	4.46605	3.6794	3.72325	4.16594	3.79505	3.28233	3.26712	4.31268	2.47381
TCGA.78.7156.01A	976	1	0.957771	0.613793	2.38587	0.587	0.258167	1.0348	0.32093	0.196382	0.270325	0.713765	0.455678	0.412057
TCGA.78.7158.01A	179	1	1.79582	1.89661	3.34954	1.42565	1.04761	1.23363	0.725512	1.19704	1.15987	1.75032	1.84137	0.743596
TCGA.78.7159.01A	1974	0	3.1787	3.12173	4.39503	2.12733	1.85856	1.75041	1.92069	1.7942	2.20401	3.21505	2.6487	1.12165
TCGA.78.7160.01A	697	1	2.83679	2.39941	3.59631	2.66374	2.11829	1.37819	1.8322	1.2059	1.48119	2.53623	2.29794	0.792174
TCGA.78.7161.01A	291	1	1.25374	1.38465	2.34631	0.86677	1.02879	0.678502	0.827631	0.592248	1.15554	1.19208	1.06231	0.545616
TCGA.78.7162.01A	3169	1	1.04945	1.04035	2.6443	1.04866	0.372792	0.787	0.454886	0.347073	0.49502	0.918873	1.15861	0.47393
TCGA.78.7163.01A	7248	0	0.918914	0.403656	3.22105	0.456964	0.086185	0.473341	0.359533	0.0709251	0.114348	0.228128	1.31992	0.341568
TCGA.78.7166.01A	258	1	2.43577	2.27668	4.45592	2.80179	1.3384	2.02481	1.88499	1.2636	1.90821	2.90011	2.76003	1.0297
TCGA.78.7167.01A	2681	1	0.560893	0.273853	2.05271	0.351907	0.13544	0.439178	0.283087	0.115561	0.252974	0.343817	0.909895	0.446156
TCGA.78.7220.01A	807	1	3.4485	3.41464	5.14124	4.1289	2.28235	4.19399	3.10573	2.28952	2.1435	2.76851	4.92106	1.45551
TCGA.78.7535.01A	949	1	2.83286	2.01423	3.97557	2.78492	1.19734	1.45363	1.74026	0.910965	1.71848	2.17773	2.2362	1.07043
TCGA.78.7536.01A	244	1	3.51563	3.73845	4.45764	3.58719	2.53881	1.66671	2.88187	2.03719	2.60189	3.85623	3.65245	1.61336
TCGA.78.7537.01A	1622	1	0.958476	0.736778	1.91735	0.660009	0.157301	0.696672	0.330613	0.219861	0.370748	0.639566	0.568451	0.351698
TCGA.78.7539.01A	791	0	1.06627	0.826084	2.79681	0.71639	0.444331	0.537858	0.856801	0.498784	0.83413	0.82907	1.50551	0.668237
TCGA.78.7540.01A	1197	1	1.826	1.31896	2.53352	0.985561	0.24666	0.795358	0.524618	0.311677	0.651963	0.753683	1.10758	0.379286
TCGA.78.7542.01A	321	1	4.4331	3.93738	5.44312	3.51136	2.18073	1.93385	2.41247	2.491	3.16479	3.07673	3.4378	2.14989
TCGA.78.7633.01A	1528	1	1.12093	1.10017	3.1006	1.19532	0.492671	1.22185	0.52595	0.580909	0.646214	1.02831	1.09867	0.408519
TCGA.78.8640.01A	7062	0	3.61606	2.73812	3.84899	3.2051	1.59822	2.34336	2.83746	2.69362	2.82541	2.99788	3.79154	1.72503
TCGA.78.8648.01A	1209	1	2.17666	1.64913	2.98479	1.56457	0.857464	1.28021	1.04671	1.22647	1.97758	1.57843	2.46664	0.716619
TCGA.78.8655.01A	2360	0	1.98479	1.26444	3.19925	1.72906	0.742445	0.672972	1.4066	0.714064	1.10482	1.10243	1.67857	1.06158
TCGA.78.8660.01A	321	1	4.11317	3.92088	5.43107	3.54852	1.72276	2.34618	2.07405	2.19847	3.19884	2.43195	3.44501	2.12933
TCGA.78.8662.01A	3361	1	3.3488	2.61488	4.79075	2.71699	1.46014	2.93575	2.11233	1.12606	2.69503	3.04514	3.32769	1.98879
TCGA.80.5608.01A	2832	0	2.91739	2.56429	4.1795	2.3554	1.29399	1.24213	1.24595	1.51542	1.87591	2.5113	2.21287	0.860227
TCGA.80.5611.01A	2595	0	3.60357	3.7758	4.5845	3.0846	1.71677	1.95625	2.51131	2.18342	3.4107	3.59974	3.61186	1.65687
TCGA.83.5908.01A	824	0	3.89222	4.30121	5.16499	4.10561	2.20637	2.18879	2.53696	2.38844	3.70904	3.68191	5.75892	2.56039
TCGA.86.6562.01A	376	1	2.39925	2.60633	3.35085	2.27374	1.77696	0.889933	1.44429	1.6167	1.95062	2.31704	2.58985	1.02881
TCGA.86.6851.01A	179	0	2.38599	2.35078	3.0795	2.53259	1.05925	1.07876	1.77141	1.23908	2.43851	1.83051	2.74891	1.31258
TCGA.86.7701.01A	947	0	3.60793	3.35071	5.14819	4.00016	2.31592	2.04022	2.2768	1.84898	1.94511	3.01036	3.03416	0.980703
TCGA.86.7711.01A	1046	1	3.37507	2.37042	3.94309	3.1686	2.08005	2.60621	2.4556	2.07688	2.37185	2.72095	4.18557	1.26966
TCGA.86.7713.01A	1157	0	3.02603	2.44508	4.36536	2.67123	1.85968	2.12111	1.46875	2.11555	2.69169	2.44283	2.58487	1.38783
TCGA.86.7714.01A	625	1	1.53943	1.38277	2.66423	1.10728	0.499589	0.631367	0.696513	0.500866	0.703697	0.749515	0.827322	0.330575
TCGA.86.7953.01A	997	0	3.97678	3.87907	5.23499	4.65748	2.09043	2.44179	2.313	2.28289	3.27409	2.66429	3.87205	1.74012
TCGA.86.7954.01A	605	0	2.85703	2.0634	4.17649	1.82057	1.54663	1.65108	1.97513	1.56884	2.32303	1.688	2.47921	1.11731
TCGA.86.7955.01A	1072	0	3.91608	2.52333	4.71089	2.80733	1.55252	2.36062	1.70384	1.85233	3.05554	2.54623	3.47918	2.46398
TCGA.86.8054.01A	1148	0	3.46068	3.47874	6.01511	3.75379	2.69809	3.0797	2.95532	2.85764	3.29911	4.51205	3.8573	1.5646
TCGA.86.8055.01A	124	1	2.53156	2.91963	3.70103	2.49178	1.31894	1.31312	1.69016	1.3142	1.89712	1.8057	2.2352	1.31971
TCGA.86.8056.01A	139	0	0.879571	0.705706	2.54552	0.673344	0.464695	0.854851	0.834574	0.450499	0.52722	1.3444	1.46534	0.579741
TCGA.86.8073.01A	740	0	1.6764	2.51637	3.20378	2.27812	1.04506	1.02254	1.83925	1.20119	1.67774	2.13178	3.57911	1.21641
TCGA.86.8074.01A	24	0	3.0311	2.95475	4.50208	2.44065	1.40487	1.15785	1.73283	1.56479	2.10279	2.28318	3.62769	1.07389
TCGA.86.8075.01A	694	1	2.58521	2.44191	3.97497	2.19454	1.36479	1.36377	1.67471	1.29266	2.25641	1.9965	2.09303	1.15756
TCGA.86.8076.01A	993	0	1.29855	1.09868	2.44337	0.864392	0.509826	0.833165	0.74935	0.471973	0.54473	0.987694	1.90571	0.410656
TCGA.86.8278.01A	944	0	2.19407	1.55733	3.30914	1.50609	0.611622	1.24809	1.02492	1.00135	1.34664	0.990563	1.5032	0.902644
TCGA.86.8279.01A	949	0	2.42473	1.30865	3.34707	1.43431	1.01091	1.14032	1.38423	0.998859	1.71881	2.25693	2.64558	1.42781
TCGA.86.8280.01A	701	0	1.81105	1.60877	3.33815	1.38849	0.662341	1.11215	0.978357	0.792064	1.19652	1.28807	1.71472	1.30555
TCGA.86.8358.01A	653	0	5.03554	4.52759	6.06919	4.87594	3.20177	3.24227	3.54135	3.91124	4.34717	4.90047	4.37978	2.19047
TCGA.86.8359.01A	444	1	2.22365	1.49699	3.05235	1.97904	0.817824	0.849527	0.98793	0.967643	1.23672	1.59932	1.38231	0.679692
TCGA.86.8585.01A	353	0	3.26995	3.01671	4.68127	2.45395	1.85703	2.3247	2.14461	1.80448	2.59111	3.24184	3.64884	2.25277
TCGA.86.8668.01A	423	0	1.80883	1.03063	2.32711	1.01347	0.454907	1.0548	0.72139	0.520074	1.13466	0.731333	1.02566	0.981429
TCGA.86.8669.01A	938	0	1.80029	1.27177	2.93945	1.10903	0.486421	0.717058	0.993659	1.21174	1.18436	1.60114	1.52987	0.763753
TCGA.86.8671.01A	839	0	2.13878	1.84716	2.93118	1.37304	0.619198	0.737758	0.727066	1.03102	1.48236	1.07598	1.80172	0.65709
TCGA.86.8672.01A	19	1	3.43493	2.37479	4.47835	2.8093	1.4429	2.63069	1.95988	1.32186	2.01003	2.5367	3.57312	1.58924
TCGA.86.8673.01A	862	0	2.73327	2.30254	4.25055	2.92846	1.61422	1.63952	1.88949	1.03971	2.27252	3.2137	4.20379	1.43099
TCGA.86.8674.01A	806	0	2.0761	1.59677	4.21921	1.5206	0.758678	1.23328	0.74748	0.834409	1.26741	1.72248	1.70749	0.499117
TCGA.86.A456.01A	896	0	1.62951	1.06265	2.80782	0.886379	0.428814	1.04424	0.610379	0.680612	1.15077	1.07576	1.28992	0.799292
TCGA.86.A4D0.01A	116	1	4.32765	3.56911	5.9019	3.73047	2.70873	2.66072	2.98371	3.06494	3.29087	4.05966	4.47987	2.40263
TCGA.86.A4JF.01A	737	1	3.19852	2.82531	4.78527	3.46406	1.86989	1.69495	2.62997	1.89184	2.49207	3.24922	2.13987	1.71589
TCGA.86.A4P7.01A	415	0	2.28554	1.71661	3.26607	1.49915	0.961055	1.53034	1.09981	1.14628	1.77793	1.88608	2.19459	1.34935
TCGA.86.A4P8.01A	805	0	0.918189	0.402778	1.48897	0.411845	0.199495	0.563388	0.273808	0.360652	0.437549	0.427833	0.554833	0.311588
TCGA.91.6828.01A	323	0	2.32517	2.29841	3.75023	2.11123	1.27952	0.614984	1.68076	1.58494	1.57332	2.11172	1.92268	0.905034
TCGA.91.6829.01A	1258	1	2.57644	3.06952	3.87803	2.28927	1.8255	1.40052	2.36647	1.5671	1.6237	2.259	3.41395	0.971265
TCGA.91.6830.01A	60	0	2.15294	1.48024	4.04021	1.46235	1.07054	1.31504	1.85079	0.898469	1.31919	1.56185	2.34556	0.924313
TCGA.91.6831.01A	310	0	3.69656	3.69313	5.76709	3.47156	2.5492	2.81675	2.34678	2.78781	3.11028	3.82099	3.19947	1.71299
TCGA.91.6835.01A	79	0	2.36747	2.33899	3.78817	2.21695	1.1417	0.558078	1.69856	1.53569	2.25017	2.25094	2.01208	1.26552
TCGA.91.6836.01A	417	0	4.2464	3.11026	5.93813	4.86718	2.43996	1.95962	3.5315	3.17907	3.87137	3.20424	5.02634	1.95778
TCGA.91.6840.01A	372	0	3.06896	2.89931	4.21508	2.62671	1.11608	2.17261	2.59343	1.65508	2.31502	2.22349	2.55393	1.65102
TCGA.91.6847.01A	842	0	2.96809	4.40367	5.38921	3.20078	2.53406	2.134	3.22546	2.33658	3.09979	3.4733	2.95224	1.83944
TCGA.91.6848.01A	224	0	4.21996	3.63118	5.31662	4.08279	2.91423	2.44949	3.12777	2.32536	3.46045	3.48169	4.97726	2.69616
TCGA.91.6849.01A	35	0	0.633427	0.759442	1.8171	0.408175	0.20014	0.683964	0.284868	0.264783	0.322533	0.468885	0.786897	0.325251
TCGA.91.7771.01A	492	0	1.41383	2.00162	3.19979	1.10224	0.909034	0.864947	0.869683	0.818099	0.816041	1.42171	1.35099	0.475959
TCGA.91.8496.01A	505	0	1.03285	0.705762	2.32741	0.553454	0.0735801	0.713543	0.521016	0.232193	0.171005	0.821023	0.513823	0.35123
TCGA.91.8497.01A	434	1	1.22328	0.678144	2.16263	0.663577	0.263243	0.745907	0.330217	0.79833	0.545375	0.65219	0.86263	0.379714
TCGA.91.8499.01A	36	0	3.83888	5.23577	5.86725	3.82046	1.63011	3.6387	3.34822	2.34976	2.7244	4.39571	4.88862	1.70867
TCGA.91.A4BC.01A	44	0	3.35604	3.18233	4.62448	3.04385	1.73173	1.53782	1.97746	1.90495	2.99618	2.78547	3.89683	2.46084
TCGA.91.A4BD.01A	603	0	0.997557	0.750417	2.95797	0.777625	0.192677	0.859921	0.311809	0.307511	0.483226	0.786467	1.66135	0.318002
TCGA.93.7347.01A	683	0	1.90048	1.25101	2.88942	1.36709	0.477534	0.827515	0.757667	0.657142	0.972536	0.870992	2.51503	0.65163
TCGA.93.7348.01A	531	0	1.75123	1.27467	2.55157	1.11545	0.622192	0.496029	0.61398	0.617728	0.994233	1.03981	2.02119	0.713849
TCGA.93.8067.01A	186	0	3.66825	3.34169	4.76322	3.19721	1.34636	1.3411	1.30293	2.3125	2.01553	2.7914	2.59798	1.01556
TCGA.93.A4JN.01A	718	0	3.18149	3.11727	3.9035	3.39397	1.68071	1.31056	1.93524	2.20662	2.72665	2.6723	1.94056	1.57019
TCGA.93.A4JO.01A	33	1	2.05552	1.31179	3.28562	1.90299	0.794108	0.942546	1.22501	1.05205	1.79422	1.31608	3.1606	1.84867
TCGA.93.A4JP.01A	578	0	2.55251	2.11236	2.75649	1.74826	1.01317	0.986693	1.48845	1.17754	1.98963	1.72669	2.23482	1.17506
TCGA.93.A4JQ.01A	526	0	2.77155	3.06523	3.67386	2.60863	1.55689	1.51141	1.86305	1.60981	3.02771	2.09412	3.29286	2.0527
TCGA.95.7039.01A	1272	0	3.1557	2.62516	4.33423	1.92442	1.31098	1.79166	2.33823	1.28934	2.52097	2.28828	4.77995	1.81614
TCGA.95.7043.01A	503	1	3.19304	2.31774	3.99791	3.48817	1.33951	2.7404	2.28723	1.19964	2.29551	2.57252	2.99007	2.05121
TCGA.95.7562.01A	87	1	3.07181	4.13503	4.66723	2.57976	1.15503	1.80924	2.73621	1.32514	2.0232	2.87552	2.96134	1.40739
TCGA.95.7567.01A	568	0	2.42801	2.80146	4.43682	2.78822	1.76689	1.32774	1.95382	1.87938	2.26054	2.57734	2.91645	1.29002
TCGA.95.7944.01A	377	0	3.35636	2.66003	4.46483	2.81337	1.92885	1.99664	2.19981	1.71028	2.983	1.91951	2.96165	2.03439
TCGA.95.7947.01A	477	0	3.75471	3.32133	3.54131	3.11203	2.23834	2.63052	2.97223	2.11021	2.84215	2.55742	3.22619	1.68308
TCGA.95.7948.01A	476	0	1.72102	0.986276	2.96153	0.671303	0.383743	1.26612	0.652892	0.495601	0.812443	1.09087	1.59923	0.551934
TCGA.95.8039.01A	830	0	2.01921	1.72206	3.52584	1.55703	0.793733	1.13531	0.979636	1.10602	1.34295	1.31949	2.8224	1.06061
TCGA.95.8494.01A	84	0	3.67302	2.55814	5.4716	2.95369	1.91923	1.75926	1.98659	2.36232	3.20584	2.44076	4.08214	2.76539
TCGA.95.A4VK.01A	651	0	2.45081	1.94273	3.16664	1.80766	0.985639	1.6762	1.2127	1.18853	1.93314	1.97901	2.15674	1.43785
TCGA.95.A4VN.01A	553	0	3.71099	2.97982	4.99479	3.23369	2.19689	1.49363	1.90923	2.69508	2.93725	2.65607	2.60256	1.76458
TCGA.95.A4VP.01A	605	0	2.92958	1.88625	4.23771	2.93624	0.969007	1.24218	0.909942	1.36175	1.87143	2.47928	2.39697	0.925978
TCGA.97.7546.01A	1285	0	1.61127	1.76671	2.69391	1.0205	0.636867	0.984361	1.25494	0.815851	0.879467	1.15085	1.13025	0.437254
TCGA.97.7547.01A	1965	0	0.970354	0.375119	1.92127	0.442038	0.170568	0.312156	0.289789	0.130704	0.298832	0.576331	2.4318	0.240353
TCGA.97.7552.01A	1932	0	1.63895	1.49318	2.46208	1.10482	0.597181	0.739026	0.70866	0.695437	0.770832	0.826924	1.45978	0.258143
TCGA.97.7553.01A	1870	0	2.04589	2.03846	3.268	1.76525	1.17622	1.67471	1.43964	1.16273	1.58616	1.79241	3.28242	1.08425
TCGA.97.7554.01A	775	0	1.93823	2.05715	3.80753	1.68759	1.18947	1.03657	1.15593	0.951684	1.21784	1.83215	2.42154	0.523706
TCGA.97.7937.01A	564	0	2.33588	2.70828	3.45094	2.13797	1.2135	1.33681	1.62667	1.01946	1.53878	2.41328	3.57162	1.61252
TCGA.97.7938.01A	18	1	0.85311	1.19644	2.21732	0.670239	0.442684	0.750841	0.427412	0.358082	0.458673	0.539475	1.35181	0.210418
TCGA.97.7941.01A	484	0	1.62774	0.739018	2.38438	0.763465	0.28266	0.976699	0.465026	0.542547	0.662065	0.365457	1.74705	0.36182
TCGA.97.8171.01A	568	0	1.49629	1.38125	3.56332	1.49312	0.604318	0.810513	1.17437	1.5353	1.222	2.03232	2.10979	0.962611
TCGA.97.8172.01A	545	0	1.22447	0.627	2.22721	0.606358	0.463504	0.608689	0.527452	0.562808	0.609091	0.682453	0.763314	0.459386
TCGA.97.8174.01A	164	1	1.03014	0.74275	2.23478	0.625688	0.36881	0.759824	0.356938	0.558823	0.620785	0.578202	0.630325	0.402451
TCGA.97.8175.01A	551	0	1.98121	2.28583	3.64089	2.33015	0.749225	1.22168	1.8844	1.01524	1.61843	1.90164	2.60087	1.0454
TCGA.97.8176.01A	468	1	4.16158	2.4766	5.39536	3.12517	1.84933	2.5013	1.79711	1.95038	2.09021	2.76481	3.43745	2.16947
TCGA.97.8177.01A	499	0	1.81474	1.29409	2.87247	1.15955	0.43847	0.686105	0.645641	0.399967	0.878867	1.28709	1.08739	0.637966
TCGA.97.8179.01A	435	0	2.88557	2.00864	3.61515	2.24498	1.45824	1.04504	1.37007	1.47424	1.48212	2.70553	2.18806	1.33517
TCGA.97.8547.01A	657	0	2.08719	1.20065	3.32359	1.33405	0.65359	0.987672	0.839018	0.895791	1.6657	1.15747	2.14772	1.14808
TCGA.97.8552.01A	626	0	0.923265	0.438029	2.32991	0.422722	0.201838	0.485371	0.392324	0.42168	0.429244	0.40602	1.91171	0.496432
TCGA.97.A4LX.01A	614	0	2.6929	2.1123	3.81353	1.915	1.11297	1.0278	1.1907	1.68331	1.78703	1.93504	1.86051	1.10455
TCGA.97.A4M0.01A	652	0	1.60371	1.03018	3.05256	1.27404	0.629895	0.697529	0.744763	0.835749	1.08462	1.16291	1.177	0.796348
TCGA.97.A4M1.01A	601	0	1.48087	0.512434	2.24593	0.512061	0.241859	0.684021	0.47332	0.303037	0.495258	0.624433	0.828833	0.800233
TCGA.97.A4M2.01A	624	0	1.50681	0.482854	2.28489	0.685414	0.314818	0.736889	0.368101	0.655413	0.745189	0.784597	1.31583	0.547704
TCGA.97.A4M3.01A	540	0	1.24447	0.94154	2.90347	1.47696	0.32298	0.388677	0.385175	0.6182	0.871916	0.733857	1.56371	0.352931
TCGA.97.A4M5.01A	634	0	2.49644	1.4427	3.24026	1.41874	0.665227	0.976838	0.67829	0.737004	1.252	1.09015	1.8267	0.627526
TCGA.97.A4M6.01A	568	0	1.90382	1.29018	2.89426	1.31407	0.580957	0.783088	0.774139	0.96314	1.16302	0.995478	1.6987	0.42017
TCGA.97.A4M7.01A	629	0	2.20679	1.40262	2.90986	1.41767	0.608369	0.60388	0.787684	1.04756	1.40495	1.0792	1.79859	0.943798
TCGA.99.7458.01A	747	0	1.63481	1.84497	3.22977	1.15967	0.713387	0.564048	0.966153	0.642574	0.754679	1.34872	1.80209	0.625872
TCGA.99.8025.01A	1060	0	2.77226	1.43895	3.45899	2.13745	1.08347	1.24902	1.38367	0.537249	1.99868	2.00192	3.36992	1.56127
TCGA.99.8028.01A	1118	0	1.55079	1.32307	3.19835	1.62968	0.436201	0.877656	0.794613	0.719464	1.0455	1.29032	2.11538	0.911433
TCGA.99.8032.01A	44	0	2.28613	1.80768	4.21383	2.16169	1.58252	1.44055	1.39328	1.44584	2.08631	2.57365	2.47304	0.925633
TCGA.99.8033.01A	656	1	3.95958	2.45409	4.45929	2.70064	2.32765	2.69134	2.01252	1.60076	2.64953	2.87256	3.47897	2.3519
TCGA.99.AA5R.01A	658	0	1.25127	0.884998	1.99383	1.04587	0.315882	0.815167	0.360489	0.626881	0.802899	0.991329	1.03422	0.677351
TCGA.J2.8192.01A	739	0	1.22218	1.59799	2.52124	1.04348	0.634174	0.657311	0.64937	0.50682	0.833777	0.92663	1.23907	0.545685
TCGA.J2.8194.01A	724	0	0.812088	0.823213	2.09743	0.546927	0.411697	0.283781	0.462725	0.349011	0.48628	0.616155	0.955475	0.326268
TCGA.J2.A4AD.01A	550	1	3.05837	2.74786	3.86975	2.52843	1.46794	2.1281	2.37917	1.30983	2.32608	2.87913	3.16511	1.98456
TCGA.J2.A4AE.01A	1079	0	1.42582	1.41691	3.07623	1.2796	0.524549	1.14243	1.21102	0.973713	1.4373	1.19274	1.6834	1.14969
TCGA.J2.A4AG.01A	988	0	1.37115	1.06801	3.10692	0.762836	0.500214	0.87601	0.536986	0.666099	0.893726	1.0073	0.977632	0.780376
TCGA.L4.A4E5.01A	578	0	2.9515	2.96222	4.41621	2.44315	2.07536	1.63975	2.03567	2.73165	3.30138	2.69115	3.1076	2.06657
TCGA.L4.A4E6.01A	435	0	1.1474	0.6773	1.92107	0.778892	0.307104	0.709152	0.471747	0.542456	0.688535	0.572201	0.935938	0.465856
TCGA.L9.A443.01A	193	1	1.31248	1.39457	2.90336	1.60427	0.738009	0.846965	0.714801	0.972626	1.89488	1.87986	1.83753	1.19114
TCGA.L9.A444.01A	307	0	2.15971	1.85505	2.91445	1.523	0.747493	1.13024	0.96788	1.48943	1.86382	1.79265	2.51953	1.75404
TCGA.L9.A50W.01A	442	1	1.4808	1.03795	2.34124	1.0305	0.408771	0.968796	0.472555	0.819853	1.00659	0.870277	1.03272	0.928433
TCGA.L9.A5IP.01A	58	1	3.37909	2.41217	4.2301	2.64877	1.76334	2.12553	2.03746	1.40636	1.88424	2.54435	3.75597	1.57653
TCGA.L9.A743.01A	664	0	2.60811	1.94233	3.52457	2.13634	1.44997	1.16719	1.47372	1.39672	2.08941	2.13607	3.98168	1.49382
TCGA.L9.A7SV.01A	565	0	2.88607	2.27141	3.82575	2.61183	1.71645	1.18856	1.74828	1.96167	2.93829	4.26348	3.30565	3.03846
TCGA.L9.A8F4.01A	476	0	3.32224	2.71927	4.34305	2.18408	0.979957	1.89508	2.1667	1.87441	2.29203	2.45069	3.37124	1.47417
TCGA.MN.A4N1.01A	827	0	3.61311	2.50481	4.33653	3.32692	1.50227	1.40115	1.30999	2.15815	3.12027	2.43139	4.61317	2.1465
TCGA.MN.A4N4.01A	1175	0	2.28146	1.58798	3.14531	1.50889	0.653151	1.15645	1.0991	0.617881	1.42886	1.40736	2.9206	1.56401
TCGA.MN.A4N5.01A	84	0	2.50644	2.33587	3.99495	3.23763	1.44873	1.59975	1.48	1.44382	2.52627	2.37773	3.04397	1.93958
TCGA.MP.A4SV.01A	2620	1	3.49396	4.08995	4.49881	2.89797	1.87377	2.10015	2.23117	2.38808	3.03406	3.16889	3.04176	1.74402
TCGA.MP.A4SW.01A	1778	1	3.31236	2.07717	3.66866	1.90765	0.90799	1.39666	1.33632	1.29587	1.9669	1.59888	2.34698	1.32612
TCGA.MP.A4SY.01A	1501	1	2.33355	2.35918	5.23441	2.11096	0.962084	0.575519	1.03265	1.5402	1.78571	1.35831	3.28724	1.06063
TCGA.MP.A4T4.01A	2617	1	2.94209	2.66332	4.18914	2.75038	1.38676	1.23935	2.06363	1.89188	2.4489	2.59068	3.84002	2.03278
TCGA.MP.A4T6.01A	1790	1	1.77435	0.944286	2.05621	0.985758	0.363784	0.783744	0.330107	0.750357	1.15212	0.939517	1.27082	1.85853
TCGA.MP.A4T7.01A	167	1	2.94328	1.99268	3.5768	2.74614	1.49593	1.91436	1.61204	1.77268	2.08989	2.24809	2.83235	0.981562
TCGA.MP.A4T8.01A	161	1	2.97872	2.53169	4.30058	2.15256	1.41073	1.18159	1.70842	1.99437	2.13928	2.34312	3.40289	0.831287
TCGA.MP.A4T9.01A	1265	1	2.26912	2.39588	3.62089	2.02446	1.0333	1.01173	1.3847	1.35294	1.96975	1.65667	2.78847	1.45911
TCGA.MP.A4TA.01A	950	1	5.03063	3.29156	4.66733	3.32672	1.95991	2.59506	2.24971	2.61527	2.6728	3.09516	4.29732	1.80668
TCGA.MP.A4TC.01A	74	1	3.39536	2.55207	4.19157	3.30615	1.59319	1.33957	2.06766	1.31059	2.37064	2.48252	3.80861	1.34847
TCGA.MP.A4TD.01A	307	1	2.66061	1.55081	3.8353	1.70273	0.961937	0.886652	0.699579	1.35013	1.91895	2.08192	1.78475	1.22766
TCGA.MP.A4TE.01A	896	1	2.86731	2.12093	3.6771	2.12357	1.08122	1.13021	0.942322	1.98415	2.02137	2.05286	2.26135	0.778145
TCGA.MP.A4TF.01A	336	1	2.4792	2.84721	4.60763	2.73856	1.4535	1.82879	1.72948	1.53363	2.54005	2.61847	2.95067	1.85944
TCGA.MP.A4TH.01A	741	0	1.13508	0.766636	1.92925	0.612411	0.268728	0.717215	0.381944	0.458615	0.622272	0.651366	0.840906	0.396162
TCGA.MP.A4TI.01A	429	1	3.56424	3.21743	5.06078	3.53581	1.78848	1.8576	2.2055	2.35024	3.02266	2.7747	2.89324	1.99093
TCGA.MP.A4TJ.01A	339	1	2.25	2.20316	4.03747	1.87593	1.26434	0.910297	1.3487	1.40741	1.92393	2.01256	2.76998	0.776692
TCGA.MP.A4TK.01A	582	1	3.10319	2.88614	4.04496	3.02256	1.33255	1.80457	2.19879	1.53068	2.27913	2.139	3.28069	1.89001
TCGA.MP.A5C7.01A	2248	0	1.56017	0.966706	2.05265	1.138	0.619319	0.803328	0.426263	1.3926	0.947161	1.42409	1.82947	0.602659
TCGA.NJ.A4YF.01A	2161	0	2.30609	1.64572	3.92709	1.99933	0.812122	1.6247	1.22034	2.02152	1.83146	2.14776	3.14734	1.05319
TCGA.NJ.A4YG.01A	2261	0	1.90077	1.02689	3.42869	1.29424	0.707332	0.736971	0.632684	0.586513	1.05138	1.20462	2.0726	0.613285
TCGA.NJ.A4YI.01A	4	1	2.17647	1.12171	2.78674	1.10082	0.679059	0.458209	0.447072	0.771348	0.821807	1.21374	0.925918	0.497197
TCGA.NJ.A4YP.01A	50	0	3.21248	2.17712	3.915	1.8945	1.35006	1.59334	1.05134	0.998062	1.52402	2.01257	2.27912	0.73734
TCGA.NJ.A4YQ.01A	1432	0	3.05678	1.68826	3.96166	2.05857	1.1576	1.65248	1.23406	1.72536	1.95723	2.5959	2.24662	2.10013
TCGA.NJ.A55A.01A	15	0	1.4544	1.24484	2.71463	1.18179	0.472543	0.776561	0.528753	0.650795	0.881671	0.847622	3.62363	0.630857
TCGA.NJ.A55O.01A	13	0	2.23894	1.77741	3.14934	1.65264	0.527631	0.74393	1.10188	0.579065	0.85716	1.47896	3.16095	0.464425
TCGA.NJ.A55R.01A	603	0	2.42946	2.02409	3.65349	1.74143	1.02348	1.11961	1.19461	2.3297	1.42505	2.21007	2.39424	0.764827
TCGA.NJ.A7XG.01A	617	0	1.41833	0.668798	2.39026	0.684497	0.269425	0.449791	0.374348	0.347112	0.562911	0.530498	1.3295	0.466737
TCGA.O1.A52J.01A	1798	1	1.85024	1.14002	2.70541	1.00884	0.330098	0.476305	0.620237	0.849283	0.942038	0.959141	0.941981	0.68943
TCGA.S2.AA1A.01A	513	0	1.56405	0.721785	1.84571	0.575948	0.297494	0.56709	0.585366	0.534616	0.673135	0.614558	0.934442	0.633279
